# Supplementary material for: Humanized Anti-RGMa Antibody Treatment Promotes Repair of Blood-Spinal Cord Barrier Under Autoimmune Encephalomyelitis in Mice
Source: Front Immunol. 2022 Jun 15;13:870126. doi: 10.3389/fimmu.2022.870126 (PMC9241446; doi:10.3389/fimmu.2022.870126)
Supplement: Supplementary file 1 — Gene set library for GSEA. [file DataSheet_1.xlsx]

## Sheet: Supplementary_file_1
Library_name	GeneSet		Gene symbols
Cell_Marker_Mouse_CNS	Activated neural stem cell		CSF3	FXYD1	ID3	THBS4
Cell_Marker_Mouse_CNS	Astrocyte		PDPN	ENO2	GFAP	ALDH1L1	ATP1B2	S100B	VIM	CAMSAP1	HTRA1	ACSL3	ACSL6	AGT	AQP4	ATP13A4	BCAN	CLDN10	DCLK1	DDHD1	EDNRB	ENTPD2	EVA1A	FGFR3	FJX1	FUT9	FZD2	GJA1	GJB6	GPLD1	GPR37L1	GRIA2	ID4	LFNG	MFGE8	NKAIN4	NTSR2	PAQR7	PLA2G7	PLCD4	S1PR1	SDC4	SLC27A1	SLC39A12	SLC4A4	SLC6A1	SLC6A11	SLC7A10	SLC7A11
Cell_Marker_Mouse_CNS	Astrocyte precursor cell		S100A6
Cell_Marker_Mouse_CNS	Basket cell		1190002N15RIK	CARTPT	COX6A2	EIF5A2	ESRRG	ETV6	FAM43A	HADHB	HAPLN4	IQGAP2	KCNJ9	MITF	MOXD1	NEFH	NOG	NXPH2	PRSS23	SLIT2	SLIT3	ST6GALC5	SYT2	TAC1	VAMP1
Cell_Marker_Mouse_CNS	Bergmann glial cell		ARHGEF26	ARHGEF4	BMPR1B	COL23A1	FBXL7	FGFR1	GLI2	GLI3	GM3764	GPM6B	GRID2	GSAP	LRIG1	LUZP2	MCC	MEGF10	MEIS1	NHSL1	NPAS3	NWD1	PAQR8	PAX3	PCX	PDZRN3	PLPP3	PREX2	RFX4	RGMA	SFXN5	SH3PXD2B	SNED1	SPARCL1	STK32A	TCF7L1	TNC	USP6NL
Cell_Marker_Mouse_CNS	Cajal-Retzius cell		5330417C22RIK	AATF	ANGPT1	BBX	CCDC148	CDH4	CDYL	CEP112	CLSTN2	CNTP2	COBLL1	DACH1	DIABLO	DSCAML1	DYNC1I1	EBF3	EMX2OS	EPHA3	RIPOR2	FMN1	FNDC3B	GPC1	KCNB2	KCNC2	KCNH7	MSI2	NDNF	NRG1	PDZD2	PLEKHA7	POU6F2	ROBO2	SLC22A15	SLC2A13	THSD7B	TMEM163	TMEM200A	TRP73	UTRN
Cell_Marker_Mouse_CNS	Cancer stem cell		KIT	FUT4	CD24A	CD44
Cell_Marker_Mouse_CNS	CCK basket cell		CADPS2	CCND3	CNR1	COL15A1	CRYAB	CXCL14	EGLN3	EPS8	FAM163A	IL4RA	JAM2	KCNF1	LARP1B	LDB2	MXD1	PDE7B	PNOC	RAMP1	SCYL2	SLC25A29	SNTB1	SP8	TAC2	UNK	USP53
Cell_Marker_Mouse_CNS	Chandelier cell		CPNE5	DUSP14	ERRFI1	FAM163B	FGF13	GDF10	GPR12	HAPLN1	HS3ST4	IBSP	IER2	KRT12	L2HGDH	MCTP2	NP	NECAB2	PDE3A	PDLIM3	PELI1	PTHLH	PYGM	RAMP3	RASGRP1	TGFB3	THBS1	TRPS1	UNC5B
Cell_Marker_Mouse_CNS	Dorsal otocyst		BMP4	DLX5	EMX2	FST	GATA2	GBX2	INHBA	OC90	WNT2B	WNT7A	WNT7B
Cell_Marker_Mouse_CNS	Early intermediate precursor cell		SOX11	EOMES
Cell_Marker_Mouse_CNS	Early neuroblast		ACVR2A	FGF10	FGF3	FGF8	HES5	NOTCH1	SIX1
Cell_Marker_Mouse_CNS	Endothelial cell		PECAM1	RGS5	ABCB1A	ABCG2	ACVRL1	CAR4	CDH5	CLDN5	CLIC5	CTLA2A	CXCL12	EGFL7	EMCN	ESAM	FLT1	FN1	FOXQ1	HSPB1	IFITM3	IGFBP7	ITM2A	KANK3	KITL	KLF2	LSR	LY6A	LY6C1	LY6C2	NOSTRIN	PALMD	PAQR5	PCP4L1	PGLYRP1	PLTP	PODXL	PTPRB	RAMP2	SEMA3C	SGMS1	SLC2A1	SLC9A3R2	SLCO1A4	SOX17	SRGN	TEK	TM4SF1	WFDC1
Cell_Marker_Mouse_CNS	Ependymal cell		DH11	CCDC153	CLU	FOXJ1	MIA	RARRES2	TMEM212	1700007G11RIK	3300002A11RIK	4930529M08RIK	9330101J02RIK	ADAMTS20	AK7	AK9	ARMC3	CCDC108	CCDC114	CCDC146	CCDC162	CCDC170	CCDC60	DAW1	DH10	DH12	DH3	DH5	DH6	CCDC180	EFHB	ENKUR	FHAD1	GM973	HYDIN	IQCK	KIF6	KIF9	LRGUK	DRC3	LRRIQ1	NEK11	RGS22	SPAG16	SPAG17	SPATA17	SPEF2	TMEM232	TTC21A
Cell_Marker_Mouse_CNS	Glial cell		S100 FAMILY
Cell_Marker_Mouse_CNS	Immature neuron		DCX
Cell_Marker_Mouse_CNS	Immature olfactory sensory neuron		GNG8
Cell_Marker_Mouse_CNS	Interneuron-selective cell		2010300C02RIK	BCAR3	CELSR3	CHR4	CPOX	DLGAP3	DOK7	KCNH3	LRRC3B	NPY2R	NR2E1	OSTF1	PTMS	RASD2	RGS16	RPRM	SEMA5B	SLC12A4	ST3GAL1	TPBG	UNC5A	WSCD2
Cell_Marker_Mouse_CNS	Late activated neural stem cell		PCLAF	CDK1	CENPF	HIST1H2AP	HMGB2	TOP2A
Cell_Marker_Mouse_CNS	Late neuroblast		EYA2	FZD10	ISL1	JAG2	NEUROD1	NEUROG2
Cell_Marker_Mouse_CNS	Long-projecting GABAergic cell		KCNMB4	ADAMTS16	ARHGDIG	ARHGEF15	ARL4A	ASS1	B2M	BACE2	CARHSP1	CHODL	CLIC1	CNIH3	COL11A1	CORT	CTXN2	D430019H16RIK	DBPHT2	DPY19L1	FAM46A	FNDC1	GABRA2	GABRG1	GPR88	HEY1	HTR1A	NDST4	NT	NOS1	NPTX1	NTN1	OPN3	OXTR	PATL2	PNMA3	POU3F2	PREX1	PTN	PTPRU	RASGEF1B	RBP1	S100A10	SC5D	SFRP1	SLC5A5	SLC5A7	SLC7A3	SST
Cell_Marker_Mouse_CNS	M1 macrophage		CD40
Cell_Marker_Mouse_CNS	Macrophage		DOCK2	LRMDA	ABCA9	AOAH	ARHGAP15	BANK1	CD84	CFH	CMAH	CTSB	DAB2	DCLRE1C	DDX60	DOCK8	EHD4	ADGRE1	F13A1	FLI1	FYB	GAS6	IKZF1	LGMN	LYN	MAF	MRC1	P2RX7	PIK3AP1	PNPLA7	RBM47	RBPJ	RREB1	RUNX1	SIRPA	SLC9A9	SNX2	STARD8	TBXAS1	TGFBR2	TNFAIP8	TNFRSF11A	WDFY4	ZFP710
Cell_Marker_Mouse_CNS	Martinotti cell		ANO3	ATP2B4	CAPN5	CDH22	CDH7	FOXRED2	HDAC4	HOPX	HPSE	IL34	KCNK13	LAMA4	LIPA	RASL11A	RELN	SGCD	SIRT4	SLC30A3	SNX8	TIMP3	ZDHHC18
Cell_Marker_Mouse_CNS	Microglial cell		AIF1	LPCAT3	LRP8	MCOLN3	MFSD10	PLPP2	SLC30A5	SLCO4A1	STAB1	CD68	CX3CR1	ABI3	C1QA	C1QB	C1QC	CCR5	CD14	CD37	CD53	CSF1R	CTSS	CYTH4	FCER1G	FCGR3	FCRLS	GPR34	HEXB	HPGD	HPGDS	IL6RA	INPP5D	IRF8	LAIR1	LAPTM5	LPCAT2	LTC4S	LY86	MAFB	MPEG1	NCF1	OLFML3	P2RY12	P2RY13	PLD4	PTGS1	RSE4	SELPLG
Cell_Marker_Mouse_CNS	Mural cell		ACTA2	ARHGAP29	ASPN	BGN	CALD1	COLEC12	CP	CRIP1	ECM2	FILIP1L	GJA4	GJC1	HIGD1B	IFITM1	IFITM2	IGF2	LMOD1	MAP3K7CL	MGP	MYH11	MYL9	MYLK	MYO1B	NBL1	NDUFA4L2	P2RY14	PCOLCE	PERP	PHLDB2	PLN	RBPMS	RGS4	S1PR3	SERPING1	SLC19A1	SLC38A11	SLC6A20A	TAGLN	TPM2	VTN	ZIC1
Cell_Marker_Mouse_CNS	Neural stem cell		JAM3	SOX2	ST8SIA1	PROM1	EGFR	SLC1A3	APOE	THRSP
Cell_Marker_Mouse_CNS	Neuroblast		NCAM1	CCND2	CRMP1	DBN1	DCHS1	DLX1	DLX2	DLX6	FOXC1	FXYD6	OLFM1	PFN2	POU3F3	SOX5	BTG1	MEIS2
Cell_Marker_Mouse_CNS	Neuron		NFASC	GNPT1	RBFOX3	MAP2	NES	6330403K07RIK		AGAP2	AHI1	ARF3	ATP1A3	ATP1B1	BEX2	CAMK2A	CAMK2B	CAMK2N1	CELF4	CHD3	CNIH2	CPLX2	CTXN1	DYNLL2	FBXL16	GAP43	GNG13	HAP1	HPCAL4	KIF5A	KIF5C	LY6H	MAP1A	MAP1B	MYT1L	NCDN	NEFL	NRGN	NRSN1	PCSK1N	RAB3C	RASGEF1A	RPH3A	RTN1	SCG2	SEZ6	SP25	SNRPN	STMN2
Cell_Marker_Mouse_CNS	NG2-glia cell		F11R
Cell_Marker_Mouse_CNS	O cell		GAL3ST1	KC1	KC6	MOBP
Cell_Marker_Mouse_CNS	Olfactory ensheathing glia		MYBPC1	ADAMTSL1	AFAP1L2	BNC2	COL27A1	COL5A2	FOXO1	FRZB	GM10863	IGF1	LAMC1	LEF1	LHFP	NOTCH2	PDE4B	ROR1	SASH1	SMOC1	SPATA13	ST5	ST6GAL1	STARD13	TNFRSF19	USP54	YAP1	ZBTB7C
Cell_Marker_Mouse_CNS	Olfactory sensory neuron		ADCY3	ANO2	CNGA2	CNGA4	CNGB1	GL	NEUROG1	OMP
Cell_Marker_Mouse_CNS	Oligodendrocyte		CAR2	MBP	OLIG2	APOD	ASPA	CCP110	CLDN11	CNTN2	EFNB3	ERMN	EVI2A	FA2H	GALNT6	GJB1	GJC2	GPR37	GRB14	GSN	HAPLN2	JOSD2	LGI3	LPAR1	MAG	MAL	MOG	NDRG1	OPALIN	PDLIM2	PEX5L	PLEKHH1	PLS1	PPP1R14A	PTGDS	S1PR5	SLC12A2	SMCO3	STMN4	TMEFF2	TMEM125	TMEM151A	TMEM88B	TNFAIP6	TRF	TRIM59	TSPAN2	TTLL7	TUBB4A
Cell_Marker_Mouse_CNS	Oligodendrocyte precursor cell		CSPG4	PDGFRA	3110035E14RIK	3632451O06RIK	A930009A15RIK	BRINP1	C1QL1	CACNG4	CDO1	CNTN1	EMID1	ENPP2	EPN2	G0S2	GJC3	GPR17	GRIA3	GRIA4	LRRN1	MATN4	MEGF11	MYT1	V1	NEU4	NXPH1	OLIG1	PCDH15	PHLDA1	PLLP	PPFIBP1	PTPRE	QPCT	RAP1GAP	RLBP1	SEMA3D	SH3BP4	SLC1A1	SLC35F1	SNX22	SOX10	SULF2	SUSD5	TMEM255B	TNR	TPM1	TRAF4	TSPAN6
Cell_Marker_Mouse_CNS	Pericyte		ANPEP	PDGFRB	MCAM	ABCC9	DLK1	KCNJ8
Cell_Marker_Mouse_CNS	Peripheral monocyte		ITGAM
Cell_Marker_Mouse_CNS	Progenitor cell		ASCL1
Cell_Marker_Mouse_CNS	Purkinje cell		PCP4
Cell_Marker_Mouse_CNS	Quiescent neural stem cell		ALDOC	ATP1A2	NTM
Cell_Marker_Mouse_CNS	Radial glial cell		FABP7
Cell_Marker_Mouse_CNS	Smooth muscle cell		AIRN	ANO1	ARHGAP42	ATP13A5	COL4A1	COL4A2	DLC1	DOCK6	EDNRA	EGFLAM	GM14005	GUCY1A3	ITIH5	LAMA2	LAMB1	MRVI1	MYH9	NID1	NOTCH3	PALD1	PDE5A	PDE8B	PLCE1	RAPGEF5	SLC16A12	TNS1	TRPC3	UACA	VSTM4
Cell_Marker_Mouse_CNS	Type I spiral ganglion neuron		0610009O20RIK	0610030E20RIK	1110017D15RIK	1700025G04RIK	1700030K09RIK	1700066M21RIK	2410004B18RIK	2410089E03RIK	2410131K14RIK	3110002H16RIK	4931428F04RIK	5031439G07RIK	6030419C18RIK	6330409D20RIK	6430548M08RIK	A430105I19RIK	AAR2	AARS2	ABCA2	ABCA3	ABCB7	ABCC8	ABCD2	ABCG4	ABT1	ACAA1A	ACP1	ADAMTS3	ADAMTS5	ADAP1	ADD2	ADD3	ADPRH	ADRA1D	ADSSL1	AES	AFAP1L1	AGL	AGTPBP1	AHCYL2	AI314180	AI464131	AI593442	AIFM3	AK1	ALDH1A3	AMER2
Cell_Marker_Mouse_CNS	Type IA spiral ganglion neuron		TCIM	2510009E07RIK	TMEM268	ALDH5A1	ALPK2	APBA2	ARC	ARHGAP19	ARHGAP20	ARHGAP22	ARHGEF3	ASAP2	BAG3	BVES	CAC1B	CAC1H	CDK15	CHR1	CLDN23	CLN8	CPXM1	CREG2	CSF1	CYP2S1	CYP46A1	CYS1	DERA	DLGAP2	DOCK4	DOK5	EPHX4	ERICH1	FAM78B	FAM84A	FKBP5	FMNL1	FRAT2	FRMD5	GHR	GOLGA7B	GXYLT2	HCN3	HMOX1	IGFBP3	ISOC1	KCNIP4	KCNK12
Cell_Marker_Mouse_CNS	Type IB spiral ganglion neuron		ANKRD16	ANXA5	APEX2	BCAM	CDH23	EDIL3	FBXO27	H2-K1	HCRTR2	HTR2C	IFIT1	KCND2	KCNMB2	KCNQ1	LRRC52	LRRC7	LYPD6	MGAT5B	PLS3	PPFIBP2	PPM1D	RBM20	RYR3	SLC29A3	SPATS2L	SPRY3	TMEM196	TMPRSS4	TPBGL	TRMT61A	TTN	UBXN2B	WSCD1	ZADH2	BTBD9	ENO1	LGALS1	RASGRP2	SEMA3E
Cell_Marker_Mouse_CNS	Type IC spiral ganglion neuron		MAJIN	ADAM11	ADGRA1	ADGRB3	ADPRHL1	AI987944	ANKS1B	ANTXR1	ARPP21	ATP11A	B4GALT4	BC030500	BHLHE22	BOC	CAR13	MCUB	CCKAR	CD164L2	CDH8	CHST9	CIT	CLEC18A	CLRN1	CPNE6	CRIM1	CYP1B1	CYTH3	DCC	DENND2C	DIRAS2	DRD1	DUSP6	EHBP1L1	ELFN2	ELMOD1	EMB	ESPN	ESR2	EVA1C	FAM3C	FAM43B	FANCA	FGF5	FKBP11	FKBP9	FSCN2	GAB1
Cell_Marker_Mouse_CNS	Type II spiral ganglion neuron		1600002K03RIK	1700001K19RIK	1700019D03RIK	1700023F06RIK	1810041L15RIK	2610001J05RIK	2900026A02RIK	9430038I01RIK	A730017C20RIK	ABHD2	ABHD4	ACADL	ACTN2	ADAM17	ADAM19	ADAMTSL5	ADARB2	ADCY2	ADGRB1	ADM	AFF3	AGPAT3	AGPAT4	AGTRAP	AI413582	AKAP13	ALCAM	ALDOART2	ALKBH1	ALKBH2	ANTXR2	APAF1	APOBEC1	ARAP2	ARHGAP27	ARHGAP36	ARHGAP39	ARHGEF28	ARNT2	ARPC5	ASAP3	ASB1	ASCL2	ASL	ASPHD2	ASTN2	ATG16L2
Cell_Marker_Mouse_CNS	Vascular cell		COL1A2
Cell_Marker_Mouse_CNS	Ventral otocyst		FBXO2	FZD8	GLI1	HES1	HEY2	NTF3	OTOL1	OTX1	OTX2	PAX2	TRPM3
GO_Biological_Process_2018	positive regulation of posttranscriptiol gene silencing (GO:0060148)		FXR1	ZFP36	DHX9	XPO5	FMR1	STAT3	WTIP	PUM2	AJUBA	PUM1	LIMD1
GO_Biological_Process_2018	regulation of cell cycle process (GO:0010564)		UVRAG	SH3GLB1	RMI2	CAV2	HMGA2	PRPF40A	ZFYVE26	KLHL21	CDC25C	APC	CDK5	CDC16	CCP110	KLHL9	CCDC8	SLC25A33	KIF20A	CDK13	PIK3C3	KIF20B	OBSL1	CALM2	CALM3	CALM1		L3MBTL1	AHCTF1	SDCCAG3	CETN2	AURKA	PIK3R4	SFRP1	AURKC	PDXP	AURKB	FBXO43	KNSTRN	RACGAP1	GPER1	FSD1	AKT2	E4F1	RPRD1B	ECT2	RAB11FIP3	TIPIN	RAB11FIP4
GO_Biological_Process_2018	angiotensin-activated sigling pathway (GO:0038166)		AHCYL1	SRC	CA2	ACTN2	CAMK2A	CAV1	AGTR1
GO_Biological_Process_2018	D-templated transcription, termition (GO:0006353)		CPSF7	CAVIN1	CPSF2	CPSF1	CPSF4	CPSF3	ALYREF	CD3EAP	UPF3B	SRRM1	DDX39A	DDX39B	SARNP	ZC3H11A	SSU72	DMTF1	SRSF3	SRSF4	SNRPF	SRSF5	SNRPG	SRSF6	POLR3K	SRSF7	SNRPE	CHTOP	SNRPB	SRSF9		CCNH	SRSF1	SRSF2	CASC3	MAGOH	LSM11	LSM10	TAF1C	SNRPD3	TAF1D	CLP1	TWISTNB	TAF1A	TAF1B	PABPN1	DHX38	IGFLR1	SETX
GO_Biological_Process_2018	regulation of protein sumoylation (GO:0033233)		EGR1	RWDD3	PIAS4	HDAC4	CTNNB1	MUL1	PARK7	FSCB	PIAS1	GNL3	PIAS3	RNF4	GNL3L	RASD2	CAPN3	MAGEA2	RNF222
GO_Biological_Process_2018	regulation of cellular response to stress (GO:0080135)		ARMT1	HSPA1L	NUP214	NUP210	NUP93	PINK1	NUP98	MAPKAPK2	HSPA1A	AJUBA	FKBP4	HSPA1B		NUP205	PRKN	HIKESHI	NPAS2	NUP160	ARNTL	CCAR2	CRHBP	CHORDC1	HSF1	NUP85	NUP88	RAE1	CREBBP	NEK6	NUP153	NUP155	NUAK1	EIF4G1	CRYAB	POM121	DYRK3	AAAS	HSPH1	BAG5	TPR	BAG3	BAG4	POM121C	BAG1	BAG2	NUP62	MLST8	USP51
GO_Biological_Process_2018	potassium ion import (GO:0010107)		SLC12A3	KCNJ5	SLC12A4	KCNJ6	KCNJ10	SLC12A5	SLC12A6	KCNJ8	KCNJ11	KCNJ12	KCNJ9	KCNJ13	ABCC9	SLC12A1	KCNJ14	KCNJ15	SLC12A2	KCNJ16	ATP1B4	KCNJ18	ATP1B3	ATP1B2	ATP1B1	ATP4B	ATP4A		KCNE2	ATP1A4	ATP1A3	ATP1A2	ATP1A1	ATP12A	SLC12A7	KCNJ1	KCNJ2	SLC12A8	KCNJ3	SLC12A9	KCNJ4
GO_Biological_Process_2018	protein complex disassembly (GO:0043241)		FZD2	FZD1	GABARAPL2	CSNK1A1	GABARAPL1	LIX1L	WNT3A	FZD5	CAV1	VPS33A	AXIN1	PYM1	PPP1CA	VAMP8	APC	LIX1	CHMP3	TECPR1		TSG101	GABARAP	GSK3B	VCP	VPS4A	STX17	CTNNB1	LRP6	WNT8B	SNX14	LRP5	WNT8A	AMER1	MAP1LC3A	FRAT1	CLN3	FRAT2	MAP1LC3C	MAP1LC3B	LAMP2	DVL1	DVL2	DVL3	EPG5	UBQLN1	WNT1	VPS16	SP29
GO_Biological_Process_2018	protein insertion into mitochondrial membrane (GO:0051204)		BCL2L11	BAD	COX18	BAX	PMAIP1	BMF	MOAP1	MAIP1
GO_Biological_Process_2018	regulation of mitotic spindle assembly (GO:1901673)		PLK1	VPS4B	HNRNPU	SMC1A	CCSAP	SMC3	STAG2	TPR	PMEPA1	CHMP1B	CHMP1A	CHMP2B	HSPA1A	CHMP4C	CHMP2A	CHMP4B	CEP97	CHMP5	HSPA1B
GO_Biological_Process_2018	formation of extrachromosomal circular D (GO:0001325)		ERCC1	SMARCAL1	SLX4	BLM	WRN	ARTN	EXO1	XRCC3	D2	TERF1	SLX1A
GO_Biological_Process_2018	adherens junction assembly (GO:0034333)		CTNNB1	ZNF703	TBCD	PIP5K1C	SMAD7	RAMP2	VCL
GO_Biological_Process_2018	positive regulation of insulin-like growth factor receptor sigling pathway (GO:0043568)		GHRHR	CDH3	GHRH	IGF1	PHIP	WNT1	GH1
GO_Biological_Process_2018	regulation of potassium ion transport (GO:0043266)		KCNIP1	NOS1	KCNIP2	KCNIP3	KCNIP4	ACTN2	KCB1	KCB2	ANK3	ANK2	ADRA2A	KCNE1B	DLG1	OR5T1	OR56A1	CASQ2	OR56A5	OR56A4		DPP10	KCNE1	CD63	KCNE2	KCNE3	KCNE5	FHL1	OR13F1	KC5	ADRA1D	CAC1D	DPP6	KIF5B	PTK2B	KCNN2	DRD1	DRD2	KCNH2
GO_Biological_Process_2018	vacuolar acidification (GO:0007035)		ATP6V0C	ATP6V0E1	ATP6V0B	ATP6V0E2	ATP6V0D1	SLC11A1	CCDC115	TCIRG1	CLN6	TMEM199	CLN5	DMXL1	CLN3	DMXL2	PPT1	ATP6V0A4	ATP6V0D2	ATP6V1H	ATP6V0A1	ATP6V0A2
GO_Biological_Process_2018	regulation of protein localization to early endosome (GO:1902965)		RDX	ROCK2	DTX3L	MSN	SORL1	EZR
GO_Biological_Process_2018	positive regulation of cellular metabolic process (GO:0031325)		TGFB1	EDN1	PDGFRB	STARD4	EGF	ANXA2	PRELID1	ANGPT1	APOA2	MT3	APOA5	ACOD1	APOA4	SCRIB	AGT	TGFBR2	RNF41	VEGFA	MAPK14	AHI1	SFRP4	NFKBIA	PAX8	APOA1	AGTR1	TP53		RAB1A	RAB1B	RAMP3	CSF1	PCSK9	AGPAT1	ACACB	ACACA	NTF3	AKT1	ROMO1	RIPK1	RAB29	SNCA	BVES	HOXA5	MAGI2	ADIPOQ	NSF	ATAD1
GO_Biological_Process_2018	regulation of D methylation (GO:0044030)		H1FOO	MECP2	DNMT3L	KDM1B	KMT2A	DPPA3	MPHOSPH8	GRHL2
GO_Biological_Process_2018	sulfur compound biosynthetic process (GO:0044272)		CSGALCT2	CSGALCT1	LUM	B3GAT3	B3GAT2	GSS	GLCE	B3GAT1	KERA	GSTZ1	GSTA4	GSTA3	CTH	GSTA2	GSTA1	CSPG5	GGT3P	CSPG4	CDO1		SLC35B3	CHPF	SLC35B2	XYLT2	PAPSS1	CNDP2	PAPSS2	HPGDS	CHST12	CHST13	CHST11	CHAC1	ST3GAL6	CHST14	GSTT2B	CHST15	CHAC2	ST3GAL1	ST3GAL2	ST3GAL3	ST3GAL4	GGT6	CHST9	GGT5	GSTK1	CHST7	GGT7
GO_Biological_Process_2018	induction of positive chemotaxis (GO:0050930)		CXCL8	CXCL12	NTF3	VEGFC	VEGFD	AZU1	SCG2	VEGFA	PGF	VEGFB
GO_Biological_Process_2018	ATP hydrolysis coupled proton transport (GO:0015991)		ATP4A	ATP1A4	ATP1A3	ATP1A2	ATP1A1	ATP12A	ATP6V1H
GO_Biological_Process_2018	positive regulation of transforming growth factor beta receptor sigling pathway (GO:0030511)		CDKN1C	CITED1	SMAD4	CITED2	HSP90AB1	CDKN2B	TGFB1I1	THBS1	HIPK2	ING2	SDCBP	FLCN	GIPC1	STK11	SNW1	ADAM17	DAB2	MEN1	RNF111
GO_Biological_Process_2018	nucleotide-excision repair (GO:0006289)		UBE2I	USP7	LIG1	HUS1	LIG4	LIG3	RBX1	COPS5	COPS4	COPS6	COPS3	COPS2	COPS8	ZNF830	PPIE	TP53	UBE2N		PC	CCNH	PNKP	GPS1	SLX4	RBBP8	HMGN1	RNF111	AQR	SLC30A9	USP45	XRCC1	FANCC	MMS19	MT1	XPA	UVSSA	COPS7B	COPS7A	XPC	UBC	UBB	RFC4	RFC5	RFC2	RFC3	RFC1	RAD23B	RAD23A
GO_Biological_Process_2018	positive regulation of R metabolic process (GO:0051254)		TGFB1	UTP15	MAP2K2	PNPT1	DIMT1	MAP2K1	WDR75	DYRK1A	NFKB1	SUPV3L1	ERN1	LIN28A	BMP4	MYCN	SETX	PIK3R1	HSPA1A	RBM20	RBM22	ZPR1		RELA	DDX5	HEATR1	NMD3	WDR43	U2AF2	EGFR	HNRNPLL	TRMT112	POLR2A	RIOK1	BUD23	HABP4	HRAS	RIOK2
GO_Biological_Process_2018	negative regulation of inte immune response (GO:0045824)		CR1	PTPN2	FAM3A	MUL1	TNFAIP3	ACOD1	NLRC5	INS	DCST1	NLRC3	CNOT7	RPS19	IRAK3	IFI16	TRAFD1	DHX58	SERPING1	TYRO3	A2M	CACTIN
GO_Biological_Process_2018	protein localization to basolateral plasma membrane (GO:1903361)		AP4M1	RAB10	PDZD11	CAV1	LIN7B	LIN7A	LIN7C
GO_Biological_Process_2018	negative regulation of viral-induced cytoplasmic pattern recognition receptor sigling pathway (GO:0039532)		NPLOC4	RNF125	SEC14L1	TKFC	DHX58	C1QBP	GPATCH3	TSPAN6	RIOK3	UFD1
GO_Biological_Process_2018	cellular transition metal ion homeostasis (GO:0046916)		ATP13A2	SCARA5	CCDC115	CYBRD1	MT3	HFE2	CP	MT4	BMP6	TF	MT1A	MT1B	TFR2	MT1G	ISCU	MT1H	ACO1	ABCG2	MT1E	MT1F		IREB2	APP	ATP6V0D1	ABCB7	TMPRSS6	ARF1	SLC46A1	ABCB6	SLC40A1	NEDD8	SLC22A17	FTMT	MYC	SLC39A7	SLC39A6	SLC39A8	FLVCR1	RPS27A	SLC39A5	MT1HL1	SLC39A4	SLC30A8	NDFIP1	ATP6V1G1	SLC30A9	SMAD4
GO_Biological_Process_2018	regulation of response to stress (GO:0080134)		CRHBP	ABCB1	IL10	DYRK3	BMP10	H2AFY	MLC1	EIF4G1	OPRM1	STOX1
GO_Biological_Process_2018	pulmory valve morphogenesis (GO:0003184)		NOTCH1	JAG1	TGFB2	NOTCH2	SMAD6	HEYL	BMP4	HEY2	HEY1	GJA5	TBX20	STRA6
GO_Biological_Process_2018	D-templated transcriptiol preinitiation complex assembly (GO:0070897)		TBP	GTF2A2	TAF11	GTF2B	TAF12	MED6	TAF1	TAF6L	TAF7L	TAF1B	TAF7	TAF6	BDP1
GO_Biological_Process_2018	negative regulation of membrane potential (GO:0045837)		HEBP2	PRELID1	MAPT	ARL6IP5	BNIP3	PMAIP1
GO_Biological_Process_2018	glucan catabolic process (GO:0009251)		MGAM	AGL	PYGB	GAA	PYGL	PHKA2	PYGM	PHKB	PHKA1	PGM2L1	PHKG2	STBD1	PHKG1	GYG1	GYG2	PGM2	PGM1	CALM1
GO_Biological_Process_2018	membrane raft polarization (GO:0001766)		MALL	CMTM8	CD2	MARVELD1	MAL	MAL2	PLLP
GO_Biological_Process_2018	peptidyl-cysteine modification (GO:0018198)		NOS2	PRDX3	CHCHD4	NOS1	TMX3	PARK7	S100A8	RAB6A
GO_Biological_Process_2018	positive regulation of peptidyl-lysine acetylation (GO:2000758)		PAXIP1	NOS1	BRCA1	FOXP3	RPS6KA5	IL1B	SOX4	RPS6KA4	TADA2A	TADA2B	ARRB1	RUVBL2	MAPK3	PPARGC1A	BRD7
GO_Biological_Process_2018	Golgi to lysosome transport (GO:0090160)		GAK	AP4M1	EHD3	CCDC91	AP1G1	LAMP1	ANKFY1	RBSN
GO_Biological_Process_2018	quaterry ammonium group transport (GO:0015697)		SLC22A5	SLC22A4	SLC25A29	SLC22A1	SLC22A3	SLC22A2
GO_Biological_Process_2018	hyaluron metabolic process (GO:0030212)		TGFB1	ABCC5	CEMIP	HEXA	HEXB	HMMR	FGF2	LYVE1	SLC9A1	IL1B	TMEM2	CHORDC1	HYAL1	HYAL2	HYAL3	HAS2	STAB2	HAS1	HAS3	GUSB	CD44
GO_Biological_Process_2018	positive regulation of histone methylation (GO:0031062)		SMAD4	AUTS2	DNMT3B	TET1	SIRT1	SNW1	WDR61	MTF2	OGT	PHF19	DNMT1	CHTOP	PAF1		PAXIP1	KMT2A	CTNNB1	PHF1	CTR9	BRCA1	PRDM12	MYB	JARID2	HIST1H1B	INSL6
GO_Biological_Process_2018	epithelial tube morphogenesis (GO:0060562)		ACVR1	MEF2C	SCRIB	MTSS1	RHOB	VEGFA	BMP4	COL4A1	CSNK2B	LHX1	FGF10	MET	PRKD2	CCM2	MEGF8		CSF1R	RYR2	ACVRL1	PKD1	MESP1	CTNNB1	PRKX	GLI2	GATA3	PKD2	RASIP1	SHH	PAK1	PODXL	SOX17	SLIT2	TBX20	NKX3-1	HES1
GO_Biological_Process_2018	biomineral tissue development (GO:0031214)		DDR2	COL1A1	MEPE	FAM20C	FAM20A	CEMP1	AMELX	AMELY
GO_Biological_Process_2018	protein localization to microtubule organizing center (GO:1905508)		STIL	C2CD3	DCTN2	CCDC14	MBD1	CEP131	SPAG5	SNX10	NEDD1	HOOK3	CSNK1D	KIAA0753	CEP83	PIBF1	CEP192	BBS4
GO_Biological_Process_2018	cellular protein complex assembly (GO:0043623)		TGFB1	UVRAG	2021-09-10	2021-09-11	TMEM170A	PRLR	2021-09-12	DAF3	DAF2	DAF1	TOMM20L	TMEM250	2021-09-14	RBX1	MAPK8IP2	CCT6B	EID2	NUP93	THEG	NUP98	HIP1R	HSPA1A	PIH1D3	CHMP4A		NUP205	CHR3	ZFYVE9	POMP	CLU	TOMM20	DJC28	PSMD8	PSMD4	AP2S1	LONP1	SMAD3	SMAD2	SMAD4	WNT3A	SMAD1	COG4	TBCD	NUP153	NSG1	TBCC	CYBA
GO_Biological_Process_2018	type B pancreatic cell differentiation (GO:0003309)		BMP5	BMP4	CDK6	RFX6	INSM1	RFX3	PDX1	DLL1	BMP6
GO_Biological_Process_2018	regulation of fibroblast migration (GO:0010762)		TGFB1	DDR2	DMTN	PRKCE	THBS1	PRR5L	FGF2	CORO1C	HYAL2	ITGB1BP1	G12	HAS1	ARHGEF7	RFFL
GO_Biological_Process_2018	very-low-density lipoprotein particle remodeling (GO:0034372)		CETP	LPL	APOA1	APOC2	APOE	LCAT	APOA5	APOA4	LIPC
GO_Biological_Process_2018	dermatan sulfate metabolic process (GO:0030205)		IDUA	NCAN	BGN	DCN	VCAN	BCAN	CHST12	UST	DSE	DSEL	CHST14	CSPG5	CSPG4
GO_Biological_Process_2018	peptidyl-threonine dephosphorylation (GO:0035970)		DUSP5	DUSP4	DUSP1	DUSP18	PPM1E	PPM1F	PPM1G	PPP1CA	PPP2CA	PPP2CB	PPM1A	PDP1	PPP5C	PPM1B	DUSP10	PPM1D
GO_Biological_Process_2018	negative regulation of circadian rhythm (GO:0042754)		PER2	SFPQ	SUV39H2	SIN3A	SUV39H1	CIPC	CRY2	PASD1	CRY1
GO_Biological_Process_2018	chromosome organization (GO:0051276)		CENPV	CDT1	CENPW	H3F3A	HMGA2	AXIN2	RAD23B	LIG4	NUP133	MSH2	SIRT1	RBX1	COPS5	CUL4B	COPS4	CUL4A	HIST1H4A	COPS6	CENPH	MSH3	COPS3	COPS2	MSH6	COPS8	CENPT		DOT1L	TOP2B	CETN2	TOP2A	GPS1	BRCA2	MYC	RAE1	RPS27A	TCF7L2	PARP1	NUP155	GEM	NDC80	DDB2	LATS1	DDB1	UBA52	HDAC2	LDB1	CDCA8
GO_Biological_Process_2018	regulation of vacuole organization (GO:0044088)		SCARB2	RAB1B	MTMR3	C9ORF72	ANXA2	NPRL2	NPRL3	RAB33A	RAB33B	MTM1	IFT20	LAPTM4B	IFT88	KIAA1324	PIKFYVE	TBC1D14	UBQLN2	TBC1D12	VPS16	RAB5A
GO_Biological_Process_2018	negative regulation of smoothened sigling pathway (GO:0045879)		MGRN1	PTCH2	HHIP	RFX4	PTCH1	IFT122	TULP3	KIF7	KCTD6	GLIS2	GLI3	C16ORF52	KCTD21	RFX8	GPR161	SUFU	ULK3	MEGF8	BTRC
GO_Biological_Process_2018	negative regulation of endocytosis (GO:0045806)		ADIPOQ	RUBCN	NR1H3	CAV1	NR1H2	LILRB1	TLR2	PICALM	FCGR2B	APOC1	APOC3	APOC2	UNC119	PRKD1	PRTN3	ARF6	EPHA3		MTMR2	MCTP1	SNX33	LRSAM1	SCAMP5	LGALS3	SNX3	PACSIN3	RAC1	RACK1	PROM2
GO_Biological_Process_2018	atrial septum morphogenesis (GO:0060413)		ACVR1	SOX4	BMPR2	ZFPM1	TGFB2	NOTCH2	HEY2	TBX20	GATA4	ISL1	NKX2-5
GO_Biological_Process_2018	regulation of atomical structure morphogenesis (GO:0022603)		TGFB1	KRT1	WARS	CDX2	CDX1	RC3H1	EMP2	LARP4	2021-03-05	INF2	IL6	CXCL13	CEACAM1	MAPT	BCL6	LEP	NF1	PHIP	EPHA2	QRICH1		POGLUT1	PHLDB2	PHLDB1	SP100	PLXND1	LRRK2	TNFAIP3	FITM2	DLL1	SFRP1	EF5	STRIP1	ZMYM1	ZMYM2	ZMYM3	ZMYM4	ADGRA2	ZMYM5	ZMYM6	ERBB2	CAPZB	HTATIP2	CFL1	CLASP1	DAG1	PROK2
GO_Biological_Process_2018	phosphate ion transmembrane transport (GO:0035435)		SLC37A1	SLC37A2	SLC20A2	SLC20A1	SLC25A10	SLC37A4	XPR1
GO_Biological_Process_2018	positive regulation of endothelial cell migration (GO:0010595)		TGFB1	EDN1	ANGPT4	ANXA3	ANGPT1	WNT5A	SIRT1	AGT	RHOB	VEGFA	FOXP1	BMP4	SP1	ITGB1BP1	TEK	CALR	BCAR1		BMPR2	FOXC2	CD40	SEMA5A	ROCK2	PDCD6	ATP5A1	HMGB1	HSPB1	ATOH8	ATP5B	AKT3	AKT1	KDR	SASH1	BCAS3	NUS1	GPLD1	MAP2K3	NOS3	ZNF580	PDPK1	PROX1	PRKCA	FGF18	NELL2	ADAM17	P2RX4	FGFR1
GO_Biological_Process_2018	spermatogenesis (GO:0007283)		PRM2	BTBD18	SHISA6	IFT81	UBE2B	CCT6B	HILS1	XRN2	ALPK3	SPANXA1	CDK16	FKBP6		EIF5A2	CCNI	CDY1	TESK2	HSF2BP	NDRG3	ARNTL	PRSS44	RUVBL1	HERC4	BCL2L10	RACGAP1	MOV10L1	PTTG1	PROK2	JAG2	TESMIN	CCDC136	TDRD9	TDRD7	CDYL	TDRD6	ELL3	PUM1	TEX19	AZIN2	RPL39L	TDRD1	CC1	CDY2A	TMEM119	TDRD12	CYLC1	MYCBPAP
GO_Biological_Process_2018	actomyosin structure organization (GO:0031032)		MYLIP	RHOA	MYBPC2	MYBPC3	ACTN2	CDC42BPB	CDC42BPA	MYBPC1	OBSCN	MYH3	KRT19	MYH9	ZYX	OBSL1	MYH6		EPB41	BMP10	LMOD2	LMOD1	TNFAIP1	LMOD3	IGSF22	CAPN3	MYH14	TPM1	ANKRD1	PHACTR1	MYH10	TMOD2	TMOD1	TMOD4	TMOD3	SORBS1	MYBPH	KLHL41	FRMD3	FRMD5	FRMD6	TNNT1	TNNT2	TNNT3	CASQ1	TCAP	KCTD13	MYLK2	MYOM1
GO_Biological_Process_2018	inositol metabolic process (GO:0006020)		MIOX	ISY1	PPIP5K1	IMPA1	IPPK	PPIP5K2	IMPA2	ITPK1	SLC5A3
GO_Biological_Process_2018	myotube differentiation (GO:0014902)		MYEF2	MEF2C	NOS1	SORT1	ADAM12	MYOD1	IGF1	KLHL40	MYMK	CAC1H	SKI	MYMX	ADGRB3	SIX4	KCNH1
GO_Biological_Process_2018	mR processing (GO:0006397)		SRRM4	SCAF11	GPKOW	UPF3B	CRNKL1	SRRM1	DHX40	SRRM2	CCAR1	PHF5A	HNRNPM	HNRNPK	DDX39A	HNRNPL	DDX39B	WDR83	SARNP	ZC3H11A	CD2BP2	HNRNPF	HNRNPC	HNRNPD		SF3B5	SF3B6	SF3B3	SF3B4	PRCC	CCNH	WBP4	HNRNPU	HNRNPR	PNN	MAGOH	DHX32	RBM15B	SNRPD3	DHX35	SNRPD2	CLP1	GPATCH1	SNRPD1	PABPN1	DHX38	SF3B1	PPARGC1A	RALY
GO_Biological_Process_2018	L-phenylalanine catabolic process (GO:0006559)		IL4I1	GSTZ1	QDPR	HGD	KYAT1	TAT	PAH	ASRGL1	HPD	FAH	PCBD1
GO_Biological_Process_2018	positive regulation of chromosome organization (GO:2001252)		BECN1	FEN1	ATRX	NUMA1	SHCBP1L	HNRNPU	SIRT6	DDX11	LIG4	TERF1	GNL3	RTEL1	RAD50	PML	RAD21	ARTN	DHX36	PPP1R10	MRE11
GO_Biological_Process_2018	protein homooligomerization (GO:0051260)		TOR1A	TOR1B	SCARA5	ACTN2	TRPV1	PEX14	DISP1	SKI	OLFM4	APC	TMCC1	IAPP	ATG16L1	TRPV5	CTH	BAX	CHMP4B	CHMP4A	CDA	TP53		TOR2A	DGKD	PEX11B	SLC1A2	HM13	PKD2L1	GLS	CLDN3	THG1L	TANK	RS1	CLDN1	ITLN1	SCUBE3	RXRA	SCUBE1	CC1	HSF1	DPYSL3	CC2	FSD1	STOM	GBP1	SMARCAD1	LY6G6C	LY6G6D
GO_Biological_Process_2018	regulation of actin cytoskeleton reorganization (GO:2000249)		NTRK3	PDGFRA	DAPK3	BAIAP2	HCK	CDC42	HAX1	FES	CDK5	TEK	HCLS1	RAPGEF3	PHPT1		CSF1R	NRP1	CSF3	SEMA3E	F11R	BAIAP2L1	TRPM2	ARHGDIA	BAIAP2L2	NTF3	ARHGDIB	ABL2	STAP1	PTK2B	HRAS	ABL1	BCAS3
GO_Biological_Process_2018	regulation of cyclic-nucleotide phosphodiesterase activity (GO:0051342)		EGLN1	GT1	RACK1	MAPK7	CALM2	CALM3	CALM1
GO_Biological_Process_2018	branching involved in blood vessel morphogenesis (GO:0001569)		LEF1	NRP1	NOTCH4	SEMA3E	CTNNB1	GDF2	NRARP	TGFBR2	VEGFA	DLL4	SFRP2	COL4A1	SHH	ENG
GO_Biological_Process_2018	inte immune response activating cell surface receptor sigling pathway (GO:0002220)		FBXW11	MUC3A	MUC3B	PSMB9	CLEC4C	PSMC6	CLEC4D	CLEC4E	PSMC4	PSMC5	PSMC2	CD209	PSMC3	CLEC4A	PSMC1	RAF1	UBE2N	FCN1		RELA	CLEC10A	UBE2D1	UBE2D2	RELB	PSMB11	PSMB10	PSMD9	MUC1	NRAS	MUC2	PSMD7	PAK2	PSMD8	PAK1	PSMD5	PSMD6	PSMD3	PSMD4	PSMD1	PSMD2	MUCL1	MAP3K7	MUC4	PAK3	BTRC	MUC6	MUC7
GO_Biological_Process_2018	odontogenesis (GO:0042476)		TBX1	TGFB3	WNT10A	TGFB2	ODAM	OSR2	SSUH2	OSR1	AXIN2	INHBA	LAMB1	COL1A2	COL1A1	BMP4	BMP2	AMTN	BCOR	FGFR2		EDA	FOXC1	HDAC1	HDAC2	TUFT1	ROGDI	LRP6	ZNF22	AQP5	AQP6	GLI2	AQP3	AQP1	WNT6	FGF8	SCN5A	ANKRD11	MSX1	CEMP1	ACP4	AMELX	PITX2	AMELY
GO_Biological_Process_2018	secretory granule organization (GO:0033363)		ABCA1	SRGN	BLOC1S1	F2R	BLOC1S2	VPS33B	BLOC1S3	F2RL3	LYST
GO_Biological_Process_2018	protein sulfation (GO:0006477)		TPST2	UST	TPST1	CHST5	HS3ST5	CHST4
GO_Biological_Process_2018	positive regulation of macrophage differentiation (GO:0045651)		IL34	CASP8	CSF1	LIF	FADD	PRKCA	RIPK1	PF4
GO_Biological_Process_2018	positive regulation of transcription from R polymerase I promoter (GO:0045943)		UTP15	SMARCB1	IPPK	RASL11A	HEATR1	PIH1D1	WDR75	EIF2AK3	DDX11	WDR43	PHF8	MTOR	SMARCA4	TAF1	DHX33	ERBB2	NCL	MARS	UBTF	NOL11	ATF4
GO_Biological_Process_2018	macropinocytosis (GO:0044351)		CARMIL1	PYCARD	MAPKAPK2	MAPKAPK3	SNX33	DOCK2
GO_Biological_Process_2018	regulation of histone H3-K9 methylation (GO:0051570)		ZNF274	MYB	ATRX	DNMT3B	BRCA1	JARID2	PRDM12	SIRT1	DNMT1	HIST1H1B	INSL6
GO_Biological_Process_2018	positive regulation of phosphatidylinositol 3-kise sigling (GO:0014068)		PDGFRB	PDGFRA	TGFB2	SEMA4D	IL18	SIRT1	AGT	GH1	WNT16	HAX1	INS-IGF2	LEP	FSHR	TEK	HCST	NCF1	PLXNB1	PTPN6		CSF3	ERBB3	GPER1	KDR	MYOC	NTRK2	UNC5B	F2R	HGF	IGF1	IGF2	DCN	PTK2	FGR	SELP	KIT	NEDD4	FGFR1	F2RL1	HCLS1	PIK3AP1	BECN1	FLT1	FLT3	PDGFC	PDGFB	PDGFA	INS
GO_Biological_Process_2018	negative regulation of defense response to virus (GO:0050687)		PPM1B	RNF26	TRAF3IP1	PCBP2	C1QBP	MUL1	TSPAN6	ITCH	IFIT1	MICB	TARBP2
GO_Biological_Process_2018	regulation of striated muscle contraction (GO:0006942)		MYBPC3	NOS1	CAV3	TNNI3K	MYBPH	SMAD7	ANK2	P2RX4	MYL2	SCN10A	TNNT3	MYL3	RNF207	CALM2	CALM3	CALM1		RYR2	HCN4	BMP10	SRI	ATP1A2	SLC8A3	GRK2	C12ORF57	GJA5	DMD	NKX2-5	PRKACA	TNNI1
GO_Biological_Process_2018	protein import into mitochondrial matrix (GO:0030150)		TOMM40	PAM16	TOMM20L	TIMM23	TIMM44	DJC15	TOMM20	TIMM21	TOMM22	DJC19	TOMM40L	TIMM50	GRPEL2	GRPEL1	TIMM23B	DNLZ	TIMM17B	TIMM17A	TOMM7
GO_Biological_Process_2018	Golgi to endosome transport (GO:0006895)		MON2	SYS1	SORT1	GBF1	VPS13C	WIPI1	SYS1-DBNDD2	AP1AR	AP2A1	VPS13A	RBSN	KLHL20	DOPEY2	AP4M1	KIF16B	RAB14	TGOLN2	CORO7	EPS15	DOPEY1
GO_Biological_Process_2018	cell migration involved in heart development (GO:0060973)		PDGFRB	NOTCH1	FLRT3	SI2	DCHS1	PITX2	TBX5	FOLR1
GO_Biological_Process_2018	phospholipid transport (GO:0015914)		PRELID2	PRELID1	STARD7	APOA2	APOA5	ATP11C	ATP11B	APOA4	ATP11A	ABCA12	NPC2	APOA1	ABCG1	ABCC1		ABCB4	ABCB1	ATP10D	ATP10B	ATP10A	PITPNC1	PLTP	TNFAIP8L3	PRELID3A	LDLR	ATP9B	PRELID3B	ATP9A	TMEM30A	OSBPL8	ATP8B4	ABCA1	TMEM30B	ATP8B3	ABCA7	ATP8B2	OSBPL5	STARD10	ABCA4	ATP8B1	SCP2D1	APOC1	PITPNM1	APOC3	PLA2G10	APOC2	CPTP
GO_Biological_Process_2018	negative regulation of cholesterol storage (GO:0010887)		ABCA1	PPARA	NR1H3	NR1H2	PPARG	ABCG1
GO_Biological_Process_2018	negative regulation of serine-type endopeptidase activity (GO:1900004)		CR1	SPINK2	SPINK9	SPINK8	SPINK7	SPINK13	ANXA8	SPINK14	SPINK1
GO_Biological_Process_2018	protein repair (GO:0030091)		PCMT1	MSRA	MSRB3	TXN	MSRB1	MSRB2
GO_Biological_Process_2018	positive regulation of skeletal muscle fiber development (GO:0048743)		MYOG	FAM129B	MYOD1	MYF5	LMOD3	MYF6
GO_Biological_Process_2018	protein localization to non-motile cilium (GO:0097499)		TUB	BBIP1	TULP3	TULP2	TULP1	SPATA7
GO_Biological_Process_2018	glomerular filtration (GO:0003094)		MYO1E	MCAM	XPNPEP3	SULF2	IGHA2	SULF1	CD34	JCHAIN	IGHA1	IGKV3-20
GO_Biological_Process_2018	regulation of systemic arterial blood pressure (GO:0003073)		BMPR2	GSK3A	KLK2	KLK1	ADM	SLC2A5	PRCP	KLK3	DDAH1	DRD2	SPX	PLCB3
GO_Biological_Process_2018	interleukin-27-mediated sigling pathway (GO:0070106)		CRLF1	STAT1	IL27	STAT3	EBI3	CANX	IL6ST	TYK2	JAK1	IL27RA	JAK2
GO_Biological_Process_2018	peptidyl-lysine modification (GO:0018205)		UBE2I	ESCO1	NUP214	P3H3	MITF	KIAA1586	NUP210	P3H4	NUP93	NUP98	PLOD1	CTH		PC	NUP205	LOXL4	NUGGC	PARK7	PLOD3	PLOD2	NUP160	LOXL2	LOXL3	AURKB	MTA1	NT	NUP85	NUP88	RAE1	PIAS4	BCL11A	NUP153	NUP155	PIAS1	PIAS3	TOPORS	PIAS2	SENP3-EIF4A1	BIRC5	UBA2	SAE1	MDM2	POM121	LIPT2	POP5	CDCA8	AAAS
GO_Biological_Process_2018	cellular response to nitric oxide (GO:0071732)		KCNC2	MMP3	CDK2	MT3	DPEP1	MTR	AQP1	FOXO1
GO_Biological_Process_2018	pseudouridine synthesis (GO:0001522)		PUS3	PUS10	TRUB1	PUS1	MRPL1	PUS7	PUS7L	DKC1	RPUSD1	RPUSD3	RPUSD4	GAR1	NOP10	PUSL1	NHP2
GO_Biological_Process_2018	cardiac myofibril assembly (GO:0055003)		MYLK2	MYOM1	MEF2A	MYOM2	MYLK3	PDGFRB	PDGFRA	NEBL	PROX1	TTN	ACTC1	MYOM3	IGSF22	CSRP3	MYL2	TCAP	OBSL1
GO_Biological_Process_2018	hindlimb morphogenesis (GO:0035137)		TFAP2B	RARG	OSR2	OSR1	WNT7A	AFF3
GO_Biological_Process_2018	smooth muscle tissue development (GO:0048745)		BMP4	PROX1	NF1	ENG	STRA6	MYLK
GO_Biological_Process_2018	nucleoside salvage (GO:0043174)		TYMP	DCK	UCKL1	UCK2	UCK1	PUDP	TK1	HPRT1	UPP2	TK2	UPRT	UPP1	PRTFDC1	CDA
GO_Biological_Process_2018	dendritic spine organization (GO:0097061)		ZNF365	INSR	PRNP	PICK1	WNT7A	CDC42	SHANK1	ARC	DLG4	SHANK3	SHANK2		MTMR2	ARF1	CHR7	CTNND2	PTEN	WASL	IGF1R	DOCK10	EPHB1	FYN	EPHB3	EPHB2	PAK3
GO_Biological_Process_2018	regulation of endoplasmic reticulum stress-induced intrinsic apoptotic sigling pathway (GO:1902235)		PRKN	XBP1	LRRK2	TXNDC12	EIF2AK3	SYVN1	PARK7	HERPUD1	CREB3	CREB3L1	BCL2L11	OPA1	SELENOS	HSPA1A	MAGEA3	DDIT3	PMAIP1	TMBIM6	BOK	NCK1
GO_Biological_Process_2018	regulation of cyclin-dependent protein kise activity (GO:1904029)		CDKN2C	CDKN2D	CDKN2B	GADD45A	GTF2H1	CDC25A	CDC6	GTPBP4	CDC25C	CDK7	CCNE2	CDC37	CCNG1	CDK5R1	MT1	CDKN3	CDK5R2		TTBK1	CDKN1B	BLM	CDKN1C	CCNK	CCNT2	CDKN1A	CCNT1	DIRAS3	BCCIP	PTEN	PKMYT1	HERC5	CAMK2N1	SERTAD1	CDK20	STOX1	CDK5RAP3
GO_Biological_Process_2018	regulation of syptic transmission, dopaminergic (GO:0032225)		CNTP4	CHRNB2	TOR1A	GDNF	DRD1	FLOT1	DRD2	DRD3
GO_Biological_Process_2018	D damage response, sigl transduction by p53 class mediator (GO:0030330)		CRADD	ARID3A	CNOT11	CNOT10	HIPK2	BATF	PML	CDC25C	CNOT6	CNOT7	TFAP4	RBL2	CNOT8	ARTN	CNOT1	CNOT2	CENPJ	CNOT3	CNOT4	BCL3	CDK2	RPL26	BAX	CARM1	ATM	CDK1	CNOT9	TP53		PC	BTG2	SP100	AURKA	RPS27L	BRCA1	NDRG1	MUC1	MYO6	E2F1	CHEK2	CASP2	E2F4	E2F7	RPS27A	E2F8	GTSE1	PIDD1
GO_Biological_Process_2018	regulation of brown fat cell differentiation (GO:0090335)		FTO	FNDC5	LEP	METRNL	SIRT1	INS	VSTM2A	PTGS2
GO_Biological_Process_2018	positive regulation of macromolecule biosynthetic process (GO:0010557)		TGFB1	PDGFRB	EGF	PDGFRA	TGFB3	TGFB2	UPF3B	LARP4B	UPF3A	PASK	LARP4	EREG	LARP6	GCK	VIM	RPL26	D2	HNRNPD	CPEB3		PC	MTPN	EPO	CSF2	SCX	FAM129A	NOD2	EGFR	IFNL1	CREB3L1	MYC	AKT1	KDR	AKT2	HOXA5	INSR	XBP1	F2R	SERPINF2	HGF	PYM1	IGF1	SUCO	IGF2	EEF2	NFKB1	RGCC
GO_Biological_Process_2018	positive regulation of angiogenesis (GO:0045766)		S100A1	WNT5A	RUNX1	HIPK2	ISL1	HIPK1	PDCL3	SFRP2	STIM1	TEK	APLNR	ADM2	EPHA1	CNTN1		SEMA5A	SERPINE1	CHR7	PDCD6	DLL1	AQP1	CDH5	KDR	CYP1B1	ZNF304	PAK4	SASH1	XBP1	SMAD1	GDF2	PRKCB	PRKCA	PGF	FGF18	PRKD1	PRKD2	RLN2	NODAL	GATA6	TWIST1	GATA4	FGF1	FGF2	ETS1	HIF1A	GATA2	MYDGF
GO_Biological_Process_2018	regulation of phospholipase C activity (GO:1900274)		PDGFRB	FLT1	PDGFRA	KIT	ABL2	FGFR1	ABL1	FGF2	BICD1	ESR1
GO_Biological_Process_2018	intracellular sterol transport (GO:0032366)		STARD4	ABCA1	VPS4A	NPC2	ARV1	ABCG1	SERAC1
GO_Biological_Process_2018	replicative senescence (GO:0090399)		CDKN2A	CHEK1	MME	TERT	SERPINE1	CHEK2	ATM	PLA2R1	ATR	TP53	WNT16
GO_Biological_Process_2018	endosomal transport (GO:0016197)		ANKFY1	ZFYVE21	SCRIB	ATG14	DCLK1	ZFYVE16	WDR81	CORO7	VPS25	VPS29	VPS28		TMEM87A	TMEM87B	STX16	ZFYVE9	AP5Z1	SNX33	SNX31	STX10	MICALL1	SNX27	MICALL2	TGOLN2	VTI1B	MVB12B	VPS11	VTI1A	MVB12A	RILP	VPS16	RAB11FIP3	RAB11FIP4	VPS18	ABCA1	VPS37D	RASSF9	VPS13C	MYO5B	STAM	VPS37B	SNF8	BLOC1S5-TXNDC5	VPS13A	VPS37C	VPS37A	EHD1
GO_Biological_Process_2018	regulation of multicellular organism growth (GO:0040014)		STAT5B	APP	MBD5	BBS2	PRL	PTCH1	IGF1	SOD1	GH1	GHRHR	GHR	GHRH	GHRL	PPIB	GHSR	STAT5A	FGFR2
GO_Biological_Process_2018	positive regulation of cyclin-dependent protein kise activity (GO:1904031)		CCNYL1	PROX1	PSRC1	CCNY	CCNYL3	CKS2	CCNYL2	MAPRE3	CCNQ		PSMD10	TTBK1	CCNK	CCNT2	CCNT1	CCNH	CKS1B	PDGFB	CCNC	CCND3	CCND2	CCND1	CDK20	FAM58BP	CCNL2	CCNL1	STOX1
GO_Biological_Process_2018	positive regulation of histone H3-K4 methylation (GO:0051571)		KMT2E	PAXIP1	SMAD4	AUTS2	KMT2A	CTNNB1	DNMT3B	CTR9	BRCA1	SNW1	MYB	WDR61	DNMT1
GO_Biological_Process_2018	primary alcohol metabolic process (GO:0034308)		RETSAT	PECR	PEPLD	GDE1	IGF1	CMAHP	DHRS3	ADH4	ALDH3A2	DHRS9	CYP27C1	RDH12	RDH11	POLR2D	RDH10	GDPD1	CYP1B1	LRAT	SDR16C5
GO_Biological_Process_2018	D biosynthesis via nicotimide riboside salvage pathway (GO:0034356)		PTGIS	NNMT	RNLS	PARP16	PTGS2	PARP9	NUDT12	SLC22A13	PNP	SLC5A8	PARP10	MPT	PRT	XD	XE
GO_Biological_Process_2018	regulation of immunoglobulin mediated immune response (GO:0002889)		IL4	SUPT6H	IL10	TNFSF4	CD226		NECTIN2
GO_Biological_Process_2018	regulation of oxidative stress-induced neuron intrinsic apoptotic sigling pathway (GO:1903376)		PRKN	FBXW7	NONO	PARK7	HIF1A	MCL1
GO_Biological_Process_2018	hydrogen peroxide metabolic process (GO:0042743)		GPX1	GPX3	MAOB	HBB	HBA1	PXDNL	PARK7	MPO	CYBA	APOA4	SOD1	DUOX1	PRDX3	PRDX6	PRDX5	CAT	PXDN	PRDX2	PRDX1	NOX1
GO_Biological_Process_2018	lipoprotein transport (GO:0042953)		UNC119B	LRP1	UNC119	PPARG	MIA3	PRKCB	CD36	ZDHHC17
GO_Biological_Process_2018	heterotypic cell-cell adhesion (GO:0034113)		CXADR	DSP	ITGA5	ITGA4	JUP	RSE10	IZUMO1	LILRB2	PARVA	CD2	ITGAD	PKP2	DSG2	ITGA7	DSC2		ITGB2	ITGB1	ITGB3	CD1D	ITGAX	MADCAM1	ITGAV	CTN3	ITGB7	CD58
GO_Biological_Process_2018	negative regulation of wound healing (GO:0061045)		EDN1	CASK	AJAP1	PROC	CD109	CRK	ADTRP	EPPK1		APCS	PHLDB2	SERPINE1	SERPINE2	PROZ	PTEN	FGF2	TFPI	VTN	KNG1	DUSP10	THBD	CLASP1	APOH	APOE	CD34	CLASP2
GO_Biological_Process_2018	negative regulation of leukocyte activation (GO:0002695)		MILR1	CD84	FCGR2B	ZC3H12A	CD300A	NR1H3	IL31RA	GPER1	BPI	CD300LF	HAVCR2
GO_Biological_Process_2018	regulation of establishment of protein localization to mitochondrion (GO:1903747)		HAX1	SREBF1	DJA1	PRKN	PINK1	MAPT	ATPIF1	PARL
GO_Biological_Process_2018	skeletal system development (GO:0001501)		GDF11	TGFB2	WNT5A	ZBTB16	SOX11	P3H1	GDF10	COL1A2	COL1A1	KIAA1217	COL9A2	PPIB		COL12A1	IHH	PAPSS1	HOXA13	DLL3	PAPSS2	HOXA11	CLEC3A	COMP	FRZB	TCOF1	CREB3L2	PITX1	SHOX	HES5	POSTN	TRAPPC2	IGFBP4	KLF10	GDF3	GDF2	IGF1	IGF2	EXT1	COL2A1	BCAN	CDH11	FGFR1	GS	FBN1	FGFR3	FGFR2	MATN3	HOXD3
GO_Biological_Process_2018	regulation of TORC1 sigling (GO:1903432)		SZT2	PIH1D1	CASTOR2	CASTOR1	ITFG2	RRAGB	RRAGA	RRAGD	RRAGC	DGKQ	BMT2	ATM	SMCR8	KPTN	DEPDC5	TELO2		SEH1L	C9ORF72	SPAAR	DYRK3	CLEC16A	C12ORF66	SESN1	STK11	SESN2	LARS	SESN3	RNF152
GO_Biological_Process_2018	cell morphogenesis involved in differentiation (GO:0000904)		ITGA4	ACTN1	FN1	PARVB	LAMB1	GRHL2	PARVA	FER	PARVG	TEK	ITGA8	EPHA2	EPHA1		LEF1	RB1	ILK	LAMC1	KIF14	RILPL1	CLDN3	RELN	ANTXR1	RAB25	MICALL2	POF1B	BVES	DACT2	YTHDF2	SRCIN1	MEF2C	METTL3	PROX1	TBCD	PROX2	EF1	FERMT2	RILPL2	RADIL	PEAK1	TYRO3	VAMP3	FERMT3	NRP1	LAMA5	ITGB3	SIPA1L3
GO_Biological_Process_2018	regulation of double-strand break repair via nonhomologous end joining (GO:2001032)		KDM4D	DTX3L	HMGA2	TFIP11	MRNIP	NUDT16L1	SETMAR	PARP9	HSF1	USP51	AUNIP	INSL6
GO_Biological_Process_2018	modulation by symbiont of host cellular process (GO:0044068)		KPNB1	KP7	KP5	KP3	KP4	KP1	KP2
GO_Biological_Process_2018	adult heart development (GO:0007512)		MEF2D	SCUBE1	APELA	BMP10	HAND2	TCAP	MYH6	NKX2-5	MYH7
GO_Biological_Process_2018	regulation of acyl-CoA biosynthetic process (GO:0050812)		PDHA2	PDHA1	PDHX	PDHB	PDP2	PDPR	PDP1	PDK4	DLAT	DLD	PDK1	PDK3	PDK2
GO_Biological_Process_2018	regulation of chromatin organization (GO:1902275)		SETD5	PARG	CDK9	SETD1A	HNRNPU	TLK2	TLK1	MKI67	IGF2	HIRA
GO_Biological_Process_2018	response to chemokine (GO:1990868)		LRCH1	RHOA	RIPOR2	FOXC1	ZC3H12A	DOCK8
GO_Biological_Process_2018	negative regulation of intracellular steroid hormone receptor sigling pathway (GO:0033144)		FOXH1	NR0B1	SIRT1	ISL1	HEYL	SMARCA4	PIAS2	FOXP1	DAB2	CNOT1	CNOT2	PER1	CRY2	CRY1	CALR	CNOT9	NODAL	CLOCK		KANK2	HDAC1	CRIPAK	PHB	TCF21	BRCA1	STRN3	SFRP1	ARNTL	ZNF366
GO_Biological_Process_2018	positive regulation of tissue remodeling (GO:0034105)		TMBIM1	IL21	IL15	IL23A	IL12B	IL18	HRG	IL2
GO_Biological_Process_2018	B cell activation (GO:0042113)		IL11	CHRNB2	PTPN2	IL10	FCRL1	ITGA4	NFAM1	MSH2	VCAM1	LAX1	LAT2	IFNE	IL4	PTPRC	CLCF1	BCL2	IFNK	MS4A1		LEF1	CHR4	CD40	AKAP17A	DCAF1	CASP8	BLNK	DJB9	NHEJ1	TPD52	AICDA	IF14	CR2	MEF2C	IF16	IF17	PRKCB	CTPS1	IFNW1	ZAP70	ADAM17	KLF6	BANK1	GPR183	BTK	CD40LG	TCF3	IF10
GO_Biological_Process_2018	mitochondrial translatiol elongation (GO:0070125)		TUFM	TSFM	PTCD3	MRPS18C	MRPL28	MRPS18B	MRPS2	MRPS18A	MRPL27	MRPL24	MRPS7	MRPL22	MRPS6	MRPL23	MRPS5	MRPL32	MRPL30	MRPS9		DAP3	MRPS16	MRPS17	MRPS14	MRPS15	MRPS12	MRPL39	MRPS10	MRPS11	MRPL37	MRPL38	MRPL35	MRPL36	MRPL33	MRPL34	MRPL42	MRPL43	MRPL40	MRPL41	MRPS27	GADD45GIP1	MRPS28	MRPS25	MRPS26	MRPS23	MRPS24	MRPS21	MRPS22
GO_Biological_Process_2018	high-density lipoprotein particle remodeling (GO:0034375)		CETP	ABCA5	APOA2	LCAT	APOA4	LIPC	LIPG	PLTP	APOM	APOC1	ALB	APOC3	APOA1	APOC2	ABCG1	APOE	SCARB1
GO_Biological_Process_2018	replication fork protection (GO:0048478)		ZRANB3	BLM	FBXO18	DONSON	TIMELESS	TIPIN	ZNF830
GO_Biological_Process_2018	aminoglycoside antibiotic metabolic process (GO:0030647)		AKR1B1	AKR1C2	AKR1C1	AKR1C4	AKR1C3	AKR1B10	AKR7A2	CBR4
GO_Biological_Process_2018	regulation of cellular catabolic process (GO:0031329)		TMEM150A	TMEM150C	TMEM150B	TPCN2	RRAGB	RRAGA	RRAGD	MAPT	RRAGC	ATM	ULK3	ULK2	ULK1	SMCR8	DEPDC5		PRKN	ROCK1	USP33	LRRK2	CISD2	HMGB1	PIK3R2	WDR24	HSPB1	ITPR1	DRAM1	DRAM2	PSAP	IFI16	LAMP3	PIP4K2A	LONP2	PIP4K2B	PIP4K2C	BOK	OSBPL7	DAPK2	DAPK1	DAPK3	RAB39B	TYSND1	FBXL2	HDAC6	C9ORF72	USP10	USP13
GO_Biological_Process_2018	regulation of adherens junction organization (GO:1903391)		RHOA	GPM6B	MACF1	ROCK1	RDX	ROCK2	LDB1	DAPK3	PTPN23	EF5	SLC9A1	CORO1C	PTK2	CAMSAP3	SLK	ADD1	CLASP1	EPHA3
GO_Biological_Process_2018	ganglion development (GO:0061548)		NRP1	SEMA3A	NELL2	FZD3	CTNNB1	INSM1	SEMA3F	POU4F2	PHOX2B	ASCL1
GO_Biological_Process_2018	negative regulation of cellular protein catabolic process (GO:1903363)		EF1	NELL1	RIC1	RGP1	ANXA2	FURIN	ATRAID	EPHA4	DAB2IP	CDK5RAP3
GO_Biological_Process_2018	negative regulation of lymphocyte activation (GO:0051250)		LST1	DUSP3	VTCN1	TNFAIP3	PTPN22	FOXJ1	SAMSN1	SOX11	LAX1	SLA2	LGALS3	FCGR2B	GPNMB	TNFAIP8L2	PIBF1	JAK3	TIGIT	MICA	PAG1
GO_Biological_Process_2018	alanine transport (GO:0032328)		SLC36A2	SLC36A1	SLC36A4	SLC36A3	SLC6A17	SLC38A7	SLC1A4	SLC7A10	SLC38A3
GO_Biological_Process_2018	long-chain fatty-acyl-CoA biosynthetic process (GO:0035338)		ELOVL1	ELOVL2	HACD2	HACD1	ACSL3	ELOVL5	ELOVL6	ACSL1	ELOVL3	ACSL6	ELOVL7	ACSL5	ACSL4	HSD17B12	ACSF3	TECR	ACSBG2	ACSBG1
GO_Biological_Process_2018	regulation of fibroblast apoptotic process (GO:2000269)		BCL2L11	BTG1	STK17A	STK17B	GAS6	SFRP1	IER3IP1	TP63
GO_Biological_Process_2018	regulation of centrosome duplication (GO:0010824)		FBXW5	NPM1	GEN1	STIL	XRCC3	CEP131	PLK2	SPICE1	PDCD6IP	CENPJ	CHMP2B	CHMP3	CHMP4C	CHMP2A	CHMP4B	CHMP5		CEP120	VPS4B	CCNF	PKHD1	TMEM67	CHMP1B	CHMP1A	CEP76	RAB6C
GO_Biological_Process_2018	dicarboxylic acid transport (GO:0006835)		PRAF2	SLC26A9	SLC26A8	SLC25A10	SLC25A32	SLC26A5	SLC25A13	FOLR3	SLC25A12	FOLR2	SLC26A4	SLC26A7	FOLR1	SLC26A6		SLC26A1	SLC26A3	SLC26A2	SLC22A6	SLC46A1	SLC1A1	SLC1A2	SLC1A3	SLC1A6	SLC1A7	SLC26A10	ARL6IP5	SLC25A22	SLC25A21	SLC19A1
GO_Biological_Process_2018	glycogen metabolic process (GO:0005977)		G6PC	AGL	GAA	NR1D1	PHKA2	PHKB	PHKA1	PGM2L1	PER2	PPP1R3C	NHLRC1	UBA52	CALM1		GSK3B	PYGB	GBE1	PRKAG2	PYGL	PYGM	GYS1	GYS2	UBC	PHKG2	UGP2	STBD1	PHKG1	UBB	GYG1	PGM5	RPS27A	GYG2	PGM2	PGM1
GO_Biological_Process_2018	regulation of sigl transduction by p53 class mediator (GO:1901796)		BRPF1	HEXIM1	SUPT16H	RPL23	HUS1	PRKAB1	HIPK2	POU4F1	HIPK1	PRKAB2	POU4F2	PML	MAPK14	MAPK11	BOP1	MAPKAPK5	KAT6A	D2	RHNO1	MRE11	TP53		PRKAA2	RNF34	RPL11	TP53RK	AURKA	PRKAA1	TAF1L	AURKB	MTA2	CHEK1	RBBP4	CHEK2	AKT1	KMT5A	RBBP7	RBBP8	TAF9B	RFFL	PLK3	TOP3A	NUAK1	TP73	TPX2	CSNK2B	RAD17
GO_Biological_Process_2018	regulation of protein oligomerization (GO:0032459)		HDAC6	SH3GLB1	OPRD1	MMP1	MMP3	IDE	TMC8	SORL1	INS	JCHAIN	HIST3H3	AIM2	TCL1A	EP300	TRABD2A	BAX	APOE	PMAIP1	SNX9	BID	TP53	DNM1L	TRABD2B
GO_Biological_Process_2018	positive regulation of mitochondrial calcium ion concentration (GO:0051561)		TGM2	FIS1	MCUR1	BCAP31	RAP1GDS1	ATP2A1	MICU1	MCU
GO_Biological_Process_2018	mast cell activation involved in immune response (GO:0002279)		NR4A3	CHGA	MILR1	KIT	MRGPRX2	S100A13	PIK3CD	PIK3CG
GO_Biological_Process_2018	positive regulation of protein polymerization (GO:0032273)		CCL26	CARMIL1	NCOA3	CCL24	CAV3	CCL21	RHOH	RHOG	V3	BAIAP2	TPPP2	FES	PINK1	TPPP3	FER	MAPT	PFN2	PFN1		TENM1	CSF3	ALOX15	AKAP9	LMOD2	LMOD1	SLAIN2	BAIAP2L1	PYCARD	PAK1	BAIAP2L2	CLASP1	RPS3	CCR7	TPPP	NCKAP1L	PRKCE	HCK	VASP	PSRC1	CLIP1	CTTN	CDC42EP5	CDC42EP4	CDC42EP3	CDC42EP2	MET	CDC42EP1
GO_Biological_Process_2018	positive regulation of cholesterol transport (GO:0032376)		ADIPOQ	ABCB4	ABCA1	PON1	ABCA7	LRP1	NR1H3	NR1H2	PTCH1	SCP2D1	SIRT1	LIPG	NFKBIA	PLTP	ABCA12	SCP2	APOE
GO_Biological_Process_2018	regulation of myoblast fusion (GO:1901739)		CD53	RIPOR2	MYOG	CFLAR	MYOD1	EHD1	MAPK14	EHD2	ADGRB1	FLOT1	MYF5	MYF6
GO_Biological_Process_2018	immunological sypse formation (GO:0001771)		CD6	CCL21	MSN	PRF1	CCR7	CCL19
GO_Biological_Process_2018	ribosomal large subunit export from nucleus (GO:0000055)		XPO1	NPM1	ZNF593	NMD3	RRS1	NUP88	NOP53	RAN
GO_Biological_Process_2018	male meiosis I (GO:0007141)		BRDT	DNMT3L	CC1	SYCP3	DDX4	BTBD18	MOV10L1	TDRD9	MYBL1	ING2
GO_Biological_Process_2018	tR pseudouridine synthesis (GO:0031119)		PUS3	PUS10	RPUSD1	RPUSD3	PUS1	RPUSD4	PUSL1
GO_Biological_Process_2018	bile acid biosynthetic process (GO:0006699)		HSD3B7	OSBPL9	ACOT8	OSBPL7	OSBPL6	OSBPL3	OSBPL2	AKR1C4	CYP7B1	CYP8B1	BAAT	CYP39A1	CYP27A1	ABCB11	AMACR	ACOX2	SLC27A5	OSBPL1A		SLC27A2	AKR1D1	HSD17B4	CYP46A1	CYP7A1	CH25H	OSBP	SCP2
GO_Biological_Process_2018	stress-induced premature senescence (GO:0090400)		CDKN1A	MAPKAPK5	PLA2R1	SIRT1	ARNTL	TP53	WNT16	MAPK14
GO_Biological_Process_2018	negative regulation of cytokine production involved in inflammatory response (GO:1900016)		CHID1	MEFV	NLRP7	ZC3H12A	PDCD4	F2	NLRC3	APOD	CUEDC2
GO_Biological_Process_2018	regulation of myeloid leukocyte mediated immunity (GO:0002886)		C12ORF4	ADGRE2	LYN	UNC13D	FES	FER	STYK1	DSE1	SYK	STXBP2	DSE1L3
GO_Biological_Process_2018	cellular response to ketone (GO:1901655)		MSN	ACOD1	KLF9	GNB1	TNFSF4	CFTR		SRC	ADCY1	ROCK2	PTGER2	PTGER4	ADCY5	ADCY3	AHR	ADCY2	NR3C1	GI1	SFRP1	AQP1	ADCY6	LARP1	GNG2	SPP1	NDOR1	PCK2	PCK1	DCPS	PTGDR
GO_Biological_Process_2018	nitric oxide biosynthetic process (GO:0006809)		NOS2	NQO1	NOS1	NOS3	DDAH2	SPR	ARG2	GCH1	AKT1	CYP1B1	GCHFR
GO_Biological_Process_2018	regulation of receptor-mediated endocytosis (GO:0048259)		CCL21	SGIP1	TNK2	ARAP3	APOA5	DKK1	SP91	PICALM	TF	SMAP1	HNRNPK	APOC1	PIK3CB	APOC3	HIP1R	APOC2	PPT1	BMP2K	AAK1	ARF6		HIP1	ARF1	SERPINE1	HFE	CLU	BICD1	CBL	LRPAP1	VTN	RAB21	RSPO1	RAC1	FLOT1	LDLRAP1	B2M	CCL19
GO_Biological_Process_2018	regulation of heart rate by cardiac conduction (GO:0086091)		KCNJ5	DSP	KCNH6	KCND3	JUP	CAC2D1	CAV1	ANK2	CACNB2	KCNQ1	PKP2	DSG2	SCN4B	SCN2B	DSC2		CAMK2D	HCN4	KCNE1	KCNE2	KCNE3	YWHAE	KCNE5	AKAP9	CAC1C	KC5	CAC1D	CAC1G	SCN5A	CTN3	SCN3B	KCNJ2	KCNJ3	TRPM4	KCNH2	SCN1B
GO_Biological_Process_2018	smooth muscle cell migration (GO:0014909)		DDR1	PDGFRB	NOV	ITGB3	PLAT	AAMP	PARVA
GO_Biological_Process_2018	neuron projection maintence (GO:1990535)		APP	INSR	PRNP	ATP1A3	PSEN1	INS
GO_Biological_Process_2018	positive regulation of epithelial cell proliferation involved in wound healing (GO:0060054)		MMP12	LACRT	ODAM	FZD7	JAML	WNT7A	FGF10
GO_Biological_Process_2018	axol fasciculation (GO:0007413)		AMIGO1	RTN4	SEMA5A	ARHGAP35	CNTN4	NRCAM	CDK5R1	EPHB3	EPHB2	MEGF8	EPHA4	EPHA3
GO_Biological_Process_2018	regulation of canonical Wnt sigling pathway (GO:0060828)		DKK1	DKK2	DKK3	PSMB9	DKK4	SFRP4	SFRP5	COL1A1	PSMC6	SFRP2	APC	PSMC4	PSMC5	PSMC2	PSMC3	PSMC1	RNF220	CDK14	IP		LEF1	AMER2	AMER3	JRK	LRP6	HECW1	LRP5	LRP4	SFRP1	ARNTL	PSMB11	PSMB10	AMER1	CCAR2	PSMD9	PSMD7	PSMD8	PSMD5	CSNK1D	PSMD6	PSMD3	PSMD4	PSMD1	ZNF703	PSMD2	TBL1X	WLS
GO_Biological_Process_2018	negative regulation of phagocytosis (GO:0050765)		TLR2	ADIPOQ	FCGR2B	SNX3	CD300A	HMGB1	PRTN3	CD300LF	RACK1
GO_Biological_Process_2018	positive regulation of cell cycle phase transition (GO:1901989)		NPM1	PAGR1	PHB2	DDRGK1	STXBP4	NOGP8	CDC73	FAM83D	GLI1	PAF1	ZNF16
GO_Biological_Process_2018	positive regulation of cellular component movement (GO:0051272)		CSF1R	LYN	CFAP20	CAVIN1	ACTN4	CCL21	TWIST1	ETS1	NTN1	TGFBR1	VEGFA	ADAM17	TUBB2B	PDPN	RPS19	AKT2	SPOCK2	CCR7	TRIM32	CCL19	PHPT1
GO_Biological_Process_2018	negative regulation of cholesterol transport (GO:0032375)		ABCG8	SREBF2	SHH	APOC1	APOC3	PLA2G10	APOC2	APOA2	NFKB1	ABCG5
GO_Biological_Process_2018	thyroid gland development (GO:0030878)		TBX1	TG	HOXD3	THRB	PAX8	FOXE1	THRA	SIX1	NKX2-1	NKX2-5
GO_Biological_Process_2018	modulation of chemical syptic transmission (GO:0050804)		CHRNB2	UNC13A	CHRNB4	BDNF	SYN3	BTBD9	SYN1	MAPK8IP2	KBTBD4	IL1B	NMU	CDK5	PSMC5	STX1B		CNTP4	APP	NLGN2	MCTP1	NLGN3	DHX8	NLGN1	CHR7	LRRK2	GRIK4	GRIK5	GRIK2	ATP1A2	GRIK3	GRIK1	LRP8	NPAS4	RELN	CDH2	NTF3	NTF4	DRD2	ADIPOQ	LGI1	NLGN4X	MEF2C	NLGN4Y	GRID1	GRID2	SYT1	USP46	CEL
GO_Biological_Process_2018	dorsal/ventral axis specification (GO:0009950)		SMAD2	EGF	FZD5	LRP6	LRP5	LRP4	CXXC4	SFRP1	SMAD6	MDFI
GO_Biological_Process_2018	regulation of Notch sigling pathway (GO:0008593)		FBXW7	EGF	TGFB2	EGFL7	EPN2	KAT2B	ELF3	MMP14	MFNG	ITGB1BP1	NEURL1	AAK1		POGLUT1	MAML3	MAML2	MESP1	MAML1	FAM129B	DTX1	NOD2	RFNG	DLL1	PEAR1	EGFR	GALNT11	DLL4	PDCD10	ZMIZ1	CHAC1	HIF1AN	MAGEA1	WNT1	RPS27A	CREBBP	JAG1	YTHDF2	JAG2	PRKCI	ARRDC1	STAT3	METTL3	WWP2	RITA1	DLK1	DLK2	SYNJ2BP
GO_Biological_Process_2018	interleukin-18-mediated sigling pathway (GO:0035655)		IL18BP	IL18RAP	ALOX5	AKT1	PDGFB	IL18	IL18R1
GO_Biological_Process_2018	histone exchange (GO:0043486)		CENPU	NPM1	CENPW	CENPX	KNL1	SP	SMARCA5	HIST1H4A	MIS18A	CENPH	CENPI	CENPK	CENPL	CENPM	ANP32E	CENPN	CENPO	CENPP	CENPQ	CENPS	ITGB3BP	CENPT		ANP32B	HJURP	RNF8	CENPA	SPTY2D1	RSF1	CENPC	ZNHIT1	RUVBL1	VPS72	MIS18BP1	RBBP4	RBBP7	OIP5
GO_Biological_Process_2018	regulation of nitric-oxide synthase biosynthetic process (GO:0051769)		EDN1	GSTP1	NOD2	TLR2	MPT	SELENOS	KDR	TLR9	CCL2	TLR4	FCER2	JAK2
GO_Biological_Process_2018	protein ADP-ribosylation (GO:0006471)		PARP6	ARF4	PARP4	PARP2	PARP3	TNKS	PARP1	SIRT6	TNKS2	PARP15	PARP16	SIRT2	ART4	PARP8	SIRT4	PARP14	PARP9	PARP10	HPF1
GO_Biological_Process_2018	regulation of tissue remodeling (GO:0034103)		TGFB1	IL21	IL15	FLT4	SUCO	IL18	IL2	THBS4	SYT7	CST3	CEACAM1	IL23A	GPNMB	LEP	HAND2	LEPR	IL12B
GO_Biological_Process_2018	embryonic camera-type eye development (GO:0031076)		TBX2	KDM2B	TH	ALDH1A3	LRP6	NES
GO_Biological_Process_2018	fluid transport (GO:0042044)		AQP10	SLC4A11	AQP7	AQP8	AQP5	AQP6	AQP3	AQP4	AQP1	AQP2	MIP	PDZD3	AVP	SLC26A6
GO_Biological_Process_2018	cellular response to interleukin-18 (GO:0071351)		IL18BP	IL18RAP	ALOX5	AKT1	PDGFB	IL18	IL18R1
GO_Biological_Process_2018	axonemal dynein complex assembly (GO:0070286)		CCDC39	CFAP73	DAF4	DAF3	DAF2	CCDC114	DAF1	DAF5	MSS51	CFAP100	ARMC4	CCDC65	DL1	PIH1D3	ZMYND10	SPAG1	DRC1	DH1	CCDC151	CCDC40	CCDC63		DH5	DH3	DH8	CCDC103	DH7	DNHD1	LRRC6	TMEM141	DLI1	DI1	DI2	CCDC183
GO_Biological_Process_2018	bleb assembly (GO:0032060)		P2RX7	EMP1	PMP22	EMP2	EMP3	ANO6	MYLK
GO_Biological_Process_2018	positive regulation of nuclear-transcribed mR catabolic process, deadenylation-dependent decay (GO:1900153)		NOS2	NOS3	BTG2	NOS1	ZFP36L1	TOB1	ZFP36L2	CNOT7	ZFP36	CNOT1	AGO2	POLR2G	PABPC1	CPEB3	TNRC6B	TNRC6C
GO_Biological_Process_2018	regulation of vascular endothelial growth factor receptor sigling pathway (GO:0030947)		PTPN1	FLT1	ITGA5	ITGB3	PDCD6	FAM129B	ARNT	PRKCB	MT3	HIF1A	EPN2	VTN	VEGFA	DAB2IP	IL1B	HGS	HHEX	MMRN2	TMEM204	NEDD4	PRKD2	GRB10
GO_Biological_Process_2018	neurotransmitter receptor diffusion trapping (GO:0099628)		CACNG7	CACNG8	DLG4	CACNG2	CACNG3	CACNG4	CACNG5	GPHN
GO_Biological_Process_2018	positive regulation of protein metabolic process (GO:0051247)		TGFB1	WNT5A	AGT	EREG	RNF41	HNRNPK	APC	ASB9	TFR2	AGTR1	ASB5	VIP	VPS28		MTPN	APP	RAB1A	RAB1B	PRKN	ROCK2	CSF1	LRP1	CHR7	HECW1	C4BPA	CLU	TNF	C4BPB	NKD1	FOXO1	FZR1	ASB11	AKT1	FGF21	STX5	RILP	MAP2K5	NSF	WFS1	PLK2	INHBA	SNF8	HECW2	EIF4G1	VCP	NEDD4L	PSEN1
GO_Biological_Process_2018	epoxygese P450 pathway (GO:0019373)		CYP4F2	CYP4A11	EPHX2	CYP4F12	CYP2C19	CYP2C18	CYP2W1	CYP2G1P	CYP2C9	CYP2A7	CYP2A6	CYP2C8	CYP2B6	CYP2S1	CYP2A13	CYP1A2	CYP1A1	CYP1B1	CYP2E1	CYP2F1	CYP2J2
GO_Biological_Process_2018	nucleotide-excision repair, preincision complex assembly (GO:0006294)		PARP1	CHD1L	RPA2	RPA3	GTF2H1	RAD23B	GTF2H2	RPA1	GTF2H3	GTF2H4	GTF2H5	RBX1	DDB2	CUL4B	CUL4A	DDB1	CDK7	ERCC5	ERCC2	ERCC3	UBA52	MT1		CETN2	CCNH	XPA	XPC	UBC	UBB	RPS27A
GO_Biological_Process_2018	L-fucose metabolic process (GO:0042354)		FUT7	FUT10	FUT6	FUT9	FUT8	FUT1	FUT2	FUT5	FUT4
GO_Biological_Process_2018	regulation of systemic arterial blood pressure by hormone (GO:0001990)		ENPEP	EDN1	EDN2	ACE	EDN3	OXTR	NOS3	RASL10B	AVPR2	ECE1	AVPR1A	AVPR1B	ACE2	CYP11B2	AGTR1	CORIN
GO_Biological_Process_2018	regulation of B cell proliferation (GO:0030888)		CD320	CHRNB2	LYN	FCRL3	CD74	IL10	MEF2C	CD300A	NCKAP1L	IL13	RC3H1	MIF	TIRAP	NFATC2	VAV3	IL2	IL5	IL4	TNFRSF21	PTPRC	IL7	BST1	FCGR2B	GPR183	CLCF1	TLR9	BCL2	MNDA	ATM	MZB1		IL22	IL21	TNFRSF13B	IRS2	TFRC	CD81	AHR	IKZF3	TNFSF13B	CTLA4	CD38	TNFRSF4	SASH3
GO_Biological_Process_2018	glycolipid metabolic process (GO:0006664)		CTSA	FUCA1	B3GALNT1	SUMF1	GLA		POGLUT1	PGAP1	ST6GALC3	PGAP3	CERK	GLT6D1	ASAH1	NEU3	STS	NEU4	UGCG	UGT8	PSAP	NEU1	NEU2	ST8SIA6	ST3GAL6	B4GALNT1	ST3GAL2	ST3GAL4	ARSA	ARSB	GA	GBGT1	GALC	SCCPDH	GLB1	ESYT1	B3GNT5	CPTP	ESYT3	ESYT2	ST6GALC4	ST6GALC6	A3GALT2	C2ORF66	GLTP	GBA	HEXA	HEXB	GBA2
GO_Biological_Process_2018	cell-matrix adhesion (GO:0007160)		ITGA1	NPNT	ITGA4	ACTN3	CCL21	ITGA3	ACTN2	ACTN1	ITGA2	EMP2	TSC1	RHOD	VCAM1	LYVE1	L1CAM	ITGA10	COL3A1	SIGLEC1	ITGB1BP1	TRIP6	ITGA11	PARVG	ZYX	ITGA8	ADAM9	ITGA7	ARHGEF7		MSLNL	DDR1	WHAMM	ILK	TESK2	PTPRK	ADAMTS13	THY1	ADAMTS12	FBLN5	OTOA	PPFIA2	PPFIA1	MADCAM1	STRCP1	EMILIN1	CD34	FGA	FGB
GO_Biological_Process_2018	cardiac ventricle morphogenesis (GO:0003208)		TGFB1	JAG1	TGFB2	MYBPC3	NPY5R	MEF2C	TNNC1	FOXF1	PROX1	ISL1	SMAD7	SOX11	HEYL	TGFBR2	TGFBR3	FKBP1A	SFRP2	HAND1	TNNT2	MYL2	CPE	MYL3	PKP2	ENG	MYH6	BMPR1A	MYH7	FGFR2		NOTCH1	GSK3A	BMP10	MESP1	NPY2R	GATA4	GATA3	DLL4	RBPJ	SOX4	HEY2	HEY1	TBX20	TPM1	TNNI3
GO_Biological_Process_2018	positive regulation of transcription initiation from R polymerase II promoter (GO:0060261)		PAXIP1	GTF2B	SRF	HNF1B	ESR1	GTF2F2	TAF1	PSMC6	HNF1A	PSMC4	PSMC5	PSMC2	PSMC3	SUB1	PSMC1	NKX2-5	TP53
GO_Biological_Process_2018	cellular response to growth hormone stimulus (GO:0071378)		GHR	GH2	SOCS2	PXN	PIK3R1	STAT3	CSHL1	GH1	PTK2	JAK2
GO_Biological_Process_2018	sigl transduction involved in D damage checkpoint (GO:0072422)		PLK1	ABRAXAS1	CDC5L	BRCC3	BRCA1	CDC14B	BABAM2	FZR1	PRPF19	BABAM1	CHEK1	UIMC1	DTL
GO_Biological_Process_2018	regulation of histone H3-K27 methylation (GO:0061085)		SUPT6H	MTF2	H2AFY	PHF1	OGT	PHF19
GO_Biological_Process_2018	positive regulation of isotype switching (GO:0045830)		TGFB1	IL4	PAXIP1	TFRC	TNFSF13	CLCF1	TP53BP1	INSL6
GO_Biological_Process_2018	protein processing (GO:0016485)		F10	CMA1	F12	HFE2	USP17L2	AFG3L2	XPNPEP3	YME1L1	UQCRC2	UQCRC1	CNTN1		PROS1	HM13	LONP2	PMPCB	PMPCA	NCSTN	PRSS3	TYSND1	PROC	LGMN	SPPL2C	SPPL2B	HTRA2	SPPL2A	PSEN1	PSEN2	IMMP2L	GGT1	RHBDL3	RHBDL2	RHBDL1	PSENEN	SRGN	PTCH1	AZU1	PRSS12	KLK13	IMMP1L	MMP14	MMP16	CPE	CPD	OGT	KLKB1	GAS6
GO_Biological_Process_2018	mR transcription (GO:0009299)		LMO2	MBD4	SUPT6H	FOXE3	DDX5	C5AR1	MYOG	SRF	ARNT	ZBTB1	HIF1A	POU5F1	EREG	HIPK3	TFCP2	SOX18	HSF1	SOX17	DDIT3	ATF4	TP53
GO_Biological_Process_2018	error-free translesion synthesis (GO:0070987)		PC	RFC4	VCP	RFC5	RFC2	RFC3	RFC1	RPA2	RPA3	RPA1	RCHY1	NPLOC4	UBC	UBB	SPRTN	UFD1	UBA52	RPS27A	POLH
GO_Biological_Process_2018	sigl transduction by p53 class mediator (GO:0072331)		ATRX	POU4F1	POU4F2	BATF	MYBBP1A	ARTN	JMY	BCL3	MDM4	TP53		RRP8	PAXIP1	PPP1R13B	DDX5	USP10	TRIAP1	FHIT	KRCC1	NDRG1	PYCARD	STK11	HINT1	ZMAT1	ZMAT3	ZMAT4	IFI16	MYO6	SESN2	MAGEA2	ZNF385D	ZNF385C	PMAIP1	TP53BP2	BOK	E2F7	ZNF346	ZNF385B	PDK2	ZNF385A
GO_Biological_Process_2018	positive regulation of protein autophosphorylation (GO:0031954)		ACE	PDGFC	PDGFB	PDGFA	INS	RAD50	RAP2A	VEGFA	RASSF2	GREM1	RAP2C	ARTN	TAOK2	GPNMB	PDGFD	TOM1L1	NEK10	CALM2	MRE11	CALM3	TNKS1BP1	CALM1
GO_Biological_Process_2018	chromosome condensation (GO:0030261)		DFFB	PRM2	CDCA5	PHF13	AKAP8L	PHF23	TOP2A	NCAPG	NCAPH	TTN	SMC4	SMC2	ERN2	HILS1	NIPBL	AIFM1	PAPD7	GPER1	CHMP1A	NCAPD2	NCAPD3	ACIN1	NUSAP1
GO_Biological_Process_2018	negative regulation of calcium ion transmembrane transporter activity (GO:1901020)		TRDN	GSTM2	GPR35	GSTO1	ADRA2A	FKBP1B	CBARP	OR5T1	GNB5	OR56A1	TLR9	CASQ2	CALM2	OR56A5	CALM3	OR56A4	CALM1		CRHR1	YWHAE	FMR1	OR13F1	SRI	THADA	ATP1A2	ADRA1D	PKD2	PLN	SLN	UBQLN1	DRD2	DRD4	CLIC2
GO_Biological_Process_2018	regulation of mR metabolic process (GO:1903311)		SRPK3	CDK11B	SUPT6H	PTCD2	RBM26	CDK11A	RBM27	DHX9	IWS1	SRPK1	SRPK2	SAFB	SLTM	SAFB2	TCHHL1
GO_Biological_Process_2018	mitotic cell cycle arrest (GO:0071850)		MAGI2	CDKN1B	PNPT1	GADD45GIP1	DUSP1	GADD45A	CDC14A	CDC14B	CDC14C	RGCC	FAP	NKX3-1	E4F1	MCPH1
GO_Biological_Process_2018	positive regulation of secretion (GO:0051047)		GPLD1	SCT	LACRT	XBP1	ACSL3	NPR1	CYP4F2	CYP4A11	TRH	PRL	ALOX12B	AQP1	CYP19A1	SCIN	NPPB	SPP1
GO_Biological_Process_2018	regulation of granulocyte chemotaxis (GO:0071622)		CAMK1D	CSF1	RARRES2	THBS1	S100A11P1	CXCL17	BST1	KARS	CCL5	S100A7	KIF20B	CMKLR1	JAM3
GO_Biological_Process_2018	ubiquinone biosynthetic process (GO:0006744)		UBIAD1	NDUFA9	COQ9	COQ10B	COQ7	COQ10A	COQ6	COQ5	COQ3	COQ2	FDXR	COQ8A	PDSS2	PDSS1	COQ8B
GO_Biological_Process_2018	negative regulation of hemostasis (GO:1900047)		EDN1	SERPINE1	SERPINE2	PROZ	TFPI	VTN	KNG1	PROC	THBD	APOH	APOE	ADTRP	CD34
GO_Biological_Process_2018	cellular lipid catabolic process (GO:0044242)		ACOT8	ACBD5	CEL	APOA2	MT3	SIRT2	FA2H	PLA2G15	LPIN1	PCCB	ANGPTL3	LPIN2	LPIN3	SMPDL3B	PPARD		PNLIPRP2	MGST2	NUDT7	LIPG	ACADL	NUDT19	ENPP2	HAO2	CYP1B1
GO_Biological_Process_2018	manganese ion transport (GO:0006828)		TRPC6	TRPC7	TRPC4	SLC11A1	TRPC5	SLC11A2	TRPC3	TRPC1	SLC30A10
GO_Biological_Process_2018	regulation of sprouting angiogenesis (GO:1903670)		SEMA6A	ITGA5	PDPK1	S100A1	SMAD1	FGF1	FGF2	DLL1	KLF4	EPN1	EPN2	VEGFA	KLF2	SYNJ2BP	CEACAM1	TMEM2	E2F2	ADAMTS9	JAK1
GO_Biological_Process_2018	generation of neurons (GO:0048699)		RYK	TGFB2	SMARCA1	DAF4	WNT5A	WNT5B	RUNX1	CCK	PEX13	POU4F2	SOX11	DCLK2	RUNX3	NRBP2	DCDC2	RUNX2	NIF3L1	LRP12		MTPN	YAP1	RB1	NDNF	PRUNE1	FZD10	ASCL2	DLL1	ARNTL	ASCL1	RELN	CDH1	TUBB3	SPOCK1	HES5	FZD2	FZD1	FZD4	WNT10B	WNT10A	FZD3	WNT3A	FZD5	AUTS2	MAP2K1	FZD8	FZD7	POU3F2
GO_Biological_Process_2018	negative regulation of phosphate metabolic process (GO:0045936)		CDKN2C	CDKN1B	ANKLE2	DYNLL1	CDKN1C	CDKN2D	CDKN2A	PLEK	CDKN1A	CDKN2B	PRKRIP1	INHBA	SIRT1	BMP7	BMP4	STAP1	INPP5K	CDA	INHA
GO_Biological_Process_2018	response to lipid (GO:0033993)		TGFB1	CXCL10	FOXP1	CXCL11	CXCL13	CYP24A1	CD6	MAPKAPK2	FAS	SLPI	MAPKAPK3	S100A7	ABCG1	TRIM16	PF4		OTUD5	AQP3	STRN3	ASCL1	RXRA	NOCT	HSD17B2	SPP1	RELT	SNCA	MICB	NGFR	ABCA2	PAQR9	STAT5B	JUND	PAQR7	PAQR8	PAQR5	F2R	SLC11A1	PAQR6	PPBP	NR1D1	TNFRSF10D	TIRAP	TNFRSF10C	TNFRSF10B	TNFRSF10A	NR1D2	SELE
GO_Biological_Process_2018	regulation of plasma membrane bounded cell projection organization (GO:0120035)		PTEN	ZNF804A	CCDC88A	FCGR2B	FRMD7	NCS1	TCTEX1D2	AKT1	ULK4	IL1RAPL1	NDEL1	FBXO7	VPS35
GO_Biological_Process_2018	D recombise assembly (GO:0000730)		RAD51C	RAD51B	RAD51	RAD51D	XRCC3	DMC1	SWI5	XRCC2
GO_Biological_Process_2018	regulation of epidermal cell differentiation (GO:0045604)		ERRFI1	KDF1	SERPINB13	IL20	ROCK1	ROCK2	CBFB	GDF3	ZFP36L1	RUNX1	AQP3	DLL1	CTSV	SFRP4	SULT2B1	BMP4	ZFP36	CTSL	CTSK	SFN
GO_Biological_Process_2018	negative regulation of keratinocyte proliferation (GO:0010839)		MBD4	KLF9	VDR	SI2	CASK	PTPRK	EPPK1
GO_Biological_Process_2018	regulation of phagocytosis (GO:0050764)		ADIPOQ	TUB	CAMK1D	AHSG	ABCA7	SYK	SLC11A1	SFTPD	RAB27A	AZU1	CYBA	MERTK	HCK	SYT7	TLR2	FGR	IL1B	FCGR2B	SPACA3	SFTPA1	PRTN3	SFTPA2	CALR	GAS6	DOCK2		SIRPG	C4BPA	TNF	C4BPB	TULP1	GATA2	SIRPB1	PYCARD	LMAN2	SNX3	SIRPA	ITGAV	RACK1	FCER1G	LYAR	SCARB1
GO_Biological_Process_2018	negative regulation of mitotic cell cycle phase transition (GO:1901991)		RBX1	PSMB9	PSMC6	RBL1	SLFN11	RBL2	PSMC4	PSMC5	PSMC2	PSMC3	PSMC1	CDK2AP2		PSMD11	KANK2	PSMD10	RB1	PSMD13	PSMD12	PINX1	PSMD14	AURKA	ZFP36L1	CDC73	PSMB11	PSMB10	ZFP36L2	PSMD9	PSMD7	PSMD8	PSMD5	PSMD6	PSMD3	PSMD4	PSMD1	PSMD2	E2F7	RPS27A	DACT1	USP47	MYO16	PRMT2	KLF4	PSMA6	PSMA7	PSMA4	RGCC
GO_Biological_Process_2018	epithelial to mesenchymal transition involved in endocardial cushion formation (GO:0003198)		NOTCH1	FGF8	SI2	ENG	HEYL	RBPJ
GO_Biological_Process_2018	establishment of melanosome localization (GO:0032401)		MKKS	BBS2	ARL6	MYO5A	RAB27A	RAB27B	SHROOM2	RAB11A	RAB11B	BLOC1S5	BLOC1S6	MLPH	GPR143	BLOC1S3	RAB17	BBS7	BBS5	BBS4
GO_Biological_Process_2018	arginine biosynthetic process (GO:0006526)		ASS1	CPS1	ASL	GS	ACOD1	OTC
GO_Biological_Process_2018	AV node cell action potential (GO:0086016)		CACNB2	SCN10A	CAC1C	SCN5A	SCN4B	CAC1G	TRPM4
GO_Biological_Process_2018	regulation of dendritic spine development (GO:0060998)		SRCIN1	MEF2C	SHANK1	ARC	CDK5	DLG5	NEURL1	CAMK1	CDK5R1	CPEB3	EPHA4	ARF6	SHANK3	SHANK2		PTPRS	NLGN1	FMR1	CAMK2B	LRRK2	FOXO6	PSEN1	FXR2	FXR1	ARHGAP44	SIPA1L1	LLPH	CFL1	APOE	LZTS3	PDLIM5	SRGAP2C
GO_Biological_Process_2018	viral gene expression (GO:0019080)		RPS8	RPL22	RPL21	RPS9	RPS6	RPL24	NUP214	RPL23	RPS7	NUP210	RPSA	NUP93	NUP98	RPL26	RPL28	RPL27	RPL29		NUP205	RPL11	RPL10	RPL13	RPL12	NUP160	RPS4Y1	NUP85	RPL15	RPS5	RPL14	RPS2	RPL17	RPS3	NUP88	RPL19	RAE1	RPL18	RPL41	NUP153	NUP155	RPS27	RPS26	RPS29	RPS28	RPL27A	RPS21	RPS20	RPS23
GO_Biological_Process_2018	negative regulation of cell-cell adhesion (GO:0022408)		TGFB1	ADIPOQ	MAP2K5	JAG1	IL10	PPARA	RDX	KLF4	GTPBP4	PTK2	ASS1	RGCC	BMP2	SPINT2	FXYD5	APOA1	NF2	SI2	MYADM	MUC21	MAD2L2		IL1RN	PLG	EPCAM	PODXL	CDH1	ZNF703	B4GALNT2	MBP	WNT1	MAPK7
GO_Biological_Process_2018	3'-UTR-mediated mR destabilization (GO:0061158)		ZC3H12D	KHSRP	UPF1	ZFP36	ZC3H12A	TRIM71	RC3H1	ZFP36L1	CPEB3	ZFP36L2
GO_Biological_Process_2018	regulation of myosin-light-chain-phosphatase activity (GO:0035507)		IKBKB	PPP1R12A	ROCK1	ROCK2	NCKAP1L	TNF	NUAK1
GO_Biological_Process_2018	organophosphate ester transport (GO:0015748)		OSBPL8	PRELID2	PRELID1	STARD7	OSBPL5	STARD10	SCP2D1	SLC25A19	NPC2	PITPNM1		CETP	SLC44A4	MT-TP	PITPNB	PITP	TRIAP1	PCTP	PITPNC1	PLTP	SCP2	TNFAIP8L3	PRELID3A	SCARB1	LDLR	PRELID3B
GO_Biological_Process_2018	histone-serine phosphorylation (GO:0035404)		RPS6KA5	RPS6KA4	PRKAA2	HMGA2	VRK1	AURKB
GO_Biological_Process_2018	fatty acid beta-oxidation using acyl-CoA oxidase (GO:0033540)		ACOT8	ECI2	HSD17B4	EHHADH	CROT	ACOXL	ACOX3	AMACR	ACOX2	ACOX1	SCP2	ABCD1	ACAA1	CRAT	DECR2
GO_Biological_Process_2018	regulation of sigl transduction (GO:0009966)		EPHA6	ACVR1	EPHA5	EPHA8	EPHA7	HOMER1	RUNX1	PPP2R1A	MAPK8IP2	TEK	SIK2	EPHA2	EPHA1	IP	EPHA4	EPHA3		APP	FRMPD1	SP100	MST1R	ARAF	ABRACL	DLL1	CDKN2AIP	ABRA	NCLN	GNG4	GNG7	PLCE1	KDR	UBASH3A	MUSK	UBASH3B	SAMD5	CREBBP	INSR	SRMS	TSPYL2	PTK6	SNW1	PLSCR1	PRKD1	TDGF1	CDC42SE2	EPHA10	GFI1
GO_Biological_Process_2018	regulation of protein acetylation (GO:1901983)		FAM161A	KAT5	MAGEA2	RAPGEF3	PARK7	CAMK1	SIRT1	ARNTL	TERF2IP
GO_Biological_Process_2018	regulation of feeding behavior (GO:0060259)		NR4A3	CFAP20	STAT3	SGIP1	EIF2AK4	LEPR	QRFP	INS	AGRP	UCN	INSL5
GO_Biological_Process_2018	positive regulation of production of molecular mediator of immune response (GO:0002702)		XBP1	XCL1	IL13	CLCF1	TLR9	FFAR3	FFAR2	CD244	SASH3
GO_Biological_Process_2018	apoptotic mitochondrial changes (GO:0008637)		FIS1	ATG3	BIK	FZD9	SOD2	GGCT	BCL2L1	BCL2	BAX	PPIF	NDUFS1		BCL2A1	CAMK2A	IF1	CLU	ATP2A1	IFI6	HSPD1	IFIT2	MFF	HK2	CCAR2	BBC3	TIMM50	ERBB4	AIFM2	THEM4	BNIP3	BAK1	SFN	VPS35	BOK	BID	DNM1L
GO_Biological_Process_2018	negative regulation of chromosome organization (GO:2001251)		ERCC1	ERCC4	TOP2A	TERF2	SETMAR	TERF2IP
GO_Biological_Process_2018	regulation of telomerase R localization to Cajal body (GO:1904872)		CCT4	CCT3	CCT2	TCP1	PARN	RUVBL1	CCT6A	EXOSC10	SHQ1	DKC1	RUVBL2	F1	CCT8	NOP10	CCT7	NHP2	CCT5	DCP2
GO_Biological_Process_2018	positive regulation of lamellipodium morphogenesis (GO:2000394)		SRC	ENPP2	RREB1	CORO1B	CORO1C	VIL1	ARHGEF7
GO_Biological_Process_2018	catecholamine metabolic process (GO:0006584)		PNMT	PRKN	DDC	RNF180	DBH	COMT	TH	SNCAIP	PAH	DRD1	DRD2	DRD3	LRTOMT	DRD4	ATP7A
GO_Biological_Process_2018	D-dependent D replication (GO:0006261)		GINS2	MGME1	GINS3	RFC4	GINS1	RFC5	RFC2	RFC3	GINS4	RFC1	LRWD1	CDC7	HMGA1	WDHD1	POLA1	POLA2	POLE2	POLE3	POLE4	CDK2AP1	D2	MCM2		PNKP	NEXMIF	MCM10	ORC6	ORC5	ORC2	ORC1	PURA	ORC4	ORC3	TOPBP1	TWNK	POLN	BAZ1A	RPA1	RAD51	CDC34	RPA4	POLG2	PRIM2	PRIM1	PRIMPOL	RPAIN	POLD4
GO_Biological_Process_2018	positive regulation of dendritic spine development (GO:0060999)		BHLHB9	NLGN1	FMR1	CAMK2B	FOXO6	PSEN1	LRP8	SHANK1	CAPRIN1	RELN	CUX2	LLPH	DLG5	CAPRIN2	NEURL1	CAMK1	APOE	CPEB3	SHANK3	SHANK2
GO_Biological_Process_2018	Notch receptor processing (GO:0007220)		NOTCH3	PSENEN	NOTCH4	JAG1	JAG2	YBX1	ADAM10	PSEN1	PSEN2	DLL1	GALNT11	DLL4	APH1B	APH1A	ADAM17	NCSTN
GO_Biological_Process_2018	negative regulation of chondrocyte differentiation (GO:0032331)		WNT9A	GDF5	TGFBR1	ADAMTS12	EFEMP1	PTHLH	CHADL	GREM1	SI2	SOX9	ADAMTS7	NKX3-2
GO_Biological_Process_2018	dolichyl diphosphate biosynthetic process (GO:0006489)		NUS1	DPAGT1	SRD5A3	DOLPP1	DOLK	MVD	DHDDS
GO_Biological_Process_2018	negative regulation of protein localization to membrane (GO:1905476)		TGFB1	DMTN	PPP2R5A	LZTFL1	USP17L2	TMBIM1	TMEM59	PICALM	RHOQ	DAB2	ITGB1BP1	MRAP	BCL2L1	MRAP2	NUMB		PID1	LRRC15	KCNE1	GDI1	CLTC	INPP5K	PPFIA1	GBP1	AP2M1
GO_Biological_Process_2018	intraciliary transport (GO:0042073)		DYNC2H1	DYNLL1	MBD1	WDR19	IFT140	CEP131	TTC21A	RABL2B	TTC21B	IFT122	IFT81	IFT80	DYNLL2	WDR35	WDR34	IFT43	ICK	IFT20	IFT88	IFT22	WDR60	TTC30A	TTC30B	DYNLRB1	TRIP11	ALPK3	DYNLRB2	SSX2IP	IFT46	CLUAP1	IFT27		TTC26	TRAF3IP1	IFT172	KIF17	RPGR	HSPB11	TNPO1	KIF3C	KIF3B	IFT52	IFT74	KIF3A	DYNC2LI1	KIFAP3	IFT57
GO_Biological_Process_2018	negative regulation of cytoskeleton organization (GO:0051494)		ARFGEF1	SMAD4	PRKCD	CAV3	LIMA1	SHANK1	HIP1R	MYADM	PFN2	FKBP4	PFN1	SHANK3	KANK4		KANK3	KANK2	PRKN	KANK1	TWF2	TWF1	CORO1A	SLIT2	CLASP1	ARPIN	PLEKHH2
GO_Biological_Process_2018	phosphatidylcholine metabolic process (GO:0046470)		PLA2G2E	PLA2G2F	STARD7	CHKB	PLA2G2D	CHKA	PLA2G2A	HRASLS2	RARRES3	APOA2	APOA5	APOA4	PHOSPHO1	LPIN1	CHPT1	APOA1	LPIN2	LPIN3		ABHD1	ACHE	SLC44A4	SLC44A5	SLC27A1	PON1	SLC44A2	SLC44A3	ABHD4	ABHD3	SLC44A1	LCAT	DBI	PCYT1A	PLA2G12A	GPLD1	TMEM86B	PCYT1B	PLA2G4E	CSNK2A2	PNPLA8	PLA2G4F	CSNK2A1	STARD10	PLA2G4C	PLA2G4D	PLA2G4A	MBOAT2
GO_Biological_Process_2018	regulation of sequestering of zinc ion (GO:0061088)		SLC30A8	SLC30A7	SLC30A4	SLC30A3	SLC30A6	SLC30A5	AP3D1	SLC30A2	SLC30A1	SLC30A10
GO_Biological_Process_2018	epithelial to mesenchymal transition (GO:0001837)		TGFB1	EOMES	TGFB2	DDX17	NOG	FOXF2	WNT5A	HGF	HMGA2	HNRNPAB	TGFBR1	BMP7	HEYL	TGFBR3	OLFM1	BMP2	DLG5	SI2	SI1	S100A4		LEF1	NOTCH1	GSK3B	DDX5	CUL7	CTNNB1	HIF1A	LOXL2	RBPJ	LOXL3	HEY2	HEY1	SOX9	TRIM28	AMELX	FAM83D	WNT4
GO_Biological_Process_2018	ATP synthesis coupled proton transport (GO:0015986)		VPS9D1	ATP5F1	MT-ATP8		ATP5S	STOML2	ATP5L	ATP5A1	TCIRG1	ATP5C1	ATP5J	ATP5I	ATP5G3	COX5B	ATP5G2	ATP5O	ATP5G1	ATP5J2	ATP5D	MT-ATP6	ATP5B	ATP5L2	ATP5H	ATP5E	ATP6V0A4	CYC1	ATP6V0A1	ATP6V0A2
GO_Biological_Process_2018	canonical glycolysis (GO:0061621)		TPI1	PKLR	PGAM1	PGAM2	BPGM	PGM2L1	GCK	PKM	PFKM	PFKL	GAPDHS	ALDOC	ALDOB	ALDOA	GAPDH	GPI	PFKP		ADPGK	ENO1	ENO2	HK1	ENO3	HK3	HK2	PGK1
GO_Biological_Process_2018	cellular response to interferon-alpha (GO:0035457)		TPR	AXL	PDE12	PYHIN1	GATA3	GAS6	IFR1
GO_Biological_Process_2018	nervous system development (GO:0007399)		RBFOX1	RBFOX2	RBFOX3	SOX14	BTBD11	HPCAL4	L1CAM	PCDHGA10	RNF103	PCDHGA11	PCDHGA12	PCDHB3	FEZ1	PCDHB2	FEZ2	PCDHB1	PCDHB7	PCDHB6	PCDHB5	DCHS1	PCDHB4	PCDHB9	PCDHB8		CNTFR	ANKLE2	AVIL	WDR62	SPG7	ASCL1	DPYSL2	FLRT3	DPYSL5	DPYSL4	SPOCK1	SPOCK2	HES1	NHEJ1	HES5	JAG1	CHST8	FZD5	FZD9	GJB1	ABTB2	BCAN	PPT1
GO_Biological_Process_2018	apoptotic D fragmentation (GO:0006309)		DFFB	ENDOG	DFFA	DSE2B	DICER1	HMGB1	HMGB2	FOXL2	CECR2	KPNB1	H1F0	CASP3	DSE2	DSE1L3	KP1
GO_Biological_Process_2018	mesenchymal cell differentiation (GO:0048762)		TGFB1	TGFB2	MEF2C	DDX17	NOG	FOXF2	WNT5A	HGF	HMGA2	HNRNPAB	ISL1	TGFBR1	BMP7	HEYL	TGFBR3	BMP2	DLG5	SI2	SI1	S100A4	FGFR2		LEF1	NOTCH1	GSK3B	DDX5	FOXC1	CUL7	CTNNB1	LRP6	HTR2B	HIF1A	LOXL2	RBPJ	LOXL3	RANBP3L	HEY2	SOX9	TRIM28	AMELX	FAM83D	WNT4
GO_Biological_Process_2018	mitochondrial genome maintence (GO:0000002)		TYMP	MGME1	MEF2A	SLC25A4	PIF1	PARP1	MRPL17	OPA1	AKT3	SLC25A33	MPV17	SLC25A36	LONP1
GO_Biological_Process_2018	reverse cholesterol transport (GO:0043691)		CETP	ABCA1	ABCA5	APOA2	LCAT	APOA5	CLU	APOA4	LIPC	LIPG	APOM	APOC3	APOA1	APOC2	ABCG1	APOE	SCARB1
GO_Biological_Process_2018	peptidyl-arginine modification (GO:0018195)		PRMT7	PRMT8	PRMT5	PARK7	PRMT1	KRTCAP2	RIOX2	RIOX1	NDUFAF5	PADI4	PADI3	PADI2
GO_Biological_Process_2018	positive regulation of growth hormone secretion (GO:0060124)		GHRHR	ADCYAP1	SELENOT	GHRH	GHRL	DRD2
GO_Biological_Process_2018	regulation of regulatory T cell differentiation (GO:0045589)		CR1	CBFB	RUNX1	LILRB2	NFATC2	LILRB4	HLA-G	FOXP3	IL2	IRF1	DUSP10	SOCS1	KAT2A	IL2RA	BCL6	TNFSF4	IFNG	TNFRSF18	CTLA4	CD46
GO_Biological_Process_2018	regulation of macrophage cytokine production (GO:0010935)		TGFB1	TGFB3	CD74	TGFB2	GPRC5B	IRAK3	WNT5A	SEMA7A	CUEDC2
GO_Biological_Process_2018	transcription-coupled nucleotide-excision repair (GO:0006283)		RFC4	RFC5	USP7	RFC2	LIG1	RFC3	RFC1	LIG3	RBX1	COPS5	CUL4B	COPS4	CUL4A	COPS6	CDK7	PRPF19	COPS3	COPS2	COPS8	ZNF830	PPIE		PC	CCNH	GPS1	RPS27A	HMGN1	AQR	RPA2	XRCC1	RPA3	GTF2H1	GTF2H2	RPA1	GTF2H3	GTF2H4	GTF2H5	XAB2	ERCC1	DDB1	ERCC4	ERCC5	ERCC2	PAPD7	ERCC3	ERCC8	TCEA1
GO_Biological_Process_2018	positive regulation of ubiquitin-protein transferase activity (GO:0051443)		FBXW7	UBE2C	PLK1	ARRDC3	ARRDC4	AXIN1	TOPORS	CDC20	PINK1	UBE2S	GORASP1	TRIB3	PIN1	UBE2N		RAB1A	DCUN1D4	DCUN1D5	DCUN1D2	DCUN1D3	PTEN	DCUN1D1	BMI1	APC10	CDC14B	UBE2L3	FZR1	GOLGA2	MAGEA2	FBXO5	RPS2	MAGEC2
GO_Biological_Process_2018	protein C-linked glycosylation via tryptophan (GO:0018317)		DPM3	DPY19L1	DPY19L2P1	DPY19L2	DPY19L3	DPY19L4	DPY19L2P2
GO_Biological_Process_2018	cellular glucuronidation (GO:0052695)		UGT1A10	UGT2A1	UGT2B15	UGT1A1	UGT2B28	UGT2B17	ABHD10	UGT1A6	UGT1A5	UGT2A3	UGT2B4	UGT1A4	UGT1A3	UGT1A9	UGT1A8	UGT2B7	UGT1A7
GO_Biological_Process_2018	negative regulation of cellular protein metabolic process (GO:0032269)		EDN1	EIF2AK2	SAMD4B	RPL13A	EIF2AK3	TSC1	CNOT10	SAMD4A	ILF3	MEX3D	MEX3A	LIN28A	CNOT7	MEX3C	DJC1	MEX3B	CNOT8	CNOT1	CDK5	CNOT2	CNOT3	CALR	CNOT9	EIF4E2	CPEB3		DDX3X	BTG2	SERPINE2	SHMT1	TYMS	TOB1	KNG1	FXR2	FXR1	RIDA	AKT1	RPS3	TM4SF20	NOS2	NOS3	ZNF540	RIC1	NOS1	SERPINB3	DAPK1	IGFBP5
GO_Biological_Process_2018	dendritic cell differentiation (GO:0097028)		BATF2	BATF3	LYN	FLT3	CSF2	LILRB1	DHRS2	TREM2	TGFBR2	BATF	TRPM2	IL4	AXL	DCSTAMP	UBD	F2RL1	CAMK4	PRTN3	CCR7	CCL19	GAS6
GO_Biological_Process_2018	response to misfolded protein (GO:0051788)		UBE2W	HDAC6	ATXN3	DJB12	F12	CLU	STUB1
GO_Biological_Process_2018	epidermis development (GO:0008544)		SPINK5	KRTDAP	KRT5	CDSN	LAMB3	KRT2	EMP1	KLK14	KRT9	KRT14	POU2F3	GRHL2	GRHL3	EDAR	GRHL1	FLG2	ELF3	PLOD1	KRT17	KRT16	RBP2	COL7A1	KRT15	S100A7		SPRR2F	ZNF750	SPRR2G	SPRR3	BNC1	CRABP2	KLK5	LAMC2	CALML5	EVPL	DLL1	ATP2C1	KLK7	CTGF	SCEL	STS	UGCG	CASP14	NTF4	SPRR2A	SPRR2B	SPRR2D
GO_Biological_Process_2018	positive regulation of leukocyte migration (GO:0002687)		EDN2	TNFSF18	EDN3	ZNF580	XCL1	PPBP	VEGFA	CXCL10	F7	CXCL11	IL6	CXCL13	ADAM17	F2RL1	ADAM8	PF4	ZP3		CXCL8	CXCL9	PLVAP	MIA3	CXCL2	TNF	CXCL1	THY1	CXCL3	ICAM1	CXCL6	CXCL5	LGALS3	TNFRSF18	MADCAM1	IL6R	PF4V1
GO_Biological_Process_2018	mR polyadenylation (GO:0006378)		CPSF6	PNPT1	CPSF1	CPSF4	CPSF3	WDR33	NUDT21	CPSF4L	SSU72	PABPC1	TUT1	GRSF1	PAF1		AHCYL1	APP	CSTF3	ZC3H3	CDC73	MTPAP	PCF11	FIP1L1	CLP1	PAPOLG	PAPOLB	LEO1	PAPOLA	SYMPK
GO_Biological_Process_2018	response to granulocyte macrophage colony-stimulating factor (GO:0097012)		CD4	ZFP36	CSF2	NPR2	PDE1B	ZFP36L2
GO_Biological_Process_2018	glucose transmembrane transport (GO:1904659)		SLC45A1	SLC2A1	PPBP	SLC2A3	SLC2A10	SLC5A1	SLC5A10	SLC2A4	SLC2A5	SLC5A11	SLC5A4	SLC2A8	SLC2A9	EDNRA	SLC5A9	PPARD
GO_Biological_Process_2018	integrin activation (GO:0033622)		FERMT2	COL16A1	CXCL12	ITGB1BP1	FN1	CX3CL1	FERMT3	MZB1
GO_Biological_Process_2018	negative regulation of ryanodine-sensitive calcium-release channel activity (GO:0060315)		TRDN	FKBP1B	GSTM2	GSTO1	SRI	CASQ2	CALM2	PKD2	CALM3	CLIC2	CALM1
GO_Biological_Process_2018	mononuclear cell differentiation (GO:1903131)		CSF1R	BMP4	IFI16	PDE1B	IL31RA	MYH9	MT1G	PPARG	PIR	THOC5	VEGFA
GO_Biological_Process_2018	nuclear polyadenylation-dependent ncR catabolic process (GO:0071046)		EXOSC8	EXOSC7	EXOSC10	EXOSC9	EXOSC3	EXOSC2
GO_Biological_Process_2018	intracellular protein transmembrane transport (GO:0065002)		SRP19	SRP9	SRP72	C2CD5	ZFAND2B	PEX6	SRP54	SEC61B	AKT2	HYOU1	PEX14
GO_Biological_Process_2018	positive regulation of cardiac muscle cell proliferation (GO:0060045)		TBX2	NOTCH1	MEF2C	BMP10	FGF2	GLI1	RBPJ	TGFBR3	ERBB4	TBX20	PIM1	BMPR1A	FGFR2
GO_Biological_Process_2018	positive regulation of steroid metabolic process (GO:0045940)		STARD4	APOC1	APOA1	APOA2	AGTR1	APOE	APOA5	LDLRAP1	APOA4	AGT
GO_Biological_Process_2018	acylglycerol homeostasis (GO:0055090)		CETP	GCKR	NR1H3	LPL	ACSM2A	APOC4	APOA5	APOA4	IL18	LIPC	RORA	ANGPTL8	MLXIPL	APOC3	APOA1	HNF4A	APOC2	ANGPTL4	ANGPTL3	APOE	SCARB1	GPIHBP1
GO_Biological_Process_2018	negative regulation of transforming growth factor beta production (GO:0071635)		LAPTM4B	CDH3	HSP90AB1	FURIN	GATA6	CD24
GO_Biological_Process_2018	atrial cardiac muscle cell action potential (GO:0086014)		KCNJ5	KCNE5	CAC1C	KC5	ANK2	CACNB2	GJC1	GJA1	KCNQ1	SCN5A	KCNN2	SCN3B	KCNJ3
GO_Biological_Process_2018	positive regulation of neural precursor cell proliferation (GO:2000179)		SMARCD3	FZD3	LRP2	CTNNB1	PROX1	FZD9	VEGFA	DLL4	DISP3	INSM1	NES	DISC1	DRD2	ZNF335
GO_Biological_Process_2018	proteasome-mediated ubiquitin-dependent protein catabolic process (GO:0043161)		FBXO2	AMFR	ARMC8	YOD1	BTBD11	PSMB9	CDC20	PML	RNF103	PSMC6	APC	PSMC4	PSMC5	PSMC2	CDC16	PSMC3	PSMC1	NHLRC1	RBCK1	NHLRC3	RNF222	TP53	TRIM13		HECW1	CCNF	RNF7	RNF6	ARNTL	PSMB11	RNF4	PSMB10	AMER1	PSMD9	FBXL22	PSMD7	MTA1	CDC23	FZR1	RNF115	PSMD8	FBXL20	PSMD5	HERC2	TMEM67	CDC26	PSMD6
GO_Biological_Process_2018	positive regulation of protein maturation (GO:1903319)		CCBE1	ANGPTL8	TFR2	RHBDD1	ASTL	ADAM8	TNP2	TNP1	NKD2
GO_Biological_Process_2018	regulation of lymphocyte apoptotic process (GO:0070228)		LYN	LGALS3	BTK	BIRC7	CD3G	JAK3
GO_Biological_Process_2018	nuclear pore organization (GO:0006999)		NUP205	RTN4	TMEM170A	NUP107	SEH1L	AHCTF1	NDC1	NUP153	NUP133	NUP93	NUP98	TPR	TMEM33	NUP54	NUP35
GO_Biological_Process_2018	hydrogen ion transmembrane transport (GO:1902600)		COX8A	ATP6V0C	ATP6V0E1	ATP6V0B	ATP6V0E2	ATP6V1E1	COX8C	ATP6AP1	SLC4A11	ATP6V1B1	ATP6V1B2		ATP5S	ATP6V0D1	SLC46A1	UCP2	TCIRG1	HVCN1	UCP1	ATP5O	SLC9A1	ATP5J2	ATP5B	NNT	UCP3	ATP6V0A4	COX15	ATP6V1F	ATP6V1C1
GO_Biological_Process_2018	cellular response to forskolin (GO:1904322)		ADCY1	ADCY5	ADCY3	AHR	ADCY2	GI1	CFTR	ADCY6
GO_Biological_Process_2018	positive regulation of cell adhesion mediated by integrin (GO:0033630)		NCOA3	RET	FOXC2	TGFB2	SYK	NCKAP1L	CCL21	PIEZO1	CIB1	SFRP2	CXCL13	PODXL	CCL5	ADAM9
GO_Biological_Process_2018	dendrite morphogenesis (GO:0048813)		ZNF365	MEF2A	WNT7A	MINK1	FARP1	DCDC2	CDC42	MAPK8IP2	SHANK1	ARC	DLG4	MAP6D1	SDC2	TMEM106B	SHANK3	SHANK2		CHR7	CTNND2	PTEN	LRP4	WASL	CELSR2	DOCK10	DVL1	MAP2	BTBD3	CTN2	EPHB1	MAP6	EPHB3	EPHB2	PAK3
GO_Biological_Process_2018	regulation of oligodendrocyte differentiation (GO:0048713)		ZNF365	SLC45A3	NOTCH1	TENM4	TNFRSF21	DAAM2	CXCR4	TNFRSF8	NF1	HES1	DRD3	HES5
GO_Biological_Process_2018	superoxide anion generation (GO:0042554)		DUOX1	NCF2	PRG3	NOX4	NOX5	CYBB	CYBA	NCF1	ALOX12	NOX1
GO_Biological_Process_2018	negative regulation of actin filament bundle assembly (GO:0032232)		PRKN	PHLDB2	TACSTD2	WAS	ARAP1	ARHGAP28	ARHGAP6	SHANK1	TMEFF2	DLC1	STMN1	INPP5K	CLASP1	PPFIA1	MET	MYOC	WASF2	PFN1	CLASP2	SHANK3
GO_Biological_Process_2018	ATF6-mediated unfolded protein response (GO:0036500)		MBTPS1	MBTPS2	XBP1	HSPA5	ATF6B	DDIT3	ATF6	CALR	HSP90B1
GO_Biological_Process_2018	tR transcription from R polymerase III promoter (GO:0042797)		GTF3C2	GTF3C3	GTF3C4	GTF3C5	GTF3C6	GTF3C1
GO_Biological_Process_2018	positive regulation of voltage-gated potassium channel activity (GO:1903818)		LRRC26	LRRC38	NOS1AP	NPPA	RNF207	LRRC52	AKAP6	LRRC55	ALG10B
GO_Biological_Process_2018	negative regulation of cellular process (GO:0048523)		BTBD18	BAD	SOX11	GTPBP4	MYL2	CD9	CDK10	AGTR2	HSPA1A	CDA	HSPA1B		TES	ADAMDEC1	HPGD	IF1	ADARB1	DLL1	TOB1	DLL4	IFNL1	GNG4	MXI1	MYC	CYP1B1	ZNF268	S100A11	KLF11	ST18	GPLD1	TSPYL2	INCA1	GML	KLF10	VPS13C	TEX19	THAP12	SULT2B1	VAMP8	NOX4	PRKD1	PPT1	RAD18	STRN	VAMP3	ATF5	CTBP2
GO_Biological_Process_2018	transforming growth factor beta receptor sigling pathway (GO:0007179)		TGFB1	ACVR1	RHOA	TGFB3	TGFB2	JUN	GDF15	USP9X	USP9Y	SMURF1	FSHB	CGN	FOXH1	SIRT1	TGFBR1	TGFBR2	TGFBR3	GDF10	COL1A2	SKI	EID2	COL3A1	ID1	ZYX	ADAM9	UBE2M	BMPR1A		ACVRL1	CITED1	ZFYVE9	WFIKKN2	HPGD	TGFBRAP1	PTPRK	NEDD8	DUSP15	PARD6A	CDH5	MAP3K7	RPS27A	SMAD3	SMAD2	LEFTY2	SMAD5	LEFTY1	SMAD4
GO_Biological_Process_2018	protein monoubiquitition (GO:0006513)		FANCL	DTX3L	KLHL22	UBE2E1	HUWE1	UBE2B	PEX12	RNF40	RBX1	TOPORS	RNF20	UBE2W	RNF126	UBE2T	NEURL1	UBE2R2	UBE2O	RAD18	WAC	DTL	KBTBD8	PAF1	ZNF598		PRKN	MGRN1	UBE3D	UBE2D3	UHRF1	CUL3	CTR9	KLHL12	CDC73	TRIM25	LEO1	TRIM21	ATXN7L3	RAG1
GO_Biological_Process_2018	negative regulation of protein homooligomerization (GO:0032463)		SRC	GBA	PEX5	IAPP	CLU	RIOK3	CRYAB	PEX14
GO_Biological_Process_2018	receptor metabolic process (GO:0043112)		ARFGEF2	TGFB1	UVRAG	IL10	SH3GLB1	SMURF1	CAV1	LILRB1	DNM1	DNM2	DNM3	RAB31	KIF16B	CD9		CXCL8	RAMP3	REP15	LRP1	CD81	CLTC	ADM	PIK3R4	FAM109B	TNF	FAM109A	GRK2	GRK4	GRK3	SNX1	DNM1P46	FCER1G	CD36	SNCA	PLEKHJ1	SYK	SNX25	NSG1	LMTK2	RAB11B	PICALM	ACE2	EHD3	NEDD4	LGMN	ACKR3	GRB2
GO_Biological_Process_2018	positive regulation by host of viral process (GO:0044794)		PC	VAPA	YTHDC2	CAV2	TBC1D20	CFL1	APOE	NUCKS1	ZNF502	PPIB	SMC3
GO_Biological_Process_2018	B cell chemotaxis (GO:0035754)		HSD3B7	CXCL13	PIK3CD	CYP7B1	GAS6	CH25H
GO_Biological_Process_2018	positive regulation of cellular protein metabolic process (GO:0032270)		TGFB1	HSP90AA1	RDX	FBXW11	IST1	BAD	MSN	UQCC2	ATG10	UPF3B	LARP4B	UPF3A	SAMD4A	PASK	AGT	LARP4	LARP6	NFKBIA	IL6	BCL3	VIM	RPL26	CD28	AGTR1	OGT	HNRNPD	CPEB3		CYFIP2	DDX3X	CSF1	FAM129A	RPS27L	ELAVL1	AMER1	FXR2	FXR1	CASP8	ERBB2	PERP	AKT1	CAPN3	VPS11	FADD	BTRC	DACT1	ADIPOQ
GO_Biological_Process_2018	collagen fibril organization (GO:0030199)		LUM	TGFB2	SERPINF2	P3H4	TGFBR1	COL1A2	COL2A1	COL1A1	COL3A1	GREM1	COL5A2	COL5A1	LOX	COL5A3	NF1		DDR2	COL14A1	DPT	COL12A1	SCX	COL11A2	LOXL4	LOXL1	LOXL2	ADAMTS3	COL11A1	CYP1B1	SERPINH1	ATP7A
GO_Biological_Process_2018	vitamin D metabolic process (GO:0042359)		PIAS4	CUBN	VDR	UBE2I	LRP2	CYP3A4	CYP27B1	CYP24A1	SUMO2	CYP2R1	CYP11A1	LGMN	CYP1A1	GC	FGF23
GO_Biological_Process_2018	positive regulation of cysteine-type endopeptidase activity involved in apoptotic process (GO:0043280)		GSN	CASP8AP2	BAD	CRADD	MUL1	HSPE1	IFI27	FAS	HIP1R	PDCD5	BAX	PDCD2	BLID	S100A9	S100A8	CNTN1		PDCD6	NOD1	TNF	CASC2	TANK	BCL2L13	PYCARD	BCL2L10	MYC	NLRP3	NLRP1	NLRP2	RPS3	MAP3K5	SNCA	NGFR	FIS1	SMAD3	ST18	TNFSF15	F2R	TNFRSF10B	TNFRSF10A	ACER2	CARD18	NODAL	IFI27L2	BEX3	VCP	IFI27L1
GO_Biological_Process_2018	cellular response to dsR (GO:0071359)		NPM1	COLEC12	RALB	DHX9	DDX58	CAV1	MUL1	TMEM173	PQBP1	IFIT1	IFIH1	MAVS	PDE12	IFNB1	RIOK3	FLOT1
GO_Biological_Process_2018	amylin receptor sigling pathway (GO:0097647)		CALCR	RAMP3	IAPP	ADM	RAMP1	RAMP2
GO_Biological_Process_2018	positive regulation of transmembrane transport (GO:0034764)		P2RX7	CA2	PDCD5	ANO6	AZIN2	SLC26A6	AZIN1
GO_Biological_Process_2018	negative regulation of immune effector process (GO:0002698)		CD300A	RNF26	TRAF3IP1	RC3H1	LILRB1	INS	ITCH	IFNL1	PPM1B	LGALS3	FER	RPS19	PCBP2	C1QBP	HAVCR2	CD55
GO_Biological_Process_2018	inorganic anion transmembrane transport (GO:0098661)		SLC12A3	GABRA3	SLC37A1	GABRA2	SLC12A4	SLC12A5	GABRA1	SLC12A6	SLC37A2	GABRA6	SLC12A1	GABRA5	GABRA4	SLC12A2	CLCN7	CLCN6	CLCN5	SLC26A9	SLC26A8	SLC26A5	SLC26A4	SLC26A7	XPR1	SLC26A6		GABRB3	CLIC6	GABRB2	CLIC5	CLIC4	GABRB1	SLC1A1	SLC1A3	CLCNKB	CLCNKA	SLC26A10	SLC26A11	SLC12A7	SLC37A4	SLC12A8	APOL1	CLIC2	SLC12A9	GABRG1	ANO6	GABRG3	GABRG2
GO_Biological_Process_2018	regulation of autophagy (GO:0010506)		ATP6V1E1	BAD	WDR75	PRKAB1	PRKAB2	ATG13	RRAGB	RRAGA	RRAGD	RRAGC	LEP	ULK3	ULK2	ULK1	OPTN		PRKAA2	ATP6V0D1	NPRL2	CISD2	MTMR9	RASIP1	PRKAA1	SNX32	IFI16	CAPNS1	AKT1	PIP4K2A	PIP4K2B	PIP4K2C	ATP6V1E2	FZD5	PLK2	RAB39B	FBXL2	PRKD1	ATP6V1B1	ATP6V1B2	C9ORF72	VPS26B	WDR41	SOGA1	VPS26A	ZC3H12A	GOLGA2	MLST8	KAT8
GO_Biological_Process_2018	regulation of chromosome organization (GO:0033044)		CENPV	CDT1	UPF1	XRCC5	SETD1A	RMI2	LIG4	TERF2	WAPL	SETMAR	MAPT	HNRNPD	TERF2IP		SETD5	SMG5	RB1	SMG1	PIF1	SHCBP1L	HNRNPU	MKI67	SMG6	HDAC8	MYC
GO_Biological_Process_2018	mitotic spindle midzone assembly (GO:0051256)		MAP10	RACGAP1	KIF4B	KIF4A	CDC14A	KIF23	AURKC	CDC14B	AURKB	CDC14C
GO_Biological_Process_2018	galactosylceramide metabolic process (GO:0006681)		B4GALT3	ALDH5A1	GALC	CLN3	B3GALT1	B3GALT2
GO_Biological_Process_2018	regulation of interleukin-6 biosynthetic process (GO:0045408)		TLR1	NLRP12	TIRAP	FOXJ1	IL17F	GHRL	TLR6	GHSR	EREG
GO_Biological_Process_2018	GTP metabolic process (GO:0046039)		MOCS3	EFL1	MOCOS	LRRK2	AK3	AK4	GIMAP7	GPHN	GI3	NFS1	RAB23	RHOQ	GTPBP1	IMPDH1	IMPDH2	OPA1	MOCS1	MOCS2	MFN1	RAN	MBIP
GO_Biological_Process_2018	purine ribonucleoside bisphosphate biosynthetic process (GO:0034036)		SLC26A1	SLC35B3	SLC26A2	SLC35B2	PAPSS1	PAPSS2
GO_Biological_Process_2018	cellular response to alcohol (GO:0097306)		DYP	GPLD1	OSBPL7	JUP	PTCH1	SPIDR	RAD51	GNB1	SMO	TNFSF4		BLM	PTGER2	CTNNB1	PTGER4	LRP6	MLC1	BRCA1	CYP7A1	SFRP1	ADCY7	ADCY6	GLRA1	LARP1	GNG2	GLRA2	CDH1	CTN1	PTGDR
GO_Biological_Process_2018	regulation of Golgi organization (GO:1903358)		MAP2K2	USP6NL	STX18	MAP2K1	PDE4DIP	AKAP9	RBSN	RAB33B	CAMSAP2	CAMSAP3	EHD3	MAPK3	MAPK1	STX5
GO_Biological_Process_2018	positive regulation of cell-cell adhesion (GO:0022409)		FGB	IL10	FGG	SERPINF2	RSE10	ANK3	SMAD7	BMP7	IL1B	CXCL13	DENND6A	CD47	NODAL	PLPP3	CD44		FOXA2	FOXA1	CITED2	PIEZO1	SIRPG	GCNT2	PTPN23	TNF	FSTL3	THY1	CX3CL1	SIRPB1	PODXL	CCL5	SIRPA	TNFSF11	FLOT1	FGA
GO_Biological_Process_2018	response to magnesium ion (GO:0032026)		RYR3	SLFN14	KC1	SLC41A1	THBS1	ANK3	FBP1	SNCA
GO_Biological_Process_2018	negative regulation of oxidative stress-induced neuron death (GO:1903204)		NR4A3	PRKN	IL10	PINK1	NONO	PARK7	FBXO7	RACK1	HIF1A	ATF4
GO_Biological_Process_2018	cellular response to interleukin-21 (GO:0098757)		IL21	STAT1	STAT3	IL21R	STAT4	IL2RG	JAK3	JAK1
GO_Biological_Process_2018	establishment of protein localization to vacuole (GO:0072666)		TMEM50A	TMEM50B	VPS13D	GOSR2	VPS13C	PIK3R4	AP3D1	SNF8	VPS13A	CACNG7	CACNG8	VPS41	VTI1B	VTI1A	VPS36	VPS25	CACNG2	CACNG3	CACNG4	CACNG5	VPS28
GO_Biological_Process_2018	negative regulation of D binding (GO:0043392)		JUN	GZMA	HMGA2	SOX11	PER2	NFKBIA	TFAP4	ID1	SMO	ID3	ID2	ID4	MDFI	ZNF675	MAD2L2		LEF1	KDM1A	SP100	TNKS	ID2B	RSF1	GATA1	HEY2	SUMO1	HEY1	IFI16	SIN3A	E2F1	SUMO3	CPNE1	HABP4	ANKRD33	MSX2	JAK2
GO_Biological_Process_2018	nucleotide-excision repair, D gap filling (GO:0006297)		PC	RFC4	RFC5	RFC2	LIG1	RFC3	RFC1	RPA2	XRCC1	RPA3	LIG4	RPA1	LIG3	POLD4	POLE	UBC	POLD1	UBB	POLD2	POLD3	PAPD7	UBA52	RPS27A
GO_Biological_Process_2018	lactation (GO:0007595)		FOXB1	PRLR	OXTR	ERBB4	GPAT4	CSN3	CSN2	APLN	VEGFA
GO_Biological_Process_2018	macrophage chemotaxis (GO:0048246)		EDN2	LGALS3	EDNRB	SFTPD	CCL5	CCL3	CCL2	AZU1	SAA1	CKLF
GO_Biological_Process_2018	regulation of acute inflammatory response (GO:0002673)		IGHV3-11	IGKV5-2	IGHV3-13	OSM	IGKV1D-39	IGKV1D-33	IGKV1-5	ADAM8	IL6ST	IGKV3-20		CD81	IGHV3-23	C3AR1	PROS1	C4BPA	CLU	C4BPB	IGLV3-1	C4A	C4B	IGKV1-17	CREB3L3	IGKC	IGKV1-16	NLRP3	SUSD4	IGKV1-12	IGKV1D-16	IGLV1-40	IGKV1D-12	SERPING1	IGKV4-1	IGKV2D-28	CFB	IGKV2-30	CPB2	CFI	C5AR1	IGHV1-2	CFH	IGKV2D-30	C5AR2	IGHV4-59	IGHV1-69	IGLV1-51	CFP
GO_Biological_Process_2018	epithelial cell apoptotic process (GO:1904019)		GSN	RYR2	BMPR2	IL10	CAPN10	COL4A3	SIX3	HIPK1	DAB2IP
GO_Biological_Process_2018	regulation of cholesterol metabolic process (GO:0090181)		MBTPS1	FDPS	SREBF1	MBTPS2	SREBF2	NFYB	CYP51A1	ELOVL6	NFYC	HMGCS1	GGPS1	EPHX2	NR1H4	LSS	SQLE	KPNB1	SP1	SCD	FASN	GPAM	DGKQ	MVD	DHCR7	RAN		MVK	IDI1	ACADVL	HMGCR	ACACB	TM7SF2	ACACA	SEC14L2	PMVK	ACADL	ARV1	SC5D	SCAP	APOE	LDLRAP1	NFYA	FDFT1
GO_Biological_Process_2018	regulation of D-dependent D replication (GO:0090329)		ZNF365	WDR18	CDT1	BLM	GMNN	WRNIP1	TICRR	BMP6	BMP5	BMP4	ARTN	TIPIN
GO_Biological_Process_2018	import across plasma membrane (GO:0098739)		KCNJ5	HCN4	KCNJ8	LRP2	SLC46A1	FXYD2	ATP1A2	ATP1A1	ATP1B1	KCNJ3	HCN2
GO_Biological_Process_2018	protein transport along microtubule (GO:0098840)		TTC26	TRAF3IP1	RABL2B	IFT81	RPGR	WDR34	CAMSAP3	ICK	IFT52	IFT74	TTC30A	TTC30B	ALPK3	IFT57	IFT46	IFT27
GO_Biological_Process_2018	chemical syptic transmission (GO:0007268)		UNC13C	SLC12A4	SLC12A5	UNC13A	SLC12A6	UNC13B	NPFF	HOMER1	SCRIB	GRIN2D	PDYN	GRIN2C	HTR5A	SLC5A7	OR6T1	SST	PCDHB3	PCDHB2	PCDHB1	PCDHB7	PCDHB6	PCDHB5	PCDHB4	PCDHB9	PCDHB8		CPNE6	AKAP9	LRP6	AKAP5	CRHBP	NTSR1	SLC12A7	BSN	DT	FCHSD2	OMP	FCHSD1	PNOC	UNC119	PPT1	SCN2B	GABARAP	NPY6R	DOC2A	LPAR3	SLC6A1
GO_Biological_Process_2018	regulation of membrane depolarization (GO:0003254)		CAMK2D	HCN4	CAV3	FHL1	LRRK2	NEDD4L	SMAD7	SCN10A	GJA5	GPD1L	SCN5A	SCN2B	SCN3B	PTPN3	RANGRF	SCN1B
GO_Biological_Process_2018	ventricular cardiac muscle cell membrane repolarization (GO:0099625)		KCNJ5	KCNE1	KCNE2	KCNJ8	KCND3	KCNQ1	KCNJ3	KCNH2
GO_Biological_Process_2018	ribose phosphate metabolic process (GO:0019693)		DDR2	G6PD	RPE	TALDO1	SHPK	PGD	DERA	RBKS	RPIA	PGLS	PHACTR1	PGM2
GO_Biological_Process_2018	positive regulation of sypse assembly (GO:0051965)		GRID2	BDNF	WNT7A	PTPRD	DLG5	IL1RAPL1	GHRL	AGRN		BHLHB9	NLGN2	NLGN3	CLSTN3	NLGN1	CLSTN1	CLSTN2	NRXN1	IL1RAP	SRPX2	CUX2	SLITRK2	SYNDIG1	EPHB1	EPHB3	VSTM5	EPHB2	LRRC4B
GO_Biological_Process_2018	positive regulation of cell cycle G1/S phase transition (GO:1902808)		KMT2E	PHB2	DDX3X	ANKRD17	RDX	STXBP4	UBE2E2	AIF1	CDC73	GLI1	LSM11	LSM10	RPTOR	PAGR1	CDC45	DDRGK1	CCND2	HYAL1	EIF4G1	NOGP8	FAM83D	PAF1	PLCB1
GO_Biological_Process_2018	regulation of leukocyte cell-cell adhesion (GO:1903037)		ASS1	IFNL3	CD4	KAT2A	PPARA	IFNL2	SIT1	CCL5	IFNL4	PAG1	LAT
GO_Biological_Process_2018	nuclear-transcribed mR catabolic process, exonucleolytic (GO:0000291)		TTC37	PATL1	DIS3	LSM2	LSM1	LSM6	LSM5	LSM4	LSM3	NT5C3B	CNOT6	CNOT7	LSM7	CNOT8	WDR61	SKIV2L	DCP1B	DCP1A	DCP2		DDX6	HBS1L	EDC3	EDC4	EXOSC8	EXOSC7	EXOSC6	EXOSC5	EXOSC9	POLR2G	EXOSC4	EXOSC3	DIS3L2	EXOSC2	DCPS	EXOSC1
GO_Biological_Process_2018	muscle cell differentiation (GO:0042692)		MBNL1	TBX1	JAG1	MEF2C	DDX17	GLMN	MYOCD	SEMA4C	MKL1	MYOG	MKL2	MYOD1	AXIN1	IGF1	SGCZ	HINFP	MAPK12	MYF5	MYF6		POPDC3	RB1	KDM1A	DDX5	POPDC2	MEGF10	SYNE1	GATA6	RORA	FBXO40	SGCG	SGCD	HEY2	TMEM204	ANKRD2	ANKRD1	BVES
GO_Biological_Process_2018	positive regulation of cytoplasmic transport (GO:1903651)		MTMR2	PRKN	RAB21	DAB2	RDX	MSN	VPS11	PTPN23	SORL1	EZR
GO_Biological_Process_2018	negative regulation of cell-substrate adhesion (GO:0010812)		RHOA	JAG1	FZD4	DMTN	CDKN2A	ACTN4	FZD7	TBCD	CASK	AP1AR	AJAP1	PLET1	ACER2	RASA1	ADAM15	ITGB1BP1	NF2	MELTF		NOTCH1	KANK1	SEMA3E	PTPRO	GCNT2	TACSTD2	THBS1	FBLN1	PLG	EF5	CORO1C	SPOCK1	RCC2	GBP1	MYOC	WNT1	HOXA7
GO_Biological_Process_2018	D metabolic process (GO:0006259)		ENDOG	EGF	DUT	TREX2	HUS1	RECQL	REV1	WDHD1	EID3	NUP98	ASF1A	D2	RHNO1	TP53	RAN		SMARCAL1	SMARCB1	TRRAP	SP100	PNKP	BACH1	NTHL1	CHEK1	RAD54L	PCLAF	TIPIN	LONP1	ZRANB3	XRCC5	XRCC6	GADD45A	TOP3A	XRCC3	INTS3	TOP3B	XRCC1	XRCC2	IGF1	CSNK1E	TERF1	TERF2	SETMAR	SUPV3L1	FAM111A	PSME4	GRWD1
GO_Biological_Process_2018	sialylation (GO:0097503)		ST6GALC1	ST6GALC2	ST6GAL2	ST6GALC3	ST6GAL1	ST8SIA3	C20ORF173	ST3GAL5	ST3GAL6	ST6GALC4	ST3GAL1	ST3GAL2	ST6GALC5	ST6GALC6	ST3GAL3	ST3GAL4
GO_Biological_Process_2018	organelle fusion (GO:0048284)		FIS1	MIGA2	BCL2A1	MIGA1	PLD6	GDAP1	MFF	EEA1	AFG3L2	CHCHD6	CHCHD3	CYP26C1	OPA1	MFN2	BAX	USP30	STX4	MFN1
GO_Biological_Process_2018	positive regulation of peptide secretion (GO:0002793)		TGFB1	FGB	TGFB3	TGFB2	UNC13B	FGG	RASL10B	ATP13A2	GOLPH3L	IGF1	SYTL4	BMP6	IL1A	PPIA	GOLPH3	TFR2	ANG	ADAM9	ADAM8	EXOC1	EZR	PPID		ACHE	MYOM1	PLA2G1B	GRP	HFE	TTN	INS	MYO18A	ANKRD1	EXPH5	MYH10	FGA	DNM1L
GO_Biological_Process_2018	embryonic appendage morphogenesis (GO:0035113)		LEF1	MBNL1	FBXW4	TGFB2	LRP6	PTCH1	TBX5	HOXA11	SKI	MYH3	SHH	CYP26B1	MEGF8
GO_Biological_Process_2018	regulation of mammary gland epithelial cell proliferation (GO:0033599)		GPX1	RTN4	DEAF1	MST1	ZNF703	RREB1	BRCA2	GATA3	MST1L	ROBO1
GO_Biological_Process_2018	negative regulation of transforming growth factor beta receptor sigling pathway (GO:0030512)		TGFB1	SMURF2	SMURF1	CAV1	CIDEA	SIRT1	TGFBR1	TGFBR2	SKI	EID2	BAMBI	HSPA1A	DAND5		MTMR4	WFIKKN2	WFIKKN1	STRAP	PRDM16	PBLD	PEG10	NKX2-1	SKIL	RPS27A	SNX6	SMAD3	SMAD2	SKOR1	SKOR2	PDPK1	SNX25	SMAD7	SMAD6	LEMD3	VASN	PPM1A	ASPN	ADAM17	CD109	STUB1	UBA52	FBN1	PIN1	FBN2	ZNF451	TGFB1I1	FAM89B
GO_Biological_Process_2018	phenol-containing compound biosynthetic process (GO:0046189)		MOXD1	CITED1	TYRP1	DCT	DBH	TRPC1	MOXD2P	TYR
GO_Biological_Process_2018	regulation of epithelial to mesenchymal transition (GO:0010717)		TGFB1	TGFB3	TGFB2	AXIN2	TGFBR1	TGFBR2	OLFM1	BMP5	IL1B	COL1A1	SFRP2	BMP2	DAB2	BAMBI	MAD2L2	EPHA3		LEF1	PHLDB2	PHLDB1	FOXC1	STRAP	ADIPOR1	PBLD	SFRP1	LOXL2	PDPN	MCRIP1	ZNF703	CLASP1	DAG1	NKX2-1	CLASP2	WWTR1	SMAD3	SMAD2	SMAD4	SERPINB3	OVOL2	SMAD7	ELL3	MTOR	TBX5	VASN	USF3	SDCBP	TIAM1
GO_Biological_Process_2018	flavin-containing compound metabolic process (GO:0042726)		ENPP1	SLC52A3	RFK	ACP5	SLC52A1	SLC52A2	FLAD1
GO_Biological_Process_2018	fatty acid elongation (GO:0030497)		ELOVL1	ELOVL2	HACD2	HACD1	ELOVL5	ELOVL6	ELOVL3	ELOVL4	ELOVL7	HACD4	HACD3	TECR
GO_Biological_Process_2018	regulation of endothelial cell migration (GO:0010594)		EDN1	ANGPT4	ANXA3	ANGPT1	WNT5A	EMP2	AGT	RHOB	VEGFA	FOXP1	BMP4	CEACAM1	ITGB1BP1	TEK	NF1	EPHA2	CALR	BCAR1		ACVRL1	BMPR2	FOXC2	ROCK2	SP100	BMP10	PDCD6	STC1	PTPRM	PRCP	DLL4	ATOH8	SH3BP1	BMPER	SVBP	SLIT2	KDR	SASH1	BCAS3	GPLD1	ZNF580	PROX1	NR2F2	GDF2	VASH1	PRKCA	DAB2IP	DCN
GO_Biological_Process_2018	vitamin K metabolic process (GO:0042373)		VKORC1L1	UBIAD1	CBR1	VKORC1	CYP4F2	CYP4F11
GO_Biological_Process_2018	gas transport (GO:0015669)		MB	HBB	MYC	HBA1	NGB	AQP5	IPCEF1	RHAG	AQP1	CYGB
GO_Biological_Process_2018	cellular response to nitrogen starvation (GO:0006995)		BECN1	GABARAP	GABARAPL3	BECN2	GABARAPL2	GABARAPL1	NPRL2	MAP1LC3B2	MAP1LC3A	MAP1LC3C	MAP1LC3B	ATG7	ATG5
GO_Biological_Process_2018	positive regulation of neurogenesis (GO:0050769)		RHOA	TCF12	MMD2	LIG4	OPRM1	SOX11	VEGFA	ZEB1	IMPACT	SHTN1	BMP2	GPRC5B	PCP4	NEURL1	RAPGEF2	NSMF	ARHGEF2	KIF20B	NBL1	PLAA	SHANK3	NUMB		BHLHB9	LRP2	RGS14	ASCL1	NEUROD2	GPER1	SERPINF1	CPNE1	ECT2	DISC1	DRD2	NUMBL	NKX2-5	SRGAP2C	NEUROD1	ATOH1	MMD	SEMA6A	SPEN	MEF2C	FZD3	VWC2	NGF	ADRA2C
GO_Biological_Process_2018	T cell activation (GO:0042110)		GPR18	PTPN2	PRLR	CCL21	MSN	EIF2AK4	RHOH	FOXP3	IL2	CD2	IFNE	IL4	PTPRC	CD4	CD7	IRF4	LCP1	TNFSF4	LEP	JAML	CD28	IFNK	ADA	ITK	LAT		CHD7	PTPN22	CD3G	CD3E	NLRC3	CD3D	DPP4	DLL4	PPP3CA	PPP3CB	CASP8	CLEC7A	CCR7	RAB29	NHEJ1	MICA	MICB	CXADR	IF14	JAG2	IF16
GO_Biological_Process_2018	positive regulation of calcineurin-NFAT sigling cascade (GO:0070886)		CHP2	IGF1	CIB1	AKAP6	LMCD1	SLC9A1	SPPL3
GO_Biological_Process_2018	cell morphogenesis involved in neuron differentiation (GO:0048667)		RYK	LUM	CCK	KERA	POU4F1	DCDC2	MAPK8IP2	LRFN4	AFG3L2	LRFN3	SHTN1	LRFN5	LRFN2	LRFN1	S100A6	LRRN2	CNTN4	LRRN1		APP	RB1	LRP4	CELSR2	PARD6B	EPYC	LRRC70	SLIT2	APBB1	SLIT1	SLIT3	PAK3	NTNG2	NTNG1	OMD	MINK1	PARD3	TBCD	OMG	ANK3	CDHR1	SDC2	FGFR2	DOCK7	BRSK1	BRSK2	RAB3A	LRRC55
GO_Biological_Process_2018	protein localization to cilium (GO:0061512)		TUB	BBS2	ATP6V1D	BBS1	ARL6	IFT140	ROPN1B	TTC21A	TTC21B	TULP4	IFT122	TULP3	TULP2	WDR35	TULP1	SNX10	EHD1	CSNK1D	BBS9	RAB29	ROPN1	BBS4
GO_Biological_Process_2018	establishment of apical/basal cell polarity (GO:0035089)		RHOA	MSN	FOXJ1	SCRIB	MYO9A	SYNE4	SLC9A3R1	CDC42	CAMSAP3	SH3BP1	OPHN1	FSCN1
GO_Biological_Process_2018	neuron maturation (GO:0042551)		CLN5	APP	MTCH1	FARP2	EPHA8	PICK1	SCARF1	ANKS1A	RND1
GO_Biological_Process_2018	carbohydrate biosynthetic process (GO:0016051)		GALNT8	GALNT7	B3GALNT1	GALNT6	GALNT5	GALNT4	GALNT3	GALNT2	GALNT1	B3GALT5	GALNTL6	GALNTL5	ST6GALC5	POC1B-GALNT4	ST6GALC6		GALNT13	GALNT12	B4GALT1	GALNT15	GALNT14	GALNT17	GALNT16	GALNT18	GLT8D2	GLT8D1	FUT3	GALNT11	GALNT10	FUT8	B3GALT1	B3GALT2	ST8SIA6	ST3GAL2	MPDU1	GALNT9	ST3GAL4
GO_Biological_Process_2018	galactose catabolic process (GO:0019388)		GALT	GALK1	GALE	GALM	PGM5	PGM2	PGM1	PGM2L1
GO_Biological_Process_2018	viral budding via host ESCRT complex (GO:0039702)		TSG101	VPS4A	VPS4B	VPS37D	VPS37B	VPS37C	PDCD6IP	VPS37A	CHMP1B	CHMP1A	CHMP2B	CHMP3	CHMP4C	CHMP2A	MVB12A	CHMP4B	CHMP4A	CHMP7	CHMP6	VPS28
GO_Biological_Process_2018	T-helper 17 cell differentiation (GO:0072539)		IL6	IRF4	STAT3	LY9	RORC	SLAMF6	RORA	BATF
GO_Biological_Process_2018	interleukin-17-mediated sigling pathway (GO:0097400)		IL17A	IL17RA	IL25	IL17F	IL17RE	IL17C	IL17RC	IL17RB
GO_Biological_Process_2018	regulation of insulin secretion (GO:0050796)		TFAP2B	EPHA5	BAD	CAC2D2	UQCC2	RFX3	GCG	ISL1	GCK	MTNR1B	MARCKS	CAPN10	RFX6	CDK16	STX1A		KCNG2	PRKN	STXBP4	ADCY5	LRP5	TNF	SFRP1	EF5	ARNTL	PSMD9	NT	SLC30A8	NR1D1	INHBB	PRKCA	ADRA2C	SYT7	ADRA2A	BLK	BRSK2	MIDN	IRS1	DOC2B	IRS2	CAC1A	SLC2A1	SLC2A2	CAC1C	ARL2	CAC1E	CAC1D
GO_Biological_Process_2018	positive regulation of extracellular matrix organization (GO:1903055)		TGFB1	DDR2	SMAD3	CARMIL2	RGCC	PDPN	MELTF	CLASP1	FSCN1	COLGALT1	CLASP2
GO_Biological_Process_2018	interleukin-2-mediated sigling pathway (GO:0038110)		STAT5B	SHC1	SYK	IL2RA	IL2RB	PTK2B	IL2RG	JAK3	JAK1	STAT5A	IL2
GO_Biological_Process_2018	negative regulation of sigling (GO:0023057)		PTPN1	IL11	EPHA6	ACVR1	EPHA5	BRAP	PDGFRB	EPHA8	PDGFRA	RYK	EPHA7	INSRR	LIF	OSM	OPRM1	AP1AR	BRAF	MERTK	IL1B	AXL	TEK	ROR2	EPHA2	ROR1	EPHA1	EPHA4	OPTN	RAF1	EPHA3	ALK		DDR2	RET	DDR1	PCSK9	MST1R	ARAF	EGFR	ERBB4	ERBB2	ERBB3	KDR	UBASH3A	MUSK	UBASH3B	FGF23	SOCS5
GO_Biological_Process_2018	positive regulation of dendrite morphogenesis (GO:0050775)		CDKL3	SS18L1	CDKL5	BHLHB9	CUL7	FBXW8	CAMK2B	LRP8	CAPRIN1	RELN	PTPRD	CUX2	CUX1	CAPRIN2	IL1RAPL1	OBSL1
GO_Biological_Process_2018	chloride ion homeostasis (GO:0055064)		SLC12A3	SLC12A4	CA12	SLC12A5	SLC12A6	SLC12A1	SLC12A2	SLC12A7	SLC12A8	SLC12A9
GO_Biological_Process_2018	maintence of protein location in nucleus (GO:0051457)		SUN2	SUN1	HNRNPU	SYNE1	ARL2	TOPORS	SUPT7L	PML	ARL2BP	BCL3	TAF8	MORC3	TAF3	SKP1	BBS4
GO_Biological_Process_2018	regulation of hematopoietic stem cell differentiation (GO:1902036)		LMO2	LMO1	SETD1A	H3F3A	EIF2AK2	TCF12	RUNX1	PSMB9	HIST1H4A	PSMC6	PSMC4	PSMC5	TAL1	PSMC2	PSMC3	PSMC1		PSMD11	YAP1	PSMD10	PSMD13	PSMD12	FOXC1	PSMD14	PSMB11	PSMB10	PSMD9	PSMD7	PSMD8	PSMD5	MYB	PSMD6	PSMD3	PSMD4	PSMD1	PSMD2	RPS27A	YTHDF2	METTL3	ITCH	PSMA6	TP73	HIST2H3A	PSMA7	PSMA4	PSMA5	PSMA2
GO_Biological_Process_2018	response to cytokine (GO:0034097)		PTPN2	IL1R1	MX1	MX2	FOXH1	LIFR	POU4F1	POU4F2	KLHL20	IL1F10	PML	MAPKAPK2	TRAFD1	MAPKAPK3	PTPN9	PTPN7	ADAM9	IL6ST	PTPN5	PTPN6	PTPN4		LEF1	RELA	IFITM2	ITIH4	IFITM3	CSF3	SP100	IFITM1	AKAP6	RELB	CXCL16	KHSRP	DPYSL3	LAMP3	SNCA	SMAD3	JUND	SLC11A1	ISG15	PRKCA	SELE	NFKB2	DDOST	MYD88	PLSCR1
GO_Biological_Process_2018	negative regulation of antigen receptor-mediated sigling pathway (GO:0050858)		PTPN2	FCRL3	DUSP3	CD300A	PRNP	PVRIG	PTPN22	THY1	LILRB4	PTPRJ	LGALS3	CEACAM1	GBP1	UBASH3A	LPXN	PHPT1	EZR
GO_Biological_Process_2018	syptic vesicle endocytosis (GO:0048488)		SYT5	NLGN4X	NLGN4Y	SYT2	SYT1	SYT17	DNM1	SYT8	DNM2	DNM3	GAK	CDK5	SYNJ1	DJC6	CANX		NLGN2	NLGN3	NLGN1	ITSN1	C2CD4A	STON2	C2CD4B	C2CD4C	C2CD4D	DNM1P46	OPHN1	PIP5K1C	PACSIN1	SNCA
GO_Biological_Process_2018	positive regulation of epithelial cell migration (GO:0010634)		EDN1	ANGPT4	TGFB2	ANXA3	ANGPT1	WNT5A	MMP9	AGT	RHOB	VEGFA	FOXP1	BMP4	ITGB1BP1	IFNG	TEK	ADAM9	CALR	PFN1	DOCK1	BCAR1		RTN4	BMPR2	FOXC2	ROCK2	PDCD6	ATOH8	CAPN7	RAB25	KDR	CLASP1	CTSH	RREB1	SASH1	CLASP2	BCAS3	GPLD1	ZNF580	PRKCE	PROX1	PRKCA	MTOR	RAB11A	NELL2	PRKD1	FGF10	PRKD2
GO_Biological_Process_2018	postsyptic density assembly (GO:0097107)		SHANK1	NLGN2	NRXN2	NRXN1	PTEN	SHANK3	SHANK2
GO_Biological_Process_2018	negative regulation of protein kise B sigling (GO:0051898)		MAGI2	PLEKHA1	MUL1	PPP2R5C	PPP2R5B	TSC2	SIRT1	SLC9A3R1	SFRP5	DDIT3	MSTN	EPHA2	NOP53	TRIB3	OTUD3		PHLPP1	PHLPP2	PDCD6	PTEN	ARRB2	CIB1	PTPRJ	FLCN	PKHD1	HYAL2	THEM4	GPER1	AKT1	INPP5K	DAG1	XDH	DRD2	RACK1	PHLDA3	DRD3
GO_Biological_Process_2018	regulation of cell aging (GO:0090342)		PNPT1	NEK6	MIF	VASH1	FOXM1	ING2	NUAK1	ARNTL	2021-03-05	LM	RSL1D1	NEK4	WNT1
GO_Biological_Process_2018	protein acetylation (GO:0006473)		CREBBP	A50	LACRT	A30	A11	MDH2	ESCO2	A10	ESCO1	A35	SIRT1	T6	KAT2B	HAT1	MAPT	KAT6A	A15	A16	CLOCK		A40	A20	DSCC1	GTF2B	EHHADH	T16	A60	FOXO1	ING5	AAT	ING4	BLOC1S1	EP300	PCK1
GO_Biological_Process_2018	negative regulation of cysteine-type endopeptidase activity involved in apoptotic process (GO:0043154)		GPX1	TFAP2B	PIH1D1	MT3	DHCR24	MMP9	VEGFA	TNFRSF1B	PAX2	DPEP1	GAS6	IP	RAF1		LEF1	RNF34	DDX3X	NOL3	YWHAE	PARK7	NLRC4	IFI6	AQP1	PAK2	BCL2L12	DJB6	LAMP3	AKT1	MAGEA3	SNCA	FNIP1	RFFL	NGFR	USP47	MAP2K5	IGBP1	CDKN2D	CSNK2A1	SIAH2	HGF	TNFRSF10D	TNFRSF10C	TNFRSF10B	TNFRSF10A	PLAUR	NGF	KLF4
GO_Biological_Process_2018	regulation of amyloid precursor protein biosynthetic process (GO:0042984)		NECAB3	BACE2	NECAB2	ABCA7	NECAB1	SOAT1	ITM2A	ITM2B	ITM2C
GO_Biological_Process_2018	positive regulation of establishment of protein localization (GO:1904951)		CCT4	CCT2	TCP1	TNF	WRAP53	PTP4A3	CCT6A	CHORDC1	DKC1	CCT8	CCT7	CCT5
GO_Biological_Process_2018	regulation of microtubule polymerization (GO:0031113)		CAV3	TBCD	DYRK1A	V3	EML2	TUBB4A	CLIP3	FES	PSRC1	CLIP1	MAPT	MET	CDK5R1	MAPRE1		NUMA1	AKAP9	ARL2	PRUNE1	DCTN1	SLAIN2	CAMSAP1	CAMSAP2	CAMSAP3	PAK1	STMN1	MAP2	TOGARAM1	STMN2	CDK5RAP2	CLASP1	RAC1	ABL1	ANKRD53	RPS3	SNCA
GO_Biological_Process_2018	intracellular pH elevation (GO:0051454)		CLN3	SLC26A3	BCL2	NOX1	CFTR	SLC26A6
GO_Biological_Process_2018	protein O-linked glycosylation (GO:0006493)		MGEA5	B3GALNT2	B3GALNT1	MUC3A	MUC3B	DPM1	DPM2	DPM3	MFNG	EOGT	POC1B-GALNT4		GALNT13	POGLUT1	GALNT12	GALNT15	GALNT14	GALNT17	GALNT16	GALNT18	PLOD3	RFNG	GALNT11	GALNT10	MUC1	MUC2	C1GALT1C1	DAG1	MUCL1	ST3GAL1	MUC4	ST3GAL2	FKTN	ST3GAL3	MUC6	ST3GAL4	MUC7	MUC17	SLC35C1	ST6GAL1	MUC19	B3GALT5	B3GALT4	B3GALT6	TMEM5	ST6GALC4	MUC20
GO_Biological_Process_2018	homophilic cell adhesion via plasma membrane adhesion molecules (GO:0007156)		CADM4	KIRREL3	CADM2	CADM3	CRTAM	CADM1	NCR3	CEACAM1	PLXNB3	PECAM1	DSG2	PCDHB6	PLXNB2	CD200		TENM3	CD84	PTPRT	GYPC	PTPRM	PVR	CELSR2	CDH9	CDH8	CDH7	TRO	CDH6	CDH5	CDH4	CDH3	CDH2	CDH1	DSCAM	MPZL2	SDK1	SDK2	CDH10	CDH11	CDH12	CDH13	FAT2	NECTIN1	CDH15	SMAGP	CD226	CDH17	DSCAML1
GO_Biological_Process_2018	regulation of spindle assembly (GO:0090169)		PLK1	SPAG5	SMC1A	CCSAP	STAG2	CHMP2B	HSPA1A	CHMP4C	CHMP2A	CHMP4B	CHMP5	DYNC1H1	HSPA1B		GPSM2	VPS4B	NUMA1	HNRNPU	RNF4	SMC3	SENP6	TPR	PMEPA1	CHMP1B	CHMP1A	CEP97
GO_Biological_Process_2018	negative regulation of homeostatic process (GO:0032845)		HSPA9	NOS1	TSC22D4	TSC22D3	MAFB	TERF2	CARTPT	ADRA2A	P2RX7	ERCC1	IL6	ERCC4	BCL2	TMBIM6	TERF2IP		EPO	CALCA	LDB1	BCL10	TNFAIP3	ZFP36L1	FLCN	ZFP36	FADD	PIM3	UBASH3B	SPX	HOXA5
GO_Biological_Process_2018	regulation of smoothened sigling pathway (GO:0008589)		CREBBP	PTCH2	PTCH1	IFT122	FUZ	KIF7	KCTD6	DCDC2	EVC	RAB34	DLG5	GAS1	PDCL	ULK3	MEGF8	FGFR2		MGRN1	INTU	HHIP	IHH	TULP3	TUBD1	SFRP1	RORA	GLI1	GLIS2	GLI3	C16ORF52	SHH	STK36	KCTD21	ZIC1	SUFU	OTX2	BTRC	ANKMY2
GO_Biological_Process_2018	regulation of toll-like receptor 4 sigling pathway (GO:0034143)		LYN	NR1H3	TNFAIP3	NR1D1	PTPN22	TIRAP	ACOD1	LILRA2	TICAM2	DAB2IP	BPIFB1	LBP	F2RL1	WDFY1	LTF	RAB7B
GO_Biological_Process_2018	regulation of extent of cell growth (GO:0061387)		OLFM1	CTTN	APOE	ABL1	NRCAM	DNM2
GO_Biological_Process_2018	regulation of telomere maintence (GO:0032204)		UPF1	USP7	XRCC5	ATRX	TINF2	SIRT6	TERF2	GNL3	RAD50	PML	ERCC1	ARTN	ERCC4	HNRNPD	MRE11	TERF2IP		SMG5	SMG1	PIF1	RTEL1	SMG6	HDAC8	DHX36	MYC	PPP1R10
GO_Biological_Process_2018	positive regulation of dendritic cell chemotaxis (GO:2000510)		CCL21	C1QBP	IL12A	CCR7	CALR	LGALS9	GAS6
GO_Biological_Process_2018	cellular response to interleukin-4 (GO:0071353)		LEF1	XBP1	XCL1	DCSTAMP	TCF7	STAT6	SHPK	GATA3	JAK3
GO_Biological_Process_2018	anoikis (GO:0043276)		STK11	DAPK2	PIK3CA	AKT1	TSC2	BMF	MAP3K7	IKBKG	MTOR
GO_Biological_Process_2018	regulation of Arp2/3 complex-mediated actin nucleation (GO:0034315)		CYFIP1	ARF1	NCKAP1	PICK1	ABI2	ARFIP2	BRK1	ARFIP1	WASF1	CORO1B
GO_Biological_Process_2018	negative regulation of toll-like receptor 4 sigling pathway (GO:0034144)		BPIFB1	LYN	TNFAIP3	NR1D1	ACOD1	LILRA2	DAB2IP	RAB7B
GO_Biological_Process_2018	negative regulation of metabolic process (GO:0009892)		HDAC6	BTN2A2	GZMA	GSTP1	MT3	OXA1L	IL1B	GZMK	APOC1	DLC1	APOC3	APOC2
GO_Biological_Process_2018	postsyptic membrane assembly (GO:0097104)		NLGN2	NLGN4X	NLGN3	NLGN4Y	NLGN1	NRXN2	NRXN1	CEL	LRP4
GO_Biological_Process_2018	immune response-regulating cell surface receptor sigling pathway (GO:0002768)		FGR	LYN	NCR3	BAG6	KIT	PIGR	LILRB1	LILRB2	HLA-G	CD24	MICB
GO_Biological_Process_2018	cellular response to type I interferon (GO:0071357)		MX1	RSAD2	MX2	OAS1	TYK2	BST2	IRF1	OAS2	IRF4	IRF5	OAS3	IFI27	IRF2	IRF3	IRF8	IRF9	IRF6	IRF7		IFITM2	IFITM3	SP100	IFITM1	HFE	IFI6	ADAR	IRAK1	IP6K2	GBP2	EGR1	IF14	STAT1	IF16	STAT2	IF17	HLA-C	HLA-A	ISG15	HLA-B	HLA-G	HLA-E	HLA-F	ISG20	MYD88	XAF1	IFR1	IF10
GO_Biological_Process_2018	negative regulation of NF-kappaB transcription factor activity (GO:0032088)		USP7	NLRP2B	ANXA4	CARD8	ACOD1	SIRT1	BMP7	FOXP3	NFKBIA	CYLD	DAP	TMIGD3	OTULIN	PYDC1	TLR9	TAX1BP1	PYDC2	RBCK1	ZNF675		PSMD10	NLRX1	TNFAIP3	NOD1	NOD2	NLRC5	NLRC3	PYCARD	TCEAL7	NLRP9	NLRP7	IRAK2	CHORDC1	IRAK3	NLRP8	NLRP5	NLRP6	IRAK1	NLRP3	ADORA3	NLRP4	CYP1B1	NLRP2	HAVCR2	RWDD3	MAP2K5	TRIM40
GO_Biological_Process_2018	positive regulation of neuron projection development (GO:0010976)		UNC13A	PLXNC1	WNT5A	P3H1	PLXNB3	PLXNB2	PLXNB1	RETREG3	S100A9	PLAA	EPHA3		CPNE9	NDRG4	CPNE6	CPNE5	PLXND1	AVIL	NDNF	SYT14P1	LRP8	ARHGAP35	RELN	DPYSL3	SLIT2	ALKAL1	ALKAL2	NGFR	PLK5	FZD1	ARSB	SYT4	PRKCI	SYT3	SYT2	SYT1	PTK7	PTK6	CBFA2T2	SETX	PRKD1	ITSN2	NEDD4L	RIMS2	RIMS1	STMN2	ABL2
GO_Biological_Process_2018	protein K11-linked deubiquitition (GO:0035871)		VCPIP1	USP37	OTUD7B	OTUD6A	TNFAIP3	USP30	YOD1	OTUD7A	OTUD3	OTUB2
GO_Biological_Process_2018	phosphatidylinositol phosphorylation (GO:0046854)		TMEM150A	ZFYVE21	TTC7B	FAM126A	PIK3CB	PIK3R1	PIKFYVE	PIK3CA	PI4KB	PI4KA	PIK3C3	PI4K2B	PI4K2A		SMG1	PIK3CD	PIK3R3	PIK3C2G	PIK3R2	PIK3C2B	PIK3C2A	PIK3CG	EFR3B	EFR3A	PI4KAP1	PI4KAP2	IP6K2	IP6K1
GO_Biological_Process_2018	phosphate-containing compound metabolic process (GO:0006796)		TGFB1	G6PC	EPHA7	G6PD	GK	ACYP1	IPMK	RARRES3	OCRL	SHPK	ACYP2	APTX	THNSL2	PPP1CA	GCK	TOLLIP	LGALS13	PLCD1	PLCD4	PLAA	PLCD3	CALM1		INPP1	PANK2	PNKP	LCAT	INPPL1	PDXP	PAK2	NT5C	AKT1	PIP4K2A	PLCE1	PIP4K2B	PRKCG	PLA2G4E	PLA2G4F	PLA2G4C	PLA2G4D	EPHX2	TNK2	PLA2G4A	PLA2G4B	DUSP28	HDHD2	DUSP23
GO_Biological_Process_2018	regulation of calcium-mediated sigling (GO:0050848)		LACRT	NOS1	PDE4D	JSRP1	FKBP1B	RCAN1	FKBP1A	RCAN2	BST1	RIT2	SELENON	GPR143	P2RX5	P2RX4	MAPT	TMBIM4	P2RX3	RCAN3	P2RX2	CDH13	HRC	RGN	CALM1		CAMK2D	PLEK	LRRK2	JPH1	JPH2	TREM2	SLA2	ITPR1	NEUROD2	JPH3	JPH4	CCL4	CCL3	GBP1	TRAT1	DMD	CMKLR1	PRKACA
GO_Biological_Process_2018	negative regulation of pri-miR transcription from R polymerase II promoter (GO:1902894)		PPARA	NFIB	SRF	NFATC4	NFATC3	PDGFB	SOX9	LILRB4	PPARD
GO_Biological_Process_2018	spliceosomal snRNP assembly (GO:0000387)		PRMT7	SNUPN	AAR2	USP4	PRMT5	WDR77	LSM4	PRPF6	PRPF8	PRPF19	CLNS1A	PRPF3	CD2BP2	GEMIN5	PRPF31	GEMIN6	GEMIN7	SNRPF	SNRPG	GEMIN8	SNRPE	SNRPB	RBM22	SNRPC		GEMIN2	STRAP	GEMIN4	DDX20	SART1	SART3	SNRPD3	SNRPD2	SNRPD1	TGS1	SMN1	SRSF10	SRSF12
GO_Biological_Process_2018	xenobiotic glucuronidation (GO:0052697)		UGT1A10	UGT1A1	UGT2B28	UGT1A6	UGT1A5	UGT2B4	UGT1A4	UGT1A3	UGT1A9	UGT1A8	UGT1A7
GO_Biological_Process_2018	chemical syptic transmission, postsyptic (GO:0099565)		GABRA3	MPP2	GABRA2	GABRA1	MEF2C	GRID2	GABRA6	NPFF	GABRA5	GABRA4	GABRG1	GRIN2D	GRIN2C	GABRG3	GABRG2	MAPK8IP2	GPRIN1	RAB3GAP1		CHR4	GSK3B	GSK3A	CHR3	NLGN3	LRRK2	ARRB2	NPAS4	GLRA1	GRIN2B	GRIN2A	AKT1	DRD2	DRD4	GABRE
GO_Biological_Process_2018	organonitrogen compound biosynthetic process (GO:1901566)		STARD7	TYW5	KYAT1	GPT2	ACOD1	GSTZ1	ASS1	PHOSPHO1	FOLH1	GSTA4	GSTA3	GSTA2	GSTA1	DEGS2	OTC	DEGS1	CDO1		DPAGT1	GLS2	SAMD8	SLC27A1	SGMS2	SGMS1	NOD1	LCAT	GLS	NFS1	HPGDS	SPTSSA	GSTT2B	SPTSSB	ST3GAL2	ST3GAL4	PCYT1A	CERS4	CERS5	GSTK1	CERS6	PCYT1B	GOT2	GOT1	STARD10	PLA2G4A	INHBA	NMRAL1	FA2H
GO_Biological_Process_2018	lipid biosynthetic process (GO:0008610)		PRLR	SRD5A2	HSD3B1	ACSL1	HSD3B2	DOLPP1		GUCY2C	IDI2	PRKAA2	DGKE	TFCP2L1	FITM1	ACSM2A	FITM2	ACSM2B	HSD17B8	AGPAT3	PRKAA1	AGPAT4	AGPAT5	ACACA	HSD17B1	HSD17B3	ACSS2	FDFT1	SREBF1	XBP1	PCYT2	CYP51A1	OLAH	ELOVL4	SCP2D1	LSS	NR0B1	MCAT	ACSF3	TRERF1	ACLY	GPAM	AGPS	NDUFAB1	GNPAT	CYP21A2	MVD	MVK	ABCD3
GO_Biological_Process_2018	endodermal cell fate commitment (GO:0001711)		SOX2	CTR9	LEO1	RTF1	NOG	CDC73	POU5F1	PAF1
GO_Biological_Process_2018	cellular response to amino acid stimulus (GO:0071230)		XBP1	CASTOR1	MTOR	RRAGB	RRAGA	CPEB1	RRAGD	RRAGC	NEURL1	LAMTOR1	NSMF	LAMTOR3	LAMTOR2	CPEB4	LAMTOR5	CPEB3	LAMTOR4		SPAAR	UBR2	UBR1	IPO5	GLRA1	GLRA2	SESN1	RPTOR	SH3BP4	SESN2	LARS	SESN3	CAPN2	FYN	SLC38A9
GO_Biological_Process_2018	negative regulation of protein catabolic process (GO:0042177)		CTSA	TRIM40	PRKCG	RIC1	IL10	SIRT2	AZIN2	DAB2IP	AZIN1	NELL1	RGP1	ADGRB1	MDM4	PTPN3	MAD2L1	PIN1	MAD2L2		SERPINB12	SF3B3	ROCK1	PHB	AGAP2	FMN2	SNX12	INS	ATRAID	EGFR	CST3	SNX3	IRAK3	SNRNP70	FL	TIMP3	TIMP4	TIMP1	TIMP2	RILP	SNCA	CDK5RAP3
GO_Biological_Process_2018	sarcoplasmic reticulum calcium ion transport (GO:0070296)		TRDN	RYR2	RYR1	NOL3	SLN	CCL3	ATP2A2	ANK2	CCR5
GO_Biological_Process_2018	regulation of interleukin-1 secretion (GO:0050704)		FOXP1	ORM2	ORM1	NLRP12	HMGB1	SAA1	CCR7	IGHD	GAS6
GO_Biological_Process_2018	cilium organization (GO:0044782)		DYNC2H1	WDPCP	DAF1	RFX3	BBIP1	RFX4	IFT81	IFT80	RFX2	IFT88	CCP110	CEP83	ALPK3	ROPN1	CEP89		ATP6V0D1	IFT172	AVIL	FNBP1L	PTPDC1	CFAP126	TMEM67	IFT74	RILP	DH14	EHD1	EHD3	WDR60	UNC119	DZIP1	WDR5B	SSX2IP	C5ORF30	CFAP54	MKS1	CCNO	UNC119B	CFAP61	PLA2G3	TTBK2	PKHD1	NUDCD3	MCIDAS	DZIP1L	CEP78	CCDC113
GO_Biological_Process_2018	sodium-independent organic anion transport (GO:0043252)		SLC16A2	SLCO1B7	MFSD10	SLC22A24	SLC22A25	SLCO1C1	SLCO4A1	SLCO5A1	SLCO4C1	ALB	SLCO2A1	SLCO1A2	SLCO3A1	AVP	SLC22A20	SLC22A9	SLC22A8	SLC22A23		SLC22A5	SLC22A4	SLC22A7	SLC22A6	SLC22A1	SLC22A3	SLC22A2	SLCO6A1	SLC22A13	SLCO1B1	SLCO2B1	SLC22A14	SLC22A16	SLC22A17	SLCO1B3	SLC22A31	SLC22A10	SLC22A11	SLC22A12
GO_Biological_Process_2018	regulation of viral process (GO:0050792)		APCS	TSG101	APOBEC3F	APOBEC3G	APOBEC3H	VPS4B	TMEM250	TARBP2	LAMP3	MVB12B	CHMP3	CHMP4C	CHMP2A	MVB12A	CHMP4B	LTF	MBL2	RAB7A
GO_Biological_Process_2018	regulation of small GTPase mediated sigl transduction (GO:0051056)		RALBP1	STARD8	OCRL	ARHGAP29	ARHGAP28	ARHGAP26	ARHGAP25	ARHGAP24	ARHGAP33	ARHGAP32	OBSCN	DEPDC1B	ARHGAP31	ARHGAP30	SQSTM1	NGEF		ARHGAP39	FGD1	ARHGAP36	FGD2	FGD3	ARHGAP35	FGD4	CD2AP	ARHGAP45	ARHGAP44	RELN	ARHGAP40	SH3BP1	RACGAP1	PREX1	SLIT2	PLCE1	ARHGEF12	ARHGEF11	ARHGEF16	STARD13	ARHGEF18	ARHGEF17	ARHGEF19	ARHGAP12	BCR	ARHGAP10	NET1	ARHGAP8	ARHGAP9
GO_Biological_Process_2018	negative regulation of T cell apoptotic process (GO:0070233)		BMP4	PTCRA	TSC22D4	PIP	TSC22D3	CCL5	FADD	PRKCQ	JAK3
GO_Biological_Process_2018	smoothened sigling pathway (GO:0007224)		STIL	2021-09-02	PTCH1	TMEM231	DISP1	DISP2	DISP3	BMP4	TMEM17	KIAA0586	SMO	MAP3K10	B9D1	IFT27		TTC26	DYRK2	IHH	PKD2L1	GLI2	GLI1	TTBK2	GLI3	SHH	ARL13B	TCTN3	TCTN2	PTCHD1	CC2D2A	HES5	EVC2
GO_Biological_Process_2018	D biosynthetic process (GO:0009435)		PTGIS	NNMT	RNLS	QPRT	HAAO	NMT3	PARP16	PTGS2	DSYN1	PARP9	NUDT12	SLC22A13	PNP	SLC5A8	PARP10	NMT2	MPT	NMT1	KYNU	PRT	XD	XE
GO_Biological_Process_2018	vesicle budding from membrane (GO:0006900)		ANXA2	VPS4A	ATP8A1	GOLPH3L	WASL	FNBP1L	SNX3	GOLPH3	MYO18A	CHMP4A	RILP	S100A10
GO_Biological_Process_2018	glutathione derivative biosynthetic process (GO:1901687)		GSTM5	GSTM4	GSTM3	GSTK1	GSTM2	GSTM1	GSTO2	GSTO1	GSTP1	MGST2	MGST3	AKR1A1	MGST1	GSTT1	GSTZ1	HPGDS	ESD	GSTA4	GSTA3	GSTA2	GSTA1	GSTT2B
GO_Biological_Process_2018	intracellular steroid hormone receptor sigling pathway (GO:0030518)		NCOA3	RBFOX2	NCOA1	MED4	NCOA6	NCOA4	DEFA3	TRIP4	DEFA1	POU4F2	SAFB	CDK7	THRAP3	RAN		RHOXF1	YAP1	RB1	WBP2	UBR5	UBE3A	BRCA1	MED17	MED16	RNF4	GRIP1	MED13	MED12	MED14	NRIP1	GPER1	PPARGC1A	PPARGC1B	RBM14	MBD4	EGLN2	DDX17	DAXX	DDX54	ARID1A	PIAS1	ESR1	ESR2	PIAS2	NR6A1	MED24	TADA3
GO_Biological_Process_2018	homologous chromosome segregation (GO:0045143)		MAJIN	CCDC36	SYCP1	MEI4	FMN2	MEIKIN	CENPC	TERB1	TERB2	RNF212	RNF212B	PTTG2	MSH4	MSH5	PTTG1	C14ORF39	PTTG3P	MEIOB
GO_Biological_Process_2018	histone H4-K8 acetylation (GO:0043982)		PHF20	MEAF6	MCRS1	WDR5	JADE2	JADE1	KANSL1	JADE3	HCFC1	ING4	KANSL2	KANSL3	OGT	KAT8	KAT7
GO_Biological_Process_2018	cation transport (GO:0006812)		CHRNB3	SLC39A1	MMGT1	SLC12A2	SLC9B1	SLC9B2	RHCE	PQLC2	GPRIN1	CHRNB1	RHCG		HCN4	LRP2	CHR6	TMEM63C	SLC1A1	ATP10D	SLC1A4	SLC3A2	PKD2L1	SLC1A5	AQP1	SLC9B1P1	SLC22A13	PANX2	PANX3	SLC22A14	PANX1	SLC22A16	SLC22A18	ANO10	CNGA3	RHBG	ASIC2	SLC36A2	TIMM8B	SLC36A1	TRPC6	SLC36A4	SLC36A3	SLC6A17	SLC6A15	ANO6	MCOLN1	ATOX1	ANO1
GO_Biological_Process_2018	short-chain fatty acid metabolic process (GO:0046459)		ALDH5A1	MCEE	PCCB	PCCA	OXSM	ACSM1	MUT	MMAA	ACOT4
GO_Biological_Process_2018	embryonic skeletal joint development (GO:0072498)		COL2A1	NOG	OSR2	OSR1	AXIN1	WNT9A
GO_Biological_Process_2018	phosphatidylethanolamine biosynthetic process (GO:0006646)		SLC27A1	PCYT2	CHKB	CHKA	ALOX15	PISD	ETNPPL	SELENOI	PHOSPHO1	LPIN1	ETNK2	ETNK1	CEPT1	LPIN2	LPIN3
GO_Biological_Process_2018	stimulatory C-type lectin receptor sigling pathway (GO:0002223)		FBXW11	MUC3A	MUC3B	PSMB9	CLEC4C	PSMC6	CLEC4D	CLEC4E	PSMC4	PSMC5	PSMC2	CD209	PSMC3	CLEC4A	PSMC1	RAF1	UBE2N		RELA	CLEC10A	UBE2D1	UBE2D2	RELB	PSMB11	PSMB10	PSMD9	MUC1	NRAS	MUC2	PSMD7	PAK2	PSMD8	PAK1	PSMD5	PSMD6	PSMD3	PSMD4	PSMD1	PSMD2	MUCL1	MAP3K7	MUC4	PAK3	BTRC	MUC6	MUC7	CREBBP
GO_Biological_Process_2018	keratan sulfate biosynthetic process (GO:0018146)		LUM	OMD	KERA	OGN	B3GNT7	B4GAT1	CHST1	B3GNT4	B3GNT3	CHST2	B3GNT2	FMOD	CHST5	CHST6	B4GALT5	CHST4	B4GALT6		B4GALT3	B4GALT4	B4GALT1	B4GALT2	SLC35D2	PRELP	ACAN	ST3GAL6	ST3GAL1	ST3GAL2	ST3GAL3	ST3GAL4
GO_Biological_Process_2018	mitotic recombition (GO:0006312)		GEN1	XRCC3	NSMCE2	XRCC2	SMC6	RAD54B	RAD50	SMC5	RAD51C	ERCC1	RAD51B	RAD51	SNRNP40	RAD52	RAD51D	TEP1	DMC1	CENPS
GO_Biological_Process_2018	negative regulation of lipase activity (GO:0060192)		SORT1	APOC1	RGS2	APOC3	ANGPTL4	PLIN5	APOA2	ANGPTL3
GO_Biological_Process_2018	cellular response to nerve growth factor stimulus (GO:1990090)		MAGI2	NTRK2	NTRK3	NTRK1	BDNF	KIDINS220	CIB1	NGF	EHD1	RAP1A	ACAP2	MAPT	RAB35	NTF3	STMN2	TMEM108	NTF4	AKT1	RAPGEF2	RAPGEF1	WASF1	SH3GL2
GO_Biological_Process_2018	regulation of amyloid-beta formation (GO:1902003)		APP	TMED10	GSK3A	ROCK1	ROCK2	ABCA7	PRNP	CHR7	CLU	SORL1	PICALM	EF1	BIN1	LRRTM3	HAP1	APOE	GSAP	EPHA4
GO_Biological_Process_2018	determition of liver left/right asymmetry (GO:0071910)		CCDC39	ZIC3	DAF1	NPHP3	PKD2	CCDC40
GO_Biological_Process_2018	embryonic digit morphogenesis (GO:0042733)		TBX2	CREBBP	HDAC1	NOG	HDAC2	OSR2	OSR1	WNT7A	ECE1	TWIST1	TBX3	GLI3	SALL1	SHH	MSX1	MAP3K20
GO_Biological_Process_2018	G2/M transition of mitotic cell cycle (GO:0000086)		PHLDA1	FBXW11	CDC25A	PPP2R1A	CDC25B	TUBA4A	PPP1CB	CDC25C	MELK	CCP110	CDK14	AJUBA	OPTN		SS1	CCNH	AURKA	AKAP9	BACH1	PPME1	CSNK1D	CHEK2	CEP250	CLASP1	PCNT	BTRC	PLK4	ODF2	PLK1	BORA	PLK3	CSNK1E	MASTL	TUBG1	CKAP5	CC2	LATS1	CCNY	CEP63	MT1	FBXL7	BRSK2	CUL1	PKMYT1	ARPP19	FOXM1	CCNB2
GO_Biological_Process_2018	negative regulation of receptor-mediated endocytosis (GO:0048261)		MTMR2	PCSK9	SDCBP	LRPAP1	PICALM	ATXN2	APOC1	DLG4	APOC3	APOC2	UBQLN2	UNC119	RAC1	ARF6
GO_Biological_Process_2018	fat-soluble vitamin catabolic process (GO:0042363)		CYP26A1	CYP26B1	CYP24A1	CYP26C1	CYP4F2	CYP4F11	FGF23
GO_Biological_Process_2018	macroautophagy (GO:0016236)		ATG10	YOD1	PRKAB1	PRKAB2	ATG14	ATG13	ATG12	PINK1	ATG16L1	LIX1	CHMP4C	CHMP4B	VPS25	ULK1	CHMP4A	STAM2	SQSTM1	PLAA	TECPR1	VPS28		PRKN	PRKAA2	MTMR3	EI24	STX17	TMEM74	TOMM20	ZFYVE1	PRKAA1	TOMM22	LAMP2	MFN2	MVB12A	VPS16	MFN1	ATG3	GABARAPL2	GABARAPL1	LIX1L	VTA1	MTERF3	TOMM70	VPS37D	STAM	VPS37B	SNF8
GO_Biological_Process_2018	regulation of protein homooligomerization (GO:0032462)		HRK	SRC	BIK	GBA	CLU	MIEF2	RHOC	BCL2L11	IAPP	APOE	RIOK3	BMF	RACK1	CRYAB	BID
GO_Biological_Process_2018	regulation of T-helper 1 type immune response (GO:0002825)		CCR2	IL23A	SLC11A1	IL23R	NLRP10	IL27	XCL1	IL12B	IL12RB1
GO_Biological_Process_2018	negative regulation of leukocyte cell-cell adhesion (GO:1903038)		ASS1	DUSP3	PPARA	VTCN1	GPNMB	TNFAIP8L2	PTPN22	JAK3	TIGIT	LAX1	PAG1
GO_Biological_Process_2018	negative regulation of interleukin-8 secretion (GO:2000483)		TMSB4X	ANXA1	ANXA4	MAPKBP1	PTPN22	SSC5D	TLR6
GO_Biological_Process_2018	establishment of spindle localization (GO:0051293)		KPNB1	MAP4	ESPL1	SPAG5	CLASP1	LLGL1	KIF25	NUSAP1	LLGL2	DYNC1H1
GO_Biological_Process_2018	negative regulation of JUN kise activity (GO:0043508)		TP73	DJA1	DUSP10	SERPINB3	GSTP1	PTPN22	PDCD4	AIDA	DUSP19	ZNF675	HIPK3
GO_Biological_Process_2018	positive regulation of interleukin-8 biosynthetic process (GO:0045416)		PRG3	BCL10	APOA2	TLR8	TNF	TLR7	TLR4	ELANE
GO_Biological_Process_2018	positive regulation of T-helper 17 type immune response (GO:2000318)		IL23A	IL23R	NLRP10	IL12B	PRKCQ	IL12RB1
GO_Biological_Process_2018	positive regulation of aspartic-type peptidase activity (GO:1905247)		PICALM	EF1	LYN	EF3	ROCK2	EPHA4
GO_Biological_Process_2018	mitotic sister chromatid segregation (GO:0000070)		PHF13	BOD1	KLHL22	SMC1A	ZWINT	CENPE	ZW10	ESPL1	CHMP4C	CHMP4B	CHMP4A	RAN		SEH1L	VPS4A	PINX1	VPS4B	PHF23	NCAPG	KIF14	NCAPH	NSL1	HIRA	DSN1	CDC23	KNSTRN	RRS1	CEP57	DLGAP5	A50	PLK1	KIF22	SPAG5	INO80	TEX14	KIF25	PRC1	KIF23	TUBG2	RAB11A	TUBG1	WAPL	HASPIN	NDC80	KIF18A	KPNB1	PSRC1
GO_Biological_Process_2018	cellular response to iron ion (GO:0071281)		TF	TFR2	HFE	B2M	BMP6	TFAP2A
GO_Biological_Process_2018	translocation of molecules into host (GO:0044417)		DDX39B	ALYREF	THOC2	THOC1	THOC3	THOC6	THOC5	THOC7
GO_Biological_Process_2018	negative regulation of neuron projection development (GO:0010977)		MYLIP	ZNF365	RHOA	TRPV4	LINGO1	RTN4RL1	RTN4RL2	RUFY3	PTPN9	FKBP4	EPHA4	STX1B		RTN4	PTPRS	KANK1	RTN4R	PTPRO	LRP4	CIB1	THY1	ADCY6	EFNB3	EFNB2	DPYSL3	SPOCK1	DENND5A	RAB29	KIAA0319	NGFR	DCC	WNT3A	MCF2	PAQR3	OMG	CBFA2T2	GAK	ERCC2	OSTN	ITM2C	SEMA3A	GDI1	HDAC2	GFI1	CRMP1	PTEN	LPAR1
GO_Biological_Process_2018	negative regulation of TOR sigling (GO:0032007)		EPM2A	SZT2	TSC2	CASTOR2	TSC1	CASTOR1	SIRT1	ITFG2	MAPKAPK5	AKT1S1	DDIT4	TBC1D7	BMT2	ATM	KPTN	DEPDC5		PRKAA2	SPAAR	GSK3A	NPRL2	NPRL3	PDCD6	UBR2	UBR1	PRKAA1	ARNTL	C12ORF66	FLCN	PREX2	SESN1	STK11	TMEM127	SH3BP4	PREX1	SESN2	SESN3	TNFAIP8L1	RNF152	DEPTOR	FNIP1
GO_Biological_Process_2018	neurotransmitter receptor transport, postsyptic endosome to lysosome (GO:0098943)		CACNG7	CACNG8	AP3D1	CACNG2	CACNG3	CACNG4	CACNG5
GO_Biological_Process_2018	positive regulation of coagulation (GO:0050820)		DMTN	F2R	SERPINE1	F12	HPSE	APOH	THBS1	F2	ENPP4
GO_Biological_Process_2018	leukotriene D4 metabolic process (GO:1901748)		GGT6	GGTLC3	GGT5	GGTLC2	GGTLC1	GGT7	GGT3P	GGTA1P	GGT2	GGT1
GO_Biological_Process_2018	rel system development (GO:0072001)		TFAP2B	ACE	TGFB2	PTCH1	TGFBR1	AGT	VEGFA	PAX2	CENPF	NUP93	BMP4	WT1	PAX8	ITGA8	AGTR1	ITGA6	TFAP2A		FOXC1	LRP4	PCSK9	PCSK5	PYGO1	SHH	HAS2	NPHP3	STRA6	CEP55	WNT4	STAT1	WFS1	MME	C1GALT1	IFT140	FOXF1	PROX1	HNF1B	SULF2	SULF1	TBX18	PYGO2	SMO	KCTD11	LHX1	PKD1	TRAF3IP1	ITGB4
GO_Biological_Process_2018	platelet degranulation (GO:0002576)		TGFB1	EGF	TGFB3	TGFB2	ACTN4	BRPF3	ACTN2	RARRES2	APLP2	ACTN1	GTPBP2	SYTL4	TUBA4A	SELENOP	TMX3	CD9	NHLRC2	PF4	TLN1	SCG3	CALM1		APP	STXBP1	ITIH4	ITIH3	STXBP2	SERPINE1	ITGA2B	PROS1	CLU	POTEKP	CLEC3B	LAMP2	FL	VTI1B	HABP4	LY6G6F	APOOL	SERPINF2	HGF	PPBP	MANF	RAB27B	IGF1	IGF2	SCCPDH
GO_Biological_Process_2018	protein localization to centrosome (GO:0071539)		STIL	C2CD3	DCTN2	CCDC14	MBD1	CEP131	SPAG5	SNX10	NEDD1	NUDCD3	HOOK3	CSNK1D	GOLGB1	KIAA0753	CEP83	PIBF1	CEP192	BBS4
GO_Biological_Process_2018	epithelial cilium movement (GO:0003351)		SPAG17	CCDC39	CFAP53	DAF4	OFD1	CCDC103	DAF1	RFX3	LRRC6	CABYR	NPHP3	ROPN1L	ADCY10	CCDC40	SPA17
GO_Biological_Process_2018	complement activation, classical pathway (GO:0006958)		IGHV3-11	IGKV5-2	IGHV3-13	IGHV3-15	IGHV3-16	IGKV1D-39	IGKV1D-33	IGKV1-5	IGHV3OR16-8	IGHV3OR16-9	IGHV1OR21-1	IGKV3-20		IGHV3-20	IGHV4-4	IGHV3-21	IGHV3-23	IGLV3-1	IGHV2-70D	TRBC1	IGKV1-17	IGKC	TRBC2	IGKV1-16	IGKV1-12	IGHV5-51	IGHV3-72	IGHV3-73	IGHV3-74	IGHV1-69-2	IGKV1D-16	IGHV2-26	IGHV1-58	IGLV1-40	IGKV1D-12	IGHV2OR16-5	IGKV4-1	IGKV2D-28	IGKV2-30	IGHV4-30-2	IGHV1OR15-9	IGHV1-2	IGKV2D-30	IGHV1-3	IGHV4-59	IGHV1-69	IGLV1-51
GO_Biological_Process_2018	mitotic nuclear envelope reassembly (GO:0007084)		LM	ANKLE2	REEP4	REEP3	VRK1	BANF1	EMD	PPP2R1A	PPP2R2A	PPP2CA
GO_Biological_Process_2018	negative regulation of cation channel activity (GO:2001258)		TRDN	GSTM2	GPR35	GSTO1	KCB1	MMP9	FKBP1B	CBARP	OR5T1	GNB5	OR56A1	CASQ2	CALM2	OR56A5	CALM3	OR56A4	CALM1		CRHR1	EPO	KCNE3	FMR1	OR13F1	SRI	ADRA1D	PKD2	UBQLN1	DRD2	EPHB2	DRD4	CLIC2
GO_Biological_Process_2018	positive regulation of ERBB sigling pathway (GO:1901186)		HIP1	RTN4	AFAP1L2	ARAP1	PTK6	PLAUR	MMP9	AGT	CBL	ART4	RBPJ	UBC	UBB	HIP1R	SHKBP1	NUP62	GPER1	AKT1	HAP1	AGR2	UBA52	CNOT9	RPS27A
GO_Biological_Process_2018	regulation of I-kappaB kise/NF-kappaB sigling (GO:0043122)		CD4	RBCK1	OPTN	TRIM13		NLRX1	SLC35B2	NOD1	NOD2	TFG	CPNE1	S100A13	WLS	S100A12	APOL3	NDFIP1	NDFIP2	PLK2	PRKCB	PRKD1	TMEM9B	MAPKBP1	BCL10	IFIT5	EDA2R	LPAR1	GJA1	ZC3H12A	TBK1	LGALS1	NUP62	MIER1	HMOX1	TSPAN6	TNFSF10	LGALS9	RHOA	CCL21	CARD9	RHOH	CARD8	SIRT1	RHOC	IL1A	IL1B	BST2	GPRC5B
GO_Biological_Process_2018	SRP-dependent cotranslatiol protein targeting to membrane, translocation (GO:0006616)		SRP19	SRP9	SRP72	ZFAND2B	SRP54	SEC61B
GO_Biological_Process_2018	negative regulation of phosphatase activity (GO:0010923)		GRXCR1	ARFGEF3	PPP1R12A	PPP1R12B	TGFB2	KNL1	PCIF1	BOD1	SEMA4D	SYTL2	SPOCD1	WDR81	CCDC8	CD2BP2	RIMBP2	PPP1R12C	SFI1		ZCCHC9	CSRNP2	PPP1R37	CSRNP3	PLEKHF1	GSK3B	PLEKHF2	URI1	ELL	PPP1R36	PPP1R15A	PPP1R35	GPATCH2	SLC7A14	ZFYVE1	PTPA	CNST	CHORDC1	PPP4R4	PPP1R27	TMEM132D	PPP1R26	LMTK3	RRP1B	MASTL	FARP1	FKBP1B	FKBP1A	DLG2
GO_Biological_Process_2018	positive regulation of steroid biosynthetic process (GO:0010893)		GUCY2C	STARD4	IFNG	NR1D1	ABCG1	TNF	FGF1	PRKAA1
GO_Biological_Process_2018	myeloid dendritic cell activation (GO:0001773)		SLAMF1	BATF2	BATF3	CSF2	HMGB1	DHRS2	TGFBR2	BATF	PYCARD	IL4	DCSTAMP	UBD	CAMK4	DOCK2
GO_Biological_Process_2018	atomical structure homeostasis (GO:0060249)		ZNF365	ACD	CTC1	XRCC5	PARP3	PTGES3	XRCC6	STN1	PARP1	RPA2	RPA3	RPA1	TERF1	TERF2	RAD50	RAD51D	ARTN	ERCC4	APEX1	D2	MRE11	TELO2	TERF2IP		PC	DCLRE1B	SP100	RTEL1	POLD4	RECQL4	WRN	POLD1	TERT	POLD2	POLD3	INSL6
GO_Biological_Process_2018	regulation of glutamate receptor sigling pathway (GO:1900449)		MEF2C	DAPK1	SHISA6	MINK1	OPRM1	SHISA9	SHISA8	SHISA7	MAPK8IP2	SHANK1	CNIH2	DLG4	CRH	CNIH3	SHANK3	SHANK2		APP	NECAB2	NLGN2	NLGN1	CACNG7	CRHBP	CACNG8	RELN	NETO1	PTK2B	CAPN1	FRRS1L	CACNG2	CACNG3	CACNG4	CACNG5
GO_Biological_Process_2018	positive regulation of lipid kise activity (GO:0090218)		TGFB1	PDGFRB	EPHA8	PDGFRA	CCL21	F2	ATG14	PTK2	EEF1A2	FGR	KIT	TEK	PRKD1	FGFR3		FLT1	IRS1	FLT3	CD81	PIK3R4	PDGFB	NOD2	AMBRA1	FGF2	PTK2B	TNFAIP8L3	CCR7	CCL19
GO_Biological_Process_2018	glucose 6-phosphate metabolic process (GO:0051156)		DDR2	G6PC	G6PD	RPE	TALDO1	SHPK	G6PC2	PGD	GCK	DERA	RBKS	G6PC3	RPIA	PGLS	PHACTR1	PGM2
GO_Biological_Process_2018	transmembrane transport (GO:0055085)		PEX19	ATP6V1E1	SLC12A1	CTNS	PSMB9	SLC5A7	PSMC6	ABCA12	AZGP1	OSTM1	PSMC4	PSMC5	PSMC2	PSMC3	PSMC1		ATP6V0D1	AQP8	AQP5	CSN3	AQP6	RNF5	AQP4	AQP1	PSMB11	SLC5A6	PSMB10	AQP2	PSMD9	PSMD7	PSMD8	PSMD5	PSMD6	PSMD3	PSMD4	PSMD1	ANO10	PSMD2	ATP6V1E2	C2ORF83	ABCA2	ABCA3	ABCA7	ATP6AP1	ABCA4	ABCA5	ERLIN2
GO_Biological_Process_2018	cytoskeletal anchoring at nuclear membrane (GO:0090286)		SUN3	SUN2	SUN1	SPAG4	SYNE1	SYNE3	SYNE2	SUN5
GO_Biological_Process_2018	regulation of catecholamine secretion (GO:0050433)		CHRNB2	CHGA	PRKN	CHR4	SYT4	KCNB1	KC2	OR13F1	DTNBP1	ADRA1D	GRK2	OR5T1	HRH3	OR56A1	FGF20	FFAR3	DRD2	DRD3	OR56A5	OR56A4	SNCA	STX1A
GO_Biological_Process_2018	lipoxin biosynthetic process (GO:2001301)		HPGD	ALOX5	ALOX15	ALOX5AP	ALOX12	LTC4S
GO_Biological_Process_2018	granulocyte chemotaxis (GO:0071621)		CCL26	CCL25	EDN2	CCL24	ANXA1	TGFB2	EDN3	CCL23	CCL22	CCL21	CCL20	XCL1	JAML	XCL2	SCG2	S100A9	CKLF	S100A8		CXCL8	CCL3L1	CXCL3	CX3CL1	CXCL6	ADGRE2	PDE4B	FCER1G	S100A12	CXADR	GBF1	SYK	NCKAP1L	SAA1	ITGB2	CCL15	CCL14	CCL13	PLA2G1B	CCL11	CCL4L1	PIK3CD	PIK3CG	LGALS3	CCL15-CCL14	CXCR2	CCL8	CCL7
GO_Biological_Process_2018	acute inflammatory response (GO:0002526)		AHSG	CTNNBIP1	ANO6	VNN1	IL6	PLSCR1	DLC1	CD6	TNFSF4	SAA1	SIGIRR	CNTN1		APCS	IL22	CRP	CEBPB	MYLK3	ITIH4	KLK2	KLK1	HPR	KLK3	INS	LBP	IL6R	APOL2	MBL2	ELANE
GO_Biological_Process_2018	negative regulation of transcription elongation from R polymerase II promoter (GO:0034244)		RECQL5	RNF168	HNRNPU	AXIN1	EAPP	RNF8	NELFB
GO_Biological_Process_2018	IRE1-mediated unfolded protein response (GO:0036498)		KLHDC3	GFPT1	HSPA5	ZBTB17	WIPI1	PPP2R5B	YIF1A	ERN1	DJC3	DJB11	PREB	TLN1		GSK3A	ATP6V0D1	SHC1	LM	EXTL1	AS1	TATDN2	EXTL3	EXTL2	SEC61G	SEC61B	SSR1	DJB9	TSPYL2	XBP1	WFS1	EDEM1	PLA2G4B	DDX11	SYVN1	PDIA6	PDIA5	ARFGAP1	CTDSP2	SRPRB	HYOU1	KDELR3	HDGF	TPP1	ACADVL	CUL7	FKBP14	GOSR2	SRPRA
GO_Biological_Process_2018	monoterpenoid metabolic process (GO:0016098)		CYP2C9	CYP2D6	CYP1A2	CYP3A4	CYP2E1	CYP2C19
GO_Biological_Process_2018	autonomic nervous system development (GO:0048483)		NRP1	TFAP2B	SEMA3A	NTRK1	GATA3	SOX11	PHOX2B	ASCL1	SOX4	EDNRB	KIF26A	GDNF	PHACTR4	NF1	SOX8
GO_Biological_Process_2018	vascular smooth muscle cell differentiation (GO:0035886)		HEY2	MESP1	GATA6	HES1	ENG	RAMP2
GO_Biological_Process_2018	catecholamine transport (GO:0051937)		SLC22A1	SLC22A3	SLC22A2	SLC6A2	SLC6A3	SLC18A2
GO_Biological_Process_2018	viral release from host cell (GO:0019076)		PPIA	VPS4A	IST1	VPS4B	RAB7A	PPID
GO_Biological_Process_2018	nucleotide-excision repair, D incision (GO:0033683)		RFC4	RFC5	RFC2	RFC3	PARP1	RFC1	CHD1L	RPA2	RPA3	GTF2H1	GTF2H2	RPA1	GTF2H3	GTF2H4	BIVM-ERCC5	GTF2H5	RBX1	DDB2	CUL4B	ERCC1	CUL4A	DDB1	ERCC4	ERCC5	ERCC2	PAPD7	ERCC3	UBA52	FAN1		PC	OGG1	XPA	POLD4	NTHL1	UBC	POLD1	UBB	POLD2	POLD3	RPS27A
GO_Biological_Process_2018	organophosphate catabolic process (GO:0046434)		LIPG	PNLIPRP2	PON1	APOA2	ANGPTL3	ENPP2	NUDT15	PDXP
GO_Biological_Process_2018	cellular amino acid biosynthetic process (GO:0008652)		GOT2	GOT1	KYAT1	GPT2	ASNS	PYCR1	PYCR2	PYCR3	GLUD1	FOLH1	ASPG	PAH	ALDH18A1	BCAT2	ASPA	T8L	BCAT1	CDO1		OAT	DPAGT1	GLS2	FOLH1B	GADL1	GLS	ALAD2	GLUL	RIMKLB	RIMKLA
GO_Biological_Process_2018	lagging strand elongation (GO:0006273)		POLA1	PARP2	LIG1	PARP3	PARP1	LIG4	D2	LIG3
GO_Biological_Process_2018	regulation of SRE complex assembly (GO:0035542)		PRRT2	STXBP1	TMEM27	ANKRD27	VPS41	VPS11	STXBP6	VPS16	VPS18
GO_Biological_Process_2018	negative regulation of neurogenesis (GO:0050768)		MBD4	WNT3A	MBD1	EIF2AK4	WNT7A	PAX6	SORL1	BMP7	DISP3	COL3A1	ID1	HOOK3	REST	ID3	ID2	NF1	ID4	CNTN4	DYNLT1	CALR		NOTCH1	DTX1	ID2B	DLL1	ASCL1	SOX3	TNN	SOX2	SIX3	SRGAP2	ADGRG1	NEPRO	HES5
GO_Biological_Process_2018	regulation of T cell differentiation (GO:0045580)		SPINK5	CR1	ZNF683	XBP1	PRELID1	METTL3	RUNX1	NFATC2	FOXP3	SOD1	IL2	CD2	IL4	ZAP70	IL7	KAT2A	IL2RA	IFNG	CAMK4		IL22	IF2	CBFB	PRDM1	ZBTB1	GATA3	IFNL1	ZMIZ1	TBX21	TNFRSF18	CLPTM1	CTLA4	IFNB1	ABL1
GO_Biological_Process_2018	chordate embryonic development (GO:0043009)		TGFB1	FOXD3	TGFB3	WNT5A	RARRES2	PTCH1	LIG4	ISL1	GRHL2	TGFBR1	BMP7	HINFP	VEGFA	BMP5	COL1A1	KIAA1217	BMP2	ZNF358	MYH6		PTPRR	CHD7	BRCA1	PCSK5	WNT11	FUT8	DVL1	NKX2-6	NKX2-5	DACT1	HES5	ARNT2	MBNL1	TBX1	NOG	STIL	FOXF1	PROX1	WNT7B	ADAM10	IGF2	SULF2	SULF1	LMX1B	ALDH1A2	FGFR1	FGFR2
GO_Biological_Process_2018	peptidyl-S-diacylglycerol-L-cysteine biosynthetic process from peptidyl-cysteine (GO:0018231)		ZDHHC1	ZDHHC20	ZDHHC21	ZDHHC24	ZDHHC6	ZDHHC7	ZDHHC14	ZDHHC22	ZDHHC11	ZDHHC12	ZDHHC9	ZDHHC23	ZDHHC2	ZDHHC11B	ZDHHC18	ZDHHC3	ZDHHC4	ZDHHC15	CLIP3	GOLGA7B	ZDHHC19	GOLGA7
GO_Biological_Process_2018	negative regulation of tumor necrosis factor superfamily cytokine production (GO:1903556)		ADIPOQ	IL10	ARG2	NFKBIL1	CIDEA	POMC	MC1R	SELENOS	RARA	BPI	CACTIN	LTF	GAS6	TLR4		SLAMF1	CD274	ORM1	CHR7	GSTP1	C5AR2	TNFAIP3	PTPN22	LILRA4	NLRC3	ZC3H12A	IRAK3	LBP	TRIM27	HAVCR2	LGALS9	CD34
GO_Biological_Process_2018	calcium-dependent cell-cell adhesion via plasma membrane cell adhesion molecules (GO:0016339)		PCDHB16	PCDHB14	PCDHB13	PCDHB11	PCDHB10	SELP	PCDHB3	CDH10	PCDHB2	CDH11	SELL	CDH12	CDH13	DSG1	PCDHB6	CDH15	PCDHB5	DCHS1	PCDHB4	CDH17	CDH18	CDH19	PCDHB9		NLGN1	PCDHGB4	ATP2C1	CDH9	CDH8	CDH7	CDH6	CDH5	CDH4	CDH20	CDH3	CDH2	CDH22	CDH1	CDH23	CDH24	PCDHGC3	CDH26
GO_Biological_Process_2018	positive regulation of nuclear-transcribed mR poly(A) tail shortening (GO:0060213)		CNOT7	BTG2	ZFP36	CNOT1	AGO2	POLR2G	PABPC1	CPEB3	TOB1	TNRC6B	TNRC6C
GO_Biological_Process_2018	regulation of D endoreduplication (GO:0032875)		FBXW7	STAG2	MRE11	SMC1A	E2F7	E2F8	SMC3
GO_Biological_Process_2018	positive regulation of myelition (GO:0031643)		RNF10	TENM4	DICER1	PARD3	MYRF	NCMAP
GO_Biological_Process_2018	T-helper cell differentiation (GO:0042093)		LEF1	FOXP1	ZFPM1	GPR183	PTGER4	HMGB1	IL12B	RORC	RORA	ATP7A	BATF
GO_Biological_Process_2018	skeletal muscle tissue development (GO:0007519)		ZBTB18	SVIL	C11ORF88	MEF2C	LINC00596	CAV2	MYOG	CAV1	CFLAR	MYOD1	FOXL2	GVQW1	KLHL40	KLHL41	LEMD2	SKI	MYL6	ACTA1	SELENON	MYLPF	MYF5	MYF6		IGSF8	MYLK2	POPDC3	RYR1	POPDC2	SIX1	TCF21	TAZ	MYL6B	LMOD3	CSRP3	SIX4	MYH14	ANKRD2	ANKRD1	BEND2	BVES
GO_Biological_Process_2018	regulation of cellular localization (GO:0060341)		GSN	EPHA5	CHRNB4	MEF2C	PARP1	SPAG5	NR1D1	NR1H4	CSNK1E	PML	SYN1	MAD1L1	CDK16	DYNC1H1		FOXA2	CAMK2D	BRSK2	CPLX1	MCTP1	KDM1A	GOSR1	STXBP4	FMR1	WWC1	CAMK2A	NUMA1	ADCY5	LRP5	CPLX3	CPLX2	EF5	CPLX4	PARD6A	PARD6B	SNCAIP	DVL1	RIMS1	KCNMB4	DVL3	LINC00598
GO_Biological_Process_2018	negative regulation of ion transport (GO:0043271)		GPM6B	PXK	NOS1	CAV3	ACTN2	HTR1B	STC1	LILRB1	LILRB2	ADRA2A	PLN	HRH3	NEDD4	WNK4	PACSIN3	INPP5K	PTK2B	PPIF	CASQ2	SNCA
GO_Biological_Process_2018	intestil cholesterol absorption (GO:0030299)		ABCG8	NPC1L1	SOAT2	AKR1C1	CEL	CD36	ABCG5	LDLR
GO_Biological_Process_2018	hemostasis (GO:0007599)		NFE2	P2RY12	VWF	AVPR2	HPS4	FLI1	GPI
GO_Biological_Process_2018	positive regulation of regulated secretory pathway (GO:1903307)		CATSPER2	RAB3D	UNC13D	RAB3A	SYT4	KCNB1	DOC2B	RAB27A	CAC1G	CAC1I	CAC1H	SCAMP5	TMEM27	RAB15	SYT10	STX1A
GO_Biological_Process_2018	peptidyl-L-cysteine S-palmitoylation (GO:0018230)		ZDHHC1	ZDHHC20	ZDHHC21	ZDHHC24	ZDHHC6	ZDHHC7	ZDHHC14	ZDHHC22	ZDHHC11	ZDHHC12	ZDHHC9	ZDHHC23	ZDHHC2	ZDHHC11B	ZDHHC18	ZDHHC3	ZDHHC4	ZDHHC15	CLIP3	GOLGA7B	ZDHHC19	GOLGA7
GO_Biological_Process_2018	positive regulation of icosanoid secretion (GO:0032305)		IL1B	P2RX4	CYP4F2	PLA2G10	CYP4A11	PLA2R1
GO_Biological_Process_2018	regulation of organelle organization (GO:0033043)		USP6	TBC1D2B	MUL1	PINK1	TBC1D21	TBC1D25	TBC1D26	PREB	PLXNB1	SQSTM1	S100A9	S100A8	TBC1D28		PRKN	TBC1D9B	USP6NL	STX18	NEXN	AKAP9	PARL	TCTEX1D2	CAPN6	TBC1D14	VPS11	TBC1D15	TBC1D12	STX5	TBC1D13	CAPN2	TBC1D16	TBC1D17	STOX1	FIS1	RABGAP1L	TBC1D8B	TMED9	SURF4	ADPRHL1	PTK2	DIAPH1	EHD3	TBCK	MAVS	EZR	CRIPAK	STMN3
GO_Biological_Process_2018	regulation of skeletal muscle satellite cell proliferation (GO:0014842)		ANGPT1	MYOG	CFLAR	EPHB1	MSTN	FGF2
GO_Biological_Process_2018	cytoplasmic microtubule organization (GO:0031122)		TRDN	TRPV4	AXIN1	WDR73	CRIPT	HOOK3	MAPT	KATL2	HOOK2	HOOK1	KATL1	TUBGCP6	TUBGCP4	TUBGCP5		CEP126	MAP10	VPS4A	VPS4B	FIGN	SLAIN2	CIB1	SLK	SPAST	CHORDC1	FSD1	CLASP1	ATAD1	CCDC13	MBD1	PLK3	KAT1	RAB11A	CCDC88C	CCDC88B	KPNB1	DLG1	CCDC88A	EZR	DYNC1H1	TUBGCP2	TUBGCP3	NUMA1	STMN3	CAMSAP1	CAMSAP2	CAMSAP3
GO_Biological_Process_2018	oligosaccharide biosynthetic process (GO:0009312)		GALNT8	GALNT7	B3GALNT1	GALNT6	GALNT5	GALNT4	GALNT3	GALNT2	GALNT1	B3GALT5	GALNTL6	GALNTL5	ST6GALC5	POC1B-GALNT4	ST6GALC6		GALNT13	GALNT12	B4GALT1	GALNT15	GALNT14	GALNT17	GALNT16	GALNT18	FUT3	GALNT11	GALNT10	FUT8	B3GALT1	B3GALT2	ST3GAL2	MPDU1	GALNT9	ST3GAL4
GO_Biological_Process_2018	response to growth factor (GO:0070848)		PLK5	STAT5B	MAP2K5	NOS1	KLF4	RPS6KB1	TBC1D7	EPHA2		HDAC6	URI1	SHC1	CTNNB1	HTRA2	TWF2	PDGFB	GATA6	CIB1	SFRP1	SOX2	ERBB2	IBSP	MYC	EMD	CPNE3	RACK1	MAPK7
GO_Biological_Process_2018	R modification (GO:0009451)		SSB	TRIT1	PUS3	NSUN2	NSUN5P2	NSUN5	NSUN6	TYW5	NSUN3	NSUN4	BCDIN3D	TARBP1	PUS7	TRMT1	CDKAL1	PUS7L	NSUN5P1	LRPPRC	T10	TRMT6	TRMT61A	AARS		AARS2	NOP2	URM1	PARN	TFB1M	THG1L	MRM1	ADAR	HENMT1	TRDMT1	NOP58	APOBEC3F	APOBEC3G	METTL1	METTL3	ADAT2	FTSJ1	FTSJ3	ADAT3	C9ORF64	QTRT2	CTU2	CTU1	QTRT1
GO_Biological_Process_2018	cellular polysaccharide catabolic process (GO:0044247)		MGAM	MANBA	AGL	PYGB	GAA	PYGL	PHKA2	PYGM	PHKB	PHKA1	PGM2L1	PHKG2	STBD1	PHKG1	GYG1	GYG2	PGM2	PGM1	CALM1
GO_Biological_Process_2018	regulation of defense response to virus by host (GO:0050691)		APOBEC3F	APOBEC3G	STAT1	DDX58	DTX3L	EIF2AK4	MUL1	LILRB1	IFNLR1	TMEM173	TARBP2	PARP9	USP17L2	AIM2	MAVS	IL23A		DHX9	IL23R	TRAF3IP2	TNFAIP3	PQBP1	IFIT1	ZC3H12A	RNF216	TRIM6	SIN3A	IL12B	TRIM44	IL12RB1	MICB
GO_Biological_Process_2018	positive regulation of receptor recycling (GO:0001921)		NSF	RAMP3	ANXA2	INPP5F	ECE1	SCRIB	RAB29	VAMP3	SNCA	BVES
GO_Biological_Process_2018	positive regulation of mitotic metaphase/aphase transition (GO:0045842)		RB1	CDT1	ESPL1	CUL3	NSMCE2	APC5	APC11	DLGAP5
GO_Biological_Process_2018	detection of chemical stimulus involved in sensory perception of taste (GO:0050912)		TAS2R50	TAS2R30	TAS2R31	TAS2R10	TAS2R13	TAS2R14	TAS2R16	TAS2R38	TAS2R39	TAS2R19	AZGP1	PIP	TAS2R60		TAS2R8	RTP5	TAS2R7	TAS2R40	RTP3	TAS2R41	RTP4	TAS2R9	TAS2R20	TAS2R42	RTP1	TAS2R43	RTP2	PIGR	TAS2R45	TAS2R46	PKD2L1	PKD1L3	LPO	CST4	CST2	CST1	GT3	CA6	TAS1R3	GT2	TAS1R2	TAS2R1	TAS2R4	TAS2R3	TAS2R5
GO_Biological_Process_2018	negative regulation of response to wounding (GO:1903035)		APCS	PTPRS	RTN4R	SERPINE1	SIGLEC10	CASK	FGF2	AJAP1	KLK8	RTN4RL1	INPP5F	CD109	CRK	EPPK1	EPHA4	CERS2
GO_Biological_Process_2018	ornithine transport (GO:0015822)		SLC25A2	SLC25A29	SLC25A20	SLC7A1	SLC7A2	SLC25A15	SLC7A3
GO_Biological_Process_2018	endocardial cushion morphogenesis (GO:0003203)		TBX2	ACVR1	ACVRL1	NOTCH1	TGFB2	NOG	ISL1	HEYL	TGFBR2	BMP2	HEY1	TBX20	SOX9	ENG	BMPR1A
GO_Biological_Process_2018	cellular response to reactive nitrogen species (GO:1902170)		KCNC2	MMP3	CDK2	MT3	DPEP1	MTR	AQP1	FOXO1
GO_Biological_Process_2018	peripheral nervous system neuron development (GO:0048935)		RUNX1	ETV1	ISL1	POU4F1	ISL2	RUNX3
GO_Biological_Process_2018	positive regulation of amyloid-beta formation (GO:1902004)		PICALM	APP	EF1	GSK3A	ROCK2	CHR7	LRRTM3	CLU	GSAP	EPHA4
GO_Biological_Process_2018	D repair complex assembly (GO:0090735)		RAD51C	RAD51B	RAD51	RAD51D	XRCC3	DMC1	SWI5	XRCC2
GO_Biological_Process_2018	negative regulation of syptic transmission (GO:0050805)		CBLN1	ADIPOQ	ATAD1	NLGN4X	PICK1	PLK2	SLC30A1	IL1B	OR5T1	PNKD	SYT11	OR56A1	OR56A5	OR56A4	SHANK2		ACHE	STXBP1	SLC24A2	MTMR2	ARF1	SLC24A1	OR13F1	LRRK2	PTEN	ADRA1D	GRIK3	DRD2
GO_Biological_Process_2018	positive regulation of glycolytic process (GO:0045821)		PFKFB3	PFKFB2	INSR	PRKAA2	PFKFB4	ENTPD5	ARNT	IGF1	HIF1A	INS	PRKAA1	P2RX7	MLXIPL	GAPDHS	PFKFB1
GO_Biological_Process_2018	negative regulation of potassium ion transmembrane transporter activity (GO:1901017)		KCNE3	CAV3	ACTN2	CAB39	STK39	NEDD4L	KCB1	CASQ2
GO_Biological_Process_2018	cellular hyperosmotic response (GO:0071474)		EPO	AKR1B1	ARHGEF2	YBX3	RCSD1	AQP1
GO_Biological_Process_2018	endoplasmic reticulum mannose trimming (GO:1904380)		EDEM2	SEL1L	DERL2	AMFR	SYVN1	RNF5	2021-03-06	RNF103	UBC	OS9	UBB	RNF139	MAN1B1	RNF185	UBA52	RPS27A	UGGT2	UGGT1	TRIM13
GO_Biological_Process_2018	regulation of ER to Golgi vesicle-mediated transport (GO:0060628)		SCFD1	STX18	RNF139	RINT1	GAS1	TBC1D20	SORL1
GO_Biological_Process_2018	response to interferon-alpha (GO:0035455)		IFITM2	IFITM3	IFITM1	EIF2AK2	PYHIN1	MX2	GATA3	ADAR	KLHL20	BST2	TPR	AXL	PDE12	LAMP3	GAS6	IFR1	IFR2
GO_Biological_Process_2018	intracellular transport of virus (GO:0075733)		NUP214	NDC1	NUP210	NUP133	NUP93	NUP50	NUP98	NUP54	CD209	UBAP1	NUP58	CLEC4M	RAN	VPS28		NUP205	SEH1L	NUP160	NUP43	NUP85	KP7	MVB12B	MVB12A	KP5	NUP88	RAE1	KP3	KP4	RPS27A	KP1	KP2	RANBP2	VPS37D	NUP153	VPS37B	NUP155	VPS37C	VPS37A	KPNB1	NMT2	NUP35	UBA52	NUPL2	NUP37	TSG101	POM121	NUP107
GO_Biological_Process_2018	water transport (GO:0006833)		AQP10	AQP7	AQP8	AQP5	AQP6	AQP3	AQP4	AQP1	AQP2	MIP	PDZD3	AVP	CFTR
GO_Biological_Process_2018	lymphocyte chemotaxis (GO:0048247)		CCL26	HSD3B7	CCL25	CCL24	CCL23	CCL22	CCL21	CCL20	XCL1	DEFA1	CYP7B1	CXCL10	CXCL11	CXCL13	GPR183	XCL2	SAA1	ADAM8	GAS6	CKLF		CCL15	CCL14	CCL13	CXCL9	CCL3L1	CCL11	CCL4L1	PIK3CD	CX3CL1	CXCL16	CH25H	PIK3CG	CCL15-CCL14	CCL8	CCL7	CCL5	CCL4	CCL3	CCL2	CCL1	CCL19	CCL18	CCL17	CCL16
GO_Biological_Process_2018	beta-catenin-TCF complex assembly (GO:1904837)		CREBBP	TLE4	TLE3	TCF7L2	TCF7L1	TLE2	TLE1	AXIN2	SMARCA4	PYGO2	HIST1H4A	BCL9	TCF7		LEF1	HDAC1	TRRAP	CTNNB1	KMT2D	CDC73	PYGO1	RUVBL1	RBBP5	ASH2L	TERT	KAT5	EP300	MYC	LEO1	BCL9L	MEN1
GO_Biological_Process_2018	COPII vesicle coating (GO:0048208)		SEC24A	SEC24C	SEC24B	SEC13	ANKRD28	SEC16B	SEC16A	TRAPPC10	CNIH1	CNIH2	TBC1D20	COL7A1	PREB	CNIH3	SEC24D		RAB1A	MCFD2	RAB1B	TMED10	SERPI1	SAR1B	PA	PDCD6	CTSZ	TGFA	AREG	PPP6C	SCFD1	PPP6R1	CSNK1D	TFG	PPP6R3	TMED2	STX5	CTSC	TRAPPC3	TRAPPC2L	TRAPPC4	NSF	TRAPPC1	TRAPPC2	TRAPPC5	TRAPPC9	F5	F8	TRAPPC6B
GO_Biological_Process_2018	Golgi organization (GO:0007030)		GOLGA8T	DYNC2H1	GOLGA8S	RAB2A	FBXW8	TRAPPC11	GOLPH3L	VRK1	GOLGA8K	GOLGA8N	GOLGA8M	TICAM2	RAB30	GOLGA8O	GOLGA8R	GOLGA8Q	NSFL1C	ZW10	GOLGA8F	GOLGA8H	GOLGA8J	TBC1D20	OBSL1	PI4K2B	GOLGA8B	OPTN	PI4K2A	GOLGA8A		RAB1A	STX16	USP6NL	UBXN2B	STX17	UBXN2A	DJC28	PDCD10	CSNK1D	CLASP1	STX6	VTI1A	TRAPPC12	STX5	RAB29	CLASP2	ATP8B4	TMED9
GO_Biological_Process_2018	cardiolipin biosynthetic process (GO:0032049)		PGS1	SLC27A1	PTPMT1	TAMM41	PLA2G6	CRLS1	TAZ	PDXP
GO_Biological_Process_2018	cellular ion homeostasis (GO:0006873)		SLC12A5	ATP13A2	P2RY2	SLC4A11	SLC4A1	RHAG	RHCG
GO_Biological_Process_2018	lymphocyte proliferation (GO:0046651)		IF14	HELLS	CR2	IL10	MEF2C	IF16	IF17	MSN	TNFSF14	CTPS1	IFNW1	IFNE	PTPRC	ELF4	BCL2	IFNK	CD40LG	MS4A1	IF10		LEF1	IF6	IF5	IF8	CD40	IF7	IF2	FLT3	IF1	IF4	HSPD1	PIK3CG	PPP3CB	CD79A	IFNB1	TNFRSF4	IF21
GO_Biological_Process_2018	protein targeting to lysosome (GO:0006622)		SCARB2	VPS4A	HSPA8	NCOA4	CLU	GCC2	WASH3P	SORL1	GPA	AP4M1	HGS	ZFYVE16	GNPTAB	LAMP2	LARS	SNX16	NEDD4	AP3M1	RAB7A
GO_Biological_Process_2018	negative regulation of activated T cell proliferation (GO:0046007)		CD274	BTN2A2	PRNP	PRKAR1A	RC3H1	PDCD1LG2	LGALS9	FOXP3
GO_Biological_Process_2018	regulation of mitochondrial membrane permeability involved in apoptotic process (GO:1902108)		ATF2	STPG1	THEM4	CAMK2A	IF1	ACAA2	MTRNR2L5
GO_Biological_Process_2018	pyrimidine nucleoside salvage (GO:0043097)		TYMP	DCK	UCKL1	UCK2	UCK1	PUDP	TK1	UPP2	TK2	UPRT	UPP1	CDA
GO_Biological_Process_2018	syptic transmission, cholinergic (GO:0007271)		RIC3	CHRNB3	NQO1	CHRNB2	CHRNB4	COLQ	SLC5A7	RAPSN	CHRFAM7A	CHRNB1		ACHE	CHRM3	CHR2	CHR1	CHRM4	CHR4	CHRM1	CHRM2	CHR3	CHR6	CHR5	CHRM5	CHR7	CHRND	CHRNE	CHRNG	CHR10	APOE
GO_Biological_Process_2018	R processing (GO:0006396)		SRRM4	SCAF11	DICER1	PPP2R1A	SRRM1	DHX40	HNRNPK	HNRNPL	DDX39B	XRN2	RRAGC	TEP1	HNRNPF	CDK12	HNRNPC	HNRNPD		SF3B3	SF3B4	HNRNPU	WDR62	HNRNPR	TSEN54	CCAR2	MAGOH	DHX30	NWD1	DHX32	DCAF4	DHX33	DHX34	SNRPD3	DHX35	SNRPD2	CLP1	DHX36	SNRPD1	DHX37	PABPN1	DHX38	PPARGC1A	SF3B2	MTERF4	MTERF3	TFIP11	SRPK1	SRPK2
GO_Biological_Process_2018	cellular response to glucagon stimulus (GO:0071377)		GCGR	GCG	GNG13	GNG12	GNB1	PRKAR1B	GNB3	PRKAR1A	GNB2	GNB4		ADCY1	ADCY5	ADCY4	ADCY3	ADCY2	ADCY9	ADCY8	ADCY7	ADCY6	GNG2	PRKACG	GNG11	GNG4	GNG10	GNG3	GNG5	GNG8	PRKAR2B	PRKAR2A	GNG7	PRKACB	PRKACA
GO_Biological_Process_2018	entry into host cell (GO:0030260)		GPR15	WWP1	WWP2	NPC1	ITCH	ACE2	PPIA	VAMP8	CD4	AXL	ZNF639	NECTIN1	MET	GRB2	UBA52	GAS6	CBLL1		SRC	CTNND1	CD81	CTNNB1	ITGB3	CBL	GRK2	UBC	HYAL2	UBB	CXCR4	CDH1	EPS15	ITGAV	CCR5	RPS27A
GO_Biological_Process_2018	membrane depolarization (GO:0051899)		CHRNB2	ATPIF1	CAV1	TPCN1	TPCN2	P2RX7	CACNB3	CACNB4	P2RX4	SCN10A	SCN8A	SCN4A	SCN2A		CATSPER2	CATSPER1	CHR4	CATSPER4	CATSPER3	CAC1A	CAC1C	CAC1B	CAC1E	LCN	CAC1D	CAC1G	CAC1F	CAC1I	BEST2	CAC1H	SCN9A	SCN11A	SCN7A	CAC1S	SCN5A	SCN3A	ABL1	CACNG2	SCN1A	SCN3B	CACNG4	YWHAH	KCNH2	SCN1B
GO_Biological_Process_2018	negative regulation of catenin import into nucleus (GO:0035414)		WWTR1	SFRP5	DACT3	AXIN2	SI2	EMD	SLC9A3R1	APC2	DAB2IP
GO_Biological_Process_2018	positive regulation of protein targeting to membrane (GO:0090314)		FIS1	CEMIP	TCAF2	C2CD5	TCAF1	KCNB1	MTCL1	PRNP	ANK3	CIB1	SLC51B	MIEF2	PDZK1	ITGAM	MIEF1	MFF	MYO1C	CHORDC1	ITGB1BP1	ERBB2	AKT2	FYN
GO_Biological_Process_2018	regulation of RIG-I sigling pathway (GO:0039535)		ANKRD17	GPATCH3	PUM2	PUM1	DDX60	USP17L2	NPLOC4	RNF125	SEC14L1	DHX58	C1QBP	TRIM15	UFD1	NOP53	BIRC2	BIRC3
GO_Biological_Process_2018	glycolytic process (GO:0006096)		PFKFB2	TPI1	PKLR	PGAM1	PGAM2	ENO2	BPGM	HK1	HK3	HK2	GCK	PKM	PFKM	LDHA	PFKL	HKDC1	PGK2	PGAM4	PGK1	ALDOB	ALDOA	PFKFB1	PGM1
GO_Biological_Process_2018	very long-chain fatty acid biosynthetic process (GO:0042761)		ELOVL1	ELOVL2	HACD2	HACD1	ELOVL5	ELOVL6	ELOVL3	ELOVL4	ELOVL7	TECRL	HACD4	HACD3	TECR
GO_Biological_Process_2018	lymphocyte differentiation (GO:0030098)		IL11	GPR18	PTPN2	IL10	ITGA4	NFAM1	RHOH	MSH2	VCAM1	IL2	IFNE	IL4	PTPRC	CD4	LEP	CLCF1	IFNK		CHD7	PTPN22	RELB	CD3D	DLL4	DCAF1	BLNK	DJB9	NHEJ1	TPD52	AICDA	IF14	JAG2	CR2	IF16	IF17	IFNW1	ZAP70	LCK	ADAM17	KLF6	KIT	HNF1A	TCF3	IF10	IF6	HDAC5	BLK	IF5
GO_Biological_Process_2018	positive regulation of mesonephros development (GO:0061213)		NOG	SIX1	GATA3	AGT	VEGFA	PAX2	WT1	BASP1	SMO	PAX8	GDNF	LHX1	SIX4	SOX9	SOX8
GO_Biological_Process_2018	regulation of platelet-derived growth factor receptor sigling pathway (GO:0010640)		F7	ADIPOQ	HGS	NDRG4	PTGIR	PTPRJ	APOD	SLC9A3R1	SNCA	CNTN1
GO_Biological_Process_2018	mitral valve development (GO:0003174)		ACVR1	EF1	SOX4	BMPR2	GJA5	SMAD6	BMPR1A
GO_Biological_Process_2018	ribonucleoside bisphosphate biosynthetic process (GO:0034030)		PANK2	DCAKD	ACAT1	PPCS	ACOT7	PPCDC	COASY
GO_Biological_Process_2018	regulation of cysteine-type endopeptidase activity involved in apoptotic process (GO:0043281)		GPX1	TFAP2B	EPHA7	BAD	CARD8	MT3	DHCR24	FOXL2	SIRT1	VEGFA	TNFRSF1B	PAX2	PDCD5	CYCS	DPEP1	BLID	GAS6	IP	RAF1		LEF1	DDX3X	YWHAE	PDCD6	NOD1	HMGB1	TNF	IFI6	CASC2	AQP1	BBC3	PYCARD	DJB6	MYC	LAMP3	GPER1	AKT1	NLRP3	MAGEA3	NLRP2	CASP1	APOPT1	MAP3K5	SNCA	FNIP1	NGFR	FIS1
GO_Biological_Process_2018	regulation of spindle organization (GO:0090224)		GPSM2	BORA	PARP3	NUMA1	CLTC	DCTN1	GI1	RNF4	TPX2	PSRC1	SENP6	NUP62	FSD1	TACC3	ANKRD53	RAE1	DYNC1H1	MAP9
GO_Biological_Process_2018	oligosaccharide metabolic process (GO:0009311)		GALNT8	GALNT7	B3GALNT1	GALNT6	GALNT5	GALNT4	GALNT3	GALNT2	GALNT1	GALNTL6	GALNTL5	MAN2B2	GLA	MAN2B1	POC1B-GALNT4		GALNT13	GALNT12	ST6GALC1	B4GALT1	ST6GALC2	GALNT15	ST6GALC3	GALNT14	IDUA	GALNT17	GALNT16	GALNT18	FUT3	GALNT11	GALNT10	NEU3	NEU4	FUT8	NEU1	NEU2	ST3GAL5	MAN2C1	ST8SIA6	ST3GAL6	ST3GAL1	GAL3ST3	ST3GAL2	GAL3ST4	ST3GAL3	MPDU1	GALNT9
GO_Biological_Process_2018	positive regulation of purine nucleotide biosynthetic process (GO:1900373)		TSHR	PTHLH	PINK1	MTNR1A	GPR161	RLN2	RAMP1	GPHB5	CALM2	CALM3	RAMP2	CALM1		PID1	SCT	PTH	RAMP3	GPHA2	VCP	ADRB1	ENO1	TMSB4X	GPER1	APOE	PPARGC1A
GO_Biological_Process_2018	long-chain fatty acid metabolic process (GO:0001676)		ACAD9	ACOT8	GSTM2	GLYATL2	ACSL1	CYP4A11	AIG1	ASAH2B	ACOX1	FAAH2	GSTA1	ACOT2	ACOT1	ADTRP	MGLL	ACOT4		SLC27A2	DAGLA	ASAH2	DAGLB	ALOX15	HSD17B4	ALOX12B	ALOX12	CYP2D7	CYP2D6	CYP1B1	AWAT1	ALOXE3	ELOVL1	ELOVL2	CPT1A	ELOVL5	PNPLA8	ELOVL6	CYP4F2	PLA2G4C	ELOVL3	PLA2G4A	PLA2G4B	CYP4F12	ALOX15B	FA2H	PLA2G10	ACSBG1	SLC27A4
GO_Biological_Process_2018	lipoprotein metabolic process (GO:0042157)		NPC1L1	APOA1	APOA2	APOE	APOA5	APOA4
GO_Biological_Process_2018	elastic fiber assembly (GO:0048251)		TNXB	LOX	MFAP4	LOXL1	ATP7A	MYH11	FBLN5
GO_Biological_Process_2018	cell chemotaxis (GO:0060326)		CCL25	PDGFRB	PDGFRA	CCL21	CCL20	AZU1	RHOG	PARVA	VEGFA	CXCL12	PIK3CB	PIK3CA	ELMO2	PLXNB3	AGTR1	EPHA2	ABCC1	CCL28	BCAR1	DEFB4A		LEF1	SEMA5A	SAA4	C3AR1	FPR2	FPR1	HMGB2	FPR3	CXCL14	CCR6	PLEKHG5	EGR3	PRKCD	ARHGEF16	DEFB130A	GPR33	HGF	GPR32	GPR32P1	KIT	NOV	BIN2	RAB13	SAA2	PRKCQ	SAA1
GO_Biological_Process_2018	negative regulation of platelet-derived growth factor receptor sigling pathway (GO:0010642)		ADIPOQ	PDGFRB	PTPN2	PDGFRA	NDRG4	PTGIR	LRP1	PDGFB	PDGFA	PTPN12	PTPRJ	SLC9A3R1	HGS	APOD	SNCA
GO_Biological_Process_2018	T cell differentiation in thymus (GO:0033077)		SHH	ADAM17	RIPK3	ZFP36L1	FADD	LIG4	CCR6	RAG1	RAG2	GLI3	ZFP36L2
GO_Biological_Process_2018	cellular response to acid chemical (GO:0071229)		LYN	WNT5A	TESC	WNT5B	WNT9A	WNT9B	ZNF35	VEGFA	PAX2	RRAGB	RRAGA	CPEB1	RRAGD	RRAGC	NEURL1	RARB	NSMF	RARA	CPEB4	CPEB3	KCNK4	EPHA3		ABCB4	RET	SHMT1	WNT8B	UCP1	TWF2	FZD10	AQP1	WNT6	WNT11	SH3BP4	LARS	KDR	CAPN2	WNT2	WNT3	EGR1	OR51E2	TBX1	FZD4	WNT10B	XBP1	WNT3A	AKR1C2
GO_Biological_Process_2018	sulfur amino acid biosynthetic process (GO:0000097)		MTRR	CBS	CTH	MTHFD1	MTR	GGT1	CDO1
GO_Biological_Process_2018	prepulse inhibition (GO:0060134)		GRID2	CTN2	PTEN	DRD1	DRD2	DRD3
GO_Biological_Process_2018	eye development (GO:0001654)		TGFB2	GDF3	PAX6	SHROOM2	HIPK2	PRSS56	HIPK1	ZDHHC16	PAX2	SKI	WT1	COL5A2	SCO2	COL5A1	MAB21L2	SMOC1	RAB18	ATF6	FBN1	RAB3GAP1	BMPR1B	FBN2		FOXE3	FOXC1	CAC1C	CHRDL1	CRYBA4	SIPA1L3	SMG9	EFEMP1	SOX2	SALL2	NIPBL	SH3PXD2B	CPAMD8	BLOC1S3	SIX3	POLR2D	ADAMTS18	STRA6	PITX2	SLC39A5	HES5
GO_Biological_Process_2018	establishment of protein localization to membrane (GO:0090150)		BBS2	BBS1	GOLPH3L	NPC1	BRAF	ZDHHC11B	RAB34	RAB31	GRIN3B	ATG4D	ATG4C	EXOC4	ATG4B	NCF1	ATG4A	OPTN		FRMPD1	CHM	RILPL1	EGFR	GOLGA7B	RAB26	MICALL1	SPTBN1	ATG3	NSF	ICMT	PRKCI	RAB3IP	RFTN1	RFTN2	PARD3	ZDHHC14	ANK3	ZDHHC11	SYS1-DBNDD2	ZDHHC12	ZDHHC18	RAB11A	SDCBP	ZDHHC15	RAB11B	REEP1	MYO1C	RAB10	GOLPH3
GO_Biological_Process_2018	activation of protein kise activity (GO:0032147)		FRS2	ATG13	MAPK14	MAPK11	KARS	LEP		ADCY1	ADCY5	NOD1	ADCY4	NOD2	ADCY3	ADCY2	ADCY9	PRKAA1	ADCY8	ADCY7	ADCY6	CRKL	GNG3	AKT1	PLCE1	PROK2	PROK1	INSR	PRKCD	TNFSF15	GADD45B	SLC11A1	GADD45A	GADD45G	IGF1	IGF2	TPX2	CCDC88A	PRKAR1B	PRKAR1A	TDGF1	TXN	PDGFB	PRKACG	C5	PRKAR2B	PRKAR2A	MLST8	PLCG1
GO_Biological_Process_2018	negative regulation of fatty acid biosynthetic process (GO:0045717)		CEACAM1	ACADVL	APOC1	ACADL	APOC3	ERLIN2	ERLIN1	BRCA1	PIBF1	SIRT1	TRIB3
GO_Biological_Process_2018	regulation of lipase activity (GO:0060191)		RHOA	FURIN	LPL	LMF1	APOA2	LIPC	PCSK6	PCSK5	RHOC	ANGPTL8	PLIN5	ANGPTL3	SNCA	GPIHBP1
GO_Biological_Process_2018	positive regulation of ATP biosynthetic process (GO:2001171)		PID1	TMSB4X	VCP	PINK1	ENO1	PPARGC1A
GO_Biological_Process_2018	mitotic sister chromatid cohesion (GO:0007064)		RB1	A50	DSCC1	CDCA5	BOD1	PDS5B	PDS5A	SMC1A	WAPL	HASPIN	CHTF8	NIPBL	MAU2	SGO1	POGZ
GO_Biological_Process_2018	sulfation (GO:0051923)		HS3ST5	SULT2A1	SULT1C4	SULT1A2	SULT1A1	SULT1B1	SULT1C2	UST	SULT1E1	CHST5	CHST4	SULT1A3
GO_Biological_Process_2018	negative regulation of response to D damage stimulus (GO:2001021)		CD74	CDKN2D	DDIAS	MIF	THOC1	DYRK1A	SIRT1	THOC5	SFRP2	CXCL12	DDX39B	BCL2L1	SI2	ACKR3	SI1	TRIM32	CD44	MDM2	TPT1		TMEM161A	PSMD10	KDM1A	PTTG1IP	TWIST1	CLU	RTEL1	CCAR2	RPS3
GO_Biological_Process_2018	regulation of phagocytosis, engulfment (GO:0060099)		CD300A	NCKAP1L	ALOX15	STAP1	F2RL1	ANO6
GO_Biological_Process_2018	positive regulation of cell cycle (GO:0045787)		DUSP3	TGFB2	USP22	RPL23	SPHK1	ASNS	RAD23A	CDC25B	PHOX2B	CDK9	MEIS2	TFAP4	TAL1	CCPG1	CDK4	RARA	NUPR2	CALR		APP	PSMD10	CCNK	CCNT2	CITED2	CCNT1	CCNH	CKS1B	LRP6	CCNC	HMGN5	CCND3	CCND2	CHEK1	HSF1	CCND1	GPER1	USP2	EIF4E	CCNL2	RPS15A	CCNL1	LINC00598	ZNF268	CCNYL1	PROX1	MIF	FZD9
GO_Biological_Process_2018	connective tissue development (GO:0061448)		XBP1	ZBTB16	DYRK1B	ARID5B	GDF2	SLC39A13	SULF2	SULF1	COL2A1	ZNF516	IL17F	GHRL	CHI3L1	CD44		PKD1	HOXD3	SCX	COL11A2	LRP5	RORC	HYAL1	SH3PXD2B	HYAL2	CREB3L2	HYAL3	SOX9	ITGB8	ATP7A	SOX8	HES5
GO_Biological_Process_2018	regulation of ubiquitin-protein transferase activity (GO:0051438)		ZER1	FBXW7	ZYG11B	ZYG11A	LIMK1	PLK1	FEM1B	DTX3L	ARRDC3	ARRDC4	FEM1A	AXIN1	SMAD7	TOPORS	PINK1	TRIB3	PIN1	UBE2N		DCUN1D4	DCUN1D5	DCUN1D2	DCUN1D3	PARK7	DCUN1D1	BMI1	UBE2L3	BAG5	MAGEA2	RPS2	MAGEC2	ABL1
GO_Biological_Process_2018	chemokine-mediated sigling pathway (GO:0070098)		CCL26	CCR2	CCL25	CCR1	CCL24	CCL23	CCL22	CCL21	CCL20	XCL1	CXCL10	CXCL11	CXCL12	CXCL13	XCL2	TFF2	PF4		CXCL8	CXCL9	FOXC1	CCL3L1	CXCL2	CXCL1	CIB1	CXCL3	CX3CL1	CXCL6	CXCL5	THPO	PF4V1	GPR35	PPBP	GPR75	ACKR3	CCL15	CCL14	CCL13	CCL11	CCL4L1	CCL15-CCL14	CCL8	CCL7	CCL5	CCL4	PTK2B	CCL3
GO_Biological_Process_2018	positive regulation of epidermal cell differentiation (GO:0045606)		MBD4	PRKCH	KDF1	NCOA3	IL20	VDR	FOXC1	NUMA1	H2AFY	NME2	SFRP4	SULT2B1	BMP4	CYP27B1	TRIM16	SFN	H2AFY2
GO_Biological_Process_2018	interleukin-21-mediated sigling pathway (GO:0038114)		IL21	STAT1	STAT3	IL21R	STAT4	IL2RG	JAK3	JAK1
GO_Biological_Process_2018	negative regulation of stress-activated protein kise sigling cascade (GO:0070303)		IGBP1	QARS	MYC	GSTP1	FOXM1	FOXO1
GO_Biological_Process_2018	muscle cell development (GO:0055001)		KDM1A	CAV3	MEGF10	AXIN1	SGCZ	ANK2	SGCG	SGCD	HEY2	SDC1	HES1	ENG	RAMP2
GO_Biological_Process_2018	regulation of intrinsic apoptotic sigling pathway in response to D damage by p53 class mediator (GO:1902165)		CD74	KDM1A	MIF	TRIAP1	SIRT1	ING2	MUC1	RPL26	TAF9	CD44	TAF9B	ZNF385A
GO_Biological_Process_2018	mesoderm morphogenesis (GO:0048332)		MSGN1	CRB2	MESP2	EOMES	SMAD2	BMPR2	MESP1	SCX	SI1	TBX3
GO_Biological_Process_2018	monocarboxylic acid transport (GO:0015718)		NCOA2	SLC10A5	SLC10A6	STARD5	SLC16A1	SLC16A2	ABCC3	NCOA1	SLC10A1	SLC10A2	SLC10A3	SLC10A4	SLC51A	SLCO1B7	SLC51B	SLCO1C1	CEACAM1	ALB	SLC26A6		SLC5A6	SLC22A13	SLCO1B1	RXRA	SLCO1B3	SLC16A7	SLC16A8	SLC16A9	SLC16A3	SLC16A4	SLC16A5	SLC16A6	PPARA	GOT2	ATP8B1	AKR1C1	SLC16A13	AKR1C4	NR1H4	SLC16A12	SLC16A11	SLC16A14	SLC25A17	ABCB11	FABP6	SLCO1A2	SLC27A4
GO_Biological_Process_2018	protein import into nucleus, translocation (GO:0000060)		TGFB1	GCKR	OR1D2	AKR1C3	MT3	NUTF2	RANBP6	KPNB1	BCL6	IFNG	BCL3	RBM22	RAN		PHB2	OPRD1	IPO4	TNF	IPO5	ABRA	TNPO1	SIX3	SEC61B	AKT1	TNPO2	CEP57
GO_Biological_Process_2018	pri-miR transcription from R polymerase II promoter (GO:0061614)		FOSL1	RELA	SPI1	DDX5	PPARG	ETS1	KLF4
GO_Biological_Process_2018	negative regulation of nucleic acid-templated transcription (GO:1903507)		HEXIM2	RBFOX2	HEXIM1	PCGF6	ESX1	ZNF282	ZNF281	GATAD2A	SOX14	PASD1	RFX3	DKK3	EID1	EID2	TNFSF4		LEF1	RB1	ZNF154	ASCL1	IFNL1	MYB	ZSCAN10	NKX2-1	HES1	MTA3	HOXA7	NKX2-5	ZNF148	ZBTB7A	DAXX	ZNF263	MTERF3	KLF10	NR2F2	NR1D1	ZNF12	NR0B1	NR1D2	RIPPLY1	QARS	EZH2	ATF5	ZNF256	SET	PHB2	SPI1
GO_Biological_Process_2018	glycine metabolic process (GO:0006544)		GCSH	GLDC	SHMT2	TDH	AMT	SHMT1	GLYAT	SLC25A32	BAAT	GCAT
GO_Biological_Process_2018	response to interferon-gamma (GO:0034341)		CCL26	GBP6	CCL25	CCL24	CCL23	CCL22	CCL21	CCL20	XCL1	WNT5A	RPL13A	ACOD1	BST2	IRF8	XCL2	SLC26A6		IFITM2	IFITM3	CITED1	MEFV	CCL3L1	SP100	IFITM1	CX3CL1	AQP4	CXCL16	CASP1	IL12RB1	CIITA	SNCA	STAT1	DAPK1	SLC11A1	GCH1	DAPK3	PDE12	GAPDH	TDGF1	CCL15	CCL14	CALCOCO2	CCL13	CCL11	CCL4L1	IL23R	EPRS
GO_Biological_Process_2018	response to nutrient levels (GO:0031667)		PRKAA2	PPARA	KCNB1	PRL	UCP1	IGF1	CSHL1	IGF2	INS	MTOR	PRKAA1	GH1	RPTOR	GH2	INS-IGF2	UCN3	UCN2	ULK1
GO_Biological_Process_2018	pyroptosis (GO:0070269)		GSDMD	AIM2	GSDMC	NLRP9	GSDMB	DHX9	GSDMA	ARRDC1-AS1	NLRC4	APIP
GO_Biological_Process_2018	nuclear envelope reassembly (GO:0031468)		ANKLE2	VPS4A	UBXN2B	UBXN2A	VRK1	PPP2R1A	PPP2R2A	PPP2CA	NSFL1C	LM	SPAST	REEP4	REEP3	CHMP2A	BANF1	CHMP4B	EMD	CHMP7
GO_Biological_Process_2018	regulation of inte immune response (GO:0045088)		PTPN1	MUL1	PTPN11	ACOD1	TYK2	EREG	IRF1	FCGR2B	POLR3B	POLR3C	POLR3D	TRAFD1	POLR3F	POLR3G	TLR8	IFNK	ADAM8	PTPN6		DHX9	TNFAIP3	PTPN22	OTUD7A	NLRC3	TKFC	IRAK3	IFI16	CD36	GBP5	IF14	STAT1	IF16	STAT2	IF17	ERAP1	SH2D1B	TIRAP	HLA-E	PARP9	FGR	PLSCR1	CDC37	XIAP	TYRO3	BIRC2	IFR1	BIRC3
GO_Biological_Process_2018	myeloid leukocyte differentiation (GO:0002573)		GAB2	MMP9	SIRT1	TGFBR2	BATF	VEGFA	MAPK14	FOXP1	IL4	BMP4	DCSTAMP	IL31RA	MYH9	MT1G	PIR	CAMK4	EPHA2		CSF3	TNFRSF11A	CSF2	CSF1	GLO1	SBNO2	CASP8	IFI16	CCR7	BATF2	FARP2	BATF3	PARP1	CBFA2T3	DHRS2	THOC5	CDC42	EF2	EF4	KIT	GPR183	F2RL1	PPARG	PRTN3	CSF1R	CEBPA	CEBPE	PDE1B	PIK3CD
GO_Biological_Process_2018	pyrimidine nucleoside biosynthetic process (GO:0046134)		TYMP	DCK	ACOD1	UCKL1	DHODH	UCK2	UCK1	PUDP	TK1	UPP2	TK2	UPRT	UPP1	UMPS	CDA
GO_Biological_Process_2018	regulation of mR processing (GO:0050684)		SRPK3	CDK11B	PTCD2	CDK11A	TIA1	CPSF4	JMJD6	SRPK1	SRPK2	SAFB	SON	SLTM	SRSF3	TCHHL1		AHCYL1	SUPT6H	RBM26	RBM27	DHX9	YTHDC1	ZFP36L1	IWS1	CWC22	PABPN1	SAFB2	PAPOLA	SRSF10	METTL16
GO_Biological_Process_2018	cortical actin cytoskeleton organization (GO:0030866)		ROCK1	WIPF1	PLEK	ROCK2	WIPF2	NCKAP1L	NCKAP1	WIPF3	WAS	WASL	TNF	STRIP1	IKBKB	DLG1	RHOQ	FMNL2	FMNL1	RAB13	LLGL1	LLGL2	ARF6
GO_Biological_Process_2018	regulation of nuclear cell cycle D replication (GO:0033262)		ATRX	WIZ	INO80	DBF4B	CDC7	TIPIN
GO_Biological_Process_2018	tural killer cell activation (GO:0030101)		IF14	IF16	IF17	IL2	IFNW1	CD2	IFNE	NCR3	ELF4	HNF1A	NCR1	ULBP1	IFNK	ULBP3	ULBP2	IF10	CD244		IF6	IF5	IF8	KIR3DS1	IF7	IF2	IF1	IF4	IL21R	PIK3CD	CASP8	KLRK1	BAG6	SNX27	PRDX1	SLAMF7	IFNB1	IL12B	IF21
GO_Biological_Process_2018	mR 3'-splice site recognition (GO:0000389)		SF3A2	SF3A3	ISY1	SF1	SLU7	SF3A1
GO_Biological_Process_2018	potassium ion export (GO:0071435)		KCNE1	KCNE2	KCND3	KCNIP2	KCNQ1	KCNE5	KC5	KCNK18	KCNH2
GO_Biological_Process_2018	regulation of cytokine biosynthetic process (GO:0042035)		MAST2	PRG2	GATA3	EREG	FOXP3	NLRP12	IGF2BP2	IGF2BP1	IL12B	IL17F	IGF2BP3	ASB1
GO_Biological_Process_2018	vasodilation (GO:0042311)		NOS1	NOS3	CPS1	AGTR2	ADRB1	ADRB2	ADRB3	SOD1	SOD2
GO_Biological_Process_2018	negative regulation of acute inflammatory response (GO:0002674)		APCS	FCGR2B	SELENOS	GSTP1	NLRP3	INS
GO_Biological_Process_2018	cellular response to lipid (GO:0071396)		DEFA5	WNT5A	WNT5B	DEFA6	DEFA3	DEFA4	SHPK	DEFA1	ACOD1	POU4F1	TICAM2	POU4F2	TICAM1	MAPK14	CXCL10	AXL	SELENOS	TNFSF4	PDCD4	ADAM9	ADTRP	PLAA	EPHA3		CD86	RAMP3	ADCY1	ROCK2	SERPINE1	CD80	ADCY5	UCP1	NUGGC	FZD10	ATP1A3	ADCY3	AHR	ATP1A2	ADCY2	ATP1A1	TFPI	SFRP1	EGFR	AQP1	UBE2L3	ADCY6	CRHBP
GO_Biological_Process_2018	regulation of telomere capping (GO:1904353)		MAP3K4	USP7	NEK7	TNKS	PNKP	TNKS2	TERF2	MAPK15	RTEL1	RAD50	SMG6	AURKB	ARTN	MAPKAPK5	PKIB	MAPK3	NEK2	ATM	BP2	MAPK1	PRKCQ	HNRNPD	MAP2K7
GO_Biological_Process_2018	central nervous system neuron differentiation (GO:0021953)		CBLN1	NTRK2	RYK	AGTPBP1	GRID2	PROX1	WNT9B	ISL1	PHOX2B	NR4A2	MAPT	LMX1A	LHX1	MDGA2		LEF1	MDGA1	DRAXIN	CTNNB1	ZC4H2	LRP6	CEND1	GBA2	CHD5	FAIM2	KNDC1	SOX4	MAP2	NPY	OPHN1	SPOCK1	WNT2	ATP7A
GO_Biological_Process_2018	cellular response to metal ion (GO:0071248)		AOC1	WNT5A	SLFN14	MT1A	MT1B	TFR2	MT1G	PPIF	MT1H	DPEP1	NCF1	MT1E	TFAP2A	MT1F		PRKN	ADCY1	CPNE7	HFE	EGFR	CARF	AQP1	AQP2	CRHBP	HSF1	CDH1	AKT1	CAPN3	CPNE1	CHP2	CPNE3	B2M	KCNH1	SNCA	MT1HL1	GPLD1	DAXX	SYT1	PRNP	ANK3	ACER1	ZNF658	MT1L	MT1M	SLC41A1	HVCN1	MT1X
GO_Biological_Process_2018	viral R genome replication (GO:0039694)		SMARCB1	ROCK2	PCBP1	PIK3C2G	CDC42	EEA1	ATG16L2	ATG16L1	PCBP2	PI4KA	RAB29	RAB5A
GO_Biological_Process_2018	potassium ion transport (GO:0006813)		KCNJ5	KCNF1	KCNJ6	KCNJ10	KCNJ8	KCNJ12	ABCC8	KCNIP2	KCNB2	KCNJ13	ABCC9	KCNJ15	KCNJ16	KCNS1	KCNS2	KCNS3	KCNK1	KCNK3	KCNK4	KCNG1	KCNK5		KCNK6	KCNG2	KCNK7	KCNC1	KCNK9	KCNC4	ATP1A4	ATP1A2	AQP1	CHORDC1	KCNH1	KCNH3	KCNH4	KCND3	KCB1	KCNK16	KCNK17	KCB3	KCNK18	KCNMA1	KCNQ4	KC10	KC1	KC2	KC3
GO_Biological_Process_2018	acetylcholine receptor sigling pathway (GO:0095500)		CHRM3	CHRM4	CHRNB2	LYNX1	CHRM1	CHRM2	CHR3	CHRM5	CHR7	GRK2	GNB1	G11	GQ	RGS10	LY6G6E	CDK5R1	RGS8	PLCB1	AGRN
GO_Biological_Process_2018	negative regulation of epidermal growth factor receptor sigling pathway (GO:0042059)		ZGPAT	ITGA1	PTPN2	EGF	STAM	EPS15L1	EPN1	DAB2IP	CDC42	GPRC5A	HGS	RNF126	SPRY2	VPS25	SPRY1	GRB2	STAM2	UBA52	PTPN3	RAB7A	ARHGEF7	CHMP6		ERRFI1	TSG101	SH3KBP1	CBLC	CBLB	PTPRJ	CBL	EGFR	SOCS4	RNF115	ZFYVE28	UBC	UBB	EPS15	RPS27A	SNX6	SOCS5	SH3GL2
GO_Biological_Process_2018	positive regulation of sequence-specific D binding transcription factor activity (GO:0051091)		EPHA5	CRADD	SMARCA4	RHEBL1	TRIM14	HSPA1A	TRIM15	RBCK1	TRIM13	HSPA1B		ATF2	MTPN	APP	SMARCB1	LRP6	NOD1	NOD2	SYT14P1	LRP8	ABRA	DHX33	NHLH2	AKT1	NKX2-2	PPARGC1A	PPARGC1B	S100A12	FZD2	PRKCH	FZD1	FZD4	TNFSF18	PRKCI	PRKCB	PRKCZ	PRKD1	BTK	PRKCQ	PRKD2	NODAL	PLPP3	FANK1	PHB2	BEX1	BCL10	EDA2R
GO_Biological_Process_2018	cristae formation (GO:0042407)		UQCC3	IMMT	ATP5F1	MT-ATP8	AFG3L2	LETM1		ATP5S	ATP5L	ATP5A1	ATP5C1	ATP5J	ATP5I	ATP5G3	TAZ	ATP5G2	ATP5O	ATP5G1	ATP5J2	APOO	ATP5D	CHCHD6	MT-ATP6	CHCHD3	ATP5B	SAMM50	ATP5H	ATP5E
GO_Biological_Process_2018	alpha-amino acid metabolic process (GO:1901605)		STAT5B	GAMT	AADAT	CKM	KYAT1	CKMT1A	MTHFR	MUT	KMO	ASS1	SLC6A8	ALDH6A1	GATM	DDAH2	CPS1	DDAH1	MTHFD1	NOX4	DPEP1	KYAT3		MTRR	HDC	CKMT2	GHR	IYD	CBS	SRR	HNF4A	CKB	ATP7A	STAT5A
GO_Biological_Process_2018	vesicle organization (GO:0016050)		USP8	STX8	SYTL2	SYTL1	SYTL5	TC2N	SYTL4	SYTL3	ZFYVE16	CHMP4A	SQSTM1	PI4K2B	STX1B	STX1A	PI4K2A		STX16	STX17	STX19	SNX33	SYT14P1	STX10	FNBP1L	SNX32	STX12	SNX30	STX11	LAPTM4B	STX16-NPEPL1	STX7	STX6	VPS11	YKT6	STX5	STX4	S100A10	STX3	STX2	VPS18	PLEKHJ1	SYT6	SYT5	SYT4	SYT3	SYT2	SYT1	DJC13
GO_Biological_Process_2018	negative regulation of mitochondrion organization (GO:0010823)		GPX1	PRELID1	SIAH3	HGF	MUL1	FZD9	IGF1	VAT1	PINK1	MAPT	IAPP	BCL2L1	HSPA1A	PPIF	AVP	FXN	SLC25A5		PSMD10	PRKN	NOL3	MPV17L	SLC35F6	LRRK2	OMA1	TRIAP1	CLU	FLCN	BAG4	OPA1	AKT1	BNIP3	TMEM14A	ACAA2
GO_Biological_Process_2018	regulation of glucose import in response to insulin stimulus (GO:2001273)		NGFR	PID1	OSBPL8	IRS1	RARRES2	SORBS1	PTPN11	PIK3R3	PIK3R2	INS	PIK3R1	FFAR3	MZB1
GO_Biological_Process_2018	regulation of microtubule-based movement (GO:0060632)		HDAC6	IGBP1	LAMP1	TCTEX1D2	C21ORF59	HAP1	CCDC65	DRC1	NEFH
GO_Biological_Process_2018	response to lamir fluid shear stress (GO:0034616)		ASS1	MAP2K5	SREBF2	ABCA1	MAPK7	SMAD7	KLF4	SMAD6	NFE2L2	KLF2
GO_Biological_Process_2018	anion transmembrane transport (GO:0098656)		SLC35A3	SLC35B4	SLC13A2	SLC13A3	SLC35A2	SLC13A4	SLC13A5	LRRC8A	LRRIQ4	SLC13A1	SLC35B1	SLC25A16	LRRC8D	SLC25A42	LRRC8E	LRRC8B	LRRC8C	ABCC1
GO_Biological_Process_2018	glial cell differentiation (GO:0010001)		EIF2B5	STAT3	PICK1	SOX10	SOX11	PHOX2B	PAX2	NFIB	CDK5	FGF10	PLP1	MYRF		SLC8A3	MMP24	SOX4	RELN	SOX2	PTPRZ1	CDH2	ADGRG6	GPC1	ERBB3	GPR157	SOX8	HES5
GO_Biological_Process_2018	regulation of dopamine metabolic process (GO:0042053)		CHRNB2	PRKN	HPRT1	HTR1A	ITGAM	DRD4
GO_Biological_Process_2018	response to progesterone (GO:0032570)		TGFB1	CATSPER2	YAP1	CATSPER1	SRC	CATSPER4	TGFB3	TGFB2	CATSPER3	WBP2	NR1H3	CAV1	ABHD2	UBE3A	THBS1	ACOD1	CATSPERB	CATSPERD	CATSPERG	CSN1S1
GO_Biological_Process_2018	galactose metabolic process (GO:0006012)		GALT	GALK1	SLC35A2	GALE	CHST1	GALM	PGM5	PGM2	PGM1	PGM2L1
GO_Biological_Process_2018	regulation of cell migration (GO:0030334)		CARMIL1	ACVR1	CARMIL2	EGF	ACTN4	GTPBP4	USP17L2	CCAR1	COL1A1	SFRP2	SST	APC	TRIP6	SPATA13	RUFY3	ULK4	EPHA1		LEF1	IFITM1	SERPINE1	SERPINE2	ADARB1	SFRP1	PDCD10	PARD6B	DPYSL3	AKT1	ZNF703	KDR	AKT2	DAG1	NKX2-1	CYP1B1	CPNE3	HMCN2	GTSE1	ZNF268	SRGAP2C	RFFL	SRGAP2B	INSR	ARSB	JAG1	XBP1	IGF1	PRKCA
GO_Biological_Process_2018	negative regulation of oligodendrocyte differentiation (GO:0048715)		NOTCH1	DAAM2	NF1	HES1	DRD3	HES5
GO_Biological_Process_2018	cognition (GO:0050890)		DGCR2	CBR3	CHRNB2	GTF2A1L	LHCGR	SHROOM4	CTNS	LCE1D	TMPRSS11E	DOPEY2	METTL23	TTC8	CHMP2B	HLA-DRA	GS	NF1	RP9	LINS1		CHR4	CYFIP1	TUSC3	CHR7	CHD7	SLC1A4	INS	JAKMIP1	SOBP	C12ORF57	GPR155	GRM5	NIPBL	CUX2	MAGT1	HRH3	PTCHD1	OR52B4	HOXA1	STRA6	ST3GAL4	BBS4
GO_Biological_Process_2018	positive regulation of protein kise C sigling (GO:0090037)		WNT11	MC1R	CD40	FLT4	WNT5A	ADRA1A	VEGFA
GO_Biological_Process_2018	calcineurin-NFAT sigling cascade (GO:0033173)		PPP3CA	PPP3R1	PPP3CB	NFAT5	PPP3CC	LACRT	ADGRB2	NFATC4	NFATC3	NFATC2	NFATC1
GO_Biological_Process_2018	purine nucleobase biosynthetic process (GO:0009113)		PAICS	PRPS1	MTHFD1L	SHMT1	MTHFD1	GMPS
GO_Biological_Process_2018	chromatin silencing at telomere (GO:0006348)		DOT1L	DYDC2	DPY30	DYDC1	SIRT2	INSL6
GO_Biological_Process_2018	nerve growth factor sigling pathway (GO:0038180)		MAGI2	RAP1A	NTRK1	BDNF	NTF3	NTF4	RAPGEF2	KIDINS220	RAPGEF1	NGF
GO_Biological_Process_2018	UDP-N-acetylglucosamine metabolic process (GO:0006047)		SLC35A3	GFPT1	GFPT2	UAP1	RENBP	GK	GNPDA1	GNPDA2	UAP1L1	AMDHD2	GNPT1	PGM3
GO_Biological_Process_2018	posttranscriptiol gene silencing by R (GO:0035194)		CELF1	WTIP	LIMD1	MOV10	CNOT6	CNOT7	EIF6	CNOT8	CNOT1	AGO4	AGO2	AGO3	AGO1	AJUBA	TNRC6A	NRDE2	TNRC6B	TNRC6C
GO_Biological_Process_2018	receptor clustering (GO:0043113)		MAGI2	ITGA4	PICK1	SCRIB	DLG1	DLG2	DLG3	DLG4	ITGB1BP1	DJA3	AGRN		ITGB2	NLGN1	NRXN2	PIGR	NRXN1	LRP4	THY1	ITGAL	DVL1	FL	MADCAM1	MUSK	ITGB7
GO_Biological_Process_2018	recombitiol repair (GO:0000725)		GEN1	KDM4D	FBXO18	HUS1	RECQL	LIG3	PALB2	ZFYVE26	SPIDR	MORF4L1	RAD51C	RAD51B	RAD51D	ARTN	SFPQ	SLX1A	RHNO1	MRE11	FAN1	UBE2N		EXD2	SWSAP1	PSMD14	AP5Z1	HUS1B	SWI5	BRCA1	BRCA2	RAD54B	TONSL	RAD51AP1	YY1	SLX4	ORAOV1	RBBP8	MEIOB	HELQ	POLN	XRCC3	BP1	PARP1	INO80	RPA2	XRCC1	NSMCE2	XRCC2
GO_Biological_Process_2018	sensory organ development (GO:0007423)		WNT10A	TGFB2	GDF3	PAX6	SHROOM2	MAFB	HIPK2	HIPK1	ZDHHC16	AHI1	SCO2	PAX8	MAB21L2	SMOC1	RAB18	ATF6	BMPR1B		FOXE3	FOXC1	CHD7	ECE1	CHRDL1	GATA3	SIPA1L3	SMG9	SOX3	SOX2	SALL2	SH3PXD2B	SMCHD1	CPAMD8	BLOC1S3	SIX3	POLR2D	ADAMTS18	SIX4	NTF4	STRA6	NKX2-6	SLC39A5
GO_Biological_Process_2018	cellular response to hexose stimulus (GO:0071331)		UNC13B	XBP1	INSRR	KCNB1	SLC2A5	CYP7A1	IGF1R	ERN1	PAX2	LIN28A	SOX4	TRA2B	GPER1	RACK1	PCK2	PCK1	GAS6	ZNF236	PDK3	PRKACA	SLC26A6
GO_Biological_Process_2018	maintence of gastrointestil epithelium (GO:0030277)		SERPI3	STRAP	NOD2	PBLD	IVA	MUC2	POLR2D	MUC13	TLR9	SOX9	MUC4	TLR4	MUC6
GO_Biological_Process_2018	neural tube closure (GO:0001843)		TGFB1	TGFB2	KDM2B	STIL	SEMA4C	LMO4	IFT122	COBL	TSC2	FUZ	SCRIB	GRHL2	GRHL3	PAX2	VANGL2	SKI	DLC1	MTHFD1	PLXNB2	FOLR1	DVL1P1		CELSR1	LRP2	BCL10	LRP6	PRICKLE1	DEAF1	DVL1	MTHFD1L	DVL2	PHACTR4	DVL3	BBS4
GO_Biological_Process_2018	establishment or maintence of actin cytoskeleton polarity (GO:0030950)		RHOA	MAPKAP1	RHOF	RHOD	RND3	RHOBTB1	AQP1	RHOB	RHOBTB2	RND1	RHOC	RND2	ARHGAP35	RICTOR
GO_Biological_Process_2018	regulation of long-term neurol syptic plasticity (GO:0048169)		APP	SYNGR1	DLG4	NETO1	NEURL1	CAMK2B	SYP	DRD2	RAB5A	SHANK3	NPTN
GO_Biological_Process_2018	ubiquitin-dependent ERAD pathway (GO:0030433)		HSPA5	TMUB1	AMFR	UBE2G2	YOD1	2021-03-06	RNF103	PSMC6	PSMC4	PSMC5	SELENOS	PSMC2	PSMC3	PSMC1	RNF185	TRIM13		SEL1L	AUP1	HSP90B1	TMEM67	TMEM129	ERLEC1	SEC61B	UBXN8	DJB9	UBXN4	WFS1	EDEM1	EDEM2	SGTA	ERLIN2	UBE4A	UBE4B	SYVN1	ERLIN1	NPLOC4	DJC10	JKAMP	MAN1B1	STT3B	RNF121	DZIP3	VCP	FAF2	DERL2	DERL3
GO_Biological_Process_2018	regulation of cell cycle phase transition (GO:1901987)		FBXW7	PLK1	ATP2B4	XPC	ZNF16	TAF1	DDB1	TFAP4	ERCC2	SIX3	UBD	ERCC3	NEK11	NEK10	GTSE1	TP53
GO_Biological_Process_2018	I-kappaB phosphorylation (GO:0007252)		TLR2	PRDX4	CHUK	TLR9	ERC1	TLR7	MAP3K7	TLR4	DAB2IP	TLR3
GO_Biological_Process_2018	positive regulation of activin receptor sigling pathway (GO:0032927)		SMAD2	CSNK2B	NODAL	ACVR1B	ACVR2B	ACVR2A
GO_Biological_Process_2018	negative regulation of type I interferon-mediated sigling pathway (GO:0060339)		PTPN2	CNOT7	MUL1	NLRC5	CACTIN	DCST1
GO_Biological_Process_2018	negative regulation of protein phosphorylation (GO:0001933)		TGFB1	SEMA4D	TSC2	LRRC66	DKK1	NYX	ATG14	TARBP2	SFRP2	GPD1L	FKBP8	CEP85	MYADM	CALM2	TARDBP	EPHA1	PTPN6	CALM3	CALM1		PPP1R15B	RB1	PRKN	TESK1	LRP6	FAM129A	PARK7	CIB1	FBLN1	PBLD	SFRP1	CASC2	PREX2	PAK2	FLRT3	CHORDC1	PREX1	NTF3	FLRT1	FLRT2	AKT1	SLIT2	DAG1	UBASH3B	WWTR1	PRKCD	CISH
GO_Biological_Process_2018	negative regulation of receptor biosynthetic process (GO:0010871)		ADIPOQ	PPARA	ITGB3	NR1D1	PPARG	ITGAV
GO_Biological_Process_2018	positive regulation of small GTPase mediated sigl transduction (GO:0051057)		SRC	NOTCH1	EPO	NOTCH2	NTRK1	RASGRF1	MMD2	IGF1	NGF	RASGRP4	RASGRP1	RELN	RASGEF1A	FGF10	SHOC2
GO_Biological_Process_2018	peptidyl-glutamic acid modification (GO:0018200)		VKORC1	A11	F10	A10	F2	F7	TTLL8	PROC	TTLL7	AGBL5	F9	TTLL6	TTLL5	TTLL4	GGCX	TTLL3	AGBL4	TTLL1	CEP41		VKORC1L1	CFAP20	TTLL10	TTLL11	PROS1	PROZ	BGLAP	TTLL13P
GO_Biological_Process_2018	detection of light stimulus involved in sensory perception (GO:0050962)		GRM6	REEP6	CAC2D4	GT1	GT2	TULP1	RPE65	CAC1F	CNGB1	EYS
GO_Biological_Process_2018	positive regulation of cytolysis (GO:0045919)		P2RX7	GPLD1	CFHR1	PGLYRP4	PGLYRP3	RRAGA	CFHR2	CFHR5	LBP	LILRB1	PGLYRP1
GO_Biological_Process_2018	negative regulation of I-kappaB kise/NF-kappaB sigling (GO:0043124)		ADIPOQ	IL10	STAT1	TLE1	RHOH	NR1H4	CARD8	TNIP1	ESR1	SIRT1	BMP7	DAB2IP	PPM1A	NFKBIA	PPM1B	CYLD	NLRP12	TNIP3	NOV	PER1	TRIM59	PYDC2	CARD19	CCDC22	ZMYND11		PSMD10	NLRX1	USP10	FAF1	MAPKBP1	GSTP1	OTUD7B	TNFAIP3	OTUD7A	RORA	NLRC3	TANK	PYCARD	TMSB4X	CASP8	C1QTNF3	ZC3H12A	G3BP2	NLRP3	RIOK3	NLRP1
GO_Biological_Process_2018	energy reserve metabolic process (GO:0006112)		PID1	G6PC	GSK3B	GFPT1	GBE1	GFPT2	PRKAG2	PYGL	MT3	PYGM	PHKB	ADRB3	PHKA1	PHKG2	UGP2	PHKG1	PPP1R3C	LEP	MYC	LEPR	MRAP2
GO_Biological_Process_2018	cellular response to gamma radiation (GO:0071480)		YAP1	KDM1A	XRCC5	XRCC6	WRN	HSF1	RPL26	TMEM109	ATM	TLK2	HRAS	MAP3K20	CRYAB	ATR	TSPYL5	TP53	MDM2
GO_Biological_Process_2018	response to gamma radiation (GO:0010332)		XRCC5	XRCC6	LIG4	TP73	FANCD2	RPL26	ATM	CRYAB	ATR	TSPYL5	TP53	MDM2	TRIM13		YAP1	KDM1A	DCUN1D3	PRKAA1	WRN	HSF1	MYC	TMEM109	TLK2	HRAS	MAP3K20	MEN1	TP63
GO_Biological_Process_2018	regulation of altertive mR splicing, via spliceosome (GO:0000381)		ZC3H10	MBNL1	RBMY1A1	RBFOX1	MBNL2	RBFOX2	MBNL3	DDX17	WTAP	RBFOX3	SMU1	HNRNPL	THRAP3	RNPS1	SRSF6	RBMX	SF3A1	RBM25	NSRP1		DDX5	FMR1	CELF3	RBM8A	CELF4	HNRNPU	CELF5	CELF6	EFCAB5	PTBP1	MAGOH	RBM4	RBM5	RBM15B	TRA2B	SAP18	RBM11	SRSF12	RBM7	HNRNPA1
GO_Biological_Process_2018	regulation of microvillus organization (GO:0032530)		PODXL	CDHR2	ATP8B1	FSCN1	CDHR5	TWF2	PLD1	USH1C
GO_Biological_Process_2018	negative regulation of necroptotic process (GO:0060546)		SLC25A4	FZD9	ARHGEF2	YBX3	BIRC2	BIRC3
GO_Biological_Process_2018	amide biosynthetic process (GO:0043604)		CERS4	CERS5	CERS6	ARG1	ARG2	ATPIF1	ASNS	MTHFS	ACOD1	NMRAL1	ASS1	CPS1	GS	DEGS2	OTC	DEGS1	CERS1	SLC25A15	CERS2	PM20D1	CERS3		SLC25A2	ASNSD1	PCSK1	SAMD8	GBA	SGMS2	FURIN	SGMS1	ASMT	ST20-MTHFS	ALOX12B	CLN8	PCSK5	SMPD4	SPTLC1	AAT	SPTLC2	SMPD2	SMPD1	SPTSSA	ASL	DMD	ALOXE3
GO_Biological_Process_2018	positive regulation of supramolecular fiber organization (GO:1902905)		CCL26	GPX1	CARMIL1	NCOA3	EDN1	CCL24	LIMK1	CAV3	CCL21	RHOH	TRPV4	RHOG	V3	BAIAP2	FES	FER	MAPT	SYNPO2L	PFN2	PFN1	PFN3		APP	TENM1	SEMA5A	CSF3	BMP10	SYNPO2	ALOX15	KATNB1	AKAP9	LMOD2	LMOD1	CLU	SLAIN2	PDXP	BAIAP2L1	PYCARD	PAK1	BAIAP2L2	CFL2	CLASP1	RPS3	CCR7	NCKAP1L	PRKCE	PROX1
GO_Biological_Process_2018	peptide cross-linking (GO:0018149)		KRT1	DSP	ANXA1	ABCA7	KRT2	FN1	LCE1F	KRT10	LCE1D	LOR	LCE1E	LCE2C	LCE2D	LCE2A	COL3A1	LCE2B	LCE4A	SPRR1A	SPRR1B	IVL		SPRR2F	SPRR4	FLG	SPRR3	CSTA	F13A1	NDNF	THBS1	EVPL	PRR9	LCE1B	LCE3D	LCE1C	TGM1	LCE3E	LCE3B	LCE3C	LCE1A	LCE3A	LCE5A	PI3	SPRR2A	LELP1	SPRR2B	SPRR2D	TGM3
GO_Biological_Process_2018	respiratory chain complex IV assembly (GO:0008535)		COA5	COA4	COA3	SURF1	COA1	PET100	TIMM21	BCS1L	SCO2	SCO1	SMIM20	MT-CO3	COX20		PET117	COX17	COX16	FASTKD3	COX19	COX18	CHCHD5	COX15	COX14	COX11	COX10	COA6
GO_Biological_Process_2018	embryonic digestive tract morphogenesis (GO:0048557)		PDGFRA	NIPBL	FOXF1	ID2	SIX2	TCF21	SOX11	FGFR2	RBPMS2
GO_Biological_Process_2018	calcium ion homeostasis (GO:0055074)		CCR2	TRDN	TFAP2B	CCR1	CCL23	ATP13A1	ATP13A2	CAV1	TRPV4	CHERP	ATP1B1	TPCN2	CXCL12	SELENON	STIM1	STIM2	TRPV5	TRPV6	GPRIN1	ATP13A5	FAM20A	ATP13A3	ATP13A4	CALR		GCM2	CD40	STOML2	CHR7	HTR2C	STC1	CIB2	HTR2A	HTR2B	ATP2C2	ATP2C1	TMEM165	TMEM203	CSRP3	DRD3	DRD4	DRD5	ELANE	CADPS2	DMPK	CASR	WFS1
GO_Biological_Process_2018	astral microtubule organization (GO:0030953)		KPNB1	DLG1	NUMA1	CLASP1	RAB11A	EZR
GO_Biological_Process_2018	regulation of cardiac muscle contraction by calcium ion sigling (GO:0010882)		RYR2	CAMK2D	GSTM2	GSTO1	CAC1C	ATP2A2	ATP1A2	ATP1B1	ANK2	SLC8A1	SLC9A1	FKBP1B	TNNI3	HRC	CASQ2	DMD	CALM2	CALM3	CLIC2	PRKACA	CALM1
GO_Biological_Process_2018	sterol transport (GO:0015918)		MSR1	STARD3	ABCG8	CETP	OSBPL5	CAV1	APOA2	SCP2D1	LCAT	NPC1	NPC1L1	NPC2	OSBP	ARV1	APOA1	ABCG1	LDLRAP1	CD36	ABCG4	LDLR	APOB
GO_Biological_Process_2018	substrate-dependent cell migration (GO:0006929)		NRP1	EPHA8	P2RY12	ITGA2	VEGFC	CUZD1	NTN1	SDCBP	CD2AP	PTPRC	SHTN1	ITGB1BP1	ITGA11	OPHN1	ANKS1A
GO_Biological_Process_2018	ventricular cardiac muscle cell development (GO:0055015)		MEF2A	HEY2	BMP10	PROX1	NKX2-6	NKX2-5
GO_Biological_Process_2018	N-acetylneuramite catabolic process (GO:0019262)		GK	GNPDA1	GNPDA2	AMDHD2	NPL	RENBP
GO_Biological_Process_2018	lamellipodium organization (GO:0097581)		CARMIL1	DMTN	PARVB	RHOD	CCDC88A	GOLPH3	KIT	CTTN	SPATA13	ARHGEF4	CDH13	ARHGEF6	ARHGEF7	VCL		CYFIP1	WHAMM	PTPRO	ABLIM1	ABLIM2	SNX2	ABLIM3	SNX1	S1PR1	RAC1	ARFIP2
GO_Biological_Process_2018	negative regulation of lymphocyte differentiation (GO:0045620)		IFNL1	IF2	INHBA	IFNB1	SFRP1	INHA
GO_Biological_Process_2018	regulation of phosphatidylinositol 3-kise sigling (GO:0014066)		PDGFRB	PDGFRA	TGFB2	ENTPD5	SEMA4D	PPP1R16B	PPP2R5C	PPP2R5B	TSC2	PTPN13	IL18	SIRT1	AGT	GH1	WNT16	HAX1	INS-IGF2	CEACAM1	LEP	FSHR	TEK	STAMBP	HCST	NCF1	PLXNB1	PTPN6		CSF3	EGFR	NLRC3	ERBB3	GPER1	PIP4K2A	KDR	PIP4K2B	PIP4K2C	MYOC	C3ORF58	NTRK2	UNC5B	F2R	HGF	IGF1	IGF2	SLC9A3R1	DAB2IP	DCN
GO_Biological_Process_2018	phosphatidylethanolamine metabolic process (GO:0046337)		SLC27A1	PCYT2	PNPLA8	CHKB	CHKA	PEPLD	ALOX15	CMAHP	PISD	ETNPPL	SELENOI	PHOSPHO1	PLA2G15	LPIN1	ETNK2	ETNK1	HRASLS5	CEPT1	LPIN2	LPIN3
GO_Biological_Process_2018	retrograde transport, endosome to plasma membrane (GO:1990126)		ANKRD27	SDCCAG3	WASHC2C	SNX31	VPS26A	RAB11B	SNX17	MICALL1	SNX27	VPS35	ANKRD50	WASHC1	VPS29	VPS39
GO_Biological_Process_2018	activation of GTPase activity (GO:0090630)		USP6	TBC1D2B	CCL21	GRTP1	TSC1	RHOG	SCRIB	RALGAPB	CXCL13	TBC1D21	ADPRH	TBC1D25	TBC1D26	TAX1BP3	EPHA2	EPHA1	TBC1D28		RABGAP1	TBC1D9B	USP6NL	RASGRF1	GPR65	ARHGAP42	NTF3	TBC1D14	TBC1D15	TBC1D12	TBC1D13	ECT2	CCR7	EVI5	TBC1D16	BCAS3	TBC1D17	RABGAP1L	NTRK3	TBC1D8B	ARHGEF16	RALGAPA1	RALGAPA2	TBC1D9	MTSS1L	FOXJ1	ADPRHL1	TIAM1	RANGAP1
GO_Biological_Process_2018	adenylate cyclase-inhibiting G-protein coupled acetylcholine receptor sigling pathway (GO:0007197)		CHRM3	CHRM4	CHRM1	CHRM2	DHX8	CHRM5
GO_Biological_Process_2018	histone lysine demethylation (GO:0070076)		KDM5B	KDM4A	KDM8	KDM4B	KDM3A	KDM5C	KDM2A	KDM4C	KDM5D	KDM3B	KDM1A	KDM4D	KDM1B	KDM4E	JMJD1C	HR	PHF8	RIOX1	KDM7A	KDM6B	KDM5A
GO_Biological_Process_2018	negative regulation of G1/S transition of mitotic cell cycle (GO:2000134)		MYO16	PRMT2	PLK3	KLF4	RBL1	SLFN11	RBL2	CDK2AP2	ZNF655		KANK2	RB1	CDKN1A	FHL1	DCUN1D3	PTEN	JADE1	PRKDC	CDC73	PKD2	GPNMB	CC2	BRD7	E2F7	DACT1
GO_Biological_Process_2018	endoderm formation (GO:0001706)		DUSP5	EOMES	DUSP4	MMP8	ITGA5	DUSP1	LAMB3	ITGA4	DUSP2	MMP2	HMGA2	INHBA	FN1	LAMB1	MMP9	MMP15	MMP14	COL6A1	COL4A2	COL8A1	COL7A1	LHX1	ITGA7	NODAL	MIXL1		ITGB2	LAMA3	ITGB5	COL12A1	VTN	SOX17	TBX20	COL11A1	ITGAV	SOX7	SETD2
GO_Biological_Process_2018	regulation of keratinocyte proliferation (GO:0010837)		MBD4	REG3A	VDR	REG3G	STXBP4	ZFP36L1	CASK	PTPRK	KLF9	FGF7	TGM1	ZFP36	CDH3	PRKD1	FGF10	SI2	EPPK1	SRSF6
GO_Biological_Process_2018	regulation of proteolysis involved in cellular protein catabolic process (GO:1903050)		GPX1	USP14	RHBDF1	PKD1	GBA	TMF1	DAF4	PSMD14	ATPIF1	UBE3A	UCHL5	EF1	LATS1	PINK1	UBB	PTK2B	PSME2	PSME3	PSME1	NUDT15	EPHA4	PRKACA	CTSC
GO_Biological_Process_2018	negative regulation of protein complex assembly (GO:0031333)		PRRT2	ANKRD27	TMC8	TFIP11	SORL1	DKK1	SMAD6	SVIP	CDC42	PPM1A	HIST3H3	IMPACT	PRKCZ	CPTP	PYDC2	ULK1	NOP53	RAF1		DDX3X	GSK3B	OPRD1	MEFV	THRA	TRAF3IP1	PTGER4	KIF14	PARK7	LDLRAD4	INS	NLRC3	PMEPA1	EP300	SOST	LCMT1	DACT1
GO_Biological_Process_2018	negative regulation of glucose import (GO:0046325)		PID1	GSK3A	SELENOS	ENPP1	LEP	PEA15	GRB10	MZB1
GO_Biological_Process_2018	negative regulation of meiotic cell cycle (GO:0051447)		NPPC	NOS2	DUSP1	DMRT1	FBXO5	FBXO43
GO_Biological_Process_2018	superoxide metabolic process (GO:0006801)		NOS2	NOS3	PRG3	MT3	CYBB	CYBA	APOA4	SOD3	SOD1	SOD2	CCS	NOXA1	NOX4	NOX5	NCF1	NOX1		NRROS	NCF2	NCF1C	NOXO1	ALOX12	NCF1B	DUOX1	CYB5R4	SH3PXD2B	SH3PXD2A	PREX1	PRDX2	ATP7A
GO_Biological_Process_2018	negative regulation of proteolysis involved in cellular protein catabolic process (GO:1903051)		RPL5	PRKCG	GABARAPL2	RPL11	SGTA	RPL23	RPS7	HFE	HIPK2	PML	TAF1	EF1	PDCL3	ALAD	OPHN1	LAMP3	PSMF1	TRIM39	EPHA4
GO_Biological_Process_2018	negative regulation of cytokine production (GO:0001818)		SARS	ACOD1	CIDEA	FOXP3	AXL	IL23A	SELENOS	TNFSF4	PDCD4	ASB1		SLAMF1	LEF1	OTUD5	NLRX1	CD84	GPATCH3	TNF	DLL1	UBE2L6	IFNL1	HERC5	NLRP7	TBX21	DDX58	SLC11A1	BTN2A2	NCKAP1L	PRNP	TRAF3	ISG15	NPLOC4	RGCC	MAVS	PIN1	CD274	IL23R	PPP1R11	AGER	ZC3H12A	UBC	TBK1	RNF216	UBB	KAT5	PCBP2	FFAR4
GO_Biological_Process_2018	negative regulation of epidermal growth factor-activated receptor activity (GO:0007175)		ZGPAT	ERRFI1	TSG101	CBLC	CBLB	CBL	GPRC5A	SOCS4	ZFYVE28	VPS25	SNX6	SOCS5	CHMP6
GO_Biological_Process_2018	modulation by host of viral process (GO:0044788)		APCS	CRP	PC	CAV2	CFL1	APOE	PTX3	ZNF502	MPTX1	LTF	PPIB
GO_Biological_Process_2018	maturation of 5.8S rR from tricistronic rR transcript (SSU-rR, 5.8S rR, LSU-rR) (GO:0000466)		NOP14	ABT1	NOL9	FTSJ3	KRI1	RPSA	WDR12	EXOSC8	EXOSC7	ERI1	ERI2	PDCD11	EXOSC9	PES1	RPS21	RRS1	UTP20	EXOSC3	EXOSC2
GO_Biological_Process_2018	organelle transport along microtubule (GO:0072384)		BORCS5	NDE1	MAP1S	PEX14	CDC42	LRPPRC	MAPT	PAFAH1B1	HAP1	COPG1	COPG2		RAB1A	KIF28P	HTT	BICDL1	BICDL2	TRAK2	BICD1	TRAK1	BICD2	RHOT1	TMEM201	UXT	ARHGAP21	CLN3	RHOT2	UBB	KIF5B	NDEL1	DYNC1I1	RAB6A
GO_Biological_Process_2018	vesicle transport along microtubule (GO:0047496)		RAB1A	NDE1	HTT	BICDL1	BICDL2	TRAK2	TRAK1	CLN3	FYCO1	KIF3B	KIF3A	KIF13A	KIF5B	NDEL1	PAFAH1B1	HAP1	KIFAP3	DYNC1H1	DYNC1I1
GO_Biological_Process_2018	regulation of T cell mediated immunity (GO:0002709)		IL1B	RIPK3	CLC	WAS	ZBTB1	HMGB1	AGER	TRPM4
GO_Biological_Process_2018	establishment of endothelial intestil barrier (GO:0090557)		TJP2	AFDN	TJP1	RAP2C	RAPGEF2	F11R
GO_Biological_Process_2018	ureteric bud development (GO:0001657)		NPNT	FOXC1	OSR1	SIX1	TCF21	FOXJ1	PKD2	BMP7	ROBO2	BMP4	WT1	WNT11	SALL1	C3CER1	LHX1	SLIT2	FGFR2
GO_Biological_Process_2018	positive regulation of ossification (GO:0045778)		TGFB1	KL	ACVR1	ZHX3	TGFB3	TGFB2	NPNT	CTNNBIP1	WNT5A	OSR2	ZBTB16	OSR1	SOX11	BMP7	ACVR2B	ACVR2A	BMP6	RUNX2	BMP4	BMP2	IL6	IL6ST	BMPR1A	BMPR1B	TFAP2A		DDR2	BMPR2	IFITM1	CYR61	WNT4	MEF2C	ATP6AP1	HGF	WNT7B	FZD9	IGF1	SUCO	ISG15	ANO6	P2RX7	NELL1	TMEM119	PRKD1	LTF	FBN2	GPM6B
GO_Biological_Process_2018	regulation of transcription regulatory region D binding (GO:2000677)		TGFB1	HMGA2	IGF1	POU4F1	POU4F2	SOX11	PER2	TRAF6	HAND2	ZNF675	MAD2L2		DOT1L	RB1	FAM129B	PARK7	TWIST1	GATA3	GATA1	HEY2	HEY1	TRIM6	NSD1	SIN3A	ANKRD33	MSX2	NEUROD1
GO_Biological_Process_2018	protein K6-linked ubiquitition (GO:0085020)		PRKN	UBE2S	UBE2T	UBE2D4	BRCA1	RNF6	BARD1	RNF4
GO_Biological_Process_2018	positive regulation of JAK-STAT cascade (GO:0046427)		LYN	PRLR	LIF	OSM	CSHL1	IL18	AGT	TNFRSF1A	IL3	GH1	IL2	CRLF1	GH2	IL6	IL23A	ARL2BP	LEP	IFNG	IL31RA	CLCF1	IL6ST	CRLF3		EPO	CD40	CNTF	CSF2	PRL	SOCS3	IFNL1	GHR	ERBB4	TNFRSF18	STAP2	CYP1B1	HES1	HES5	TNFSF18	F2R	TSLP	STAT3	IGF1	F2	PTK6	PARP14	PARP9	KIT
GO_Biological_Process_2018	nucleotide-excision repair, D incision, 3'-to lesion (GO:0006295)		PARP1	CHD1L	RPA2	XPA	RPA3	GTF2H1	GTF2H2	RPA1	GTF2H3	GTF2H4	BIVM-ERCC5	GTF2H5	RBX1	DDB2	CUL4B	ERCC1	CUL4A	DDB1	ERCC4	ERCC5	ERCC2	ERCC3
GO_Biological_Process_2018	positive regulation of bone remodeling (GO:0046852)		SYK	ATP6AP1	DCSTAMP	MC4R	TNFSF11	SPP1	ADAM8	PRKCA	PLEKHM1	DEF8
GO_Biological_Process_2018	negative regulation of TORC1 sigling (GO:1904262)		SPAAR	SZT2	CASTOR2	CASTOR1	ITFG2	C12ORF66	SESN1	STK11	SESN2	SESN3	BMT2	ATM	RNF152	KPTN	DEPDC5
GO_Biological_Process_2018	tR-containing ribonucleoprotein complex export from nucleus (GO:0071431)		SSB	RANBP2	NUP214	NDC1	NUP153	NUP210	NUP133	NUP155	NUP93	NUP50	NUP98	NUP54	XPOT	NUP35	NUP58	NUPL2	NUP37	RAN		POM121	NUP205	NUP107	SEH1L	NUP188	NUP160	NOL6	AAAS	TPR	NUP43	POM121C	NUP85	NUP62	NUP88	RAE1
GO_Biological_Process_2018	regulation of platelet aggregation (GO:0090330)		LYN	DMTN	PRKCD	SYK	SERPINE2	PRKCA	ALOX12	CEACAM1	PDPN	CD9	ADAMTS18	PRKCQ	C1QTNF1	PRKG1
GO_Biological_Process_2018	negative regulation of small GTPase mediated sigl transduction (GO:0051058)		RASA4B	TGFB2	ARHGAP25	DAB2IP	ARHGAP12	RASA1	RASA4	RASA2	RASA3	SPRY4	NF1	SPRY3	SPRY2	STAMBP	SPRY1	FBP1		MAPKAP1	RASAL1	RASAL2	RASAL3	CD2AP	SYNGAP1	SH3BP1	MFN2	SLIT2	EPHB2	CGNL1
GO_Biological_Process_2018	regulation of digestive system process (GO:0044058)		TYMP	KCNQ1	OPRK1	FGF10	NEUROD1	SGK1
GO_Biological_Process_2018	regulation of D repair (GO:0006282)		EYA1	TIGAR	EYA2	EYA3	H2AFX	EYA4	AXIN2	DEK	SIRT1	PML	CDK9	RNF168	RAD52	FGF10	TRIP12	UBE2V1	UBE2V2	UBE2N		PC	TMEM161A	PARG	DHX9	ABRAXAS1	CEBPG	UBR5	BRCC3	BRCA1	RNF8	NPAS2	EGFR	BABAM2	BABAM1	UIMC1	USP1	TRIM28	RPS3	POLH
GO_Biological_Process_2018	calcium-independent cell-cell adhesion via plasma membrane cell-adhesion molecules (GO:0016338)		CLDN2	CLDN1	CLDN23	CLDN12	CLDN7	CLDN11	CLDN22	CLDN6	CLDN10	CLDN5	CLDN4	CLDN20	CLDN16	CLDN15	CLDN9	CLDN14	CLDN8	CLDN19	CLDN18	CLDN17
GO_Biological_Process_2018	sphingomyelin metabolic process (GO:0006684)		SMPD4	SMPD3	CLN3	SAMD8	SGMS2	SGMS1	SMPD2	SMPD1	ENPP7
GO_Biological_Process_2018	sodium ion transmembrane transport (GO:0035725)		SLC12A3	SLC17A1	SLC12A1	SLC13A1	SLC12A2	ANO6	SCNN1G	SCN10A	SCNN1B	SCN8A	SCN4B	KCNK1	SCN4A	SCN2B	HCN1	SCN2A	HCN3	HCN2		HCN4	SCNN1A	PKD2L1	LCN	PKD2	SLC8A1	SLC8A2	SLC8A3	SCN9A	SCN11A	SCN7A	SCN5A	SCN3A	SCN1A	SCN3B	SLC17A3	ASIC1	SCN1B
GO_Biological_Process_2018	mesoderm development (GO:0007498)		GDF11	HES7	TBX1	FOXC2	TCF15	MESP1	TIE1	SECTM1	MATK	IKZF1	TBX6	IKZF3	MESD	BMX	HCK	VEGFA	TBX3	T	BTK	MEST	JAK2
GO_Biological_Process_2018	positive regulation of glycogen biosynthetic process (GO:0045725)		INSR	PTH	IRS1	DYRK2	IRS2	SORBS1	IGF1	IGF2	INS	GCK	EPM2AIP1	AKT1	AKT2
GO_Biological_Process_2018	response to lipoteichoic acid (GO:0070391)		TLR2	RELA	LBP	TIRAP	CD14	MAPK14
GO_Biological_Process_2018	positive regulation of interferon-beta production (GO:0032728)		DDX58	TLR2	IRF1	POLR3A	MAVS	POLR3B	POLR3C	IRF5	POLR3D	POLR3F	IRF3	POLR3G	TLR9	TLR8	IRF7	TLR7	TLR4	TLR3		DDX3X	DHX9	IFIH1	RNF135	TBK1	RIPK2	RIOK3	FLOT1
GO_Biological_Process_2018	cytoplasmic sequestering of NF-kappaB (GO:0007253)		PSMD10	TMSB4X	NFKBIA	IL10	FAF1	G3BP2	CCDC22
GO_Biological_Process_2018	positive regulation of CREB transcription factor activity (GO:0032793)		EPHA5	CAMK1D	CRTC3	OPRD1	CRTC1	CRTC2	SYT14P1	LRP8	VEGFA	RPS6KA5	RPS6KA4	RELN	PRKD1	TSSK4	PRKD2
GO_Biological_Process_2018	oligodendrocyte development (GO:0014003)		PRDM8	EIF2B5	EIF2B4	EIF2B3	CNTP1	SOX10	PLP1	MYRF	EIF2B2	EIF2B1	ZNF488	HES5
GO_Biological_Process_2018	microvillus assembly (GO:0030033)		FXYD5	STK26	RAPGEF2	TNIK	RAPGEF6	RAP2A	EZR	SLC9A3R1
GO_Biological_Process_2018	regulation of respiratory burst (GO:0060263)		INSR	CAMK1D	NOXA1	NOXO1	RAC1	RAC2	INS	IGHA2	JCHAIN	IGHA1
GO_Biological_Process_2018	modification-dependent protein catabolic process (GO:0019941)		RNF43	UBE2H	FBXW4	UBE2I	AREL1	UBE2C	AMFR	UBE2A	KLHL25	UBE2B	FBXO11	RNF40	TRPC4AP	FBXO10	CHFR	PSMC6	PINK1	UBE2S	TOLLIP	PSMC2	COPS3	WDR81	UBE2K	SQSTM1		PRKN	RNF34	ZFAND4	UBE2D3	UBE2D1	UBE2D2	CBLC	RNF8	RCHY1	RNF6	UBE2L3	RGPD4	PSMD9	CDC23	RBBP6	PSMD3	BTRC	RFFL	LONP1	SIAH1	XBP1	ARRDC1
GO_Biological_Process_2018	homocysteine metabolic process (GO:0050667)		MTRR	CBS	CPS1	CTH	MTHFR	NOX4	MUT	DPEP1	BLMH
GO_Biological_Process_2018	reproductive system development (GO:0061458)		LHCGR	WT1	SHH	SRD5A2	SRD5A1	LRRC6	TBX3
GO_Biological_Process_2018	myosin filament assembly (GO:0031034)		MYOM1	MYOM2	IGSF22	MYBPC2	MYBPC3	MYBPHL	MYBPH	OBSL1	TTN	MYBPC1	MYOM3
GO_Biological_Process_2018	positive regulation of T cell mediated cytotoxicity (GO:0001916)		FAM49B	IL23R	XCL1	PVR	HLA-E	NCR3	IL23A	STX7	FADD	IL12B	IL12A	IL12RB1		NECTIN2
GO_Biological_Process_2018	coumarin metabolic process (GO:0009804)		CYP2A7	CYP2A6	CYP2A13	CYP2D6	UGT1A8	UGT1A7
GO_Biological_Process_2018	embryonic forelimb morphogenesis (GO:0035115)		NIPBL	OSR2	OSR1	WNT7A	CAC1C	ZNF358	TBX5	TBX3	TFAP2A
GO_Biological_Process_2018	negative regulation of gene expression, epigenetic (GO:0045814)		SUZ12	EED	H3F3A	DNMT3A	DNMT3B	H2AFY	HIST2H3A	HIST1H4A	PPM1D	MTF2	H2AFY2	PHF19	DNMT1	EZH2		SPI1	PHF1	AEBP2	BMI1	CREBZF	HIST1H3A	RBBP4	EPC1	RBBP7	TRIM27	JARID2
GO_Biological_Process_2018	receptor-mediated endocytosis (GO:0006898)		CD163	IGHV3-11	AP1S1	IGKV5-2	IGHV3-13	IGKV1D-39	ARHGAP27	IGKV1D-33	LRP1B	MARCO	RAB31	CD9	TFR2	HIP1R	CD207	IGKV1-5	IGKV3-20		RAMP3	LRP2	MASP1	LRP1	CD81	IGHV3-23	LRP6	LRP3	IGLV3-1	DLL1	FNBP1L	HSP90B1	CXCL16	IGKV1-17	DNM1P46	MICALL1	IGKC	IGKV1-16	AP2S1	IGKV1-12	APOL1	SNCA	LDLR	MSR1	IGF2R	CUBN	IGKV1D-16	M6PR	DJC13
GO_Biological_Process_2018	hair cell differentiation (GO:0035315)		SPINK5	WHRN	ERCC2	CTNNB1	ERCC3	USH2A	PITX2	HES5	USH1C	PDZD7
GO_Biological_Process_2018	positive regulation of blood vessel endothelial cell migration (GO:0043536)		TGFB1	NUS1	MAP3K3	ANGPT4	ANXA1	MAP2K3	NOS3	ANGPT1	PDPK1	PRKCA	SIRT1	VEGFA	FGF18	SP1	ADAM17	P2RX4	RHOJ	FGFR1	PRKD1	JCAD	PRKD2		FOXC2	CD40	ATP5A1	PDGFB	THBS1	HMGB1	CIB1	FGF2	ETS1	HDAC9	HIF1A	PIK3C2A	HDAC7	HSPB1	PTGS2	TMSB4X	SRPX2	ATP5B	AKT3	AKT1	HMOX1	KDR	PLCG1	STAT5A
GO_Biological_Process_2018	negative regulation of sigl transduction (GO:0009968)		EPHA6	ACVR1	EPHA5	EGF	EPHA8	LACRT	EPHA7	DKK1	EREG	DKK3	APLN	DKK4	MAPK8IP2	SFRP4	SFRP5	SFRP2	NEURL1	TEK	AGTR2	ULK3	EPHA2	EPHA1	EPHA4	EPHA3		SLAMF1	MTMR2	LRP1	MST1R	ARAF	SFRP1	APCDD1	DLL4	CRHBP	CHAC1	KDR	UBASH3A	MUSK	UBASH3B	MAGEA1	BTRC	SNCA	INSR	SRMS	PRKCD	ARRDC1	PRKCB
GO_Biological_Process_2018	cellular response to arsenic-containing substance (GO:0071243)		ATF3	DDX3X	DAXX	GSTO2	GSTO1	MAPK13	CPEB2	ZC3H12A	HSF1	MKNK2	PPIF	HNRNPA1
GO_Biological_Process_2018	regulation of tural killer cell chemotaxis (GO:2000501)		KLRK1	CCL7	XCL1	CCL5	CCL4	CCL3	CCL2
GO_Biological_Process_2018	cellular modified amino acid biosynthetic process (GO:0042398)		GAMT	ATPIF1	GSS	MTHFS	GGCT	GATM	GCLC	PLSCR1	PLOD1	HAGH	GCLM		SLC27A1	ST20-MTHFS	MGST2	PLOD3	PLOD2	CNDP2	OPLAH	PTDSS2	PTDSS1	CHAC1	CARNS1	CHAC2	GGT1
GO_Biological_Process_2018	regulation of cell-substrate adhesion (GO:0010810)		RHOA	FZD4	DMTN	NPNT	FZD7	MINK1	TBCD	TSC1	PTK2	BST1	PIK3CB	NF1	LIMS1		NOTCH1	PTPRO	GCNT2	ALOX15	ARL2	WASHC2C	NDNF	PLG	THY1	PPM1F	CORO1C	ATXN3	PDPN	SPOCK1	RSU1	RAC1	RAC2	AGR2	WNT1	JAK2
GO_Biological_Process_2018	regulation of D-templated transcription, elongation (GO:0032784)		TSFM	SUPT16H	ELL	LDB1	ALYREF	ELOA2	SUPT4H1	THOC1	IWS1	ELL3	SUPT5H	HTATSF1	THOC5	CCAR2	DDX39B	TCEA2	ERCC6	ZMYND11	ZNF326	HMGN1
GO_Biological_Process_2018	death-inducing sigling complex assembly (GO:0071550)		CASP8	TRADD	FADD	TNF	RIPK1	TNFRSF1A	TANK
GO_Biological_Process_2018	positive regulation of humoral immune response (GO:0002922)		FCGR2B	PHB	ACOD1	CCR7	ZP4	ZP3
GO_Biological_Process_2018	sulfur compound transport (GO:0072348)		SLC26A1	SLC13A4	SLC44A4	SLC35F3	SLC35B2	SLC13A1	SLC9A3R1	SLC5A6	SLC6A6	SLC25A19	RACGAP1	SLC26A8	SLC26A11	SLC25A10	SLC26A4	SLC19A2	SLC26A7	SLC25A26	SLC26A6
GO_Biological_Process_2018	transepithelial transport (GO:0070633)		CXADR	GPLD1	SLC23A1	SLC12A2	RHBG	BEST1	RHCG	SLC26A6
GO_Biological_Process_2018	regulation of protein ubiquitition involved in ubiquitin-dependent protein catabolic process (GO:2000058)		FBXW7	CAV3	SMURF1	SGTA	PYHIN1	RPL23	RPS7	AXIN1	HIPK2	PML	PTK2	TAF1	LATS1	PDCL3	CCDC22	TRIM39		RPL5	RPL11	MAGEF1	HFE	UBE3A	PTEN	CLU	RNF139	PTK2B
GO_Biological_Process_2018	positive regulation of apoptotic cell clearance (GO:2000427)		C4B	ABCA7	CCL2	CD300LF	C4A	C2	C3
GO_Biological_Process_2018	nuclear polyadenylation-dependent rR catabolic process (GO:0071035)		EXOSC8	EXOSC7	EXOSC10	EXOSC9	EXOSC3	EXOSC2
GO_Biological_Process_2018	regulation of double-strand break repair via homologous recombition (GO:0010569)		ZNF365	FBXO18	RPA2	SIRT6	SPIDR	RAD51	MMS19	TERF2IP		PARPBP	KDM1A	KLHL15	MAGEF1	FIGN	MRNIP	RTEL1	RAD51AP1	PPP4C	PPP4R2	HELB	CHEK1	FIGNL2	FIGNL1	POLK	USP51	TP53BP1	SETD2	INSL6
GO_Biological_Process_2018	regulation of triglyceride biosynthetic process (GO:0010866)		SREBF1	GPLD1	FBXW7	NR1H3	NR1H2	FITM2	C3	CTDNEP1	CNEP1R1	PLIN5	SIK1	SCARB1	LDLR
GO_Biological_Process_2018	release of sequestered calcium ion into cytosol by endoplasmic reticulum (GO:1903514)		TRDN	RYR2	RYR1	NOL3	CCL3	FASLG	CCR5
GO_Biological_Process_2018	regulation of lipid catabolic process (GO:0050994)		RARRES2	TYSND1	APOA2	APOA5	TNF	CIDEA	INS	PRKAA1	ADRA2A	IL1B	HCAR2	APOC1	APOC3	PDE3B	LONP2	ANGPTL3	BSCL2
GO_Biological_Process_2018	positive regulation of fatty acid metabolic process (GO:0045923)		ADIPOQ	LPGAT1	SLC45A3	PPARA	ELOVL5	NR1H3	NR1H2	MID1IP1	APOA5	APOA4	NR4A3	MLXIPL	APOA1	APOC2	MLYCD	PPARGC1A	PPARGC1B
GO_Biological_Process_2018	negative regulation of cytokinesis (GO:0032466)		ZFYVE19	VPS4A	CHMP4C	E2F7	E2F8	AURKB
GO_Biological_Process_2018	cellular amino acid catabolic process (GO:0009063)		BCKDHB	BCKDHA	ACAD8	HIBADH	MCCC1	MCCC2	ACAT1	PPM1K	ACADSB	ADO	ABAT	HSD17B10	ALDH5A1	BCKDK	ALDH6A1	AUH	DBT	IVD	CTH	DLD	BCAT2	HIBCH	BCAT1
GO_Biological_Process_2018	regulation of D(P)H oxidase activity (GO:0033860)		RFK	AGTR1	PARK7	INS	AGT	DRD5
GO_Biological_Process_2018	positive regulation of coenzyme metabolic process (GO:0051197)		PFKFB3	PFKFB2	INSR	PRKAA2	PFKFB4	ENTPD5	ARNT	IGF1	HIF1A	INS	PRKAA1	P2RX7	MLXIPL	GAPDHS	PFKFB1
GO_Biological_Process_2018	positive regulation of protein localization to cell periphery (GO:1904377)		PRKCH	PRKCI	ARHGEF16	STAC	PDPK1	ITGA3	PRKCE	SORBS1	CNPY4	RHOG	CLIP3	DLG1	PIK3R1	WNK3	IFNG	STAC3	PTPN9	EPHA2	SQSTM1	RANGRF	ARF6	EPHA3		GPSM2	DPP10	ITGB1	RAMP3	EPB41	LRP1	NUMA1	EFCAB7	CIB1	AKAP5	GI1	EGFR	TREM2	NKD2	EPB41L2	KIF5B	GPER1	AKT1	AGR2	STX4	PLS1	STX3	EPHB2	SPTBN1
GO_Biological_Process_2018	positive regulation of response to cytokine stimulus (GO:0060760)		CD74	DHX9	DDX58	TSLP	WNT5A	AGPAT1	AGPAT2	IFIH1	IL7	MAVS	AXL	TAF9	TRIM44	GAS6
GO_Biological_Process_2018	L-alpha-amino acid transmembrane transport (GO:1902475)		SLC36A4	SLC1A1	SLC1A2	SLC1A3	SLC3A2	SLC1A6	SLC7A1	SLC7A2	SLC7A3	SLC7A5	SLC25A18	SLC25A29	SLC25A22	SLC25A13	SLC25A12
GO_Biological_Process_2018	mitochondrial respiratory chain complex III assembly (GO:0034551)		UQCRB	UQCC3	LYRM7	UQCC2	UQCC1	UQCR10	SLC25A33	TTC19	BCS1L
GO_Biological_Process_2018	early endosome to late endosome transport (GO:0045022)		BECN1	ANKRD27	AKTIP	STX8	EMP2	LMTK2	PTPN23	SNF8	WASH3P	EEA1	FAM160A2	KIF16B	HOOK3	HOOK2	HOOK1	WDR91	WDR81	SNX16	PIK3C3	RILP	RAB5A	RAB7A
GO_Biological_Process_2018	positive regulation of protein deacetylation (GO:0090312)		BRMS1	NIPBL	FNTA	CTBP1	AKAP8L	IFNG	AKAP8	DYRK1A	ING2	SDR16C5	TP53
GO_Biological_Process_2018	regulation of single stranded viral R replication via double stranded D intermediate (GO:0045091)		APOBEC3D	CXCL8	AICDA	APOBEC3F	APOBEC3G	APOBEC3H	TOP2A	HMGA2	INPP5K	APOBEC3C
GO_Biological_Process_2018	myelition in peripheral nervous system (GO:0022011)		CNTP1	AHK2	DICER1	PARD3	NCMAP	SIRT2	SOD1	SKI	PRX	ADGRG6	NF1	MYOC	ARHGEF10
GO_Biological_Process_2018	mitotic cytokinesis (GO:0000281)		2021-09-10	2021-09-11	USP8	2021-09-12	2021-09-01	2021-09-02	TMEM250	2021-09-14	2021-09-05	2021-09-06	2021-09-03	RHOB	RHOC	2021-09-04	ANLN	SON	RASA1	APC	INCENP	ESPL1	RAB35	KIF4B	KIF4A	EFHC1	CHMP4B	STAMBP	KIF20A	MITD1	CNTROB		SNX33	BRCA2	SPAST	RACGAP1	ECT2	MYH10	SNX9	CEP55	SPTBN1	BBS4	PLK1	CKAP2	ANK3	KIF23	CIT	PDCD6IP	SNX18
GO_Biological_Process_2018	endothelial cell development (GO:0001885)		GSTM3	RDX	MSN	PPP1R16B	PDE4D	STC1	ICAM1	RAP1A	RAP1B	SOX18	MARVELD2	RAPGEF2	PDE2A	F2RL1	RAPGEF3	MET	RAPGEF1	MYADM	EZR
GO_Biological_Process_2018	purine nucleotide metabolic process (GO:0006163)		GPX1	GDA	ADSL	PRPS1	NUDT1	FHIT	DNPH1	NT5C2	PNP	NT5C1A	NT5E	GUK1	NT5C1B	PPAT	NT5C	MTHFD1	ITPA	XDH	HPRT1	NUDT15
GO_Biological_Process_2018	urea cycle (GO:0000050)		SLC25A2	ASS1	ARG1	CPS1	ARG2	ASL	GS	ACOD1	OTC	SLC25A15	NMRAL1
GO_Biological_Process_2018	negative regulation of epithelial cell migration (GO:0010633)		NR2F2	GDF2	VASH1	MCC	DAB2IP	DCN	SYNJ2BP	IL4	ADGRB1	EVL	EPPK1	PFN2		ACVRL1	SP100	BMP10	PTPRR	STRAP	STC1	PTPRM	TACSTD2	PTEN	THBS1	PTPN23	ADIPOR1	PBLD	CORO1C	PTPRG	DLL4	DUSP10	MARVELD3	SVBP	SLIT2	KRIT1	APOH	ADAMTS9
GO_Biological_Process_2018	cytoplasmic sequestering of transcription factor (GO:0042994)		PSMD10	PKD1	IL10	FAF1	KEAP1	NFKBIL1	PKD2	TONSL	TMSB4X	NFKBIA	MXI1	G3BP2	SUFU	CCDC22	NFKBIE	MDFI
GO_Biological_Process_2018	bundle of His cell-Purkinje myocyte adhesion involved in cell communication (GO:0086073)		DSP	JUP	PKP2	DSG2	CTN3	DSC2
GO_Biological_Process_2018	positive regulation of translation (GO:0045727)		TGFB1	TRMT10C	COA3	EIF5A	IMP3	RPS9	UQCC2	UQCC1	UPF3B	LARP4B	UPF3A	SAMD4A	PASK	LARP4	LARP6	LIN28A	DAZL	IL6	BCL3	VIM	RMND1	RPL26	CD28	HNRNPD	CPEB3		KHDRBS1	DDX3X	DHX9	FASTKD3	MPV17L2	FAM129A	RPS27L	ELAVL1	UHMK1	FXR2	FXR1	BOLL	ERBB2	DND1	C1QBP	HABP4	CDC123	YTHDF1	NPM1	EIF2B5	MRPS27
GO_Biological_Process_2018	brain morphogenesis (GO:0048854)		SHANK1	MKKS	BBS2	CTN2	PAFAH1B1	PTEN	SLC6A4	SHANK3	SHANK2	BBS4	PAX2
GO_Biological_Process_2018	endonucleolytic cleavage of tricistronic rR transcript (SSU-rR, 5.8S rR, LSU-rR) (GO:0000479)		NOP14	ABT1	RCL1	BMS1	NOL9	RPS21	TSR1	RRS1	UTP20	KRI1	RPSA
GO_Biological_Process_2018	regulation of vasoconstriction (GO:0019229)		FGB	ACE	FGG	F2R	AVPR2	CAV1	AVPR1A	AVPR1B	AGT	ACE2	PER2	AGTR1	SMTNL1		CHRM3	BMPR2	CHRM1	OXTR	DHX8	ECE1	ADM	ADRA1D	ADRA1B	ADRA1A	TBXA2R	KCNMB2	KCNMB4	BDKRB2	FGA	TRPM4
GO_Biological_Process_2018	regulation of actin filament depolymerization (GO:0030834)		MTPN	SEMA5A	WDR1	PLEK	SH3BP1	CFL2	F2RL1	PLEKHH2	LIMA1	PDXP	VIL1
GO_Biological_Process_2018	regulation of exosomal secretion (GO:1903541)		TSG101	PRKN	VPS4A	ATP13A2	VPS4B	SDC4	STAM	SNF8	PDCD6IP	SDCBP	SMPD3	HGS	IFNG	SDC1	CHMP2A	RAB7A
GO_Biological_Process_2018	tricarboxylic acid metabolic process (GO:0072350)		STAT5B	IDH1	IDH3G	IDH2	SIRT4	ACLY	GLUD1	ASS1	GHR	ACO2	ACO1	STAT5A	IDH3B
GO_Biological_Process_2018	imidazole-containing compound catabolic process (GO:0052805)		HAL	AMDHD1	HDC	CARNS1	UROC1	CARNMT1	HNMT	FTCD
GO_Biological_Process_2018	regulation of mitotic centrosome separation (GO:0046602)		RANBP3	RANBP2	RANBP3L	CHEK1	KIF11	RANBP1	NEK2	KIF25	CEP85	RGPD4	MAP9
GO_Biological_Process_2018	negative regulation of protein targeting to membrane (GO:0090315)		KCNE1	DMTN	GDI1	ITGB1BP1	INPP5K	USP17L2
GO_Biological_Process_2018	regulation of leukocyte mediated cytotoxicity (GO:0001910)		NOS2	DSE1	RIPK3	LEP	NCR1	DSE1L3	AGER	ICAM1	PIK3R6
GO_Biological_Process_2018	positive regulation of cell motility (GO:2000147)		TGFB1	SEMA4A	CARMIL1	SEMA4B	ACVR1	PDGFRB	CARMIL2	EGF	PDGFRA	CAVIN1	ACTN4	SEMA4F	F10	SEMA4C	SEMA4D	WNT5B	ARHGEF39	SEMA4G	CCAR1	COL1A1	CXCL12	APC	TRIP6	RUFY3	ROR2	MYADM	EPHA1	CNTN1		LEF1	RIPOR1	CSF1	CIB1	NTN1	EGFR	CXCL16	PDCD10	PAK1	DDRGK1	PDPN	NTF3	HAS2	ZNF703	KDR	AKT2	SPOCK2	CPNE3
GO_Biological_Process_2018	biotin metabolic process (GO:0006768)		BTD	HLCS	PC	PCCB	PCCA	MCCC1	PDZD11	MCCC2	ACACB	SLC5A6	ACACA
GO_Biological_Process_2018	regulation of extracellular matrix disassembly (GO:0010715)		TGFB1	DDR2	DDR1	CARMIL2	LRP1	DPP4	CST3	PDPN	FAP	MELTF	CLASP1	FSCN1	FGFR4	CLASP2
GO_Biological_Process_2018	positive regulation of glucose import in response to insulin stimulus (GO:2001275)		OSBPL8	IRS1	PIK3R1	RARRES2	SORBS1	PTPN11	PIK3R3	FFAR3	PIK3R2	INS
GO_Biological_Process_2018	negative regulation of protein complex disassembly (GO:0043242)		HDAC6	RUBCN	SLN	IRAK3	PHF23	CLEC16A	TNF	UBQLN4
GO_Biological_Process_2018	multivesicular body sorting pathway (GO:0071985)		UVRAG	RUBCN	SORT1	VTA1	RAB27A	RAB27B	SNF8	SYTL4	LAPTM4B	CHMP3	RILP	EXPH5	CHMP5
GO_Biological_Process_2018	glutamine metabolic process (GO:0006541)		ALDH5A1	GLUD1	GLS2	GLYATL1	LGSN	GLUL	ACOD1	GLS	NIT2	SIRT4
GO_Biological_Process_2018	regulation of water loss via skin (GO:0033561)		KDF1	FLG	ALOX12B	ALOX12	HRNR	CLDN1	FLG2	RPTN	CLDN4	TMEM79	STMN1	KRT16	MET	SFN	ALOXE3	TP63
GO_Biological_Process_2018	activation of cysteine-type endopeptidase activity involved in apoptotic sigling pathway (GO:0097296)		CASP8	FAS	TRADD	FADD	TNFRSF10B	TNFRSF10A	TNFSF10	RIPK1	FASLG	TANK	JAK2
GO_Biological_Process_2018	cardiac ventricle formation (GO:0003211)		SOX4	MEF2C	HAND1	MESP1	TBX5	SOX11
GO_Biological_Process_2018	R stabilization (GO:0043489)		SLC11A1	HNRNPU	AXIN2	PARN	CIRBP	ELAVL1	LARP1	DKC1	GDNF	NOCT	DHX36	THRAP3	E2F1	F1	PABPC1	VIP	PAIP1
GO_Biological_Process_2018	divalent metal ion transport (GO:0070838)		CHRNB2	CCR1	MMGT1	CAC2D1	CAV1	NIPA2	TRPV4	NIPA1	MT3	GRIN3A	TRPV5	TRPV6		CATSPER2	CHR4	CATSPER4	RAMP3	CATSPER3	TUSC3	CHR7	SLC3A2	LCN	CSN2	ATP2C1	SELENOK	ITPR1	PANX1	NIPAL1	MAGT1	SLN	NIPAL2	NIPAL3	NIPAL4	TRPC1	SLC39A8	CCR5	SLC39A2	SLC30A8	SLC30A9	TRPC4	SLC11A1	TRPC5	SLC11A2	TRPC3	SLC30A5	ATP2B2	SLC30A1
GO_Biological_Process_2018	regulation of secretion (GO:0051046)		GPLD1	EGF	LACRT	ACSL3	OPRK1	NRG1	SCIN	OAS2	KCNQ1	POFUT2	MYO6	ERBB3	FGF10	SGK1
GO_Biological_Process_2018	response to D damage checkpoint sigling (GO:0072423)		SLX4	EME1	APAF1	FBXO18	MUS81	SMC1A
GO_Biological_Process_2018	positive regulation of protein kise B sigling (GO:0051897)		TGFB1	PDGFRB	EGF	PDGFRA	F10	FRS2	EREG	LIN28A	PINK1	IAPP	LEP	TEK	ADAM8	CNTN1		KLB	CD86	RAMP3	SEMA5A	CSF3	CD80	PARK7	MST1R	EGFR	RASD2	CPNE1	FGF20	FGF23	FGF22	INSR	OSBPL8	HGF	IGF2	ESR1	PTK2	FGF18	BTC	FGF17	MC1R	FGF16	PIK3R1	FGF19	HPSE	FGFR1	FGF10	GRB2	FGFR4
GO_Biological_Process_2018	negative regulation of endoplasmic reticulum calcium ion concentration (GO:0032471)		TGM2	FIS1	BCAP31	RAP1GDS1	THADA	ATP2A1
GO_Biological_Process_2018	lamellipodium assembly (GO:0030032)		CARMIL1	CYFIP1	DMTN	WHAMM	PTPRO	PARVB	RHOD	ABLIM1	ABLIM2	CCDC88A	GOLPH3	ABLIM3	KIT	SPATA13	ARHGEF4	CDH13	S1PR1	RAC1	ARFIP2	SRGAP2	ARHGEF6	ARHGEF7	VCL
GO_Biological_Process_2018	transcription-dependent tethering of R polymerase II gene D at nuclear periphery (GO:0000972)		NUP107	NUP98	PCID2	LDB1	NUP133	NUP155	RAE1
GO_Biological_Process_2018	cardiac ventricle development (GO:0003231)		NOTCH1	GATA4	TMEM65	GATA3	TBX5	HEYL	DLL4	SALL1	HEY2	HEY1	GJA5	SCN5A	HES1	ENG	STRA6	DAND5
GO_Biological_Process_2018	vacuolar transport (GO:0007034)		HGST	ARSB	TMEM50A	TMEM50B	VPS13D	VPS13C	AP3D1	NPC1	VPS13A	VPS41	NEDD4	ATP6V0D2	CHMP7	TMEM106B		BECN1	SPTBN5	BECN2	ATP6V0D1	GOSR2	PIK3R4	PCSK9	USE1	CLN3	VPS52	VPS51	VPS54	VPS53	VTI1B	VTI1A
GO_Biological_Process_2018	positive regulation of long-term syptic potentiation (GO:1900273)		APP	RELN	CHR7	EIF2AK4	SQSTM1	INS	EPHB2	SHANK3	SHISA7
GO_Biological_Process_2018	protein localization to microtubule (GO:0035372)		DIAPH1	HNRNPU	CRIPT	KIF20B	CHAMP1	MID1	MID2	MAPRE1
GO_Biological_Process_2018	negative regulation of telomere maintence (GO:0032205)		XRCC5	PINX1	TNKS	PARP1	TERF1	TNKS2	TERF2	RTEL1	RAD50	SMG6	ERCC1	SLX4	ARTN	ERCC4	ATM	SLX1A	TERF2IP
GO_Biological_Process_2018	phospholipid efflux (GO:0033700)		ABCA1	ABCA7	APOA2	APOA5	APOA4	ABCA12	APOC1	APOC3	APOA1	APOC2	ABCG1	APOE
GO_Biological_Process_2018	negative regulation of sequestering of calcium ion (GO:0051283)		F2R	CCL21	XCL1	CHERP	IBTK	PTPRC	LCK		RYR2	RYR3	RYR1	ERO1A	ITPR2	HTR2C	ITPR3	HTR2A	HTR2B	FGF2	PKD2	ITPR1	TRPM2	PLCG2	DRD2	CCR7	CCL19
GO_Biological_Process_2018	G-protein coupled glutamate receptor sigling pathway (GO:0007216)		DAGLA	DAGLB	HOMER2	HOMER3	HOMER1	GRIK3	GRM2	GRM1	GRM4	GRM3	GRM6	TRPM1	GRM5	GRM8	GRM7
GO_Biological_Process_2018	regulation of ATP biosynthetic process (GO:2001169)		PID1	FLCN	TMSB4X	VCP	PINK1	PARP1	ENO1	PPARGC1A
GO_Biological_Process_2018	stabilization of membrane potential (GO:0030322)		KCNK6	KCNK7	KCNK10	KCNK9	KCNK12	KCNK13	KCNK15	KCNK16	KCNK17	KCNK18	KCNN4	KCNK1	KCNK2	KCNK3	KCNK4	KCNK5
GO_Biological_Process_2018	sympathetic nervous system development (GO:0048485)		NRP1	TFAP2B	SEMA3A	NTRK1	FZD3	CTNNB1	SEMA3F	GATA3	SOX11	PHOX2B	ASCL1	SOX4	NELL2	GDNF	INSM1	NF1
GO_Biological_Process_2018	regulation of acetyl-CoA biosynthetic process from pyruvate (GO:0010510)		PDHA2	PDHA1	PDHX	PDHB	PDP2	PDPR	PDP1	PDK4	DLAT	DLD	PDK1	PDK3	PDK2
GO_Biological_Process_2018	response to exogenous dsR (GO:0043330)		IF14	DDX58	IF16	IF17	RFTN1	CAV1	MUL1	TMEM173	TICAM1	IFNW1	IFNE	MAVS	IFNK	IF10	TLR3		IF6	IF5	COLEC12	RALB	IF8	IF7	DHX9	IF2	IF1	IF4	SLC3A2	PQBP1	IFIT1	IFIH1	IRAK3	IFNB1	FLOT1	IF21
GO_Biological_Process_2018	sequestering of extracellular ligand from receptor (GO:0035581)		C3CER1	NBL1	LTBP1	CD46	DAND5	FBN1	FBN2
GO_Biological_Process_2018	protein deubiquitition involved in ubiquitin-dependent protein catabolic process (GO:0071947)		USP17L6P	ZRANB1	OTUD7B	TNFAIP3	OTUD7A	USP17L24
GO_Biological_Process_2018	serine family amino acid biosynthetic process (GO:0009070)		CBS	SRR	SEPHS1	PSAT1	CTH	MTHFD1	PHGDH	SEPHS2	SERINC3	GGT1	PSPH	SERINC5
GO_Biological_Process_2018	muscle tissue development (GO:0060537)		SRPK3	POGLUT1	BMP4	NF1	ENG	STRA6
GO_Biological_Process_2018	phagolysosome assembly (GO:0001845)		RAB34	RAB20	RAB14	RAB39A	CORO1A	RAB7A	SYT7	RAB7B
GO_Biological_Process_2018	positive regulation of T-helper 1 type immune response (GO:0002827)		CCR2	ANXA1	SLC11A1	IL23R	XCL1	CD80	IL23A	NLRP10	IL12B	CCL19	IL12RB1	SOCS5
GO_Biological_Process_2018	regulation of proteasomal protein catabolic process (GO:0061136)		GPX1	RHBDF1	PRKCG	FBXW7	GABARAPL2	OSBPL7	GLMN	DAF4	RAD23B	COMMD1	RAD23A	UCHL5	DAB2IP	PINK1	PSME2	PSME3	PSME1		USP14	PRKN	KCNE2	PKD1	TMF1	PSMD14	FMR1	TMTC3	ARAF	USP19	ECSCR	UFL1	ALAD	DDRGK1	UBB	G12	OPHN1	LAMP3	PSMF1	NUDT15	UBQLN4	PRKACA
GO_Biological_Process_2018	positive regulation of protein modification by small protein conjugation or removal (GO:1903322)		FBXW7	CENPX	ANGPT1	AVPR2	CAV1	SPHK1	MUL1	AXIN1	TNIP1	GNL3	2021-09-04	SENP2	PINK1	CENPS		PSMD10	GSK3A	PHF23	LRRK2	UBE2D1	UBE3A	BRCA1	ADRB2	RCHY1	TANK	UBE2L3	AMER1	IVA	RASD2	RIPK2	NDFIP1	RWDD3	FANCI	PIAS4	NDFIP2	WFS1	NSMCE3	COMMD1	PIAS1	SMAD7	KLHL40	PIAS3	FKBP1A	XIAP	TBC1D7	TRAF6	SPRTN
GO_Biological_Process_2018	positive regulation of histone deacetylation (GO:0031065)		NIPBL	CTBP1	AKAP8L	C6ORF89	PRKD1	AKAP8	PRKD2	ING2	SDR16C5	VEGFA	TP53
GO_Biological_Process_2018	ventricular cardiac muscle tissue development (GO:0003229)		TGFB1	MYBPC3	BMP10	TNNC1	PROX1	ISL1	SMAD7	TGFBR3	FKBP1A	HAND1	TNNT2	MYL2	MYL3	TPM1	TNNI3	PKP2	DSG2	ADAMTS9	MYH6	MYH7	FGFR2
GO_Biological_Process_2018	regulation of mitotic metaphase/aphase transition (GO:0030071)		RB1	UBE2C	PLK1	NEK6	CUL3	NSMCE2	CDC6	APC11	CENPE	CDC23	ESPL1	HECW2	APC5	RIOK2	DLGAP5
GO_Biological_Process_2018	nuclear migration (GO:0007097)		DOCK7	TMEM201	SUN2	HOOK3	MBD1	DCTN4	PAFAH1B1	SLC9A3R1	SYNE2
GO_Biological_Process_2018	regulation of protein exit from endoplasmic reticulum (GO:0070861)		BRSK2	TMEM30A	TMEM30B	SEC16B	SEC16A	INSIG1	GCC2	SLC51B	SORL1	TM9SF4
GO_Biological_Process_2018	placenta development (GO:0001890)		CITED1	CUL7	ASCL2	TEX19	SOD1	PTK2	LEP	PLAC1	PPARG	ANG	NODAL	E2F7	E2F8
GO_Biological_Process_2018	vesicle fusion with endoplasmic reticulum-Golgi intermediate compartment (ERGIC) membrane (GO:1990668)		SEC14L3	TAP1	STX4	CALR	SEC22B	TAPBP
GO_Biological_Process_2018	positive regulation of transcription from R polymerase II promoter in response to endoplasmic reticulum stress (GO:1990440)		ATF3	CREB3L1	CEBPB	MBTPS2	HSPA5	ATF6B	CREB3L3	DDIT3	ATF6	ATF4	TP53
GO_Biological_Process_2018	regulation of calcineurin-NFAT sigling cascade (GO:0070884)		ACTN3	PRNP	ATP2B4	IGF1	CIB1	AKAP6	SLC9A1	SPPL3	RCAN1	RCAN2	CHORDC1	RCAN3	CHP2	LMCD1
GO_Biological_Process_2018	proteasomal ubiquitin-independent protein catabolic process (GO:0010499)		KLHL25	PSMB9	PSMA6	PSMA7	PSMA4	PSMA5	PSMA2	PSMA3	PSME4	PSMA1	NFE2L2		KEAP1	PSMB11	PSMA8	PSMB10	PSMB7	PSMB8	PSMB5	PSMB6	PSMB3	PSMB4	PSMB1	ENC1	PSMB2
GO_Biological_Process_2018	zinc II ion transmembrane transport (GO:0071577)		SLC30A8	SLC30A7	SLC39A1	SLC30A4	SLC30A3	SLC30A6	SLC30A5	SLC39A12	SLC39A11	SLC30A2	SLC39A14	SLC30A1	SLC39A13	SLC30A10	TRPM2	SLC39A10	SLC39A7	SLC39A6	SLC39A8	SLC39A3	SLC39A2	SLC39A5	SLC39A4
GO_Biological_Process_2018	histone modification (GO:0016570)		TEX30	USP3	UBE2A	HUWE1	UBE2B	MORF4L1	MORF4L2	TBL1XR1	UBE2U	KAT6B	KAT6A	UBE2N		TRRAP	PRDM5	AURKC	AURKB	RUVBL1	NSD1	RUVBL2	NSD3	TBL1X	TBL1Y	ATXN7L3	CPA4	PHC1	CREBBP	A50	PRKCD	BAZ1B	MRGBP	CC2	MSL3P1	PADI4	PADI3	PADI6	PADI2	EZH2	MAP3K12	PADI1	HDAC11	HDAC10	PHB	BAZ2A	NTMT1	KAT5	MIER2
GO_Biological_Process_2018	benzene-containing compound metabolic process (GO:0042537)		AADAT	KYAT1	KYNU	ACSM1	KYAT3	CYP2E1	KMO	ACAA1
GO_Biological_Process_2018	cardiolipin acyl-chain remodeling (GO:0035965)		HADHB	HADHA	PLA2G4A	THEM5	LCLAT1	TAZ
GO_Biological_Process_2018	muscle tissue morphogenesis (GO:0060415)		MYLK2	MYOM1	MYOM2	TBX1	NOTCH1	PROX1	TTN	ACTC1	MYOM3	MYLK	TGFBR3	IGSF22	ZFPM1	BMP2	HEY2	TBX20	ANKRD1	TCAP	NKX2-5
GO_Biological_Process_2018	negative regulation of cell communication (GO:0010648)		PTPN1	IL11	EPHA6	ACVR1	EPHA5	BRAP	PDGFRB	EPHA8	PDGFRA	RYK	EPHA7	INSRR	LIF	OSM	OPRM1	BRAF	MERTK	IL1B	AXL	TEK	ROR2	EPHA2	ROR1	EPHA1	EPHA4	RAF1	EPHA3	ALK		DDR2	RET	DDR1	MST1R	ARAF	EGFR	ERBB4	ERBB2	ERBB3	KDR	UBASH3A	MUSK	UBASH3B	FGF23	SOCS5	NTRK2	ADIPOQ	NTRK3
GO_Biological_Process_2018	cellular copper ion homeostasis (GO:0006878)		APP	MT2A	PRND	ARF1	PRNP	COX19	CCDC22	ATP7B	ATP7A	ATOX1
GO_Biological_Process_2018	detection of chemical stimulus involved in sensory perception of smell (GO:0050911)		OR7G3	OR7G2	OR1D5	OR7G1	OR1D4	OR7A2P	OR7A10	OR7A5	OR7D4	OR7C2	OR7D2	OR7A17	OR7C1	OR7E24
GO_Biological_Process_2018	polyol metabolic process (GO:0019751)		MIOX	PLCH1	IPMK	ITPK1	OCRL	ITPKC	INPP4B	MINPP1	PLCB4	INPP4A	SYNJ1	ITPKA	ITPKB	PLCD1	PLCH2	PLCD4	PLCB2	PLCB3	PLCB1	PLCD3	CALM1		INPP1	ISY1	IPPK	NUDT3	PTEN	INPPL1	SLC5A3	PLD4	NUDT4	INPP5D	NUDT11	INPP5A	NUDT10	PPIP5K1	IMPA1	INPP5B	PPIP5K2	IMPA2	PLCZ1	PLCE1	PLCG1	PLCG2	INPP5J	IP6K2	IP6K1
GO_Biological_Process_2018	negative regulation of cardiac muscle cell differentiation (GO:2000726)		BMP2	GSK3A	SMAD4	FZD7	FRS2	DKK1	SOX6
GO_Biological_Process_2018	negative regulation of muscle cell apoptotic process (GO:0010656)		ZC3H12A	LRP6	APOH	IGF1	ALOX12	BMP7
GO_Biological_Process_2018	modulation by host of viral transcription (GO:0043921)		JUN	TAF11	HMGA2	RRP1B	POU2F3	SMARCA4	SNW1	SP1	TFAP4	REST	ZNF639	PSMC3	TARDBP		LEF1	SMARCB1	HPN	HDAC1	CTDP1	CCNT1	GTF2B	NUCKS1	CHD1	EP300	CCL5	INPP5K	CCL4	CCL3
GO_Biological_Process_2018	cellular response to UV-B (GO:0071493)		STK11	HYAL1	HYAL2	CDKN1A	MME	MFAP4	HYAL3	CRIP1
GO_Biological_Process_2018	positive regulation of muscle cell differentiation (GO:0051149)		CDON	MEF2A	SPAG9	MEF2C	MYOCD	MYOG	IGFBP3	MYOD1	NRG1	CDC42	MAPK14	MAPK11	OLFM2	MAPK12	CAMK1	CDH15	TCF3	MYF5	PLCB1	MYF6		RIPOR2	BTG1	MESP1	CTNNB1	RBM4	RANBP3L	BOC	CDH2	CTN2	BNIP2	CTN1	HIF1AN	ABL1	SMYD1
GO_Biological_Process_2018	regulation of peptidyl-serine phosphorylation of STAT protein (GO:0033139)		IF6	IF5	IF14	IF8	IF7	IF2	IF16	IF1	IF17	IF4	LIF	IFNW1	IFNE	IFNG	IFNB1	IFNK	IF21	IF10
GO_Biological_Process_2018	positive regulation of early endosome to late endosome transport (GO:2000643)		MTMR2	RAB21	DAB2	RDX	MSN	VPS11	PTPN23	EZR
GO_Biological_Process_2018	Golgi transport vesicle coating (GO:0048200)		TMED10	TMED9	GBF1	TMED2	ARFGAP2	ARFGAP3
GO_Biological_Process_2018	neuromuscular process (GO:0050905)		PRRT2	CHR1	AGTPBP1	KC1	GCH1	NRXN1	CHRND	SHANK1	TIFAB	CLN3	DCANP1	PAFAH1B1	HOXA1	TPP1	STRA6	NEUROG1
GO_Biological_Process_2018	protein deacylation (GO:0035601)		HDAC5	HDAC6	LYPLA2	HDAC3	LYPLA1	HDAC4	HDAC1	HDAC10	SIRT5	SIRT1	SIRT2	SIRT3	SIN3A	PPT1	NOTUM	LYPLAL1
GO_Biological_Process_2018	R methylation (GO:0001510)		TRMT10A	NSUN2	NSUN5P2	TRMT10C	NSUN5	DIMT1	NSUN6	NSUN3	NSUN4	BCDIN3D	TARBP1	GTPBP3	NSUN5P1	TRMT6	TRMO	TRMT61A	TRMT61B		NOP2	TFB1M	MRM1	VIRMA	MRM2	FBL	TRMT112	METTL14	HENMT1	TGS1	BUD23	TRDMT1	CMTR1	WTAP	METTL1	MTERF4	METTL3	TFB2M	FTSJ1	FTSJ3	TRMT13	MEPCE	METTL2B	METTL2A	THUMPD3	THADA	THUMPD2	ALKBH8	MTO1
GO_Biological_Process_2018	rel system process involved in regulation of blood volume (GO:0001977)		CYP4F2	PTPRO	CYP11B2	CYP4A11	EMP2	CYP4F12
GO_Biological_Process_2018	adipose tissue development (GO:0060612)		XBP1	DGAT2	SH3PXD2B	DYRK1B	ARID5B	ZNF516	LRP5	RORC	SOX8
GO_Biological_Process_2018	lysosomal transport (GO:0007041)		HGST	SPIN	DTX3L	ANKFY1	NCOA4	AKTIP	NPC1	RBSN	ATG14	RHOB	ZFYVE16	PINK1	HOOK3	HOOK2	HOOK1	TMEM106B	RAB7A	RAB7B		SPTBN5	PRKN	VPS4A	TGFBRAP1	PCSK9	ADRB2	MTM1	VPS52	LAMP1	DENND3	VPS51	VPS54	LARS	VPS53	VPS11	GPRASP1	RILP	VPS16	HMGXB4	VPS18	AP3M1	ARSB	SORT1	VPS33A	M6PR	WASH3P	SORL1	GAK
GO_Biological_Process_2018	negative regulation of striated muscle cell differentiation (GO:0051154)		HDAC5	NOTCH1	HDAC4	XBP1	CAV3	BDNF	FZD7	BHLHA15	FRS2	DKK1	BMP2	NOV	BHLHE41	CEACAM5	NKX2-5	SOX6
GO_Biological_Process_2018	histone H4-K12 acetylation (GO:0043983)		ING4	MEAF6	JADE2	JADE1	KAT7	JADE3
GO_Biological_Process_2018	regulation of amyloid-beta clearance (GO:1900221)		PICALM	ROCK1	ABCA7	LRP1	MYOCD	SRF	APOE	CLU	LRPAP1	LDLR
GO_Biological_Process_2018	cortical cytoskeleton organization (GO:0030865)		NCKAP1L	TRPV4	PPP2R3C	CDC42	ANLN	DLG1	RHOQ	FMNL2	FMNL1	RAB13	RHOJ	LLGL1	RHOV	RHOU	EZR	LLGL2	ARF6		RTKN	ROCK1	PLEK	ROCK2	NLGN1	NCKAP1	RTKN2	TNF	RHOBTB3	STRIP1	IKBKB	EPB41L3
GO_Biological_Process_2018	negative regulation of tural killer cell mediated cytotoxicity (GO:0045953)		SERPINB4	CEACAM1	CLEC12B	LILRB1	ARRB2	LGALS9	SERPINB9	MICA	HLA-E
GO_Biological_Process_2018	negative regulation of protein serine/threonine kise activity (GO:0071901)		PTPN1	HEXIM2	LYN	HEXIM1	CD300A	DUSP1	CAV3	MYOCD	SIRT1	BMP7	DUSP7	IL1B	BMP4	TFAP4	APC	NF1		RGS14	TESK1	LRP6	LRP5	CBLC	PTPRJ	PYCARD	UCHL1	IRAK3	STK38	AKT1	ADIPOQ	PRKCD	CDKN2A	PLK1	INCA1	PAQR3	H2AFY	NR2F2	DEFB114	SORL1	DAB2IP	LATS2	LATS1	PRKAR1B	PKIB	PRKAR1A	PKIA	SPRY4	SPRY3
GO_Biological_Process_2018	positive regulation of protein ubiquitition (GO:0031398)		FBXW7	CENPX	CAV3	ANGPT1	AVPR2	SMURF1	PYHIN1	CAV1	SPHK1	AXIN1	2021-09-04	SENP2	PINK1	CENPS	UBE2N		PSMD10	KDM1A	GSK3A	MAGEF1	PHF23	PDCD6	LRRK2	UBE2D1	UBE3A	BRCA1	CLU	ADRB2	BMI1	RCHY1	UBE2L3	AMER1	IVA	MTA1	MAGEA2	RIPK2	RPS2	NDFIP1	FANCI	NDFIP2	WFS1	PLK1	ARRDC3	ARRDC4	NSMCE3	COMMD1	SMAD7
GO_Biological_Process_2018	drug catabolic process (GO:0042737)		NOS1	CYP2W1	CYP2G1P	CYP2C9	CYP2A7	CYP2U1	CYP2A6	CYP2C8	CYP2S1	CYP1A2	CYP2E1		NR1I2	CYP3A4	CYP3A5	CYP2C19	CYP2C18	CYP2B6	CYP2A13	CYP2D7	CYP2R1	CYP2D6	NUDT15	CYP2F1	CYP2J2
GO_Biological_Process_2018	positive regulation of cholesterol esterification (GO:0010873)		STARD4	APOC1	APOA1	APOA2	AGTR1	APOE	APOA5	APOA4	AGT
GO_Biological_Process_2018	regulation of protein localization to nucleus (GO:1900180)		TGFB1	NGFR	CARD10	TRIM40	PLK1	DTX3L	PYHIN1	EIF2AK3	LIF	F2	LILRB4	PARP9	BMP4	CDK1	PIN1		GSK3B	OTUD7B	PARK7	INS	FLCN	SHH	SESN2	SIN3A	AKT1	KAT7	GTSE1	CDK5RAP3
GO_Biological_Process_2018	miR loading onto RISC involved in gene silencing by miR (GO:0035280)		AGO4	AGO2	AGO3	DICER1	AGO1	ADAR	TARBP2
GO_Biological_Process_2018	morphogenesis of an epithelium (GO:0002009)		KDF1	WNT10A	KDM2B	MPP5	AIRE	RIPK4	TRAF3IP1	LRP6	KLK14	PRKX	LIN7C	AHI1	KRT6A	ARHGAP12	KRT16	LHX1	TIMELESS	FGFR2	VCL
GO_Biological_Process_2018	cellular response to tumor necrosis factor (GO:0071356)		ACOD1	PSMB9	PSMC6	PSMC4	KARS	PSMC5	PSMC2	TNFSF4	PSMC3	PSMC1	TNFSF9	TNFSF8		SFRP1	PSMB11	PSMB10	PSMD9	CRHBP	PSMD7	PSMD8	PSMD5	PSMD6	PSMD3	PSMD4	AKT1	PSMD1	PSMD2	NGFR	ST18	EDARADD	TNFSF18	TNFSF15	TNFSF13	TNFSF14	COMMD7	PSME4	PSME2	PSME3	PSME1	TDGF1	PID1	TNFRSF6B	GATA3	EDA2R	TXNDC17	TCL1A	ZC3H12A
GO_Biological_Process_2018	bile acid and bile salt transport (GO:0015721)		NCOA2	SLC10A5	SLC10A6	STARD5	ABCC3	NCOA1	SLC10A1	SLC10A2	SLC10A3	ATP8B1	SLC10A4	AKR1C1	AKR1C4	NR1H4	SLC51A	SLCO1B7	SLC51B	SLC9A3R1	ABCB11	SLCO1C1	CEACAM1	FABP6	ALB	SLCO1A2	SLC27A5		ABCB4	SLCO1B1	SLCO2B1	RXRA	SLCO1B3
GO_Biological_Process_2018	cartilage development (GO:0051216)		TGFB1	GPLD1	WNT10B	MEF2C	OSR2	WNT5B	ZBTB16	OSR1	WNT7A	HMGA2	RUNX1	TRPV4	GDF2	GDF5	SULF2	SULF1	RUNX3	RUNX2	COL2A1	BMP4	SNX19	BMP2	NFIB	NOV	IL17F	GHRL	CHI3L1	FGFR3	CD44		WNT2B	PKD1	HOXD3	SCX	COL11A2	FGF2	FGF4	HOXA11	HYAL1	HYAL2	CREB3L2	HYAL3	SOX9	ITGB8	AMELX	ATP7A	HES5
GO_Biological_Process_2018	carbohydrate homeostasis (GO:0033500)		G6PC	TFAP2B	PTPN2	KCNB1	CAV3	BAD	RPS6	PAX6	OAS1	G6PC2	GCK	MTNR1B	INS-IGF2	SELENOT	RFX6	CYP11B1	MCU		PRKAA2	CRTC2	ACSM2A	PARK7	ADIPOR1	ADIPOR2	ADRA1B	PRKAA1	HNF4A	PCK1	NEUROD1	NGFR	ADIPOQ	MBD5	INSR	TCF7L2	WFS1	STAT3	GCGR	IGF1	IGF2	SLC8B1	USF1	ADRA2A	HNF1A	VGF	MLXIPL	CRY2	PPARG
GO_Biological_Process_2018	Cdc42 protein sigl transduction (GO:0032488)		RHOQ	SHTN1	RHOJ	WAS	RHOV	NTN1	RHOU	CDC42	RHOBTB3
GO_Biological_Process_2018	regulation of axonogenesis (GO:0050770)		RHOA	PLXNC1	DNM2	LINGO1	OLFM1	RUFY3	PLXNB3	PLXNB2	PLXNB1	EPHA4		RTN4	RTN4R	PLXND1	LRP4	THY1	ARHGAP35	EFNB3	PAK1	CDH2	SLIT2	PAK3	NGFR	NTRK2	MCF2	OMG	SSH3	NGF	SSH1	SSH2	CTTN	ERCC2	AMIGO1	GDI1	PTEN	ROBO1	ROBO2	ARHGDIA	SIPA1L1	SLITRK1	KIF13B	CHN1	PLX3	PLX2	PLX1	APOE	ABL1
GO_Biological_Process_2018	R phosphodiester bond hydrolysis, endonucleolytic (GO:0090502)		POP7	SLFN14	ZC3H12A	LAS1L	LACTB2	RPP30	DICER1	POP1	RSEH1	MRPL44
GO_Biological_Process_2018	base-excision repair, AP site formation (GO:0006285)		MBD4	SMUG1	MPG	NTHL1	OGG1	TDG	NEIL2	UNG	NEIL1	MUTYH
GO_Biological_Process_2018	neuroepithelial cell differentiation (GO:0060563)		LEF1	SOX4	WNT11	FGF8	WHRN	BCCIP	SOX11	HES5	USH1C	PDZD7
GO_Biological_Process_2018	positive regulation of T cell mediated immunity (GO:0002711)		FAM49B	FZD5	IL23R	XCL1	ZBTB1	HSPD1	TANK	HLA-E	MALT1	IL1B	IL23A	TNFSF4	TRAF6	STX7	FADD	IL12B	IL12A	B2M	MAP3K7	ZP3	IL12RB1
GO_Biological_Process_2018	regulation of rR processing (GO:2000232)		USP36	UTP15	DIMT1	HEATR1	WDR75	WDR43	TRMT112	SHQ1	RIOK1	BUD23	RIOK2	NUDT16
GO_Biological_Process_2018	negative regulation of tyrosine phosphorylation of STAT protein (GO:0042532)		SOCS3	PTPN2	SOCS1	INPP5F	NF2	PIBF1	PPP2R1A	PPP2CA	PARP14
GO_Biological_Process_2018	positive regulation of monocyte chemotaxis (GO:0090026)		CCR2	CCR1	SERPINE1	FPR2	MOSPD2	HMGB1	S100A11P1	AIF1	PLA2G7	ANO6	CXCL17	CREB3	CXCL10	CXCL12	CCL5	S100A7	CCL1
GO_Biological_Process_2018	mitochondrion transport along microtubule (GO:0047497)		MAP1S	HIF1A	LRPPRC	RHOT1	UXT	SPAST	RHOT2	MAPT	UBB	OPA1	NEFL	MGARP
GO_Biological_Process_2018	mitotic spindle organization (GO:0007052)		RHOA	SUN2	SPICE1	EML1	CENPE	KIF4B	KIF4A	TUBGCP6	EFHC1	TUBGCP4	SBDS	TUBGCP5	IP	RAN		GPSM2	CEP126	INTS13	KIF11	ABRAXAS2	TNKS	AURKA	BCCIP	WDR62	NLRC4	AURKC	AURKB	MECP2	PTPA	SPAST	MAP4	CHEK2	FL	CLASP1	PCNT	CLASP2	MAP9	STIL	PLK2	TBCE	PRC1	KIF23	TUBG2	RAB11A	TUBG1	MZT1	NDC80
GO_Biological_Process_2018	positive regulation of sprouting angiogenesis (GO:1903672)		MAP3K3	ANXA1	ITGA5	PDPK1	S100A1	SMAD1	PPP1R16B	KLF4	VEGFA	RHOJ	APLNR	AGTR1	JCAD		FOXC2	CIB1	FGF1	FGF2	HDAC9	DLL1	PIK3C2A	HDAC7	PTGS2	SRPX2	APELA	AKT3	HMOX1	KDR	JAK1
GO_Biological_Process_2018	atrial septum development (GO:0003283)		BMPR2	TGFB2	NOTCH2	GATA4	ISL1	ANK2	ZFPM1	HEY2	GJA5	NPHP3	TBX20	DAND5	NKX2-5
GO_Biological_Process_2018	regulation of production of miRs involved in gene silencing by miR (GO:1903798)		TGFB1	ZC3H10	MAP2K2	DDX5	MAP2K1	ESR1	EGFR	LIN28A	BMP4	NCOR1	MYCN	NCOR2	ZC3H12A
GO_Biological_Process_2018	translatiol readthrough (GO:0006451)		EEFSEC	SELENOT	SECISBP2L	DIO2	SECISBP2	TRU1AP	SEPSECS
GO_Biological_Process_2018	purine nucleobase metabolic process (GO:0006144)		TTR	PAICS	GDA	DPYD	PRPS1	MTHFD1L	SHMT1	MTHFD1	GMPS	HPRT1	PRTFDC1
GO_Biological_Process_2018	positive regulation of cholesterol efflux (GO:0010875)		ADIPOQ	ABCA1	PON1	ABCA7	LRP1	NR1H3	NR1H2	PTCH1	SIRT1	NFKBIA	PLTP	ABCA12	APOE
GO_Biological_Process_2018	determition of left/right symmetry (GO:0007368)		CCDC39	CFC1B	MKKS	TBX1	CFAP53	LEFTY1	DH11	DAF4	STIL	OFD1	DAF1	RFX3	AXIN1	CFC1	SMO	ARMC4	TDGF1P3	MEGF8	DAND5	CCDC151	TDGF1	CCDC40		DH5	NOTCH1	CITED2	ARL6	CCDC103	PKD1L1	LRRC6	DLL1	PKD2	GALNT11	MMP21	C3CER1	SHH	ZIC3	KIF3B	NPHP3	BBS7	DI1	PITX2	DI2
GO_Biological_Process_2018	positive regulation of cardiac muscle tissue development (GO:0055025)		TGFB1	EFNB2	GREM1	MEF2C	WNT3A	MYOCD
GO_Biological_Process_2018	chondrocyte differentiation (GO:0002062)		TGFB1	GPLD1	WNT10B	MEF2C	OSR2	WNT5B	OSR1	WNT7A	HMGA2	RUNX1	EIF2AK3	SULF2	SULF1	RUNX3	RUNX2	BMP4	SNX19	BMP2	NFIB	NOV	FGFR3	BMPR1B		BMPR2	WNT2B	SCX	CREB3L2	SOX9	AMELX
GO_Biological_Process_2018	vascular smooth muscle cell development (GO:0097084)		NOTCH1	HEY2	HES1	ENG	RAMP2	VEGFA
GO_Biological_Process_2018	amino sugar catabolic process (GO:0046348)		GK	GNPDA1	GNPDA2	AMDHD2	NPL	RENBP
GO_Biological_Process_2018	negative regulation of translation (GO:0017148)		EIF2AK2	EIF2AK4	SAMD4B	RPL13A	EIF2AK3	TSC1	CNOT10	SAMD4A	ILF3	MEX3D	MEX3A	LIN28A	CNOT6	CPEB2	CNOT7	MEX3C	CPEB1	MEX3B	CNOT8	CNOT1	CNOT2	CNOT3	AGO2	CALR	CPEB4	AJUBA	CNOT9	EIF4E2	TNRC6A	CPEB3	TNRC6C		DDX3X	BTG2	SHMT1	TYMS	LIMD1	TOB1	FXR2	FXR1	METTL14	RIDA	RPS3	METTL16	C8ORF88	NOS2	NOS3
GO_Biological_Process_2018	retinoid metabolic process (GO:0001523)		RARRES2	APOA2	APOA4	CYP26A1	CYP27C1	APOA1	RBP2	RDH5	AKR1B10	ALDH8A1	OPN1SW	AGRN		LRP2	RETSAT	LRP1	SDC3	SDC4	ARID4A	LRP8	AWAT2	OPN1LW	RDH12	GPC2	RDH11	RDH10	GPC1	E2F1	GPC4	GPC3	GPC6	CYP1B1	GPC5	STRA6	SDR16C5	UGT1A1	ABCA4	AKR1C1	AKR1C4	AKR1C3	RPE65	DHRS3	HSPG2	DHRS9	CLPS	ALDH1A1	ALDH1A3
GO_Biological_Process_2018	positive regulation of syptic transmission (GO:0050806)		UNC13B	EIF2AK4	DTNBP1	GRIN2D	GRIN2C	SHISA7	SHANK1	NMU	GPRIN1	HAP1	SQSTM1	STX1B	SHANK3	SHANK2		APP	NLGN2	NLGN3	RGS14	NLGN1	CHR7	NRXN1	GRIK2	ADRA1A	RELN	GPER1	DRD1	STX4	MPP2	LGI1	SYT1	PLK2	WNT7A	ARC	PRKCZ	DLG4	VAMP2	KCTD13	SLC24A2	CLSTN3	FMR1	CLSTN1	SLC24A1	TSHZ3	CLSTN2	PTEN	AGER
GO_Biological_Process_2018	positive regulation of programmed cell death (GO:0043068)		UNC13B	BAD	CRADD	PNMA5	PNMA3	SCRIB	SFRP4	SFRP2	APC	NEURL1	HIP1R	BAX	NGEF	TP53		SFRP1	CCAR2	SPDEF	PREX1	E2F1	APBB1	CYP1B1	NCSTN	SNCA	ZNF268	HOXA5	NGFR	KLF11	SIAH1	GPLD1	WNT10B	GADD45B	GADD45A	GADD45G	FZD9	LATS2	MLLT11	LATS1	KCNMA1	BIN1	NET1	RNPS1	ATF6	ATF4	FANK1	TRIO	ITSN1
GO_Biological_Process_2018	cellular response to drug (GO:0035690)		ADIPOQ	GPLD1	MEF2C	HTR1B	MT3	RAP2A	IL1B	ACER2	AIM2	REST	KCNQ1	DPEP1	FBP1	GAS6	CERS1	RBM22	TP53		KCNE2	TFRC	PPM1E	PPM1F	PPP3CA	CRHBP	PPP3CB	MT2A	MYC	PDE2A	NKX3-1	PDE4B	KCNH2
GO_Biological_Process_2018	regulation of monocyte differentiation (GO:0045655)		APCS	IL34	CD74	CSF1	CTNNBIP1	ZFP36L1	FOXP1	CD4	CDK6	DCSTAMP	MYC	ACIN1	IRF7	HOXA7
GO_Biological_Process_2018	intrinsic apoptotic sigling pathway in response to D damage by p53 class mediator (GO:0042771)		USP28	DYRK2	AEN	RPS27L	MSH2	HIPK2	SIRT1	PML	TP73	PYCARD	SNW1	BAG6	IFI16	DDIT4	EP300	BCL3	CDIP1	PHLDA3	TP53	TP63
GO_Biological_Process_2018	relaxation of cardiac muscle (GO:0055119)		PLN	CAMK2D	CHGA	GSTM2	P2RX4	RGS2	ATP1A2	ATP1A1	ATP1B1	KCNJ2	SLC8A1
GO_Biological_Process_2018	isoprenoid metabolic process (GO:0006720)		MVK	IDI2	PHYH	GGPS1	PDSS2	HMGCR	PDSS1	MVD
GO_Biological_Process_2018	cell junction assembly (GO:0034329)		RHOA	TRPV4	GRHL2	DSG1	CAPZA1	PKP4	ITGA6	TLN2	LIMS1	TLN1	LIMS2		FBLIM1	ILK	CDH9	CDH8	CDH7	ACTB	GJC1	CDH6	CDH5	CDH4	PARD6B	CDH3	SH3BP1	CDH2	CDH1	FL	ZNF703	FLNC	LIM2	TBCD	MYO9A	SMAD7	VASP	CDC42	TJP1	FERMT2	CLDN5	CDH10	CDH11	CDH12	CDH13	FSCN1	CDH15	RAMP2	CDH18
GO_Biological_Process_2018	rR transport (GO:0051029)		NPM1	PNPT1	TST	MRPL18	TSC1	RPSA
GO_Biological_Process_2018	indolalkylamine catabolic process (GO:0046218)		AADAT	TDO2	KYAT1	KYNU	HAAO	ACMSD	KMO	IDO1	IDO2
GO_Biological_Process_2018	iron ion import (GO:0097286)		PICALM	TFRC	SLC11A2	TFR2	HFE	MELTF
GO_Biological_Process_2018	regulation of blood vessel endothelial cell migration (GO:0043535)		TGFB1	ANGPT4	ANGPT2	JUP	ANGPT1	SIRT1	VEGFA	SP1	AGTR2	NF1	EPHA2	HRG		ACVRL1	CD40	ATP5A1	HMGB1	PRCP	HSPB1	MECP2	ATP5B	SH3BP1	AKT3	AKT1	KDR	NUS1	MAP2K3	MEF2C	NOS3	PDPK1	GDF2	VASH1	PRKCA	FGF18	RGCC	ADAM17	P2RX4	CSNK2B	FGFR1	PRKD1	PPARG	PRKD2	PDGFB	THBS1	FGF2	ETS1	HIF1A
GO_Biological_Process_2018	mitochondrial fission (GO:0000266)		FIS1	GGNBP1	PRKN	MX1	MX2	MUL1	MTFR1L	GDAP1	MIEF1	MFF	DNM1	DNM2	DNM3	DNM1P34	OPA1	DNM1P46	MTFR1	MTFR2	MTFP1	SLC25A46	DNM1L
GO_Biological_Process_2018	ameboidal-type cell migration (GO:0001667)		SEMA4A	SEMA4B	CENPV	TBX1	NOS1	ITGA4	SEMA4F	SEMA4C	SEMA4D	SEMA4G	GDNF	NOV	PKN1	AMOTL1	FAT2	PKN3	PKN2	AMOTL2	MEGF8		LEF1	SEMA3A	SEMA3D	SEMA3E	SEMA3B	SEMA3C	SEMA3F	HTR2B	SEMA3G	CORO1C	AMOT	C3CER1	SHH	SGPL1	ERBB4	PHACTR4	NRTN	ITGB7	SRGAP2	SEMA7A	SOX8
GO_Biological_Process_2018	response to forskolin (GO:1904321)		ADCY1	ADCY5	ADCY3	AHR	ADCY2	GI1	CFTR	ADCY6
GO_Biological_Process_2018	in utero embryonic development (GO:0001701)		ARNT2	MBNL1	FOXD3	TGFB3	STIL	FOXF1	RARRES2	WNT7B	LIG4	ADAM10	IGF2	TGFBR1	HINFP	VEGFA	BMP2	LMX1B	MYH6	FGFR2		PKD1	PTPRR	CHD7	FLCN	FUT8	ZNF568	SOX8
GO_Biological_Process_2018	positive regulation of D-templated transcription, elongation (GO:0032786)		BRD4	SUPT16H	BTBD18	ALYREF	THOC1	GTF2F2	ELL3	SUPT5H	THOC5	CDK9	DDX39B	WDR61	ERCC6	EAPP	PAF1		SUPT6H	ELL	CTR9	SUPT4H1	RTF1	CDC73	LEO1	ELOC	HMGN1
GO_Biological_Process_2018	lipoxygese pathway (GO:0019372)		GPX1	PON1	HPGD	GPX4	PON3	PON2	ALOX15	ALOX5AP	ALOX12B	ALOX12	ALOX15B	PTGS2	LTC4S	ALOX5	ALOXE3
GO_Biological_Process_2018	positive regulation of Wnt sigling pathway (GO:0030177)		USP8	DKK2	SMARCA4	PSMB9	SFRP4	SKI	COL1A1	PSMC6	TBL1XR1	SFRP2	DEPDC1B	PSMC4	BAMBI	PSMC5	PSMC2	PSMC3	PSMC1	RNF220	IP		KANK1	JRK	LRP6	SFRP1	ARNTL	PSMB11	PSMB10	AMER1	CCAR2	PSMD9	RUVBL1	SCEL	PSMD7	PSMD8	PSMD5	CSNK1D	PSMD6	PSMD3	PSMD4	PSMD1	PSMD2	TBL1X	WLS	USP47	ATP6V0C	ATP6AP2	WNT3A
GO_Biological_Process_2018	response to tumor necrosis factor (GO:0034612)		NPNT	ACOD1	ADAM9		RELA	ZFAND6	ZFP36L1	CIB1	SFRP1	TANK	CXCL16	ZFP36L2	CRHBP	PYCARD	ZFP36	HAS2	AKT1	RPS3	SELE	TDGF1	PID1	CCL4L1	HMHB1	GATA3	NUB1	TCL1A	ZC3H12A	BAG4	UBD	OCSTAMP	INPP5K	NKX3-1	MAP2K7	CCL26	CCL25	CCL24	CCL23	CCL22	CCL21	CCL20	XCL1	SIRT1	TNFRSF21	DCSTAMP	XCL2	ARHGEF2	CHI3L1
GO_Biological_Process_2018	protein localization to endoplasmic reticulum exit site (GO:0070973)		BCAP31	GBF1	CTAGE5	SEC16B	SEC16A	BCAP29
GO_Biological_Process_2018	positive regulation of receptor activity (GO:2000273)		MBD4	TRDN	NCOA3	FBXW7	EGF	GSTM2	ANXA2	GSTO1	BUD31	EREG	ADRA2A	TAF1	EPGN	ARC	GREM1	ADAM17	HAP1	NCF1	ALG10B	CALM2	CALM3	SHANK3	CFTR	CALM1		ITGB1	NLGN3	HTT	HFE	PARK7	TGFA	ADRB2	AKAP6	JPH2	PKD2	RELN	SOX9	EPHB2
GO_Biological_Process_2018	positive regulation of B cell activation (GO:0050871)		CD320	CHRNB2	CD74	IGHV3-11	IGHV3-13	IGHV3-15	IGHV3-16	TNFSF4	IGHV3OR16-8	IGHV3OR16-9	IGHV1OR21-1		IGHV3-20	IGHV4-4	IGHV3-21	CD81	IGHV3-23	NOD2	IGHV2-70D	TRBC1	IGKC	TRBC2	IGHV5-51	SASH3	IGHV3-72	IGHV3-73	IGHV3-74	XBP1	NCKAP1L	IGHV1-69-2	MIF	TIRAP	IGHV2-26	IGHV1-58	IGHV2OR16-5	GPR183	BTK	IGHV4-30-2	PAXIP1	IGHV1OR15-9	IGHV1-2	IRS2	TFRC	IGHV1-3	IGHV4-59	IGHV1-69	IGHG4
GO_Biological_Process_2018	positive regulation of mononuclear cell migration (GO:0071677)		CCR2	CCR1	SERPINE1	FPR2	MOSPD2	HMGB1	TNF	S100A11P1	AIF1	PLA2G7	ANO6	CXCL17	CREB3	CXCL10	CXCL12	LGALS3	CCL5	S100A7	CCL1
GO_Biological_Process_2018	dopamine metabolic process (GO:0042417)		MOXD1	PRKN	TGFB2	MAOB	GCH1	AOC1	MAOA	DBH	MOXD2P	COMT	TH	SNCAIP	DRD1	DRD2	DRD3	LRTOMT	DRD4	ATP7A	SNCA	SULT1A3
GO_Biological_Process_2018	regulation of transcription from R polymerase II promoter (GO:0006357)		HEXIM2	HEXIM1	ESX1	ZNF281	GATAD2A	DICER1	DEK	RFX3	RFX4	RFX1	RFX2	ISL1	GATAD2B	EID1	ZFYVE16	RFX7	RFX8	PSMC5	RFX5	TFR2	PSMC3	RFX6	TBPL1	NOBOX	SKAP1	RNF222		ATF2	LEF1	ATF3	CGGBP1	ATF1	LIN9	SCX	DLL1	TOB1	DLL4	SPDEF	MUC1	STAT6	HES1	PPARGC1A	PPARGC1B	SNCA	ZNF268	HES5	ABCA2
GO_Biological_Process_2018	histone H2A ubiquitition (GO:0033522)		RNF2	KDM2B	DTX3L	RING1	UBE2A	UBE2B	RNF8	UBR2	DDB2	CUL4B	RNF168	DDB1	RYBP	PCGF1	TRIM37	BCOR	SKP1
GO_Biological_Process_2018	positive regulation of potassium ion transmembrane transport (GO:1901381)		AMIGO1	KCNE1	KCNE5	ACTN2	AKAP9	ATP1B3	AKAP6	ATP1B2	ATP1B1	ANK2	ANO6	NOS1AP	KCNQ1	FL	KCNH2
GO_Biological_Process_2018	membrane raft distribution (GO:0031580)		MALL	CMTM8	CD2	MARVELD1	MAL	MAL2	PLLP
GO_Biological_Process_2018	positive regulation of intracellular steroid hormone receptor sigling pathway (GO:0033145)		TAF1	YAP1	FOXA1	PAGR1	PAK1	WBP2	KMT2D	BUD31	LMO3	PARK7
GO_Biological_Process_2018	androgen metabolic process (GO:0008209)		MBD4	SRD5A3	AKR1D1	SRD5A2	HSD3B1	HSD3B2	HSD17B4	AKR1C4	HSD17B6	CYP3A4	HSD17B11	CYP19A1	CYP17A1	DHRS9	SHH	HSD17B3	SRD5A1	SPP1	WNT4	UGT2B7
GO_Biological_Process_2018	tR export from nucleus (GO:0006409)		SSB	RANBP2	NUP214	NDC1	NUP153	NUP210	NUP133	NUP155	NUP93	NUP50	NUP98	NUP54	XPOT	NUP35	NUP58	NUPL2	NUP37	RAN		POM121	NUP205	NUP107	SEH1L	NUP188	NUP160	NOL6	AAAS	TPR	NUP43	POM121C	NUP85	NUP62	NUP88	RAE1
GO_Biological_Process_2018	negative regulation of insulin secretion (GO:0046676)		MIDN	PRKN	KCNJ11	IRS1	KCNB1	INHBB	BMP8A	SFRP1	SIRT4	ADRA2A	PSMD9	REST	NOV	PIM3	FAM3D
GO_Biological_Process_2018	negative regulation of B cell activation (GO:0050869)		LYN	IL10	CD300A	TNFRSF13B	RC3H1	TNFAIP3	INHBA	FOXJ1	SAMSN1	SFRP1	SLA2	TNFRSF21	FCGR2B	MNDA	ATM	CTLA4	INHA
GO_Biological_Process_2018	glycerolipid biosynthetic process (GO:0045017)		AGK	CPNE6	CPNE7	CPNE1	FAR1	HDHD5	CPNE3	CRLS1
GO_Biological_Process_2018	regulation of interleukin-4 production (GO:0032673)		LEF1	CEBPB	GATA3	FOXP3	HLA-E	PRKCZ	TNFSF4	NLRP3	CD28	RARA	PRKCQ	CD40LG	HAVCR2	LGALS9	ZP3
GO_Biological_Process_2018	adenylate cyclase-modulating G-protein coupled receptor sigling pathway (GO:0007188)		NPY1R	GPR37L1	GCG	MARCO	LTB4R2	VIP		RAMP3	CHRM2	ADCY1	ADCY5	GPR65	ADCY4	ADCY3	ADCY2	AKAP5	ADCY9	ADCY8	ADCY7	ADCY6	CYSLTR2	GT3	CYSLTR1	OXER1	GT1	GT2	PTGDR	PSAPL1	ABCA1	GPR78	ADRA2C	ADRA2B	ADRA2A	GL	MC1R	GQ	GS	GPR101	GZ	PTGFR	CRHR1	CALCRL	CALCA	GPR84	CAC1D	RXFP1	MCHR1
GO_Biological_Process_2018	D packaging (GO:0006323)		PRM1	PRM2	A10	ASH1L	NOC2L	GATAD1	HILS1	CHAF1A	M1AP	CDAN1	NIPBL	CHAF1B	HAT1	RBBP4	AIFM1	KAT6A	TP53
GO_Biological_Process_2018	peptidyl-tyrosine phosphorylation (GO:0018108)		LYN	PDGFRB	PDGFRA	PRLR	IL15	MATK	TYK2	BMX	TEC	FES	FER	ABI1	ABI2	LEP	TEK	EPHA1	PTPN6	EPHA4	ITK	FRK	EPHA3		DDR2	DDR1	SLA	EGFR	GHR	RELN	ERBB4	KDR	GRAP2	IFNL4	YES1	INSR	SRMS	NTRK1	STYK1	SYK	TNK2	DYRK1A	PTK6	HCK	PTK2	FGR	ZAP70	LCK	KIT
GO_Biological_Process_2018	positive regulation of immunoglobulin secretion (GO:0051024)		IL5	IL6	XBP1	POLR2D	TNFSF4	STX4	TNFRSF4	GPI	HLA-E
GO_Biological_Process_2018	positive regulation of cytosolic calcium ion concentration involved in phospholipase C-activating G-protein coupled sigling pathway (GO:0051482)		GPR17	GPR18	GPR35	F2R	GPR55	GPR4	P2RY10	OR5T1	LPAR6	F2RL1	OR56A1	F2RL2	AGTR1	OR56A5	OR56A4	F2RL3		CALCA	OR13F1	HTR2C	GPR20	GPR65	LPAR4	ADRA1D	LPAR1	GRM1	P2RY8	DRD1	GPR157
GO_Biological_Process_2018	regulation of platelet-derived growth factor receptor-beta sigling pathway (GO:2000586)		HIP1	PDGFRB	PTPN2	PDGFRA	LRP1	HIP1R	PDGFB	PDGFA	PTPN12
GO_Biological_Process_2018	somatic recombition of immunoglobulin genes involved in immune response (GO:0002204)		RNF168	EXOSC6	MSH6	LIG4	MSH2	RNF8	CD40LG	EXOSC3	BATF
GO_Biological_Process_2018	mR cis splicing, via spliceosome (GO:0045292)		NCBP2	WBP4	DDX23	SRSF1	SFSWAP	PSIP1	CWC15	WBP11	SART1	PRPF39	RNF113B	SNRNP200	RNF113A	DCPS	RBM22	SRSF12	SNRPC
GO_Biological_Process_2018	regulation of myeloid cell differentiation (GO:0045637)		LYN	HSPA9	SETD1A	H3F3A	ZBTB16	RUNX1	HIST1H4A	FES	MEIS2	KAT2B	MEIS1	CDK6	AGO4	AGO3	AGO1	MYL9	PF4	TNRC6A	TNRC6B	TNRC6C		L3MBTL1	CSF3	CSF2	ITGA2B	CDC73	PURB	HOXA9	RBBP5	LEO1	HOXA5	NFE2	CREBBP	PRMT6	MEF2C	PRKCB	PRMT1	GP1BA	MOV10	NR4A3	HIST2H3A	ZFPM1	EIF6	WDR61	PRKCQ	HOXB8	PAF1
GO_Biological_Process_2018	cellular response to hypoxia (GO:0071456)		BAD	SDIM1	HIPK2	RBX1	PSMB9	PSMC6	CPEB2	PINK1	CPEB1	PSMC4	PSMC5	PSMC2	PSMC3	PSMC1	ADAM8	TP53		EPO	EPAS1	UBE2D3	UBE2D1	ZFP36L1	UBE2D2	NDNF	AQP3	BACH1	SFRP1	AQP1	PSMB11	NDRG1	PSMB10	LM	PSMD9	PSMD7	PSMD8	PSMD5	PSMD6	PSMD3	PSMD4	MYC	PSMD1	PSMD2	STOX1	CREBBP	KCND2	PLK3	BNIP3L
GO_Biological_Process_2018	negative regulation of response to biotic stimulus (GO:0002832)		LACRT	RNF26	TRAF3IP1	MAPKBP1	FAM3A	NFKBIL1	DEFB114	CARD8	LILRA2	ITCH	SIRT2	PPM1B	PCBP2	C1QBP	CARD16	CACTIN	LTF	SIGIRR	TRIB1
GO_Biological_Process_2018	multi-ciliated epithelial cell differentiation (GO:1903251)		PLK4	MCIDAS	CEP152	E2F4	CEP63	DEUP1	CCDC78	CCNO
GO_Biological_Process_2018	negative regulation of epithelial cell proliferation (GO:0050680)		TGFB1	FBXW7	VDR	TGFB2	KRT4	ATPIF1	CAV2	CAV1	PEX2	MTSS1	MCC	RUNX3	EREG	TGFBR3	SFRP2	CEACAM1	CDK6	NF1	SCG2		STRAP	PRL	PTPRM	ATP5A1	PTPRK	BRCA2	PBLD	CDC73	SFRP1	NLRC3	ATOH8	DUSP10	MARVELD3	MBD4	STAT1	CDKN2B	TINF2	NR2F2	GDF2	GDF5	CASK	VASH1	SULF1	DAB2IP	SYNJ2BP	KLF9	RGCC
GO_Biological_Process_2018	nucleoside catabolic process (GO:0009164)		TYMP	DPYS	UPB1	DERA	NT5C1A	NT5E	NT5C3A	DPYD	NT5C	NT5M	UPP2	UPP1
GO_Biological_Process_2018	leukocyte adhesion to vascular endothelial cell (GO:0061756)		ITGB1	SELPLG	ROCK1	ITGA4	PODXL2	GCNT1	TNF	SELE	VCAM1	ADD2	SPN	SELP	GOLPH3	SELL	MADCAM1	ITGB7
GO_Biological_Process_2018	ventricular cardiac muscle cell action potential (GO:0086005)		RYR2	KCNE1	KCNE2	KCNJ8	CAV3	KCNE5	NEDD4L	ANK2	KCNQ1	GPD1L	SCN5A	PKP2	SCN3B	SNTA1	KCNH2
GO_Biological_Process_2018	cell wall macromolecule catabolic process (GO:0016998)		MANBA	SPACA1	LYZL1	LYZL2	LYZL4	LYZ	LYZL6	SPACA3	LALBA	SPACA4	SPACA5	SPACA7
GO_Biological_Process_2018	regulation of dendrite development (GO:0050773)		CHRNB2	CAMK1D	CDKL5	DCC	MEF2C	SEMA4D	COBL	RAP2A	BMP7	DAB2IP	BMP5	ADGRB3	HECW2	NEDD4	SARM1	RTN4IP1	SDC2	NSMF	RAB17	TNIK	CPEB3	ARF6	DBN1		CHR3	FMR1	CAMK2B	HECW1	NEDD4L	KNDC1	VLDLR	LRP8	CAMSAP2	FXR2	FXR1	CSMD3	KIAA0319	PACSIN1
GO_Biological_Process_2018	nucleotide biosynthetic process (GO:0009165)		GUCY1A3	GUCY1A2	RRM2	RRM1	ADSL	RRM2B	MTHFD1	HPRT1		GUCY2D	GUCY2C	GUCY1B3	GUCY2F	GUCY1B2	NPR1	ADCY1	NPR2	PRPS1	ADCY5	ADCY4	ADCY3	ADCY2	ADCY9	ADCY8	ADCY7	ADCY6	PPAT
GO_Biological_Process_2018	positive regulation of lymphocyte differentiation (GO:0045621)		IL22	XBP1	SYK	NCKAP1L	ZBTB1	PPP2R3C	GATA3	IL4	ZAP70	IL7	MMP14	AXL	ZMIZ1	BTK	CD27	GAS6
GO_Biological_Process_2018	small nucleolar ribonucleoprotein complex assembly (GO:0000491)		RUVBL1	SHQ1	NUFIP1	PIH1D2	ZNHIT6	PIH1D1	RUVBL2	TAF9	F1
GO_Biological_Process_2018	Fc receptor sigling pathway (GO:0038093)		MAP3K1	FBXW11	IGHV3-11	IGKV5-2	IGHV3-13	IGKV1D-39	IGKV1D-33	PSMB9	TEC	PSMC6	MAPK10	PSMC4	PSMC5	PSMC2	PSMC3	IGKV1-5	PSMC1	UBE2N	CALM1	IGKV3-20		RELA	IGHV3-23	UBE2D1	UBE2D2	IGLV3-1	PSMB11	PSMB10	PSMD9	NRAS	PSMD7	PAK2	PSMD8	PAK1	PSMD5	IGKV1-17	PSMD6	PSMD3	PSMD4	IGKC	IGKV1-16	PSMD1	GRAP2	PSMD2	IGKV1-12	MAP3K7	BTRC
GO_Biological_Process_2018	positive regulation of endothelial cell chemotaxis (GO:2001028)		SEMA5A	FGF2	HSPB1	VEGFA	FGF18	TMSB4X	FGF16	P2RX4	FGFR1	PRKD1	KDR	MET	PRKD2
GO_Biological_Process_2018	cellular response to sterol depletion (GO:0071501)		NPC1L1	INSIG2	INSIG1	ERLIN2	SCAP	ERLIN1	ARHGEF10L
GO_Biological_Process_2018	pyruvate metabolic process (GO:0006090)		SDS	SLC16A1	PDHA2	TPI1	PDHA1	PKLR	PGAM1	PDHX	PGAM2	BPGM	GCK	PKM	PFKM	PFKL	HOGA1	HKDC1	HAGH	PGAM4	DLD	ALDOB	ALDOA	PFKFB1	LDHAL6B		PFKFB2	CELSR1	GLO1	PDHB	ENO2	HK1	HK3	HK2	LDHC	LDHB	SRR	LDHA	BSG	PGK2	ME1	PGK1	SLC16A8	DLAT	ME3	SLC16A3	PCK2	PCK1	PGM1
GO_Biological_Process_2018	cyclic nucleotide biosynthetic process (GO:0009190)		GUCY2D	GUCY1A3	GUCY2C	GUCY1B3	GUCY1A2	GUCY2F	GUCY1B2	NPR1	ADCY1	NPR2	ADCY5	AMPD2	ADCY4	ADCY3	ADCY2	ADCY9	ADCY8	ADCY7	ADCY6
GO_Biological_Process_2018	regulation of mitochondrial outer membrane permeabilization involved in apoptotic sigling pathway (GO:1901028)		GSK3B	GSK3A	MPV17L	SLC35F6	MUL1	FZD9	TMEM102	HIP1R	HSPA1A	BAX	BAK1	ZNF205	TMEM14A	BOK	ACAA2	BID	SLC25A5
GO_Biological_Process_2018	male genitalia development (GO:0030539)		LHCGR	WT1	SHH	SRD5A2	SRD5A1	TBX3
GO_Biological_Process_2018	adenylate cyclase-inhibiting G-protein coupled receptor sigling pathway (GO:0007193)		GABBR1	HTR1F	HTR1D	NPY1R	HTR1E	GPR37L1	HTR1B	HTR1A	HTR5A	MARCO	OR56A1	OR56A5	OR56A4		CHRM3	CHRM4	CHRM1	CHRM2	DHX8	ADCY1	CHRM5	OR13F1	ADCY5	FPR2	ADCY4	ADCY3	ADRA1D	OPRL1	ADCY2	AKAP5	ADCY9	ADCY8	ADCY7	ADCY6	PSAP	GT3	OXER1	FL	DRD2	DRD3	DRD4	PSAPL1	GPR37	P2RY12	OPRK1	ADRA2A	GL
GO_Biological_Process_2018	anterograde syptic vesicle transport (GO:0048490)		SPIN	AP3D1	DTNBP1	AP3B2	AP3B1	BLOC1S5	AP3M2	BLOC1S6	BLOC1S1	BLOC1S2	BLOC1S3	BLOC1S4	AP3S1	AP3S2	AP3M1
GO_Biological_Process_2018	regulation of vesicle fusion (GO:0031338)		ANXA1	ANXA2	USP6	TBC1D2B	GRTP1	TBC1D21	TBC1D25	TBC1D26	TBC1D28		RABGAP1	STXBP1	TBC1D9B	USP6NL	C2CD5	TBC1D14	AKT2	VPS11	TBC1D15	STXBP6	TBC1D12	TBC1D13	VPS16	EVI5	VPS18	TBC1D16	TBC1D17	RABGAP1L	TBC1D8B	TBC1D9	ADPRHL1	RSG1	TBC1D1	SGSM2	SGSM1	TBC1D2	TBCK	TBC1D3	TBC1D3L	TBC1D4	VPS41	TBC1D5	TBC1D8	SGSM3	RUNDC1	RAB3A	DOC2B
GO_Biological_Process_2018	Rac protein sigl transduction (GO:0016601)		HACE1	FARP2	NCOA3	CYFIP1	DBNL	NCKAP1	RHOH	BRK1	RHOG	AIF1	HACD3	TIAM1	EPS8	ABI2	ELMO1	CDH13	RAC1	RAC2	WASF1
GO_Biological_Process_2018	epithelial cell morphogenesis (GO:0003382)		RILPL2	RAB25	STC1	RILPL1	MET	POF1B	CLDN3	SIPA1L3	GRHL2	DACT2
GO_Biological_Process_2018	negative regulation of neural precursor cell proliferation (GO:2000178)		KDM2B	WNT5A	ID2	NF1	GATA2	SIRT2
GO_Biological_Process_2018	regulation of intrinsic apoptotic sigling pathway (GO:2001242)		FIS1	SIAH1	PDIA2	BCAP31	DAPK2	BAD	CAV1	EIF2AK3	PLAUR	MMP9	SLC9A3R1	2021-09-04	LCK	CYLD	PINK1	BCL2L1	P4HB	BCL2	NDUFS3	BAX	PPIF	S100A9	TP53	S100A8	BCL2L2		SRC	DDX3X	URI1	NDUFA13	SGMS1	BCL2A1	NOC2L	HERPUD1	PYCARD	BCL2L11	BCLAF1	BCL2L10	NKX3-1	UBQLN1	PMAIP1	BMF	PDILT	RACK1	BOK	BID	MCL1
GO_Biological_Process_2018	positive regulation of striated muscle cell differentiation (GO:0051155)		TGFB1	MYLK3	EDN1	MEF2C	WNT3A	BMP10	MYOCD	MESP1	MAML1	MYOG	PROX1	NRG1	MAPK14	EFNB2	GREM1	MMP14	SMYD1
GO_Biological_Process_2018	choline catabolic process (GO:0042426)		ALDH7A1	DMGDH	BHMT	SARDH	SLC44A1	CHDH
GO_Biological_Process_2018	regulation of response to D damage stimulus (GO:2001020)		ARMT1	PRKCD	FEM1B	RPA2	HMGA2	WDR76	NSMCE1	CDK9	NSMCE4A	EID3	ETAA1	MAPT	RFWD3	CRY1	UBE2V1	UBE2V2	UBE2N		ANKLE1	PARG	SMG1	FMR1	NPAS2	ING2	CASP9	BCLAF1	MYC	NKX3-1	KMT5A	SMYD2	USP1	USP51	ABL1	NEK4	MCL1	IER3	POLH
GO_Biological_Process_2018	nuclear transport (GO:0051169)		SET	NUP205	NPM1	NXT1	NXT2	CITED1	EIF5A	RGS14	ANP32A	PSIP1	NUTF2	HMGA1	AAAS	XPO1	MYBBP1A	NUP98	RSRC1	ANP32E	BANF1	ANP32D	ANP32C	NSRP1
GO_Biological_Process_2018	regulation of integrin-mediated sigling pathway (GO:2001044)		CD177	BST1	CD63	DMTN	ITGB1BP1	PHACTR4	FL	PRKD1	EMP2	TIMP1	LOXL3
GO_Biological_Process_2018	regulation of protein kise B sigling (GO:0051896)		TGFB1	PDGFRB	EGF	PDGFRA	F10	PLEKHA1	MUL1	TSC2	FRS2	EREG	RNF41	LIN28A	SFRP5	PINK1	IAPP	LEP	TEK	ADAM8	EPHA2	OTUD3	CNTN1		KLB	CD86	RAMP3	SEMA5A	CSF3	PDCD6	CD80	PARK7	MST1R	CIB1	EGFR	RASD2	AKT1	CPNE1	FGF20	DAG1	PHLDA3	FGF23	FGF22	INSR	OSBPL8	HGF	IGF2	ESR1	SLC9A3R1
GO_Biological_Process_2018	response to amyloid-beta (GO:1904645)		NGFR	PRNP	CAC2D1	IGF1	FCGR2B	CDK5	TLR6	EPHA4	TLR4	CACNB1		APP	GSK3B	LRP1	CAC1A	CHR7	FPR2	ATP1A3	PSEN1	ADRB2	AGER	IGF1R	GRM5	CASP4	FYN	CD36
GO_Biological_Process_2018	positive regulation of response to biotic stimulus (GO:0002833)		ANKRD17	CD180	LY86	ACOD1	CYBA	PRKCA	PUM2	LRSAM1	PUM1	DDX60	BMP6	USP17L2	NLRP10	DHX58	TRIM15	SASH1	OPTN
GO_Biological_Process_2018	diterpenoid metabolic process (GO:0016101)		RARRES2	APOA2	APOA4	APOA1	RBP2	RDH5	AKR1B10	OPN1SW	AGRN		LRP2	LRP1	SDC3	SDC4	ARID4A	LRP8	AWAT2	OPN1LW	RDH12	GPC2	RDH11	RDH10	GPC1	E2F1	GPC4	GPC3	GPC6	GPC5	STRA6	ABCA4	AKR1C1	AKR1C4	AKR1C3	RPE65	DHRS3	ALDH3A2	HSPG2	CLPS	ALDH1A1	APOC3	APOC2	OPN1MW	SDC1	SDC2	PNLIP	PECR	LPL
GO_Biological_Process_2018	negative regulation of response to endoplasmic reticulum stress (GO:1903573)		PPP1R15B	USP25	UBXN1	PRKN	XBP1	LRRK2	TXNDC12	SYVN1	PARK7	CLU	HERPUD1	CREB3	CREB3L1	DJC3	OPA1	SELENOS	HSPA1A	MAGEA3	TMBIM6	RACK1	NCK1	NCK2
GO_Biological_Process_2018	negative regulation of hemopoiesis (GO:1903707)		ZBTB16	CTR9	CDC73	MEIS2	HOXA9	MEIS1	CDK6	WDR61	PTK2B	LEO1	HOXB8	IL17D	PAF1	MIXL1
GO_Biological_Process_2018	regulation of cardiac muscle hypertrophy (GO:0010611)		MTPN	CAMK2D	MEF2A	EDN1	MLIP	SMAD4	BMP10	CAV3	PARP1	IGF1	GLRX3	PRKCA	AGT	SLC9A1	NR4A3	P2RX4	RGS2	HAND2	IL6ST	LMCD1	PDE9A
GO_Biological_Process_2018	modified amino acid transport (GO:0072337)		SLC46A1	SLC3A1	SLC1A4	SLC16A12	CTNS	SLC9A3R1	SLC5A6	SLC6A8	SLC7A9	SLC25A32	FOLR3	FOLR2	SLC19A1	FOLR1
GO_Biological_Process_2018	regulation of saliva secretion (GO:0046877)		TIFAB	DCANP1	OPRK1	FGF10	NEUROG1	AQP1
GO_Biological_Process_2018	positive regulation of protein complex disassembly (GO:0043243)		UVRAG	INSR	CALCOCO2	GBA	TNF	ADRB2	IRGM	IGF1R	FYCO1	SETX	SLN	BNIP3	SMCR8
GO_Biological_Process_2018	positive regulation of blood vessel endothelial cell proliferation involved in sprouting angiogenesis (GO:1903589)		APELA	PPP1R16B	HMOX1	APLNR	AGTR1	JCAD	VEGFA
GO_Biological_Process_2018	positive regulation of cell-matrix adhesion (GO:0001954)		CCL25	PLEKHA2	JUP	CCL21	EMP2	TSC1	VEGFA	CDK6	TEK	CDH13	LIMS1	EPHA1	UTRN	HRG	CCL28		NRP1	COL16A1	GSK3B	ROCK1	CSF1	CIB1	THY1	PTPRJ	SFRP1	PPM1F	PTK2B	KDR	RAC1	MYOC	ABL1	CCR7	S100A10	CD36
GO_Biological_Process_2018	positive regulation of vesicle fusion (GO:0031340)		TMEM27	ANXA1	ANXA2	C2CD5	DOC2B	AKT2
GO_Biological_Process_2018	regulation of establishment of cell polarity (GO:2000114)		GSN	KANK1	RIPOR2	ARFGEF1	ROCK1	ROCK2	CDH5	SHTN1	RAP1B	RUFY3	PTK2B	KRIT1	KIF20B	RACK1	BCAS3
GO_Biological_Process_2018	peptidyl-lysine dimethylation (GO:0018027)		SETD3	SUV39H2	SETD7	SUV39H1	EHMT1	SMYD2	EHMT2	ASH1L	SETD2	SETMAR
GO_Biological_Process_2018	valine metabolic process (GO:0006573)		STAT5B	GHR	ALDH6A1	HIBADH	BCAT2	BCAT1	STAT5A
GO_Biological_Process_2018	protein trimerization (GO:0070206)		SIGMAR1	PNPT1	SMAD4	SCARA5	ALOX5AP	MIF	DISP1	SKI	COL6A1	COL6A2	CD247	TRIM34		WIZ	SLC1A2	HTRA2	PKD2L1	BRK1	MGST1	CLYBL	TANK	ITLN1	C1QTNF3	TCL1A	HSF1	TRIM6	TRIM4	TRIM27	EMILIN1	MLKL	TRIM21	TRIM22	ASIC1
GO_Biological_Process_2018	positive regulation of myeloid cell differentiation (GO:0045639)		MBD4	STAT5B	STAT1	NCKAP1L	STAT3	TESC	ARNT	INHBA	PRMT1	ZNF16	ACVR2A	MAPK14	FAM210B	FES	TAL1	HSPA1A	HSPA1B	RAB7B		CSF3	HMGB2	ETS1	HIF1A	FOXO3	ACVR1B	GATA1	SCIN	THPO	ANKRD54	HOXA5
GO_Biological_Process_2018	protein modification process (GO:0036211)		USP25	UBE2I	USP6	RIPK3	MCRS1	SLC35A1	FBXO2	UBL4A	WDYHV1	FBXO11	RABGGTB	FBXW2	MMP15	PLOD1	UBE2S	CPE	ADPRH	MAN2B1	PIGH	UBE2M	UBE2N		CHRM3	CHRM1	UBA7	UBE2D3	RPN1	RPN2	UBE2D2	PLOD2	ARAF	NEDD8	UBE2L6	LOXL2	UBE2L3	DUSP12	RABGGTA	SEPHS1	PPP4R2	STK38	AKT1	AKT2	ST3GAL6	ST3GAL1	YES1	CDKL3	ATG3
GO_Biological_Process_2018	phagosome acidification (GO:0090383)		ATP6V1G1	ATP6V0C	ATP6V1G2	ATP6V0E1	ATP6V1G3	ATP6V0B	ATP6V0E2	ATP6V1E1	RAB39A	RAB38	ATP6V0D2	ATP6V1B1	RAB7A	ATP6V1B2		ATP6V1A	ATP6V1D	ATP6V0D1	TCIRG1	RAB20	ATP6V0A4	ATP6V1F	ATP6V1E2	ATP6V1C1	ATP6V1H	ATP6V0A1	ATP6V1C2	ATP6V0A2
GO_Biological_Process_2018	positive regulation of protein binding (GO:0032092)		STPG1	DTX3L	BDNF	CAV1	AKTIP	AMFR	TMEM173	MMP9	HIPK2	GNL3L	BMP4	BMP2	BAMBI	HIP1R	RAPGEF2	RAN		APP	PRKN	RALB	GSK3B	EPB41	CSF3	RPL11	USP33	LRP1	HFE	LRRK2	NMD3	PARK7	TANK	STK3	STK4	TERT	RIPK2	B2M	DACT1	TCF7L2	MEF2C	WNT3A	TIRAP	TIAM1	PPP2CA	TAF1	FKBP1A	TRAF4	CAPRIN2
GO_Biological_Process_2018	protein import into mitochondrial inner membrane (GO:0045039)		TIMM9	AGK	TIMM29	NDUFA13	TIMM13	TIMM22	TIMM10
GO_Biological_Process_2018	peptidyl-arginine omega-N-methylation (GO:0035247)		PRMT7	PRMT6	PRMT9	PRMT8	PRMT3	NDUFAF7	PRMT2	CARM1	PRMT1
GO_Biological_Process_2018	regulation of cytoplasmic transport (GO:1903649)		SRC	MAP2K2	MAP2K1	LRRK2	MAPK3	CHMP3	DJC13	MAPK1
GO_Biological_Process_2018	calcium ion regulated exocytosis (GO:0017156)		RIMS3	PPP3CB	RIMS2	SCIN	VAMP7	RIMS1	SYT11	SDF4	VAMP2	ARHGAP17	SYT7
GO_Biological_Process_2018	DH dehydrogese complex assembly (GO:0010257)		ACAD9	COA1	NDUFC2	NDUFC1	TIMM21	ECSIT	NDUFS8	NDUFS7	NDUFS6	NDUFS5	TMEM126B	NDUFS4	NDUFS3	NDUFS2	NDUFS1		NDUFB9	MT-ND5	NDUFB8	MT-ND6	NDUFB7	NDUFB11	DMAC2	NDUFB6	NDUFB5	NDUFB10	NDUFB4	DMAC1	NDUFB3	NDUFB2	NDUFB1	MT-ND3	TAZ	MT-ND4	MT-ND1	MT-ND2	NDUFV3	NDUFV2	NDUFV1	NDUFA9	NDUFA8	TIMMDC1	NDUFA7	NUBPL	NDUFA6	NDUFA5	NDUFA3
GO_Biological_Process_2018	aphase-promoting complex-dependent catabolic process (GO:0031145)		UBE2C	PSMB9	CDC20	PSMC6	UBE2S	PSMC4	PSMC5	BUB1B	PSMC2	CDC16	PSMC3	CDK1	PSMC1	MAD2L1		PSMD11	PSMD10	PSMD13	PSMD12	PSMD14	AURKA	UBE2D1	PSMB11	PSMB10	AURKB	PSMD9	PSMD7	CDC23	FZR1	PSMD8	PSMD5	CDC26	PSMD6	PSMD3	CDC27	PSMD4	PTTG1	PSMD1	PSMD2	RPS27A	PLK1	UBE2E1	FBXO31	PSMA6	PSMA7	PSMA4	PSMA5
GO_Biological_Process_2018	positive regulation of transcription elongation from R polymerase II promoter (GO:0032968)		BRD4	SUPT6H	SUPT16H	BTBD18	ELL	CTR9	RTF1	GTF2F2	CDC73	CDK9	WDR61	LEO1	ELOC	EAPP	PAF1
GO_Biological_Process_2018	regulation of pri-miR transcription from R polymerase II promoter (GO:1902893)		TGFB1	NGFR	SMAD3	TGFB2	JUN	PPARA	STAT3	NFATC4	FOS	NFATC3	LILRB4	GNL3	SMARCA4	APLN	NFIB	PPARD	TP53		RELA	SPI1	SRF	PRL	PDGFB	HIF1A	TERT	SOX9	TEAD1
GO_Biological_Process_2018	positive regulation of nuclear division (GO:0051785)		INSR	EDN1	PDGFRB	EGF	NPM2	EDN3	DMRT1	IGF1	IGF2	SIRT2	EREG	IL1A	IL1B	EPGN	RGCC	CD28	PHIP		AURKA	PDGFB	LRP5	TGFA	INS	NUP62	NUSAP1	DRD3
GO_Biological_Process_2018	positive regulation of lipase activity (GO:0060193)		RHOA	PDPK1	APOC2	FGFR1	PLIN5	PLA2G5	FGFR3	RHOC	FGFR2	PNLIP
GO_Biological_Process_2018	positive regulation of ubiquitin-protein ligase activity involved in regulation of mitotic cell cycle transition (GO:0051437)		UBE2C	PSMB9	CDC20	PSMC6	PSMC4	PSMC5	BUB1B	PSMC2	CDC16	PSMC3	CDK1	PSMC1	MAD2L1		PSMD11	PSMD10	PSMD13	PSMD12	PSMD14	UBE2D1	PSMB11	PSMB10	PSMD9	PSMD7	CDC23	FZR1	PSMD8	PSMD5	CDC26	PSMD6	PSMD3	CDC27	PSMD4	PSMD1	PSMD2	RPS27A	BTRC	PLK1	UBE2E1	PSMA6	PSMA7	PSMA4	PSMA5	PSMA2	PSMA3	PSME4	PSMA1
GO_Biological_Process_2018	intrinsic apoptotic sigling pathway in response to endoplasmic reticulum stress (GO:0070059)		TNFRSF10B	DAB2IP	TMEM117	DJC10	BCL2	BAX	DDIT3	TRIB3	ATF4		CEBPB	BRSK2	ERO1A	PPP1R15A	ATP2A1	SELENOK	TANK	ITPR1	BBC3	BAG6	CASP4	AIFM1	CHAC1	BAK1	MAP3K5
GO_Biological_Process_2018	regulation of endopeptidase activity (GO:0052548)		PRELID1	ATP13A2	SERPIND1	AGT	PSMB9	HMSD	SERPINI1	FETUB	SERPINI2	HRG		SERPI12	SERPI3	SERPI4	SERPI1	SERPI2	SERPINE3	SERPINE1	SERPI10	SERPINE2	SERPI11	SERPI9	SERPI7	SERPI5	SERPI13P	SERPI6	KNG1	SPOCK3	AKT1	TIMP3	SPOCK1	SERPINF1	TIMP4	SPOCK2	TIMP1	TIMP2	SERPINB4	SERPINB5	SERPINB2	SERPINB3	AHSG	SERPINB1	SERPINF2	NRDC	A2ML1	SERPINB8	SERPINB9
GO_Biological_Process_2018	peptidyl-asparagine modification (GO:0018196)		ST6GAL2	ST6GAL1	ALG5	OST4	SYVN1	UBE2G2	C20ORF173	DPM1	DPM2	DPM3	DDOST	DAD1	OSTC	STT3B	STT3A	ST6GALC4	ST6GALC5	ST6GALC6		ST6GALC1	MCFD2	ST6GALC2	ST6GALC3	VCP	RPN1	TUSC3	RPN2	DERL3	ASGR1	UMOD	UBE2J1	ASGR2	LMAN1	FUT8	MAGT1	ST3GAL5	ST3GAL6	B4GALNT2	HIF1AN	ST3GAL1	ST3GAL2	UGGT2	UGGT1	ST3GAL3	NUDT14	ST3GAL4
GO_Biological_Process_2018	cellular response to organic cyclic compound (GO:0071407)		TGFB1	BAD	AOC1	TRPV1	POU4F1	POU4F2	WT1	CYP1A1	ADTRP		HCN4	RELA	RAMP3	ADCY1	ROCK2	AQP7	AKAP9	ZFP36L1	ADCY5	AQP8	ATP1A3	CIB2	ADCY3	AHR	TNF	ATP1A2	AKAP6	ADCY2	ATP1A1	TFPI	SFRP1	EGFR	AQP1	SLC5A5	HSP90B1	PDXP	UBE2L3	ADCY6	CRHBP	GNG2	ACTB	CDH1	RUVBL2	ZNF703	CYP1B1	SPP1	EGR1
GO_Biological_Process_2018	positive regulation of T cell proliferation (GO:0042102)		CCR2	ANXA1	LILRB2	PDCD1LG2	IL18	VCAM1	IL2	IL1B	IL4	PTPRC	TMIGD2	IL6	IL23A	CD6	CD209	TNFSF4	LEP	CD28	TNFSF9	IL6ST	CD24		CD86	EBI3	CD80	HMGB1	CD3E	CLECL1	PNP	PYCARD	FADD	RPS3	IL12RB1	IGFBP2	SYK	NCKAP1L	IGF1	IGF2	CCDC88B	HLA-DPB1	CD40LG	ZP4	CD46	ZP3	CD276	CD274	IL21
GO_Biological_Process_2018	positive regulation of cytosolic calcium ion concentration (GO:0007204)		PDGFRA	GPR55	CAC2D1	TRPV4	CXCL13	LPAR6	SELENOT	IAPP	GPRIN1	AGTR1		C3AR1	ADCY5	CHR9	GPR65	CIB2	CYSLTR1	PLCE1	S1PR4	S1PR3	GPR157	PROK2	PTGDR	FIS1	XCR1	F2R	TRPC3	AVPR1B	ESR1	CACNB3	GPR32P1	DLG4	CCKBR	NMUR2	PTGFR	C5AR1	CALCA	CAC1A	C5AR2	CAC1C	LPAR2	LPAR3	LPAR4	MCHR1	LPAR1	TRPM1	ABL2
GO_Biological_Process_2018	plasma membrane to endosome transport (GO:0048227)		RAB5C	USP6NL	SORT1	RAB35	SGSM3	COMMD1	RAB11A	RAB5B
GO_Biological_Process_2018	regulation of integrin activation (GO:0033623)		FARP2	SRC	SELP	CXCL13	FBLIM1	PLEK	PIEZO1	PTGER4	KIF14
GO_Biological_Process_2018	organophosphate biosynthetic process (GO:0090407)		G6PD	GK	TPI1	PCYT2	TPK1	MOCOS	CPS1	GPAM	GNPAT	MOCS1	MOCS2	GALK2		DDR2	GK3P	MOCS3	PDXK	DGKE	IPPK	FITM1	LPCAT1	FITM2	FGF2	AGPAT3	AGPAT4	GPHN	AGPAT5	NFS1	GK5	PPIP5K1	PPIP5K2	GPAT2	PIP5K1A	PNPO	MBIP	IP6K3	FADS1
GO_Biological_Process_2018	positive regulation of endothelial cell proliferation (GO:0001938)		CCL26	CCL24	EGFL7	WNT5A	PPP1R16B	VEGFC	SIRT6	VEGFD	SIRT1	TGFBR1	APLN	VEGFA	VEGFB	BMP4	PDCL3	SP1	BMP2	TEK	APLNR	PLXNB3	AGTR1	JCAD	SCG2	CNTN1		BMPR2	SEMA5A	PDCD6	HMGB1	HTR2B	HMGB2	NRAS	APELA	AKT3	AKT1	KDR	EGR3	ZNF580	PDPK1	PROX1	ARNT	GDF2	VASH2	PRKCA	PGF	NELL2	ADAM17
GO_Biological_Process_2018	glucurote metabolic process (GO:0019585)		UGT1A10	UGT2A1	UGT2B15	UGT1A1	UGT2B17	ABHD10	UGT1A6	UGT2A3	UGT2B4	UGT1A4	UGT1A3	UGT1A9	UGT2B7	UGT1A7
GO_Biological_Process_2018	positive regulation of cAMP-mediated sigling (GO:0043950)		CXCL10	CXCL11	CXCL9	RAPGEF2	ADRB1	GPR62	PF4	GPR61
GO_Biological_Process_2018	positive regulation of leukocyte apoptotic process (GO:2000108)		LYN	MEF2C	HCAR2	CDKN2A	PIK3CB	RAPGEF2	PIK3CD	SIRT1	LGALS9
GO_Biological_Process_2018	R secondary structure unwinding (GO:0010501)		DDX18	HFM1	HELQ	DDX17	DDX59	DDX56	DDX54	DDX10	DDX55	DDX52	DDX31	DDX53	DDX50	DDX51	DDX19A	DDX19B	DDX39A	DDX39B	AGO4	AGO2	AGO3	AGO1		EIF4A3	EIF4A2	DDX27	DDX49	DDX6	DDX3X	EIF4A1	DDX28	DDX3Y	DDX5	DHX9	DDX47	DDX25	DDX4	DDX23	DDX46	DDX1	DDX24	DDX21	DDX43	DDX41	DDX20	DDX42	DHX36
GO_Biological_Process_2018	sodium ion import (GO:0097369)		HCN4	SLC9C1	SLC8A1	SLC9C2	SLC9A1	SLC9A2	SLC9A3	SLC9A4	SLC9A5	SLC9A6	SLC9A7	SLC9A8	SLC9A9	TRPM4	HCN2
GO_Biological_Process_2018	cell communication by electrical coupling involved in cardiac conduction (GO:0086064)		RYR2	CAC1C	ATP1A3	ATP1A2	ATP1A1	ATP1B2	ATP1B1	SLC8A1	FKBP1B	GJC1	GJA1	GJA5	PKP2	PRKACA
GO_Biological_Process_2018	positive regulation of developmental process (GO:0051094)		ACVR1	ZBTB16	MUL1	ISL1	POU4F2	SOX11	PINK1	TMEM79	LEP	SRSF6		PRKN	SCX	FAM129B	LRP6	TNF	MST1L	CTGF	LM	ZNF703	KDR	ZNF268	FIS1	ESRRB	INSR	JUND	XBP1	SERPINF2	HLA-G	GDNF	TMEM119	LHX1	VIL1	FGFR2	PAXIP1	FOXE3	HPN	TFRC	PDGFB	CORO1B	CORO1C	RBPJ	FGF7	SYDE1	FGF8	SOX9	TP53BP1
GO_Biological_Process_2018	regulation of transcription from R polymerase II promoter involved in myocardial precursor cell differentiation (GO:0003256)		TBX2	NOTCH1	GREM1	T	MYOCD	SRF	RBPJ
GO_Biological_Process_2018	regulation of R splicing (GO:0043484)		SRRM4	AHK2	MYOD1	CLK4	JMJD6	CLK3	ERN1	CLK2	SON	CLK1	ESRP2	ESRP1	RBM20	SRSF3	HNRNPF	RBM22	RBMY1C		CELF1	YTHDC1	AHK	AKAP17A	PQBP1	AFF2	PTBP1	PTBP2	PRX	CWC22	HABP4	METTL16	MBNL1	MBNL2	RBM38	TIA1	MBNL3	RRP1B	DYRK1A	SRPK1	PTBP3	SRPK2	RPS26	SETX	HNRNPH1	PIK3R1	AGGF1	ZPR1	BRDT
GO_Biological_Process_2018	protein alkylation (GO:0008213)		PRMT3	FAM98A	PRMT2	HSPA8	PRMT1	EEF2	KIN	CAMKMT	EEF1A1	BHMT	METTL22	ETFBKMT	ETF1	FAM98B	SNRPB	EEF1AKMT2	CALM1		EEF1AKMT1	VCP	ETFB	METTL21C	GSPT1	METTL21A	PCMT1	SNRPD3	VCPKMT	RPS2	EEF2KMT	LCMT1
GO_Biological_Process_2018	glomerular epithelial cell differentiation (GO:0072311)		WT1	BASP1	PTPRO	KLF15	PROM1	CD24
GO_Biological_Process_2018	Ras protein sigl transduction (GO:0007265)		MAPK14	MAPK11	COL1A2	SHTN1	AGTR1	RABL3	TP53		RB1	CYFIP1	NTN1	CRKL	PLCE1	SHOC2	SAMD3	NGFR	PLK2	RAB39A	RAB27A	RAB39B	RAB27B	IGF1	CNKSR3	CNKSR2	CNKSR1	GRAP	PRKD1	GRB2	RGL2	RAB40AL	HACD3	EPS8	RASSF1	HACE1	NCOA3	BRAP	RHOA	JUN	RHOH	RHOF	RHOG	RHOD	RAB33A	RAP2A	RAB33B	RHOB	RHOC
GO_Biological_Process_2018	negative regulation of sypse organization (GO:1905809)		TLR2	NEUROD2	ARHGEF15	SLIT1	LILRB2	APOE	ROBO2
GO_Biological_Process_2018	negative regulation of intrinsic apoptotic sigling pathway by p53 class mediator (GO:1902254)		PRKN	CD74	KDM1A	MIF	PTTG1IP	TRIAP1	SIRT1	ING2	MUC1	TAF9	CD44	TAF9B	MDM2	ZNF385A
GO_Biological_Process_2018	negative regulation of phospholipid metabolic process (GO:1903726)		RUBCN	SLC27A1	APOC1	PIK3IP1	WASHC1	DAB2IP
GO_Biological_Process_2018	maintence of protein localization in endoplasmic reticulum (GO:0035437)		PDIA3	ANKRD13C	TAPT1	PDIA2	HSPA5	OS9	RER1	INSIG1	GPAA1
GO_Biological_Process_2018	negative regulation of phosphorylation (GO:0042326)		TGFB1	LYN	WARS	ACTN3	SIRT1	ATG14	BMP7	BMP4	IMPACT	MAPT	FKBP8	PPIF	MYADM	FBP1	TARDBP	TERF2IP		PPP1R15B	PRKN	ANKLE2	NPRL2	PRKRIP1	LRRK2	HNRNPU	LRP6	FAM129A	PARK7	CIB1	FBLN1	MYCNOS	CHORDC1	SLIT2	STAP1	WWTR1	NTRK3	CDKN2C	DYNLL1	CDKN2D	PPARA	CDKN2A	CDKN2B	PRNP	PAQR3	IGFBP3	INHBA	CBFA2T3	IBTK
GO_Biological_Process_2018	unsaturated fatty acid biosynthetic process (GO:0006636)		HPGD	SCD5	ALOX15	ALOX5AP	ALOX12B	ALOX12	ALOX15B	LTC4S	FADS3	SCD	ALOX5	DEGS1	ALOXE3	DECR2	FADS1
GO_Biological_Process_2018	negative regulation of lipid biosynthetic process (GO:0051055)		FBXW7	SLC27A1	ACADVL	ERLIN2	ERLIN1	AKR1C3	BRCA1	BMP5	BMP2	CEACAM1	APOC1	ACADL	APOC3	GPER1	SIK1	TRIB3	WNT4
GO_Biological_Process_2018	regulation of macrophage differentiation (GO:0045649)		C1QC	ADIPOQ	IL34	PTPN2	CSF1	INHBA	LIF	PRKCA	CASP8	FADD	RIPK1	PF4	INHA
GO_Biological_Process_2018	regulation of mesenchymal stem cell differentiation (GO:2000739)		PDGFRA	REST	SOX9	LTBP2	SOX5	SOX6
GO_Biological_Process_2018	regulation of BMP sigling pathway (GO:0030510)		TFAP2B	FOXD1	SMURF2	SMURF1	ITGA3	HIPK2	SOX11	SFRP4	SKI	BMP4	UBE2O	NBL1	DAND5		DLX1	ACVRL1	BMPR2	LRP2	PCSK6	CYR61	C3CER1	BMPER	WNT1	SKIL	ZNF423	HES5	SMAD2	SKOR1	SKOR2	SMAD4	NOG	VWC2	GDF3	GDF5	SMAD7	SULF1	SMAD6	LEMD3	FBXL15	LEMD2	GREM1	SPART	XIAP	ENG	RNF165	TRIM33	CRB2
GO_Biological_Process_2018	peroxisomal membrane transport (GO:0015919)		PEX19	PEX5	PEX3	ABCD1	RAB8B	PEX16
GO_Biological_Process_2018	rel water homeostasis (GO:0003091)		TFAP2B	WFS1	CYP4F2	AVPR2	CYP4A11	MYO5B	CYP4F12	RAB11A	PRKAR1B	PRKAR1A	CYP11B2	AVP		ADCY1	ADCY5	ADCY4	ADCY3	ADCY2	AQP3	ADCY9	ADCY8	AQP4	ADCY7	AQP1	ADCY6	AQP2	PRKACG	RAB11FIP2	PRKAR2B	PRKAR2A	PRKACB	PRKACA
GO_Biological_Process_2018	phosphatidylinositol dephosphorylation (GO:0046856)		MTMR1	MTMR2	MTMR3	INPP5B	SYNJ1	INPP5F	SACM1L	INPP5K	PTEN	MTMR6	MTM1
GO_Biological_Process_2018	negative regulation of response to stimulus (GO:0048585)		TGFB1	PTPN1	MAP3K3	EPHA6	SPINK5	ACVR1	EPHA5	PDGFRB	EPHA8	PDGFRA	RYK	TGFB2	EPHA7	FOXP3	AXL	TEK	ROR2	EPHA2	ROR1	EPHA1	EPHA4	RAF1	EPHA3		NLRX1	NOD1	NOD2	MST1R	CLU	ARAF	EGFR	NLRP9	NLRP7	NLRP8	AKT3	NLRP5	NLRP6	SLIT2	NLRP3	KDR	NLRP4	UBASH3A	MUSK	NLRP2	UBASH3B	ZC3H10	INSR
GO_Biological_Process_2018	desensitization of G-protein coupled receptor protein sigling pathway (GO:0002029)		GRK2	ARRB1	ADM	ARRB2	GTF2H2	ADRB2	LY6G6E	DRD3
GO_Biological_Process_2018	intra-Golgi vesicle-mediated transport (GO:0006891)		TRAPPC3	NSF	GABARAPL2	COG8	COG6	COG5	COG4	TRAPPC10	COG3	COG2	COG1	RAB33B	COPZ1	COPG1	COPG2	COPE		TRAPPC3L	COPA	GOSR1	COPB2	COPB1	PA	GOSR2	DJC28	PG	RAB41	GOLGA3	GOLGA5	VTI1B	VTI1A	RAB6B	RAB6C	RAB6A
GO_Biological_Process_2018	positive regulation of ryanodine-sensitive calcium-release channel activity (GO:0060316)		TRDN	GSTM2	GSTO1	AKAP6	CALM2	JPH2	CALM3	CALM1
GO_Biological_Process_2018	chondroitin sulfate proteoglycan biosynthetic process (GO:0050650)		CSGALCT2	CHST9	CSGALCT1	CHST7	CHPF2	B3GAT3	B3GAT2	B3GAT1	BGN	DCN	VCAN	BCAN	CSPG5	CSPG4	CHST3	PXYLP1		CHPF	NCAN	XYLT2	CHST12	CHST13	CHSY3	CHSY1	CHST11	CHST15
GO_Biological_Process_2018	gastrulation (GO:0007369)		MKKS	EOMES	SMAD2	T8B	MESP1	LRP6	WNT8B	LRP5	NR4A3	FGF8	C3CER1	APELA	LHX1	GSC	NPHP3	MEGF8	MIXL1
GO_Biological_Process_2018	regulation of p38MAPK cascade (GO:1900744)		MAP3K4	GADD45B	GADD45A	MINK1	GADD45G	PRMT1	GDF6	VEGFA	DAB2IP	IL1B	DLG1	BMP2	KARS	PER1	LEP	HAND2	ULK4	NCF1	EZR		PHLPP1	PTPN22	AGER	DUSP10	ZC3H12A	XDH	SASH1
GO_Biological_Process_2018	regulation of bicellular tight junction assembly (GO:2000810)		PRKCH	ROCK1	ROCK2	CBFB	RUNX1	TNF	TJP1	IKBKB	OCLN	MYO1C	CLDN5	NPHP1	SI2	NPHP4	SI1	PRKACA
GO_Biological_Process_2018	creatine metabolic process (GO:0006600)		STAT5B	GAMT	CKMT2	GHR	SLC6A8	GATM	CKM	CKMT1A	CKB	STAT5A
GO_Biological_Process_2018	regulation of tumor necrosis factor secretion (GO:1904467)		ORM2	ORM1	DHX9	DDX58	FZD5	WNT5A	NR1H4	DEFB114	IFIH1	C1QTNF4	MAVS	ZC3H12A	SYT11	HAVCR2	LGALS9
GO_Biological_Process_2018	pathway-restricted SMAD protein phosphorylation (GO:0060389)		TGFB1	ACVR1	USP15	TGFB2	BMP10	GDF2	GDF7	SMAD7	GDF6	TGFBR1	TGFBR2	TGFBR3	BMP2
GO_Biological_Process_2018	negative regulation of cyclin-dependent protein serine/threonine kise activity (GO:0045736)		HEXIM2	CDKN2C	CDKN2D	HEXIM1	CDKN2A	PLK1	INCA1	CDKN2B	MYOCD	NR2F2	LATS2	LATS1	TFAP4	APC	CDK6	CDK4		CEBPA	CDKN1B	PTEN	IPO7	IPO5	HHEX	CDK5RAP1	MEN1
GO_Biological_Process_2018	nonribosomal peptide biosynthetic process (GO:0019184)		GSS	MGST2	CNDP2	OPLAH	GGCT	GCLC	BDH2	CHAC1	HAGH	CHAC2	GCLM	GGT1
GO_Biological_Process_2018	positive regulation of dendrite extension (GO:1903861)		CPNE9	UNC13A	SYT4	SYT3	SYT2	CPNE6	CPNE5	SYT1	SMURF1	ITSN2	SYT17	NEDD4L	RASAL1	SYT14P1	RIMS2	RIMS1	PLAA
GO_Biological_Process_2018	L-alanine transport (GO:0015808)		SLC36A2	SLC36A1	SLC36A4	SLC36A3	SLC38A7	SLC1A4	SLC38A3
GO_Biological_Process_2018	cellular response to growth factor stimulus (GO:0071363)		TGFB1	ACVR1	WNT5A	HFE2	ERN1	MAPK14	RUNX2	EEF1A1	GAREM1	ACAP2	MAPKAPK2	RAB35	PDCD5	MT1G		ZFP36L1	CIB1	SFRP1	EGFR	DLL4	ZFP36L2	CLEC3B	C3CER1	ZFP36	HAS2	HAS1	AKT1	KDR	CPNE3	PDE8A	SMAD3	PLK5	STAT5B	MAP2K5	EGR3	WNT10A	MAP2K3	SMAD4	HGF	GDF2	SMAD7	SMAD9	EHD1	SETX	PRKD1	SI2	PRKD2
GO_Biological_Process_2018	positive regulation of cellular process (GO:0048522)		EGF	LACRT	MCTS1	RPL23	DICER1	ISL1	DKK1	SOX11	EID3	TNFSF4	IL31RA	CDK13	VIP		LEF1	ANKLE1	MTMR2	PRSS2	CNTF	SCX	DLL1	CNST	CSPP1	CAPNS1	MYC	AKT1	AKT2	VPS11	HES1	NKX2-6	NKX2-5	PROK2	ZNF268	PROK1	HES5	TAF9B	CNOT6L	GPLD1	JUND	SAP30BP	PRKCD	TSLP	SERPINF2	INO80	PARD3	HCFC1	ZNF16
GO_Biological_Process_2018	hexose biosynthetic process (GO:0019319)		G6PC	MDH2	TPI1	GOT2	PGAM1	GOT1	PGAM2	SORD	BPGM	G6PC2	PER2	G6PC3	PC	PGAM4	GAPDHS	CRY1	SLC25A11	ALDOC	SLC25A10	ALDOB	SLC25A13	FBP1	SLC25A12	ALDOA	FBP2	GAPDH	PFKFB1	ATF4	GPI		SLC25A1	CRTC2	AKR1B1	ENO1	ENO2	ENO3	POLR2D	PGK1	MDH1	CHST15	PPARGC1A	PCK2	PCK1	SLC37A4	PGM1
GO_Biological_Process_2018	regulation of sterol transport (GO:0032371)		APOC1	LRP1	APOA1	APOE	APOA5	TSPO	APOA4
GO_Biological_Process_2018	regulation of hemopoiesis (GO:1903706)		CREBBP	PURB	ACE	LGALS3	CSF2	CBFB	EIF2AK2	RUNX1	PRKCB	PDCD2	IL17D
GO_Biological_Process_2018	positive regulation of antigen receptor-mediated sigling pathway (GO:0050857)		PRKCH	RELA	NFAM1	PRKCB	PTPRC	LCK	SLC39A10	TESPA1	STAP1	TRAT1	KCNN4	PRKD2	RPS3	CD226	RAB29		NECTIN2
GO_Biological_Process_2018	cellular response to radiation (GO:0071478)		OPN3	OPN5	KDM4D	OPN4	GADD45A	NSMCE3	HUS1	INO80	SIRT1	RHOB	SPIDR	MAPK14	OPN1MW2	RAD51	EEF1D	ERCC4	OPN1MW3	OPN1MW	NET1	INTS7	GRB2	RHNO1	OPN1SW	RGR	CLOCK	TP53	RAD9A	RAD9B		BLM	CDKN1A	RRH	SWI5	ADIRF	TANK	RAD51AP1	TRPM1	OPN1LW	IFI16	FIGNL1	RHO	ECT2	TNKS1BP1
GO_Biological_Process_2018	ATP synthesis coupled electron transport (GO:0042773)		NDUFA12	NDUFB6	MT-CO2	NDUFS2	NDUFV3	TAZ	NDUFV1	COQ7	COA6
GO_Biological_Process_2018	macromolecule modification (GO:0043412)		ST6GAL2	ST6GAL1	PARP1	C20ORF173	ADAT3	LRPPRC	ZFP64	ST6GALC4	ST6GALC5	ZNF335	ST6GALC6		SETD5	ST6GALC1	ST6GALC2	ST6GALC3	PARN	PRDM10	CHD1	ST3GAL5	ST3GAL6	ST3GAL1	ST3GAL2	ST3GAL3	ST3GAL4
GO_Biological_Process_2018	platelet aggregation (GO:0070527)		FGB	PDGFRA	P2RY12	FGG	FIBP	MYL12A	RAP2B	PIK3CB	MYH9	TYRO3	GS	MYL9	TLN1	METAP1	GAS6	FERMT3	VCL		STXBP1	PLEK	ILK	HBB	ITGB3	STXBP3	ACTG1	HSPB1	GATA1	PIK3CG	ACTB	CSRP1	FL	UBASH3B	FGA	CLIC1
GO_Biological_Process_2018	molybdopterin cofactor metabolic process (GO:0043545)		NFS1	MOCS3	MOCOS	MOCS1	MOCS2	GPHN	MBIP
GO_Biological_Process_2018	protein localization to membrane (GO:0072657)		PPIL2	SH3GLB1	DENND4C	ACTN2	ATP1B3	SCRIB	ATP1B1	RAB34	ABCA12	RAB32	RAB37	RAB38	PKP3	PKP2	MYADM	TNIK	AGRN		STXBP1	FRMPD1	RAMP3	ROCK1	ROCK2	LRP6	TNF	NKD2	TSPAN33	GOLGA7B	RAB40A	RAB40B	RAB40C	BSG	CDH1	CAPN3	FL	RAB29	S100A10	CLASP2	MYO5A	ANK3	NUP155	HPS6	ANK1	ANK2	SLC9A3R1	CACNB2	EHD2
GO_Biological_Process_2018	regulation of interleukin-10 production (GO:0032653)		TSLP	XCL1	PDCD1LG2	FOXP3	FCGR2B	IL23A	TNFSF4	TLR9	CD28	CD40LG	CD46	TLR4		CD274	IL23R	HMGB1	NOD2	HSPD1	DLL1	AGER	IVA	IL12B	PIBF1	JAK3	TIGIT	CD34
GO_Biological_Process_2018	regulation of protein kise activity (GO:0045859)		UVRAG	MMD2	TSC2	LRRC66	NYX	EREG	TARBP2	CD4	CEP85	EPHA1		RB1	CSF1	LRP6	PARK7	TNF	MRNIP	PREX2	RELN	PAK2	FLRT3	CHORDC1	PREX1	FLRT1	FLRT2	AKT1	PLCE1	UBASH3B	SPDYE7P	WWTR1	MAP2K3	TSPYL2	DAXX	XRCC5	CISH	XRCC6	SPDYE16	SLC9A3R1	PTK2	TRAF4	QARS	PPP1R1A	JTB	PPP1R1C	GQ	SPDYA	TAB2
GO_Biological_Process_2018	extracellular matrix assembly (GO:0085029)		TGFB1	GPM6B	TNXB	FAM234A	LOXL1	FBLN5	FAM234B	LOX	MFAP4	HAS2	HAS1	HAS3	GAS6	ATP7A	RAMP2	MYH11
GO_Biological_Process_2018	central nervous system neuron development (GO:0021954)		NTRK2	MAPT	MAP2	NPY	RAPGEF2	PTEN	GBA2	ATP7A	ARHGAP35
GO_Biological_Process_2018	androgen biosynthetic process (GO:0006702)		MBD4	CYP17A1	SRD5A3	SRD5A2	HSD3B1	HSD3B2	HSD17B3	HSD17B6	SRD5A1	WNT4
GO_Biological_Process_2018	lymphatic endothelial cell differentiation (GO:0060836)		ACVRL1	BMPR2	SOX18	PDPN	PROX1	PROX2	ACVR2B
GO_Biological_Process_2018	rR base methylation (GO:0070475)		TRMT112	EMG1	METTL15	NSUN5P2	NSUN5	NOP2	METTL15P1	BUD23	METTL16	NSUN5P1	FDXACB1
GO_Biological_Process_2018	rel filtration cell differentiation (GO:0061318)		WT1	BASP1	PTPRO	KLF15	PROM1	CD24
GO_Biological_Process_2018	regulation of D biosynthetic process (GO:2000278)		ADIPOQ	SMG5	ACVRL1	PDGFRB	BMPR2	PARP4	PINX1	TNKS	HGF	FAM129B	GDF2	PDGFB	TERF2	SMG6	DACH1	RGCC	MYC	ATM	ANKRD1	PRKD2	FGFR4	POT1
GO_Biological_Process_2018	positive regulation of spindle checkpoint (GO:0090232)		DYNC1LI1	GEN1	TPR	PCID2	XRCC3	MAD2L1	NDRG1	NDC80
GO_Biological_Process_2018	dendrite extension (GO:0097484)		CDKL3	SLC9A6	LLPH	AUTS2	TMEM108	SH3GL2
GO_Biological_Process_2018	mitochondrion distribution (GO:0048311)		MEF2A	MAPT	CLUH	LRRK2	HAP1	MSTO1	TRAK2	ATCAY	TRAK1	MTM1	DNM1L
GO_Biological_Process_2018	iron ion import across plasma membrane (GO:0098711)		PICALM	STEAP4	HFE	ARHGAP1	STEAP2	STEAP3
GO_Biological_Process_2018	regulation of endoplasmic reticulum unfolded protein response (GO:1900101)		COPS5	FICD	XBP1	PIK3R1	HSPA5	BAX	BAK1	RACK1	ERN1
GO_Biological_Process_2018	response to dopamine (GO:1903350)		PRKN	LRRK2	MAPK3	MAPK1	DRD1	ABL1	ATF4	GABPA	SULT1A3
GO_Biological_Process_2018	regulation of energy homeostasis (GO:2000505)		PRKAA2	SGIP1	BMP8A	METRNL	NR1D2	DLL1	PASK	PRKAA1	FOXO1	NR4A3	FLCN	MLXIPL	EIF4G1	LEPR	CD36	PPARGC1A
GO_Biological_Process_2018	exit from host cell (GO:0035891)		PPIA	VPS4A	IST1	VPS4B	RAB7A	PPID
GO_Biological_Process_2018	glutamine family amino acid biosynthetic process (GO:0009084)		GLS2	PYCR1	PYCR2	ACOD1	GLS	GLUD1	ASS1	GLUD2	CPS1	LGSN	ALDH18A1	GLUL	GS
GO_Biological_Process_2018	AMP metabolic process (GO:0046033)		ADSL	ADSSL1	AK3	AK4	AMPD3	ADSS	AK9
GO_Biological_Process_2018	negative regulation of gluconeogenesis (GO:0045721)		CLK2	ADIPOQ	C1QTNF3	MST1	PGP	INS	SOGA1	SIK1	GCK
GO_Biological_Process_2018	excitatory postsyptic potential (GO:0060079)		MPP2	GSK3B	GSK3A	CHR3	MEF2C	GRID2	NPFF	LRRK2	ARRB2	GRIN2D	GRIN2C	NPAS4	MAPK8IP2	GRIN2B	GRIN2A	GPRIN1	AKT1	DRD2	RAB3GAP1
GO_Biological_Process_2018	regulation of D damage response, sigl transduction by p53 class mediator (GO:0043516)		CD74	MIF	DYRK1A	SIRT1	HIC1	SI2	ATM	PLA2R1	SI1	EEF1E1	ATR	CD44	MDM2		PSMD10	KDM1A	DDX5	PTTG1IP	TWIST1	SPRED2	SPRED1	KMT5A	SMYD2	ANKRD1	MSX1	PMAIP1
GO_Biological_Process_2018	positive regulation of keratinocyte differentiation (GO:0045618)		MBD4	PRKCH	NCOA3	IL20	VDR	FOXC1	NUMA1	H2AFY	NME2	CYP27B1	TRIM16	H2AFY2
GO_Biological_Process_2018	negative regulation of coenzyme metabolic process (GO:0051198)		HDAC4	PPARA	ACTN3	CBFA2T3	FBP1	PFKFB1
GO_Biological_Process_2018	negative regulation of ubiquitin-protein ligase activity involved in mitotic cell cycle (GO:0051436)		UBE2C	PSMB9	CDC20	PSMC6	PSMC4	PSMC5	BUB1B	PSMC2	CDC16	PSMC3	CDK2	CDK1	PSMC1	MAD2L1		PSMD11	PSMD10	PSMD13	PSMD12	PSMD14	UBE2D1	PSMB10	FBXO43	PSMD9	PSMD7	CDC23	FZR1	PSMD8	PSMD5	CDC26	PSMD6	PSMD3	CDC27	PSMD4	PSMD1	PSMD2	RPS27A	UBE2E1	PSMA6	PSMA7	PSMA4	PSMA5	PSMA2	PSMA3	PSMA1	APC4	PSME2
GO_Biological_Process_2018	intracellular lipid transport (GO:0032365)		PRKAA2	CPT1B	CPT1A	MID1IP1	PRKAG2	PRKAB2	ACACB	PLEKHA8	ACACA	NPC2	CPT2	ARV1	COL4A3BP	SLC25A20	THRSP
GO_Biological_Process_2018	purine ribonucleoside bisphosphate metabolic process (GO:0034035)		PODXL2	ABHD14B	SULT2A1	SULT1C4	SULT1A2	TPST2	SULT2B1	SULT1A1	SULT1B1	SULT1C2	IMPAD1	SULT1E1	TPST1	ENPP1	BPNT1	SULT6B1	SULT4A1	SULT1A4	SULT1A3
GO_Biological_Process_2018	translatiol termition (GO:0006415)		PTCD3	MRPS18C	MRPS18B	MRPS18A		DAP3	APEH	ERAL1	MRPL10	N6AMT1	MRPL19	MRPL17	MRPL18	MRPL15	MRPL16	MRPL1	MRPL13	C12ORF65	MRPL14	GSPT2	MRPL11	MRPL12	GSPT1	MRPL20	MRPL4	MRPL21	MRPL3	MRPL2	MRPL9	MRPL28	MRPS2	MRPL27	MRPL24	MRPS7	MRPL22	MRPS6	MRPL23	MRPS5	MRPL32	MRPL30	MRPS9	ETF1	MRRF	MTRF1L	MRPS16	MRPS17	MRPS14
GO_Biological_Process_2018	regulation of protein targeting to mitochondrion (GO:1903214)		UBL4B	FBXW7	NBPF3	SH3GLB1	STARD7	HSPA1L	ATPIF1	ZBTB17	WDR75	NRG1	HUWE1	WBP11	MYBPC1	ATG13	HAX1	MIS18A	PINK1	TSGA13	KAT2A	IL9R	FAM20B	OR13C4	RHOU	OSCP1	TOMM7		USP36	PRKN	GPR26	GLS2	GSK3A	UBE2D3	LRRK2	MRGPRE	UBE2L3	RNF31	PARL	SELENOI	RUVBL1	UGCG	IFNL3	PSMD8	ABLIM3	CTSK	MICALL2	VPS11	DPH6
GO_Biological_Process_2018	negative regulation of cellular biosynthetic process (GO:0031327)		TGFB1	ADIPOQ	PTGIS	FBXW7	MST1	CAV1	PROX1	ERLIN2	ATP2B4	DKKL1	NR1H4	ERLIN1	AKR1C3	NFKB1	FOXP3	GCK	CLK2	CEACAM1	APOC1	APOC3	FGF19	RAPGEF2	SI2	PGP	GLA	SI1	SIK1	TRIB3	ASB1		FCN3	SLC27A1	ACADVL	PLEK	MPV17L	GFI1	ACMSD	CLTC	BRCA1	AP2A1	INS	SOGA1	KHSRP	C1QTNF3	ZC3H12A	ACADL	CD34
GO_Biological_Process_2018	negative regulation of cellular component organization (GO:0051129)		CARMIL1	CARMIL2	RUBCN	RDX	HSPA8	RPL13A	HSPA2	LILRB1	APOA2	DNM2	TMEFF2	IMPACT	FAP	APOA1	HSPA1A	RAPGEF3	ULK1	RAF1	EPHA3	HSPA1B		MTMR2	DDX3X	MCTP1	GSK3B	WASHC2C	SNX33	TNF	LRSAM1	DJB2	DJB1	DJB6	SLN	IRAK3	PACSIN3	DJB8	DFFA	TFIP11	SVIP	CDC42	PRKCZ	APOC3	DJA4	PRKD1	SPRY2	NOP53	HDAC6
GO_Biological_Process_2018	glycoprotein metabolic process (GO:0009100)		MGEA5	FBXO2	TNIP1	MAN2B2	MAN2B1		ST6GALC3	PARK7	ADAMTS13	PCSK6	NEU4	FUT8	MAN2C1	ST8SIA6	MAN1A2	MAN1A1	ST3GAL2	GAL3ST4	ST3GAL4	MANBA	EDEM1	ST8SIA2	EDEM2	ST8SIA3	ST8SIA4	EDEM3	USF3	ERP44	GOLPH3	MGAT4A	A4GNT	B3GNT6	MGAT4B	MAN1B1	HPSE	STT3B	B4GALT7	ST6GALC6	ENGASE	NGLY1	GCNT1	HIF1A	MAN2A2	MAN1C1	AGA	MAN2A1	ADAMTS9
GO_Biological_Process_2018	response to muscle stretch (GO:0035994)		RYR2	CSRP3	NPPA	ANKRD1	TCAP	DMD	TTN	SLC8A1	SLC9A1
GO_Biological_Process_2018	regulation of T-helper 1 cell differentiation (GO:0045625)		ANXA1	IL27	TNFSF4	CD80	CCL19	JAK3	SOCS5
GO_Biological_Process_2018	D-templated transcription, initiation (GO:0006352)		MED4	CAVIN1	BRF1	CD3EAP	GTF2F1	GTF2F2	MED6	MED7	MED8	NRBP1	SMARCA5	RUNX2	DMTF1	BAX	POLR3H	TFAM		GTF2I	YAP1	RRN3	MAML3	CRCP	MAML2	MAML1	CCNH	GTF2B	CCNC	GTF2E1	GTF2E2	TAF1L	CTGF	RXRA	RXRB	TAF1C	CCND1	TAF1D	TWISTNB	TAF1A	TAF1B	E2F2	NR2C2AP	NRBF2	E2F3	RXRG	PPARGC1A	TAF9B	WWTR1
GO_Biological_Process_2018	regulation of wound healing, spreading of epidermal cells (GO:1903689)		PHLDB2	CLASP1	PTEN	RREB1	MTOR	CLASP2
GO_Biological_Process_2018	azole transport (GO:0045117)		SLC25A19	SLC44A4	SLC35F3	SLC15A4	SLC38A3	SLC19A2
GO_Biological_Process_2018	regulation of epithelial to mesenchymal transition involved in endocardial cushion formation (GO:1905005)		ACVR1	TGFB2	NOG	ENG	TGFBR1	TGFBR2
GO_Biological_Process_2018	alpha-linolenic acid metabolic process (GO:0036109)		ELOVL1	ELOVL2	ACOT8	ELOVL5	ACSL1	ELOVL3	HSD17B4	ACOX1	SCP2	ABCD1	ACAA1	FADS2	FADS1
GO_Biological_Process_2018	3'-phosphoadenosine 5'-phosphosulfate biosynthetic process (GO:0050428)		SLC26A1	SLC35B3	SLC26A2	SLC35B2	PAPSS1	PAPSS2
GO_Biological_Process_2018	cell differentiation involved in metanephros development (GO:0072202)		BMP4	SALL1	STAT1	PAX8	OSR1	SIX2	TCF21	POU3F3	WNT4	PAX2
GO_Biological_Process_2018	positive regulation of smooth muscle cell proliferation (GO:0048661)		EDN1	PDGFRB	MEF2D	IL10	JUN	STAT1	MMP2	SERPINF2	HTR1B	FOXJ2	IGF1	IL18	MMP9	EREG	ERN1	NR4A3	FOXP1	BMP4	IL6	ID2	CDH13	NOX1	BMPR1A		PDGFB	THBS1	TNF	FGF2	AIF1	FGF9	CCL5	MFN2	AKT1	HMOX1	IL6R	HES5	RBPMS2	ELANE
GO_Biological_Process_2018	negative regulation of cell cycle G1/S phase transition (GO:1902807)		MYO16	KANK2	RB1	CDKN1A	PRMT2	FHL1	SUSD2	DCUN1D3	PTEN	JADE1	CDC73	KLF4	PKD2	RBL1	SLFN11	RBL2	GPNMB	CDK2AP2	ZNF655	BRD7	E2F7	DACT1
GO_Biological_Process_2018	anterior/posterior axis specification (GO:0009948)		CDX4	FZD5	CDX2	CDX1	SIX2	WNT8A	TBX3	RIPPLY2	SKI	RIPPLY1	C3CER1	SHH	T	LHX1	DDIT3	WLS	TDGF1	HOXD8
GO_Biological_Process_2018	regulation of toll-like receptor 9 sigling pathway (GO:0034163)		FCRL3	PTPRS	RSAD2	TLR9	HMGB1	LILRA4	RAB7B
GO_Biological_Process_2018	cardiac muscle cell differentiation (GO:0055007)		ACVR1	MEF2C	MYOCD	MESP1	PROX1	NRG1	CBY1	PROX2	SLC8A1	AKAP13	WT1	BMP2	SIK1	NKX2-5	KDM6B
GO_Biological_Process_2018	regulation of anoikis (GO:2000209)		ANKRD13C	ITGB1	SRC	NOTCH1	TLE1	ITGA5	CAV1	AES	PTK2	BRMS1	MYBBP1A	PIK3CA	CEACAM5	SI2	BCL2	PDK4	PTRH2	ZNF304	SIK1	MCL1
GO_Biological_Process_2018	positive regulation of leukocyte chemotaxis (GO:0002690)		CCR2	CCR1	EDN2	EDN3	XCL1	WNT5A	RARRES2	VEGFC	VEGFD	VEGFA	VEGFB	CXCL10	CXCL11	CXCL12	IL6	CXCL13	KARS	S100A7	XCL2	PF4	CALR	GAS6		CXCL8	CXCL9	CSF1	SERPINE1	FPR2	MOSPD2	CXCL2	HMGB1	CXCL1	CXCL3	CXCL6	CXCL5	CXCL17	C1QBP	CCR7	PF4V1	ZNF580	PPBP	ADAM10	ANO6	PGF	CREB3	F7	ADAM17
GO_Biological_Process_2018	positive regulation of histone modification (GO:0031058)		NOS1	TET1	FOXP3	CDK9	IL1B	TADA2A	TADA2B	CHTOP	PAF1	TP53	UBE2N		PAXIP1	KDM1A	FMR1	CTBP1	AKAP8L	AKAP8	BRCA1	ING2	RPS6KA5	RPS6KA4	SART3	NIPBL	ARRB1	RUVBL2	MAPK3	PPARGC1A	BRD7	SDR16C5
GO_Biological_Process_2018	tR 3'-end processing (GO:0042780)		SSB	TRMT10C	PTCD1	ATP5J2-PTCD1	ELAC2	TRNT1	HSD17B10
GO_Biological_Process_2018	receptor catabolic process (GO:0032801)		TGFB1	UVRAG	RNF43	MYLIP	SH3GLB1	SMURF1	AP2B1	SNX25	KIF16B	NEDD4	LGMN		BECN1	BECN2	CLTC	PIK3R4	CLTA	PCSK9	AP2A2	AP2A1	VLDLR	ZNRF3	AP2S1	GPRASP1	AP2M1
GO_Biological_Process_2018	regulation of epidermal growth factor-activated receptor activity (GO:0007176)		ZGPAT	FBXW7	EGF	EREG	ADRA2A	GPRC5A	EPGN	ADAM17	VPS25	NCF1	CHMP6		ERRFI1	TSG101	APP	SHC1	TGFA	CBLC	CBLB	CBL	SOCS4	ZFYVE28	SNX6	SOCS5	NCK2
GO_Biological_Process_2018	heme biosynthetic process (GO:0006783)		FECH	ALAS2	ALAS1	ATPIF1	UROS	CPOX	SLC25A38	ALAD	HMBS	UROD	COX15	TSPO	FXN	NFE2L1	HCRT	COX10
GO_Biological_Process_2018	regulation of gene silencing by R (GO:0060966)		H3F3A	NUP214	NDC1	NUP210	NUP133	NUP93	HIST1H4A	NUP50	NUP98	NUP54	AGO2	AGO1	NUP58	TNRC6A	RAN		NUP205	SEH1L	NUP160	NUP43	NUP85	NUP88	RAE1	RANBP2	NUP153	NUP155	PUM2	PUM1	HIST2H3A	NUP35	EIF4G1	NUPL2	NUP37	POM121	NUP107	FMR1	TRIM71	NUP188	IPO8	AAAS	HIST1H3A	POLR2A	TPR	POLR2B	POLR2C	POM121C	POLR2D
GO_Biological_Process_2018	regulation of autophagosome assembly (GO:2000785)		SH3GLB1	RAB33A	RAB33B	IFT20	PINK1	IFT88	PIKFYVE	FEZ1	FEZ2	CHMP4B	SMCR8	CHMP4A	RAB5A	SEC22B	RAB3GAP2	RAB3GAP1		RAB1B	RALB	MTMR3	C9ORF72	NPRL2	NPRL3	PHF23	LRRK2	LRSAM1	SCFD1	KIAA1324	PIP4K2A	TBC1D14	UBQLN2	PIP4K2B	PIP4K2C	TBC1D12
GO_Biological_Process_2018	ERBB sigling pathway (GO:0038127)		TGFB1	PTPN18	EGF	HSP90AA1	PTPN11	GAB1	NRG1	MATK	PTPN12	NRG2	EREG	FES	GAREM1	KIF16B	NRG4	PIK3CA	BCAR1	SOS1		SHC3	DGKD	SHC1	PTPRR	TGFA	IQGAP1	CBLB	AREG	EGFR	NRAS	ERBB4	ERBB2	ERBB3	AKT1	FAM83A	PLCE1	EPS15	CPNE3	RPS27A	PAG1	FAM83B	REPS2	STYK1	PDPK1	PTK6	PRKCA	ERBIN	PTK2
GO_Biological_Process_2018	organonitrogen compound catabolic process (GO:1901565)		ACE	PRSS16	LNPEP	BCKDK		ENPEP	CPQ	IDE	CYP3A4	ADAMTS13	CYP3A5	LRSAM1	COMT	SGPL1	RIDA	CYP2D6	GGACT	CTSE	CTSD	ELANE	SIAH1	PSA	PNPLA8	ERAP1	LVRN	NRDC	MPST	ERAP2	PGC	PGA4	MTOR	UCHL3	PGA3	CLPX	BACE1	PGA5	BACE2	PLA2G15	TST	PPT1	TPP1	LRTOMT	RNPEPL1	LIPC	TRHDE	CLN8	USE1
GO_Biological_Process_2018	phospholipid translocation (GO:0045332)		ABCB4	TMEM30A	ABCB1	ATP8B4	ABCA1	ATP8B3	ATP8A2	ABCA7	ATP8B2	ATP8A1	ABCA4	ATP8B1	ATP10D	ATP11C	ATP10B	ATP11B	ATP10A	ATP11A	ABCC1	ATP9B	ATP9A
GO_Biological_Process_2018	monoamine transport (GO:0015844)		PICK1	SLC18A1	SLC6A2	SLC6A3	SLC18A2	SLC6A4
GO_Biological_Process_2018	phosphorylation of R polymerase II C-termil domain (GO:0070816)		CDK9	GTF2H1	CDK12	GTF2H3	CDK13	GTF2H4
GO_Biological_Process_2018	neurotransmitter receptor transport (GO:0099637)		HIP1	CACNG7	CACNG8	AP3D1	NSG1	SCRIB	CACNG2	CACNG3	CACNG4	CACNG5
GO_Biological_Process_2018	mitotic G1 D damage checkpoint (GO:0031571)		TP73	CCND1	RFWD3	RPA2	CDK2	RPS27L	PRKDC	FBXO31	TP53	TP63
GO_Biological_Process_2018	hematopoietic stem cell differentiation (GO:0060218)		MEOX1	ACE	SP7	HOXB4	SFRP1	BATF
GO_Biological_Process_2018	leukotriene biosynthetic process (GO:0019370)		GGT6	GGT5	GGT7	PLA2G1B	PRG3	MGST2	ALOX5AP	MGST3	LTC4S	GGTLC3	GGTLC2	GGTLC1	ALOX5	LTA4H	GGT3P	GGTA1P	GGT2	GGT1
GO_Biological_Process_2018	mitochondrial transport (GO:0006839)		STARD3	BAD	TOMM20L	GDAP1	SLC25A39	SPATA16	SLC25A38	PINK1	SLC25A31	PPIF	SLC25A30	SLC25A33	SLC25A32	OTC	SLC25A35	SLC25A34	SLC25A37	TP53	SLC25A36		PRKN	SLC25A40	UCP2	ATP5A1	UCP1	SPG7	TOMM20	TOMM22	ATP5J2	TIMM50	TIMM23B	UCP3	MFN2	SLC25A42	SLC25A41	SLC25A44	SLC25A43	SLC25A45	SLC25A48	SLC25A47	FIS1	PAM16	SLC25A51	AIP	TOMM70	TIMM44	DJC15
GO_Biological_Process_2018	cellular potassium ion homeostasis (GO:0030007)		ATP1A4	ATP1A3	ATP1B4	ATP1A2	ATP1B3	ATP1A1	ATP1B2	ATP1B1	ATP12A	ATP4B	ATP4A	KCNMA1	KCNJ2
GO_Biological_Process_2018	queuosine metabolic process (GO:0046116)		QTRT2	PDCL3	PDCL2	PDCL	TXNDC9	PDC
GO_Biological_Process_2018	bundle of His cell to Purkinje myocyte communication (GO:0086069)		DSP	JUP	GJA5	PKP2	DSG2	TNNI3K	CTN3	DSC2
GO_Biological_Process_2018	chylomicron remodeling (GO:0034371)		LPL	APOC3	APOA1	APOC2	APOA2	APOE	APOA4	GPIHBP1	APOB
GO_Biological_Process_2018	T-helper cell lineage commitment (GO:0002295)		SPN	ZFPM1	IL6	IRF4	STAT3	LY9	SLAMF6	BATF
GO_Biological_Process_2018	chylomicron assembly (GO:0034378)		MT-TP	PLAGL2	APOC3	APOA1	APOC2	P4HB	APOA2	APOE	APOA4	APOB
GO_Biological_Process_2018	regulation of cAMP metabolic process (GO:0030814)		CHGA	RAMP3	CXCL9	ADM	PKD2	NPPC	CXCL10	CXCL11	CALCR	IAPP	RAMP1	PF4	RAMP2
GO_Biological_Process_2018	unsaturated fatty acid metabolic process (GO:0033559)		ELOVL1	ELOVL2	ACOT8	GSTM2	ELOVL5	PNPLA8	CYP4F2	PLA2G4C	ACSL1	ELOVL3	SCD5	CYP4A11	PLA2G4A	PLA2G4B	CYP4F12	ALOX15B	FA2H	SCD	ACOX1	PLA2G10	FAAH2	GSTA1	DEGS1	MGLL		DAGLA	DAGLB	GSTP1	ALOX15	HSD17B4	ALOX12B	ALOX12	FADS3	CYP2D7	CYP2D6	SCP2	CYP1B1	AWAT1	ABCD1	ACAA1	ALOXE3	FADS2	DECR2	FADS1	CYP2J2
GO_Biological_Process_2018	oxygen homeostasis (GO:0032364)		EGLN1	ALAS2	WNT7B	HIF1A	RFL	SOD2
GO_Biological_Process_2018	organic cyclic compound catabolic process (GO:1901361)		STS	ALDH4A1	AOC1	EPHX2	CYP1A2	HSD17B14	CYP3A4	PRODH2	PRODH	ACAA1	HSD11B1
GO_Biological_Process_2018	sphingoid biosynthetic process (GO:0046520)		ACER3	ACER2	ACER1	ASAH2	ASAH2B	SPTLC3	GBA	SPHK2	SPHK1
GO_Biological_Process_2018	protein mannosylation (GO:0035268)		DPY19L2P1	FKRP	DPY19L2P2	POMGNT2	DPM1	DPM2	TMEM5	DPM3	DPY19L1	DPY19L2	DPY19L3	DPY19L4	B4GAT1	LARGE2	FKTN	ISPD		LARGE1
GO_Biological_Process_2018	cellular response to organonitrogen compound (GO:0071417)		AOC1	TRPV1	MAPK13	WT1	RRAGB	RRAGA	CPEB1	RRAGD	RRAGC	NEURL1	NSMF	CPEB4	CPEB3		HCN4	RELA	AQP7	AKAP9	ZFP36L1	AQP8	CIB2	AHR	AKAP6	SFRP1	AQP1	SLC5A5	HSP90B1	PDXP	CRHBP	ACTB	SH3BP4	CDH1	SLIT2	CAPN2	EGR1	XBP1	IGFBP5	SSH1	DIAPH1	EZR	CFTR	KCNE1	SLC26A3	SPAAR	IPO5	TRPM2	LARP1
GO_Biological_Process_2018	negative regulation of intracellular sigl transduction (GO:1902532)		EPM2A	TLE1	PLEKHA1	MUL1	TSC2	TSC1	UBE2B	ARHGAP25	SFRP5	PINK1	MAPKAPK5	GPD1L	APLNR	PPIF	STAMBP	MYADM	EPHA2	AJUBA	OTUD3		RELA	NLRX1	PRKAA2	RNF34	NPRL2	NPRL3	PDCD6	CIB1	PRKAA1	CASC2	TANK	ARNTL	CD2AP	PREX2	PYCARD	TMEM127	BCL2L10	SH3BP1	SH3BP4	PREX1	AKT1	SLIT2	CPNE1	DAG1	NLRP1	PHLDA3	RFFL
GO_Biological_Process_2018	transcription initiation from R polymerase III promoter (GO:0006384)		GTF3C4	CRCP	BRF1	POLR3H	BDP1	GTF3C1
GO_Biological_Process_2018	terpenoid metabolic process (GO:0006721)		CYP2C9	CYP2D6	CYP1A2	CYP3A4	CYP2E1	CYP2C19	FDFT1
GO_Biological_Process_2018	cellular response to D damage stimulus (GO:0006974)		HUS1	CIDEB	RECQL	WDHD1	MAPK14	MAPK12	EID3	DDX39A	SPATA18	APC	APLF	ASF1A	BAX	EPHA2	RHNO1	TP53		ATF2	SMARCAL1	SMARCB1	CCNK	TRRAP	STXBP4	PNKP	RNF8	BACH1	MRNIP	CDKN2AIP	HERC2	CHEK1	RAD54L	E2F1	CHEK2	MYC	APBB1	SUSD6	PCLAF	ZRANB3	PLK3	GADD45A	XRCC3	INTS3	XRCC2	CSNK1E	BAZ1B	MASTL	TOPORS
GO_Biological_Process_2018	positive regulation of protein import into nucleus (GO:0042307)		TGFB1	EGF	TGFB3	JUP	TMEM173	TGFBR1	BMP6	NUP93	BMP4	IL6	DAB2	BAMBI	LEP	IFNG	BMPR1A	RBM22		KANK1	SEMA5A	CSF3	UBR5	PIK3R2	EGFR	ERBB4	CDH1	FL	CHP2	DMAP1	ECT2	DACT1	SMAD3	SMAD4	PRKCD	DDX58	WNT3A	F2R	RBPMS	IGF1	F2	MAVS	PIK3R1	HCLS1	NODAL	ZPR1	HDAC3	PSEN1	EFCAB7
GO_Biological_Process_2018	mR catabolic process (GO:0006402)		NOS2	UPF1	PNPT1	DIS3	METTL3	RC3H1	CNOT10	RSEH1P1	NBDY	LSM5	LSM4	SUPV3L1	ERN1	MRTO4	SLFN14	AGO4	XRN1	THRAP3	PDE12	AGO3	HSPA1A	AGO1	DXO	HSPA1B	DCP2		NBAS	DDX5	ZFP36L2	EXOSC10	ZFP36	DHX34	EXOSC9	EXOSC4	NUDT16	METTL16	DIS3L2
GO_Biological_Process_2018	negative regulation of dendrite morphogenesis (GO:0050774)		EF1	NLGN1	GORASP1	RAPGEF2	PTEN	NGEF	YWHAH
GO_Biological_Process_2018	protein K48-linked deubiquitition (GO:0071108)		OTUD5	USP25	USP37	BAP1	USP8	USP27X	MINDY2	USP33	USP5	USP34	MINDY1	OTUD7B	TNFAIP3	YOD1	OTUD7A	USP17L2	VCPIP1	ATXN3	USP20	OTUD3	OTUB1	OTUD4	OTUB2
GO_Biological_Process_2018	negative regulation of coagulation (GO:0050819)		EDN1	SERPINE1	SERPINE2	PROZ	TFPI	HS3ST5	VTN	KNG1	PROC	THBD	PROCR	APOH	APOE	ADTRP	CD34
GO_Biological_Process_2018	purine ribonucleoside monophosphate biosynthetic process (GO:0009168)		TGFB1	PAICS	SURF1	ADSL	CHCHD10	AMPD2	ATP5F1	NIPSP2	MT-ATP8	IMPDH1	IMPDH2	ADSSL1	GART	SLC25A13	ALDOA		ATP5S	PFAS	PRKAG2	ATP5L	ATP5A1	GMPS	ATP5C1	AK5	ATP5J	ATP5I	ATP5G3	ATP5G2	ATP5O	ATP5G1	ATP5J2	ATP5D	MT-ATP6	ATIC	ATP5B	ATP5H	ATP5E	PPAT	LHPP	ADSS
GO_Biological_Process_2018	nuclear pore complex assembly (GO:0051292)		NUP205	NUP93	RTN4	TMEM170A	NUP107	AHCTF1	NUP98	TMEM33	NDC1	NUP153
GO_Biological_Process_2018	negative regulation of Notch sigling pathway (GO:0045746)		FBXW7	EGF	YTHDF2	EGFL7	ARRDC1	METTL3	WWP2	RITA1	DLK1	DLK2	MMP14	NEURL1	UBA52		NOTCH3	FAM129B	NRARP	PEAR1	GATA2	EGFR	DLL4	LFNG	UBC	HEY1	ARRB1	UBB	CHAC1	HIF1AN	MAGEA1	RPS27A
GO_Biological_Process_2018	negative regulation of programmed cell death (GO:0043069)		LACRT	PRELID1	WDR73	DKK1	HNRNPK	PSMC5	IL31RA	YME1L1	TEK	HSPA1A	CIAPIN1	HSPA1B		LEF1	PRKAA2	ANKLE2	RPL10	SCX	NUGGC	ARAF	PRKAA1	ASCL1	MYC	AKT1	AKT2	NKX2-6	NKX2-5	SNCA	PROK2	ZNF268	TAF9B	NGFR	PRKCI	PLK1	NCKAP1L	TSLP	PLK3	PLK2	FZD9	ZNF16	SUPV3L1	SETX	PPT1	CRYAB	CRYAA	ATF5	FANK1
GO_Biological_Process_2018	atrial cardiac muscle cell to AV node cell sigling (GO:0086026)		GJC1	GJA1	KCNQ1	KCNE5	SCN5A	KC5	ANK2	SCN3B
GO_Biological_Process_2018	regulation of transcription from R polymerase II promoter in response to oxidative stress (GO:0043619)		SESN2	ARNT	HMOX1	ANKRD2	CHD6	MT3	HIF1A	ATF4
GO_Biological_Process_2018	negative regulation of gene silencing by miR (GO:0060965)		TGFB1	ZC3H10	NCOR1	NCOR2	ZC3H12A	DND1	PPARG	ELAVL1	ESR1	POU5F1
GO_Biological_Process_2018	insulin metabolic process (GO:1901142)		CPN1	PCSK2	CEACAM1	CPE	CPD	IDE	CPZ	ERN1
GO_Biological_Process_2018	negative regulation of cellular amide metabolic process (GO:0034249)		CTSA	EIF2AK2	SAMD4B	RPL13A	EIF2AK3	TSC1	CNOT10	SAMD4A	ILF3	MEX3D	MEX3A	LIN28A	CNOT7	MEX3C	MEX3B	CNOT8	CNOT1	CNOT2	CNOT3	HAP1	CALR	CNOT9	EIF4E2	CPEB3		DDX3X	BTG2	ROCK1	CHR7	SHMT1	CLU	TYMS	TOB1	FXR2	FXR1	RIDA	ORMDL3	RPS3	SNCA	NOS2	NOS3	ZNF540	NOS1	ABCA7	DAPK1	IGFBP5	PRNP
GO_Biological_Process_2018	estrogen biosynthetic process (GO:0006703)		HSD17B1	HSD3B1	HSD17B2	AKR1B15	HSD17B14	HSD17B8	HSD17B11	CYP19A1
GO_Biological_Process_2018	platelet dense granule organization (GO:0060155)		ABCA1	BLOC1S1	F2R	BLOC1S2	BLOC1S3	F2RL3
GO_Biological_Process_2018	positive regulation of microtubule polymerization or depolymerization (GO:0031112)		CAV3	TRPV4	V3	FES	PSRC1	CLIP1	MAPT	MET	CDK5R1	MAPRE1		NUMA1	KATNB1	AKAP9	ARL2	DCTN1	SLAIN2	PAK1	TOGARAM1	STMN2	CDK5RAP2	CLASP1	RAC1	ANKRD53	RPS3
GO_Biological_Process_2018	C-termil protein lipidation (GO:0006501)		GP2	LSAMP	ALPPL2	ATG12	PLET1	BST1	XPNPEP2	RTN4RL1	RTN4RL2	NRN1L	CEACAM7	CEACAM5	ALPL	ATG4D	LY6E	MELTF	ATG4C	CNTN3	SPACA4	LY6D	ATG4B	CNTN4	CNTN5	ATG4A	ALPI	MDGA2	LY6H	ULBP2	CPM		NRN1	THY1	FCGR3B	OTOA	LY6G6C	LY6G6D	OPCML	TECTA	TECTB	NTNG2	GPLD1	CD52	NTNG1	NEGR1	IZUMO1R	IRGM	PRSS41
GO_Biological_Process_2018	D dealkylation involved in D repair (GO:0006307)		ALKBH3	FTO	MPG	ALKBH5	ASCC1	MGMT	ASCC2	ALKBH2	ALKBH1	ASCC3
GO_Biological_Process_2018	negative regulation of peptide secretion (GO:0002792)		RHBDF2	RHBDF1	CD74	SERGEF	DPH3	RSAD2	ERP29	DRD2	DRD3	INS	DRD4
GO_Biological_Process_2018	neuromuscular syptic transmission (GO:0007274)		CHRNB3	CHRNB2	DT	CHRNB4	FCHSD2	SLC5A7	FCHSD1	STAC3	RIMBP3	RIMBP2	CHRNB1		CHR2	CHR1	CHR4	CHR3	CHR6	CHR5	CHRND	CHRNE	CHRNG	TSPOAP1	KIF1B	RIMBP3C	RIMBP3B
GO_Biological_Process_2018	glycerophospholipid catabolic process (GO:0046475)		PNPLA8	PLA2G4C	PLA2G4D	PLA2G4B	GDE1	LIPC	GPCPD1	SMPD4	PRDX6	PLA2G15	ABHD12	INPP5F	ENPP2	PNPLA6	ENPP6
GO_Biological_Process_2018	protein localization to nucleus (GO:0034504)		TOR1A	NUP214	TSC2	SUPT7L	PML	NUP93	COL1A1	CTDNEP1	NUP98	RAN		RPL11	HNRNPU	NOL8	HIKESHI	RGPD4	LM	TBRG1	NUP85	CSE1L	MSX1	NUP88	RAE1	MORC3	PDIA3	PLK1	ABCA7	NUP153	GPN1	POM121B	NUP155	GPN3	GPN2	TOPORS	CNEP1R1	SPRN	PAF1	MDM2	POM121	IPO13	ARL2	XPA	PTTG1IP	IPO7	IPO8	IPO11	IPO9
GO_Biological_Process_2018	central nervous system neuron axonogenesis (GO:0021955)		SPTBN4	CHRNB2	SLIT2	PTEN	EPHB1	PHOX2B	ARHGAP35
GO_Biological_Process_2018	positive regulation of fertilization (GO:1905516)		GLRA1	FAM170B	PRSS37	LHFPL2	ZP4	ZP3	PLCB1	IQCF1	CAC1H	POMZP3
GO_Biological_Process_2018	secondary alcohol metabolic process (GO:1902652)		STARD3	ABCA1	OSBPL5	APOA2	NR0B2	APOA4	SQLE	SULT2B1	IL4	SOAT2	APOA1	FDX1	CYP11B2	SOAT1	CYP11B1	ANGPTL3	ABCG1	PPARD	OSBPL1A		CETP	LCAT	CLN8	CH25H	CLN6	RXRA	EBP	CYP11A1	APOE	LDLRAP1	APOL2	APOB
GO_Biological_Process_2018	regulation of epidermal growth factor receptor sigling pathway (GO:0042058)		ITGA1	PTPN2	EGF	PTPN12	ARAP1	EPS15L1	MMP9	EPN1	AGT	CEACAM1	FER	HIP1R	HAP1	STAM2	CNOT9	PTPN3	ARHGEF7		APP	SHC1	CBLC	PTPRJ	EGFR	RNF115	GPER1	AKT1	MVB12B	MVB12A	EPS15	RPS27A	RHBDF2	RHBDF1	AFAP1L2	STAM	PTK6	PLAUR	DAB2IP	CDC42	HGS	RNF126	SHKBP1	CDH13	SPRY2	SPRY1	GRB2	UBA52	ERRFI1
GO_Biological_Process_2018	pigment granule transport (GO:0051904)		MKKS	BBS2	ARL6	MYO5A	RAB27A	RAB27B	RAB11A	RAB11B	BLOC1S5	BLOC1S6	MLPH	GPR143	BLOC1S3	RAB17	BBS7	BBS5	BBS4
GO_Biological_Process_2018	lymphocyte mediated immunity (GO:0002449)		JAG1	BTN3A2	CD8A	KLRD1	GNL1	KLRC2	MSH2	BTN3A3	CD46	MYO1G	SLA2
GO_Biological_Process_2018	muscle filament sliding (GO:0030049)		TMOD1	MYBPC2	MYBPC3	TPM4	TNNC1	ACTN3	TNNC2	TPM3	ACTN2	TPM2	NEB	MYBPC1	DES	MYL6	MYH2	ACTA1	MYH3	MYH4	MYL1	TNNT1	TNNT2	MYL2	TNNT3	MYL3	MYL4	VIM	TCAP	MYH6	MYH7	MYH8		TTN	ACTC1	MYL6B	TNNI2	TPM1	TNNI3	DMD	TNNI1
GO_Biological_Process_2018	zinc II ion transport (GO:0006829)		SLC30A8	SLC30A7	SLC39A1	SLC30A9	SLC30A4	SLC30A3	SLC30A6	SLC30A5	SLC39A11	SLC30A2	MT3	SLC39A14	SLC30A1	SLC39A13	SLC30A10	TRPM2	SLC39A7	SLC39A6	SLC39A8	SLC39A3	SLC39A2
GO_Biological_Process_2018	negative regulation of amyloid precursor protein catabolic process (GO:1902992)		PICALM	ROCK1	ABCA7	PRNP	BIN1	CHR7	FLOT2	HAP1	APOE	CLU	SORL1
GO_Biological_Process_2018	peripheral nervous system development (GO:0007422)		EGR2	GSTM3	BDNF	NGF	GFRA3	ALDH3A2	UGT8	NFASC	GDNF	NTF3	ADGRG6	ADGRB1	GPC1	ERBB3	SCN8A	NTF4	NF1	PMP22	SERPINI1	SOX8	NEUROG3	ASIC2
GO_Biological_Process_2018	regulation of chemokine biosynthetic process (GO:0045073)		EGR1	IL6	WNT5A	HMOX1	TNF	SIGIRR	ELANE
GO_Biological_Process_2018	catecholamine biosynthetic process (GO:0042423)		MOXD1	PNMT	TGFB2	DDC	GCH1	AOC1	DBH	GATA3	MOXD2P	TH	PAH	INSM1	SNCA
GO_Biological_Process_2018	positive regulation of cyclic nucleotide biosynthetic process (GO:0030804)		SCT	PTH	RAMP3	GPHA2	ADRB1	TSHR	PTHLH	MTNR1A	GPR161	GPER1	APOE	RLN2	RAMP1	GPHB5	CALM2	CALM3	RAMP2	CALM1
GO_Biological_Process_2018	nodal sigling pathway (GO:0038092)		SMAD3	CFC1B	SMAD2	TDGF1P3	ACVR1C	ACVR1B	TDGF1	CFC1
GO_Biological_Process_2018	COPII-coated vesicle budding (GO:0090114)		SEC24A	SEC24C	SEC24B	SEC13	ANKRD28	SEC16B	SEC16A	TRAPPC10	CNIH1	CNIH2	TBC1D20	COL7A1	PREB	CNIH3	SEC24D		RAB1A	MCFD2	RAB1B	TMED10	SERPI1	SAR1A	SAR1B	PA	PDCD6	CTSZ	TGFA	AREG	PPP6C	SCFD1	PPP6R1	CSNK1D	TFG	PPP6R3	TMED2	STX5	CTSC	TRAPPC3	TRAPPC2L	TRAPPC4	NSF	TRAPPC1	TRAPPC2	TRAPPC5	TRAPPC9	F5	F8
GO_Biological_Process_2018	gas homeostasis (GO:0033483)		EGLN1	ALAS2	CAV1	WNT7B	HIF1A	RFL	SOD2
GO_Biological_Process_2018	positive regulation of granulocyte differentiation (GO:0030854)		HAX1	LEF1	EVI2B	TESC	HCLS1	RUNX1
GO_Biological_Process_2018	organic hydroxy compound biosynthetic process (GO:1901617)		HSD3B7	ACOT8	SRD5A2	CYP7B1	CYP39A1	PSAT1	ACOX2	CYP11B2	CYP11B1	DHCR7		SLC27A2	PDXK	AKR1D1	FAXDC2	ALOX15	HSD17B4	PARK7	ALOX12	CYP7A1	CH25H	PMVK	SC5D	PNPO	LBR	OSBPL9	OSBPL7	OSBPL6	CYP51A1	OSBPL3	OSBPL2	AKR1C4	AKR1C3	CYP8B1	BAAT	SQLE	PER2	CYP27A1	ABCB11	AMACR	SLC27A5	OSBPL1A	PRKAG2	HMGCR	CYP46A1	MSMO1	TM7SF2
GO_Biological_Process_2018	histone H2A monoubiquitition (GO:0035518)		RNF2	KDM2B	PCGF5	RING1	PCGF6	PCGF3	BMI1	DDB2	CUL4B	RNF168	DDB1	RYBP	PCGF1	TRIM37	PCGF2	BCOR	SKP1
GO_Biological_Process_2018	negative regulation of cell development (GO:0010721)		NOTCH1	FBXW7	GSK3B	GSK3A	SMAD4	WNT3A	CAV3	MBD1	WNT7A	LILRB1	PAX6	SORL1	HOOK3	REST	DYNLT1	LTF	FBN1
GO_Biological_Process_2018	negative regulation of fibroblast proliferation (GO:0048147)		CD300A	GSTP1	PEX2	CDC73	SFRP1	NLRC3	DAB2IP	SKI	PARP10	MED25	MYC	FTH1	NF1	EMD	TRIM32	B4GALT7	MORC3	TP53
GO_Biological_Process_2018	regulation of T-helper 17 type immune response (GO:2000316)		IL23A	IL23R	NLRP10	IL12B	PRKCQ	SMAD7	IL12RB1
GO_Biological_Process_2018	activation of MAPKKK activity (GO:0000185)		MAP4K1	GADD45B	GADD45A	TRAF7	GADD45G	TNF	DAB2IP
GO_Biological_Process_2018	semaphorin-plexin sigling pathway involved in axon guidance (GO:1902287)		PLXNC1	PLXND1	PLX3	PLX2	PLXNB3	PLXNB2	PLX1	PLXNB1	PLX4
GO_Biological_Process_2018	spermine metabolic process (GO:0008215)		AMD1	SMS	SATL1	PAOX	SAT1	SAT2
GO_Biological_Process_2018	positive regulation of cardiac muscle hypertrophy (GO:0010613)		MTPN	CAMK2D	MEF2A	EDN1	BMP10	PARP1	TRPC3	IGF1	PRKCA	AKAP6	AGT	SLC9A1	NR4A3	HAND2	IL6ST	PDE9A
GO_Biological_Process_2018	regulation of cell development (GO:0060284)		DOCK7	YAP1	NOTCH2	CTNNB1	PRUNE1	HMGB2	ASCL2	HDAC9	DLL1	INS	ARNTL	ASCL1	HOXA11	AKAP13	PER2	RHEB	RPS19	WNT3	CLOCK	HES5
GO_Biological_Process_2018	regulation of histone deacetylase activity (GO:1901725)		CAMK2D	C6ORF89	PRKD1	PRKD2	VEGFA	KDM5A
GO_Biological_Process_2018	T cell chemotaxis (GO:0010818)		CXCL10	CCL26	CXCL11	CXCL9	GPR183	CCL3	PIK3CD	DEFA1	CXCL16	PIK3CG
GO_Biological_Process_2018	positive regulation of lymphocyte proliferation (GO:0050671)		CD320	CHRNB2	FCRL3	CD74	ANXA1	IL13	LILRB2	NFATC2	PDCD1LG2	IL18	VCAM1	VAV3	IL2	IL5	IL1B	IL4	PTPRC	IL7	BST1	IL6	IL23A	CD6	CD209	TNFSF4	LEP	CLCF1	TLR9	CD28	BCL2	IL6ST		CD86	CD81	CD80	CD3E	CLECL1	PNP	CD38	SASH3	MEF2C	NCKAP1L	MIF	TIRAP	CCDC88B	GPR183	FGF10	HLA-DPB1
GO_Biological_Process_2018	calcium ion transmembrane import into cytosol (GO:0097553)		F2R	CCL21	XCL1	CAC2D1	ATP2B4	TRPV1	GRIN2D	CHERP	IBTK	GRIN2C	FAM155B	PTPRC	LCK	FAM155A	TRPV5	TRPV6	GPRIN1		RYR2	RYR3	RYR1	ERO1A	ITPR2	HTR2C	ITPR3	HTR2A	HTR2B	FGF2	PKD2	ITPR1	TRPM2	GRIN2B	GRIN2A	PLCG2	DRD2	CCR7	CCL19
GO_Biological_Process_2018	cellular response to zinc ion (GO:0071294)		ATP13A2	MT1L	MT1M	HVCN1	MT1X	MT3	MT4	GLRA1	GLRA2	MT2A	MT1DP	MT1A	MT1B	MT1G	MT1H	ZNF658	MT1E	MT1HL1	MT1F
GO_Biological_Process_2018	negative regulation of focal adhesion assembly (GO:0051895)		ACVRL1	SRC	PHLDB2	DMTN	PTEN	THBS1	ARHGAP6	CORO1C	DLC1	ITGB1BP1	RCC2	APOD	CLASP2	BCAS3
GO_Biological_Process_2018	heart looping (GO:0001947)		CCDC39	TBX2	MKKS	MEF2C	SETDB2	STIL	DAF1	FOXN4	TGFBR2	VANGL2	AHI1	HAND1	SMO	ENG	FOLR1	CCDC40		NOTCH1	NDRG4	MESP1	CCDC103	SRF	IHH	GATA4	DLL1	PKD2	SHH	SOX18	ZIC3	MICAL2	SOX17	NPHP3	TBX20	BBS7	NKX2-5	BBS5	BBS4
GO_Biological_Process_2018	regulation of calcium ion transport (GO:0051924)		CCR1	FCRL3	EGF	FFAR1	HOMER2	CAV3	IL16	HOMER3	CAC2D1	HOMER1	LILRB1	LILRB2	PML	CD4	STIM1	GRIN3B	STIM2	BCL2	HRC	ORAI1		CD84	STC1	CRACR2A	SLN	PACSIN3	SARAF	TRPC6	CASR	NOS1	WFS1	F2R	SLC8B1	ANK2	ADRA2A	CACNB2	P2RX4	WNK3	CASQ1	CTNNB1	CAMK2A	CAMK2B	SRI	CAC1D	TSPAN13	PKD2	MYLK
GO_Biological_Process_2018	regulation of posttranscriptiol gene silencing (GO:0060147)		H3F3A	NUP214	NDC1	NUP210	NUP133	NUP93	HIST1H4A	NUP50	NUP98	NUP54	AGO2	AGO1	NUP58	TNRC6A	RAN		NUP205	SEH1L	NUP160	NUP43	NUP85	NUP88	RAE1	RANBP2	NUP153	NUP155	PUM2	PUM1	HIST2H3A	NUP35	EIF4G1	NUPL2	NUP37	POM121	NUP107	FMR1	TRIM71	NUP188	IPO8	AAAS	HIST1H3A	POLR2A	TPR	POLR2B	POLR2C	POM121C	POLR2D
GO_Biological_Process_2018	negative regulation of protein binding (GO:0032091)		CCL23	ITGA4	HSPA5	CTNNBIP1	CAV1	TMC8	ISL1	DKK1	PEX14	PPP1CA	GTPBP4	GNL3L	PTPRF	CFHR1	DAB2	ITGB1BP1	CFHR2	CFHR5	SLPI	BAX	NES	CAMK1	MITD1	TMBIM6		RALB	GSK3B	KDM1A	ROCK1	USP33	HFE	LRRK2	AURKA	CTSZ	PARK7	ADRB2	AURKB	DJB2	ACTB	DVL1	AKT1	DISC1	XIRP1	B2M	DACT1	GTSE1	ADIPOQ
GO_Biological_Process_2018	positive regulation of oxidoreductase activity (GO:0051353)		EDN1	EDN2	VDR	COX17	PARK7	NOD2	TNF	AGT	CYP27B1	POR	GDNF	FTMT	RFK	ABL2	AGTR1	FXN	ABL1	ATP7A	FGF23
GO_Biological_Process_2018	chitin metabolic process (GO:0006030)		CHID1	CHIT1	OVGP1	CHIA	CHI3L2	CHI3L1	CTBS
GO_Biological_Process_2018	aortic valve development (GO:0003176)		EF1	BMP4	NOTCH1	TBX20	TWIST1	GATA3
GO_Biological_Process_2018	vascular endothelial growth factor receptor sigling pathway (GO:0048010)		RHOA	HSP90AA1	VEGFC	VEGFD	BAIAP2	VAV1	VAV2	MAPK13	VEGFA	VAV3	MAPK14	VEGFB	MAPK11	MAPK12	AXL	PIK3CB	PIK3CA	MAPKAPK2	ABI1	MAPKAPK3	ELMO1	ELMO2	NCF1	DOCK1	BCAR1		CYFIP2	BMPR2	CYFIP1	ROCK1	ROCK2	SH2D2A	SHC2	PDCD6	BRK1	PIK3R2	SHB	HSPB1	ACTB	PAK2	KDR	WASF2	NCKAP1L	CYBB	CYBA	SULF1	DAB2IP
GO_Biological_Process_2018	regulation of NF-kappaB import into nucleus (GO:0042345)		RHOA	SPHK1	BMP7	TLR2	PPM1A	IL1B	NFKBIA	PPM1B	CYLD	IL23A	NOV	BCL3	TLR9	PYDC2	TLR7	TLR4	TLR3		APP	TNF	AGER	C1QTNF3	ZC3H12A	NLRP3	IL12B	CCL19	LGALS9
GO_Biological_Process_2018	strand invasion (GO:0042148)		RAD51C	RAD51B	RAD51	RAD51D	XRCC3	DMC1	XRCC2
GO_Biological_Process_2018	histone acetylation (GO:0016573)		BRPF1	DR1	TEX30	BRPF3	MSL3	MYOD1	SUPT7L	SUPT3H	MORF4L1	TAF6L	MORF4L2	TADA2A	KAT2B	KAT2A	HAT1	YEATS4	POLE3	KAT6B	POLE4	YEATS2	KAT6A	TRIM16		LEF1	TRRAP	CHD5	BRCA2	A60	RUVBL1	TAF5L	RUVBL2	APBB1	EP400	DMAP1	MAP3K7	TAF9B	MBIP	KAT14	CPA4	CREBBP	A50	BRD1	ACTL6A	TAF12	TAF10	ELP3	ELP4
GO_Biological_Process_2018	protein import into peroxisome matrix (GO:0016558)		PEX1	PEX10	PEX12	PEX2	PEX13	PEX14	PEX26	PEX16	PEX5L	PEX5	PEX7	PEX6
GO_Biological_Process_2018	regulation of dendrite morphogenesis (GO:0048814)		CDKL3	SS18L1	CHRNB2	CDKL5	SRCIN1	FBXW8	SEMA4D	RAP2A	CAPRIN1	ARC	PTPRD	ADGRB3	CDK5	CAPRIN2	GORASP1	HECW2	NEDD4	SARM1	RAPGEF2	IL1RAPL1	SDC2	NSMF	OBSL1	TNIK	CDK5R1	EPHA4	SHANK3		CHR3	CUL7	FMR1	LRRK2	HECW1	NEDD4L	KNDC1	FXR2	FXR1	ARHGAP44	SIPA1L1	CUX2	CUX1	CFL1	LZTS3	PDLIM5	YWHAH
GO_Biological_Process_2018	skeletal system morphogenesis (GO:0048705)		WWOX	PDGFRA	OSR2	IFT140	FUZ	TGFBR1	SOX11	RAB33B	TBX4	MMP13	SFRP4	SKI	WDR60	FGFR1	RARB	RARA	DSCAML1	LTF	MEGF8	FGFR3	FGFR2	FBN2	TFAP2A		IFITM5	HOXD3	RARG	HHIP	SIX1	LRP5	CYP26B1	ANKRD11
GO_Biological_Process_2018	regulation of ribonucleoprotein complex localization (GO:2000197)		SUPT6H	AKAP8L	ZC3H3	IWS1	TCHHL1	SETD2
GO_Biological_Process_2018	negative regulation of interleukin-8 production (GO:0032717)		MAP2K5	ANXA1	IL10	ANXA4	MAPKBP1	OTUD7B	PTPN22	SSC5D	KLF4	TMSB4X	ARRB1	BCL3	TLR9	BPI	CACTIN	TLR6	ELANE
GO_Biological_Process_2018	negative regulation of voltage-gated potassium channel activity (GO:1903817)		KCNE1	KCNE2	KCNE3	SUMO1	CAV1	KCB1	ANK3	KCNRG
GO_Biological_Process_2018	positive regulation of macroautophagy (GO:0016239)		UVRAG	EPM2A	LACRT	SH3GLB1	BNIP3L	TSC2	SIRT1	IRGM	SUPT5H	DCN	PINK1	WAC	SMCR8	RAB3GAP2	RAB3GAP1	OPTN	PAFAH1B2	TRIM13		RALB	PRKAA2	CALCOCO2	C9ORF72	GPSM1	SCOC	HTT	ADRB2	LRSAM1	GI3	LARP1	SESN1	SPTLC1	FYCO1	SPTLC2	TBK1	KIAA1324	SESN2	SESN3	PIP4K2A	KDR	BNIP3	PIP4K2B	PIP4K2C	MAP3K7	IKBKG
GO_Biological_Process_2018	regulation of striated muscle cell differentiation (GO:0051153)		AKAP13	HDAC5	DMPK	MESP1	NRG1	HDAC9	RBM24	SIK1
GO_Biological_Process_2018	cardiocyte differentiation (GO:0035051)		TGFB2	MYOCD	MESP1	PROX1	NRG1	CBY1	GATA6	PROX2	AKAP13	BMP2	SIK1	NKX2-5	KDM6B
GO_Biological_Process_2018	ribosomal small subunit assembly (GO:0000028)		RRP7BP	ABT1	RPS10-NUDT3	MRPS11	RPS27L	ERAL1	RPSA	PWP2	MRPS7	RPS27	RPS15	RPS17	RRP7A	RPS28	RPS10P5	RPS19	RPS5	RPS10	RPS14
GO_Biological_Process_2018	negative regulation of protein exit from endoplasmic reticulum (GO:0070862)		OS9	ERLEC1	INSIG1	DERL2	DERL3	UBE2G2	UBE2J1	SVIP	UBAC2
GO_Biological_Process_2018	regulation of JAK-STAT cascade (GO:0046425)		CAV1	CSHL1	LRRC66	NYX	GH1	GH2	CNOT7	IL6	IL23A	RTN4RL1	RTN4RL2	LEP	BCL3	NF2	CRLF3		DOT1L	RTN4R	PRL	LRRC4	ADIPOR1	LRRC3	SOCS3	IFNL1	LRRTM1	SOCS4	SOCS1	SOCS2	FLRT3	LRRTM4	FLRT1	LRRTM3	FLRT2	CYP1B1	HES1	SOCS5	HES5	SOCS6	CISH	BGN	GP1BA	PODN	DCN	IL22RA2	ASPN	HGS	KIT
GO_Biological_Process_2018	endocardial cushion development (GO:0003197)		TBX2	ACVR1	ACVRL1	BMPR2	NOTCH1	TGFB2	NOG	FOXF1	GATA4	ISL1	HEYL	BMP4	BMP2	HEY1	TBX20	CRELD1	SOX9	ENG	BMPR1A
GO_Biological_Process_2018	central nervous system myelition (GO:0022010)		CNTP1	TENM4	PLP1	PTEN	CLU	MYRF	SOX10	HES5
GO_Biological_Process_2018	regulation of interleukin-2 biosynthetic process (GO:0045076)		CD86	GLMN	SFTPD	CD80	FOXP3	IL1A	IL1B	CD4	ZFP36	IRF4	CD28	IL17F
GO_Biological_Process_2018	positive regulation of osteoblast proliferation (GO:0033690)		BMP2	TMEM119	HPSE	LTF	SOX8	CYR61
GO_Biological_Process_2018	negative regulation of gene expression (GO:0010629)		HEXIM2	RBFOX2	HEXIM1	PCGF6	ESX1	ZNF282	ZNF281	GATAD2A	SOX14	PASD1	RFX3	MEX3D	SOX11	DKK3	EID1	MEX3A	EID2	MEX3C	MEX3B	TNFSF4	HSPA1A	CPEB3	HSPA1B		LEF1	RB1	ZNF154	TOB1	DLL4	ASCL1	IFNL1	MYB	ZSCAN10	NKX2-1	HES1	MTA3	HOXA7	NKX2-5	ZNF148	NDFIP1	ZBTB7A	NDFIP2	DAXX	ZNF263	MTERF3	KLF10	NR2F2
GO_Biological_Process_2018	regulation of leukocyte chemotaxis (GO:0002688)		LYN	CAMK1D	EDN2	EDN3	ZNF580	XCL1	MST1	PPBP	SLC8B1	MTUS1	CXCL10	F7	CXCL11	IL6	CXCL13	ADAM17	F2RL1	PF4		CXCL8	CXCL9	CXCL2	CXCL1	MST1L	CXCL3	CXCL6	CXCL5	SLIT2	PTK2B	IL6R	PF4V1
GO_Biological_Process_2018	pyrimidine-containing compound transmembrane transport (GO:0072531)		SLC35D3	SLC25A33	C2ORF83	SLC19A2	SLC19A3	SLC25A36
GO_Biological_Process_2018	iron ion homeostasis (GO:0055072)		ATP13A2	SCARA5	CCDC115	CYBRD1	HFE2	CP	BMP6	TF	TFR2	ISCU	ACO1	ABCG2	SLC25A37		IREB2	ATP6V0D1	ABCB7	TMPRSS6	SLC46A1	ABCB6	HFE	SLC40A1	NEDD8	SLC22A17	FTMT	MYC	FLVCR1	B2M	RPS27A	NDFIP1	ATP6V1G1	SMAD4	SLC11A1	ATP6AP1	SLC11A2	GDF2	SOD1	TMEM199	PICALM	BDH2	MT-RNR2	LCN2	HAMP	FXN	UBA52	FTL	FBXL5
GO_Biological_Process_2018	negative regulation of angiogenesis (GO:0016525)		CCR2	SPINK5	ANGPT4	TGFB2	SARS	EPN1	EPN2	PML	TEK	PDE3B	AGO1	PF4	HRG		ATF2	GTF2I	FOXC1	ROCK1	NPR1	ROCK2	SERPINE1	FAM129B	PRL	PTPRM	KLK3	FOXO4	AMOT	ECSCR	MECP2	E2F2	SERPINF1	PGK1	HOXA5	SEMA6A	STAT1	FOXJ2	GDF2	VASH1	SULF1	KLF4	DAB2IP	KLF2	DCN	SYNJ2BP	HSPG2	HGS	RGCC
GO_Biological_Process_2018	positive regulation of interleukin-8 production (GO:0032757)		ADIPOQ	AFAP1L2	DDX58	F2R	ZNF580	PRG3	APOA2	TIRAP	GDF2	TLR2	IL1B	CD2	TLR1	MAVS	NLRP10	F2RL1	HSPA1A	TLR9	DDIT3	TLR8	PRKD2	TLR7	TLR5	IL17D	TLR4	CD244	TLR3	HSPA1B	FCN1		SERPINE1	BCL10	PARK7	NOD2	TNF	PYCARD	HYAL2	LBP	FADD	FFAR2	RIPK1	CD14	LGALS9	CD58	ELANE
GO_Biological_Process_2018	positive regulation of protein localization to nucleus (GO:1900182)		TGFB1	NGFR	CCT4	CARD10	CCT3	CCT2	PRKCD	PLK1	JUP	MCRS1	DTX3L	PYHIN1	TCP1	EIF2AK3	LIF	F2	PARP9	CCT6A	CDK1	RBM22	ZPR1		PINX1	NMD3	PARK7	EFCAB7	INS	IPO5	ZC3H12A	TPR	HYAL2	TERT	SESN2	ZIC1	AKT1	CHP2	ECT2	KAT7	CCT8	CCT7	GTSE1	CDK5RAP3	CCT5
GO_Biological_Process_2018	establishment of viral latency (GO:0019043)		PPIA	XRCC5	XRCC6	XRCC4	PSIP1	BANF1	LIG4	IRF7	HMGA1
GO_Biological_Process_2018	positive regulation of telomerase R localization to Cajal body (GO:1904874)		CCT4	CCT3	CCT2	TCP1	RUVBL1	CCT6A	SHQ1	DKC1	RUVBL2	F1	CCT8	NOP10	CCT7	NHP2	CCT5
GO_Biological_Process_2018	negative regulation of canonical Wnt sigling pathway (GO:0090090)		TLE2	WNT5A	SHISA6	DKK1	DKK2	DKK3	RBX1	PSMB9	DKK4	SFRP4	SFRP5	PSMC6	SFRP2	APC	PSMC4	PSMC5	PSMC2	PSMC3	PSMC1	MAD2L2		LEF1	AMER2	PRKN	CTNND1	LRP6	HECW1	LRP4	NKD1	SFRP1	NKD2	PSMB11	PSMB10	AMER1	PSMD9	TNN	FRZB	PSMD7	PSMD8	PSMD5	PSMD6	PSMD3	PSMD4	RUVBL2	PSMD1	NPHP3	NPHP4
GO_Biological_Process_2018	regulation of urine volume (GO:0035809)		TFAP2B	NPR1	HYAL2	TRPV5	NPR3	HAS2	NPPB	INPP5K	ADM	ADCY6
GO_Biological_Process_2018	regulation of granulocyte differentiation (GO:0030852)		HAX1	LEF1	C1QC	ADIPOQ	CEACAM1	EVI2B	TESC	HCLS1	RUNX1	RARA
GO_Biological_Process_2018	phosphatidylinositol metabolic process (GO:0046488)		PDGFRB	PLEKHA2	PLEKHA3	PLEKHA1	ZFYVE21	OCRL	PLEKHA4	PLEKHA8	RUFY1	PI4K2B	PI4K2A		MTMR1	MTMR2	PGAP1	MTMR3	SLC27A1	MTMR4	PGAP3	MTMR9	INPPL1	MTMR6	MTMR7	MTMR8	PI4KAP1	PI4KAP2	PIP4K2A	PIP4K2B	PIP4K2C	PLA2G4E	PLA2G4F	PLA2G4C	PLA2G4D	PLA2G4A	INPP4B	INPP4A	PITPNM2	PIK3R1	SYNJ2	SYNJ1	PITPNM1	PITPNM3	PLBD1	RAB5A	CSF1R	CDS1	PLA2G5
GO_Biological_Process_2018	nucleic acid metabolic process (GO:0090304)		RBFOX2	NCBP2	TREX2	NCBP1	DNTT	GTF2F1	GTF2F2	HNRNPM	HNRNPK	HNRNPL	XRN2	HNRNPF	D2	HNRNPC	HNRNPD	DSE2	RAN		ANKLE1	EXD2	SMARCAL1	HNRNPU	CASC3	ADRA1D	HNRNPR	PTBP1	NT5E	ATXN2	METTL14	DUSP11	ERI1	ERI2	ERI3	TOPBP1	TK1	MEIOB	KP2	WTAP	IGFBP4	METTL3	DDX54	LSM1	RAD50	SETMAR	LSM8	HNRNPA2B1	HNRNPH1
GO_Biological_Process_2018	positive regulation of cyclin-dependent protein serine/threonine kise activity involved in G1/S transition of mitotic cell cycle (GO:0031659)		PKD1	RGCC	ADAM17	AKT1	FGF10	PKD2	EGFR
GO_Biological_Process_2018	development of primary male sexual characteristics (GO:0046546)		LHCGR	TFAP2C	BIK	TGFB2	KLHL26	SRD5A2	WNT5A	NCOA4	INHBA	SOX15	AKR1C3	NR0B1	MSH2	LHFPL2	TEX19	UTF1	NR5A1	WT1	KITLG	KIT	ZFP42	FSHR	RBMY1B		WNT2B	MAMLD1	MEA1	LRP2	LHB	CSDE1	GATA6	GATA4	LRRC6	GATA3	GATA1	KLHL32	KLHL10	PRKACG	FGF9	SIX4	SOX9	SOX8	WNT4	ANKRD7
GO_Biological_Process_2018	positive regulation of catenin import into nucleus (GO:0035413)		EGF	KANK1	SEMA5A	WNT3A	BAMBI	UBR5	EGFR	DACT1
GO_Biological_Process_2018	negative regulation of retrograde protein transport, ER to cytosol (GO:1904153)		OS9	ERLEC1	DERL2	DERL3	UBE2G2	UBE2J1	SVIP	UBAC2
GO_Biological_Process_2018	mitochondrial respiratory chain complex I biogenesis (GO:0097031)		ACAD9	COA1	NDUFC2	NDUFC1	TIMM21	ECSIT	NDUFS8	NDUFS7	NDUFS6	NDUFS5	TMEM126B	NDUFS4	NDUFS3	NDUFS2	NDUFS1		NDUFB9	MT-ND5	NDUFB8	MT-ND6	NDUFB7	NDUFB11	DMAC2	NDUFB6	NDUFB5	NDUFB10	NDUFB4	DMAC1	NDUFB3	NDUFB2	NDUFB1	MT-ND3	TAZ	MT-ND4	MT-ND1	MT-ND2	NDUFV3	NDUFV2	NDUFV1	NDUFA9	NDUFA8	TIMMDC1	NDUFA7	NUBPL	NDUFA6	NDUFA5	NDUFA3
GO_Biological_Process_2018	peptidyl-lysine hydroxylation (GO:0017185)		PLOD1	VPS33B	P3H3	PLOD3	PLOD2	VIPAS39	P3H4	JMJD6
GO_Biological_Process_2018	regulation of isotype switching (GO:0045191)		IL4	PAXIP1	SUPT6H	IL10	TFRC	TP53BP1	INSL6
GO_Biological_Process_2018	D methylation or demethylation (GO:0044728)		ATF7IP	KMT2E	MTRR	ATRX	DNMT3A	DNMT3B	EHMT1	GATAD2A	FOS	BAZ2A	EHMT2	DNMT3L	PPM1D	DMAP1	BEND3	DNMT1
GO_Biological_Process_2018	COPI-coated vesicle budding (GO:0035964)		TMED10	TMED9	GBF1	TMED2	ARFGAP2	ARFGAP3
GO_Biological_Process_2018	cholesterol homeostasis (GO:0042632)		ABCG8	VDR	CAV3	CAV1	APOA2	APOA5	NPC1	CYP7B1	APOA4	IL18	SIRT1	CYP39A1	MALL	DISP3	NPC2	SOAT2	APOA1	SOAT1	ABCG1	ABCG5	CD24		NR1I2	NR1I3	LRP5	PCSK9	LCAT	CYP7A1	LDLR	ABCA2	ABCA1	XBP1	DGAT2	NR1H3	NR1H2	EPHX2	AKR1C1	NR1H4	EHD1	FABP3	APOC3	PLA2G10	APOC2	LAMTOR1	ANGPTL3	CETP	ACSM3
GO_Biological_Process_2018	cardiolipin metabolic process (GO:0032048)		SLC27A1	TAMM41	PLA2G4A	PLA2G6	CRLS1	LCLAT1	TAZ	PDXP	HADHB	PGS1	PTPMT1	HADHA	THEM5
GO_Biological_Process_2018	regulation of mitotic nuclear division (GO:0007088)		EDN1	PDGFRB	EGF	EDN3	CAV2	MAD2L1BP	NME6	SIRT2	SMC1A	BMP7	EREG	CDC25C	IL1A	ANLN	IL1B	ZW10	BMP4	CDC16	CCDC8	HSPA1A	CD28	CHMP4C	CHMP4B	CEP85	PHIP	CDK13	KIF20B	OBSL1	HSPA1B		L3MBTL1	KIF11	VPS4B	HNRNPU	AURKA	LRP5	TGFA	PDXP	FBXO43	CDC23	CHEK1	KNTC1	CEP97	DRD3	MAP9	INSR	NPM2
GO_Biological_Process_2018	negative regulation of dendritic spine development (GO:0061000)		EF1	PTPRS	NLGN1	PTEN	NGEF	SRGAP2C
GO_Biological_Process_2018	negative regulation of calcium ion transmembrane transport (GO:1903170)		PLN	FKBP1B	CBARP	YWHAE	SLN	SESTD1	ATP1A2	ADRA2A
GO_Biological_Process_2018	histone deacetylation (GO:0016575)		MSL3	SIRT7	SIRT1	SIRT2	MORF4L1	PER2	MORF4L2	TBL1XR1	BRMS1	SFPQ	REST	PER1	BRMS1L	MSL3P1	RCOR1		HDAC5	HDAC6	HDAC4	HDAC1	PRDM5	HDAC11	HDAC2	HDAC10	PHB	BAZ2A	HDAC9	ELK4	SIN3B	SIN3A	MIER2	MIER1	SUDS3	SMARCAD1	TBL1X	TBL1Y	RBM14
GO_Biological_Process_2018	positive regulation of endopeptidase activity (GO:0010950)		CR1	LYN	PRELID1	SERPINB3	STAT3	PICALM	EF1	AIM2	EF3	SEMG1	GPRIN1	SEMG2	PSME2	PSME3	PSME1	EPHA4		TTBK1	MEFV	ROCK2	BBC3	PYCARD	GRIN2B	MBP	FYN
GO_Biological_Process_2018	microtubule bundle formation (GO:0001578)		RSPH4A	NCKAP5L	CFAP74	PLK1	MAP1S	V1	TPPP2	PSRC1	CLIP1	TPPP3	TTLL3	RSPH9	KIF20A	MAPRE2	RSPH1	CCDC40	RP1L1		LRGUK	MTCL1	NUMA1	CFAP206	SPAG16	SPAST	CHORDC1	TOGARAM1	CAPN6	CDK5RAP2	CLASP1	ZNF207	TPPP	MARK4	CFAP46
GO_Biological_Process_2018	nucleus localization (GO:0051647)		SUN2	DCTN4	PAFAH1B1	KIF25	SLC9A3R1	SYNE2
GO_Biological_Process_2018	positive regulation of protein kise activity (GO:0045860)		PTPN1	MAP3K3	MAP3K4	MAP3K1	TGFB2	MAP3K2	PIH1D1	MMD2	DKK1	AGT	EREG	ATG13	ERN1	CD4	IL23A	DOK7	BAX	TNIK	CALM2	CALM3	EPHA4	CALM1		RALB	CSF1	NRK	CLU	TNF	CIB1	MRNIP	LRP8	SLK	PDCD10	RELN	PAK2	PAK1	CDK20	PAK4	PAK3	MAP3K8	PAK6	SNCA	STOX1	PAK5	MAP2K4	EGR1	INSR
GO_Biological_Process_2018	regulation of mitochondrial membrane permeability (GO:0046902)		SLC25A4	BAD	CAMK2A	MUL1	IF1	SPG7	ALKBH7	HEBP2	TMEM102	THEM4	BCL2L1	BCL2	BNIP3	PPIF	BAK1	PMAIP1	SLC25A6	TP53
GO_Biological_Process_2018	regulation of transcription from R polymerase III promoter (GO:0006359)		CEBPA	TENM1	ZNF143	BRF2	ICE2	ELL	B2	AKR1B1	CHD8	ICE1	ZNF76	ZC3H8	BRCA1	MTOR	RPTOR	PRDX5	POLR3C	ERBB2	POLR3F	POLR3G	MAF1	ZNF345
GO_Biological_Process_2018	nucleus organization (GO:0006997)		SUN3	TOR1A	TMEM170A	SUN2	SUN1	DMPK	PRM2	SPAG4	NDC1	WDR73	NUP133	NUP155	LEMD3	LEMD2	SUN5	NUP93	CTDNEP1	NUP98	NUP54	REEP4	BIN1	REEP3	NUP35	CHMP2B	CHMP4C	CHMP2A	CHMP4B	CHMP4A	CHMP7	CHMP5	CHMP6		ANKLE1	USP36	NUP205	SEH1L	VPS4A	VPS4B	PITPNB	NUMA1	SYNE1	TPR	RPS19	ATXN7	CHMP1B	CHMP1A
GO_Biological_Process_2018	response to organonitrogen compound (GO:0010243)		AVPR2	RHBDD1	MRGPRX1	AMFR	TRPV1	2021-03-06	IL6	IRF5	RRAGC	DJB12	RNF185		PRKN	SEL1L	GPR22	RNF5	IVA	HLCS	CCKAR	IRAK3	ERLEC1	DRD2	DRD3	QRFPR	DRD4	UBXN6	HCRTR1	NR1H4	SYVN1	AVPR1A	AVPR1B	MTOR	DHFR	HCRTR2	GLRB	BRSK2	NPFFR1	VCP	NPFFR2	OXTR	DERL1	TRPM2	GLRA1	GLRA2	GPRC6A	GLRA3	GLRA4
GO_Biological_Process_2018	regulation of sensory perception of pain (GO:0051930)		OPRPN	SCN11A	F2R	NOV	CCL3	SPX	MGLL	ACPP	TMEM100
GO_Biological_Process_2018	vitamin transport (GO:0051180)		CD320	CUBN	GIF	SLC35F3	SLC46A1	SLC52A3	AFM	SLC23A1	SLC52A1	SLC52A2	SLC5A6	TCN2	APOA1	TTPA	GC	SLC25A32	ABCD1	FOLR3	FOLR2	SLC19A1	SLC19A2	SCARB1	FOLR1
GO_Biological_Process_2018	myelin assembly (GO:0032288)		CNTP1	TENM4	PRX	CD9	EPB41L3	AHK2	GPC1	DICER1	NCMAP
GO_Biological_Process_2018	regulation of pH (GO:0006885)		SLC9A7	ATP6AP1	ATP1A4	ATP6V0A4	PDK4	CLCN3	SLC26A4	SLC9A1	ATP6V1B1	PDK2
GO_Biological_Process_2018	positive regulation of filopodium assembly (GO:0051491)		TGFB3	CCL21	ARAP1	CDC42	RHOQ	NEURL1	FSCN1	AGRN		GPM6A	NRP1	TENM1	TENM2	RIPOR2	NLGN1	FMR1	RALA	PLPPR5	WASL	FNBP1L	DOCK11	PALM	MIEN1	DPYSL3	CCR7	BCAS3
GO_Biological_Process_2018	positive regulation of tural killer cell activation (GO:0032816)		AP1G1	AXL	IL23A	IL23R	LAMP1	ZBTB1	IL12B	IL12A	IL18	GAS6
GO_Biological_Process_2018	establishment of mitotic spindle localization (GO:0040001)		GPSM2	NDE1	HTT	NUMA1	DCTN1	CENPA	NDC80	ZW10	KPNB1	ESPL1	SAPCD2	CDK5RAP2	NDEL1	PAFAH1B1	CLASP1	NUSAP1	DYNLT1	SPDL1
GO_Biological_Process_2018	positive regulation of translatiol initiation (GO:0045948)		KHDRBS1	YTHDF1	EIF2B5	DDX3X	YTHDF3	PPP1R15A	DAZ4	DAZ3	DAZ2	DAZ1	MTOR	UHMK1	DAZL	BOLL	RPS6KB2	RPS6KB1	POLR2D	CCL5	HABP4	POLR2G	CDC123
GO_Biological_Process_2018	R splicing, via transesterification reactions (GO:0000375)		SF3A3	SCAF11	LSM1	SRRM1	PRPF6	PRPF8	SNRNP40	WDR83	PRPF4	PRPF3	SRSF4	SLU7		SF3B3	SF3B4	DBR1	GEMIN2	MPHOSPH10	DDX23	KHSRP	TRA2B	SF3B1	SRSF10	TXNL4A	SMNDC1	BCAS2
GO_Biological_Process_2018	response to axon injury (GO:0048678)		FLRT3	RTN4RL1	RTN4RL2	DPYSL3	MORN4	NREP	MTR	APOD	FOLR1	SOD1	DHFR
GO_Biological_Process_2018	regulation of extrinsic apoptotic sigling pathway in absence of ligand (GO:2001239)		MAP2K5	EYA1	EYA2	UNC5B	EYA3	EYA4	INHBA	IL1A	IL1B	GDNF	BCL2L1	SI2	HSPA1A	BCL2	PF4	HSPA1B		RET	CSF2	HTRA2	TNF	IFI6	GATA1	PPP2R1B	TERT	AKT1	MAPK7	MCL1
GO_Biological_Process_2018	gap junction assembly (GO:0016264)		GJB1	GJD3	GJC1	GJA1	GJB2	GJA5
GO_Biological_Process_2018	poly(A)+ mR export from nucleus (GO:0016973)		ENY2	POLDIP3	PCID2	ZC3H3	THOC2	NXF1	NUP93	NXF2	NXF3	HHEX	ZC3H11A	PABPN1	NXF5
GO_Biological_Process_2018	vesicle targeting, rough ER to cis-Golgi (GO:0048207)		SEC24A	SEC24C	SEC24B	SEC13	ANKRD28	SEC16B	SEC16A	TRAPPC10	CNIH1	CNIH2	TBC1D20	COL7A1	PREB	CNIH3	SEC24D		RAB1A	MCFD2	RAB1B	TMED10	SERPI1	SAR1B	PA	PDCD6	CTSZ	TGFA	AREG	PPP6C	SCFD1	PPP6R1	CSNK1D	TFG	PPP6R3	TMED2	STX5	CTSC	TRAPPC3	TRAPPC2L	TRAPPC4	NSF	TRAPPC1	TRAPPC2	TRAPPC5	TRAPPC9	F5	F8	TRAPPC6B
GO_Biological_Process_2018	cellular response to reactive oxygen species (GO:0034614)		PDGFRA	JUN	ERCC6L2	MMP3	PLEKHA1	MT3	MMP9	SIRT1	RHOB	MAPK13	PAX2	CRYGD	IMPACT	IL6	FER	MAPT	PXMP2	CDK2	PPIF	DPEP1	NCF1	NFE2L2		RELA	KCNC2	TNFAIP3	UCP1	PARK7	PTPRK	MTR	EGFR	AQP1	FOXO1	AKT1	TPM1	ROMO1	CYP1B1	ECT2	RPS3	MAP3K5	PRKCD	CHUK	ZNF580	FOS	AKR1C3	SETX	NET1
GO_Biological_Process_2018	negative regulation of platelet-derived growth factor receptor-beta sigling pathway (GO:2000587)		PDGFRB	PTPN2	PDGFRA	LRP1	PDGFB	PDGFA	PTPN12
GO_Biological_Process_2018	positive regulation of potassium ion transmembrane transporter activity (GO:1901018)		LRRC26	LRRC38	ACTN2	AKAP9	LRRC52	ATP1B3	LRRC55	ATP1B2	ATP1B1	ANK2	GAL	GALR2
GO_Biological_Process_2018	embryonic organ development (GO:0048568)		TGFB1	TGFB2	RARRES2	IFT122	GTPBP3	TGFBR2	IL3	KITLG	TAL1	RARB	NES	TBC1D23	RARA		CXCL8	NDRG4	RPL10	TNF	PCSK5	APELA	THPO	FLT3LG	KDR	TEAD1	STRA6	NKX2-6	TEAD2	NKX2-5	TEAD3	NEUROD1	TEAD4	TBX2	STIL	WNT7B	COBL	ZFPM1	KIT	HAND1	ALDH1A3	FGFR2	PKDCC	FOXE1	RARG	KMT2A	PDGFA	GLI2	RBPJ
GO_Biological_Process_2018	formation of translation preinitiation complex (GO:0001731)		EIF4B	MCTS1	DENR	EIF4H	EIF2S3	TICRR	EIF2D
GO_Biological_Process_2018	cell surface receptor sigling pathway involved in heart development (GO:0061311)		TGFB1	ACVR1	NOTCH1	JAG1	NOTCH2	NOG	GALNT11	DLL4	RBPJ	BMP4	HEY2	HEY1	SI1	BMPR1A
GO_Biological_Process_2018	glutathione metabolic process (GO:0006749)		GSTM5	GPX1	GSTM4	GSTM3	GSTM2	G6PD	GSTM1	GSR	GSS	CTNS	GDAP1	GSTZ1	GSTA5	GSTA4	GSTA3	ETHE1	GSTA2	EEF1G	GSTA1	HAGH	DPEP1	MMACHC	EEF1E1		PARK7	CNDP2	GDAP1L1	CHAC1	GSTT2B	CHAC2	GGT5	GSTK1	GSTO2	GSTO1	GLRX2	SOD1	ALDH5A1	GGCT	EEF1E1-BLOC1S5	T8	GCLC	GCLM	PTGES	GSTP1	MGST2	GSTT2	MGST1
GO_Biological_Process_2018	regulation of cell cycle (GO:0051726)		CDK19	ESX1	MX2	RUNX3	LEP	CDK10	SIK1		RB1	LIN9	HPGD	HNRNPU	LRP6	ADARB1	SFRP1	ARNTL	CHEK1	ZNF703	PCLAF	ZNF268	JUND	PRR11	TSPYL2	AFAP1L2	PLK1	GADD45B	GADD45A	GADD45G	PTK6	MASTL	PUM1	HCFC1	ALOX15B	SRPK2	TP73	C6ORF89	BAP1	BEX2	CTBP1	GATA3	MCIDAS	FIGNL1	SOX9	TP53BP2	JUNB	MYBL2	TMEM8B
GO_Biological_Process_2018	positive regulation of mitotic nuclear division (GO:0045840)		RANBP3	INSR	RANBP2	EDN1	PDGFRB	EGF	SLF2	EDN3	UBE2C	SLF1	RANBP1	H2AFY	DMRT1	NSMCE2	IGF1	IGF2	EREG	IL1A	IL1B	EPGN	RGCC	CD28	PHIP		BECN1	PHB2	CDCA5	NUMA1	HNRNPU	AURKA	PDGFB	LRP5	TGFA	INS	SMC5	RGPD4	RANBP3L	NIPBL	NUP62	NUSAP1	DRD3
GO_Biological_Process_2018	cardiac atrium morphogenesis (GO:0003209)		BMPR2	NOTCH1	TGFB2	NOTCH2	NOG	BMP10	MESP1	PROX1	GATA4	ISL1	DLL4	ZFPM1	HEY2	TBX20	ENG	MYH6	NKX2-5
GO_Biological_Process_2018	negative regulation of cell death (GO:0060548)		CHGA	TIGAR	ATP13A2	MT3	SDIM1	BTBD10	POU4F1	SOX11	BMP7	WNT16	PAX2	DUS2	BMP4	IMPACT	PINK1	CDK5	PSMC5	ALB	HSPA1A	CHMP4B	CHMP4A	SRSF6	PM20D1	HSPA1B		KANK2	PRKN	GSK3B	VPS4B	LRRK2	PARK7	CLU	HTR2B	NPAS2	TANK	CYR61	CTGF	WNT11	MECOM	AKT1	PPARGC1A	CD34	SNCA	PDE8A	PACRG	WFS1	BNIP3L
GO_Biological_Process_2018	deadenylation-dependent decapping of nuclear-transcribed mR (GO:0000290)		PAN3	PATL1	LSM1	DCP1B	DCP1A	PATL2	DCPS	DCP2
GO_Biological_Process_2018	box C/D snoRNP assembly (GO:0000492)		RUVBL1	NUFIP1	PIH1D2	ZNHIT6	PIH1D1	RUVBL2	TAF9
GO_Biological_Process_2018	negative regulation of calcium ion import (GO:0090281)		PLN	MRLN	SLN	SEMG1	EPPIN	TRIM27	SLC30A1
GO_Biological_Process_2018	negative regulation of transcription regulatory region D binding (GO:2000678)		ZNF593	PSEN1	SOX11	GATA1	TAF1	PER2	TMSB4X	HEY2	HAND1	HEY1	SIN3A	DDIT3	ANKRD33	MSX2	ZNF675	MAD2L2
GO_Biological_Process_2018	membrane raft assembly (GO:0001765)		ANXA2	RFTN1	FLOT2	EMP2	FLOT1	S100A10
GO_Biological_Process_2018	glycosyl compound metabolic process (GO:1901657)		KL	NT5C1A	KLB	NME4	NME5	UPP2	LCT	LCTL
GO_Biological_Process_2018	mitochondrion disassembly (GO:0061726)		ATG9A	FIS1	ATG3	GABARAPL3	GABARAPL2	GABARAPL1	ATG9B	WIPI1	MAP1LC3B2	WIPI2	ATG13	ATG12	PINK1	ATG4D	ATG2B	ATG4C	ATG2A	ATG4B	ATG4A	SQSTM1		BECN1	GABARAP	PRKN	WDR45B	RB1CC1	AMBRA1	WDR45	MAP1LC3A	MAP1LC3C	MAP1LC3B	FUNDC2	FUNDC1	BNIP3	USP30	FBXO7	ATG7	ATG5	MARK2
GO_Biological_Process_2018	regulation of relaxation of cardiac muscle (GO:1901897)		PLN	CAMK2D	CHGA	PDE4D	PDE4B	HRC
GO_Biological_Process_2018	regulation of neuron death (GO:1901214)		CHGA	ATP13A2	WNT5A	TSC1	DHCR24	BTBD10	DKK1	FCGR2B	MAPT	CDK5	AKT1S1	NSMF	CHMP4B	CHMP4A	PM20D1		PRKN	GSK3B	CHR7	LRRK2	CTSZ	KIF14	TRIM2	PARK7	PCSK9	RILPL1	CLU	TANK	EFNB2	CHORDC1	RRAS2	AKT1	ZNF746	E1	RAB29	PPARGC1A	MAP3K5	CD34	SNCA	SIGMAR1	EGLN2	EGR1	DCC	EGLN3	MEF2C	DAXX	GRID2
GO_Biological_Process_2018	plasma membrane invagition (GO:0099024)		GSN	IGHV3-11	IGHV3-13	IGHV3-15	IGHV3-16	ARHGAP25	ELMO1	IGHV3OR16-8	IGHV3OR16-9	IGHV1OR21-1		IGHV3-20	IGHV4-4	IGHV3-21	IGHV3-23	SNX33	IGHV2-70D	AURKB	TRBC1	SH3BP1	IGKC	TRBC2	IGHV5-51	MSR1	IGHV3-72	IGHV3-73	IGHV3-74	IGHV1-69-2	IGHV2-26	IGHV1-58	IGHV2OR16-5	ARHGAP12	VAMP7	BIN2	SPIRE2	SPIRE1	IGHV4-30-2	IGHV1OR15-9	IGHV1-2	IGHV1-3	IGHV4-59	IGHV1-69	C3	ALKBH4	IGHG4	IGHG2	IGHG3
GO_Biological_Process_2018	cytoplasmic translation (GO:0002181)		RPL22	RPL24	RPS7	RPS3A	RPL17-C18ORF32	MRTO4	RPL7L1	RPL26	RPL22L1	RPL29	RPL26L1		EIF4B	RPL11	RPLP0P6	RPL36A	RPL15	RPL17	EIF4H	RPS3	RPL19	RPL18	RPL41	RWDD1	RPL35A	FTSJ1	RPS26	RPS29	RPS28	EIF3M	RPL27A	RPS21	RPS20	RPS23	RPL6	RPL31	RPL4	RPL30	RPLP0	RPL32	RPLP2	RPLP1	RPL10A	RPL9	HSPA14	RPL7	GSPT2
GO_Biological_Process_2018	negative regulation of myotube differentiation (GO:0010832)		HDAC5	NOTCH1	HDAC4	XBP1	NOV	BDNF	BHLHE41	CEACAM5	CFLAR	BHLHA15	NKX2-5
GO_Biological_Process_2018	rescue of stalled ribosome (GO:0072344)		LTN1	NEMF	RACK1	C12ORF65	MRPL58	ZNF598
GO_Biological_Process_2018	regulation of actin filament polymerization (GO:0030833)		CCL26	CARMIL1	NCOA3	CCL24	ARFGEF1	CCL21	RHOH	RHOG	ARHGAP28	BAIAP2	HAX1	RASA1	FER	HIP1R	MYADM	PFN2	PFN1	KANK4	PFN3		MTPN	KANK3	TENM1	KANK2	KANK1	CSF3	ALOX15	LMOD2	LMOD1	TWF2	TWF1	BAIAP2L1	PYCARD	BAIAP2L2	ARHGAP40	SLIT2	CCR7	PAK3	PLEKHG2	PRKCD	NCKAP1L	PRKCE	HCK	VASP	FCHSD2	LATS1	FCHSD1
GO_Biological_Process_2018	regulation of phosphorylation of R polymerase II C-termil domain (GO:1901407)		BRD4	CCNK	CCNT2	CCNT1	CCNH	FAM58BP	CCNC	CCNL2	PPIL4	CCNL1	CCNQ
GO_Biological_Process_2018	regulation of positive chemotaxis (GO:0050926)		F7	NTRK3	ANGPT2	CDH13	F2RL1	KDR	VEGFA	CNTN1
GO_Biological_Process_2018	antimicrobial humoral immune response mediated by antimicrobial peptide (GO:0061844)		DEFA5	FAM3A	DEFA6	DEFA3	DEFA4	DEFA1	H2BFS	S100A7	PF4	HRG	S100A9	DEFB4A		REG3A	REG3G	DEFB1	CXCL6	KRT6A	ROMO1	S100A12	CAMP	HMGN2	MUC7	DEFB118	RSE7	RSE6	F2	RSE3	HIST2H2BE	SEMG1	GALP	LTF	HIST1H2BC	GAPDH	REG1A	PGLYRP4	CCL13	PGLYRP3	RPL30	PLA2G1B	HIST1H2BK	HIST1H2BJ	REG1B	DEFB127	DEFB126	GNLY	BPIFA1
GO_Biological_Process_2018	regulation of toll-like receptor 2 sigling pathway (GO:0034135)		LYN	TLR1	TNFAIP3	F2RL1	TIRAP	ACOD1	CYBA	TLR6
GO_Biological_Process_2018	regulation of centriole replication (GO:0046599)		PLK4	NPM1	STIL	PLK2	SPICE1	BRCA1	KAT2B	KAT2A	CENPJ	NUP62	CDK5RAP2	TRIM37	CEP76	RBM14	MDM1
GO_Biological_Process_2018	pyrimidine-containing compound catabolic process (GO:0072529)		TYMP	DPYS	TET3	TET2	TET1	UPB1	NT5C1A	NT5E	NT5C3A	DPYD	NT5C	NT5M	UPP2	UPP1
GO_Biological_Process_2018	positive regulation of amyloid precursor protein catabolic process (GO:1902993)		APP	LYN	GSK3A	ROCK2	CHR7	CLU	PICALM	EF1	EF3	LRRTM3	GSAP	EPHA4
GO_Biological_Process_2018	stress granule assembly (GO:0034063)		ATXN2L	DDX3X	C9ORF72	ATXN2	MAPT	OGFOD1	CIRBP	BICD1	RPS23	GRB7	DYNC1H1
GO_Biological_Process_2018	positive regulation of granulocyte chemotaxis (GO:0071624)		CAMK1D	CD74	DAPK2	NCKAP1L	CCL21	XCL1	PPBP	TIRAP	S100A7	PF4		CXCL8	RIPOR2	MOSPD2	CXCL2	CXCL1	S100A11P1	CXCL3	CXCL6	CXCL5	THBS4	C1QBP	RAC1	RAC2	CCR7	CCL19	PF4V1
GO_Biological_Process_2018	positive regulation of memory T cell differentiation (GO:0043382)		IL23A	IL23R	TNFSF4	IL12B	CD46	IL12RB1
GO_Biological_Process_2018	protein localization to cell periphery (GO:1990778)		PPIL2	DENND4C	ACTN2	ATP1B3	ATP1B1	RAB34	ABCA12	RAB37	PKP3	PKP2	MYADM	TNIK		STXBP1	RAMP3	ROCK1	ROCK2	LRP6	TNF	NKD2	TSPAN33	GOLGA7B	RAB40A	RAB40B	RAB40C	BSG	CDH1	FL	RAB29	S100A10	CLASP2	MYO5A	ANK3	ANK1	ANK2	SLC9A3R1	CACNB2	EHD2	CACNB3	DLG1	EHD3	WNK3	FGF13	EZR	RAB40AL	MRAP2	DPP10
GO_Biological_Process_2018	sensory perception of pain (GO:0019233)		CHRNB2	MME	MRGPRX2	TRPA1	OPRK1	OPRM1	NIPSP1	ANO1	P2RX7	P2RX4	KCNK4	RETREG1		CHR4	OPRD1	KC1	KC2	OPRL1	PRDM12	MMP24	SCN9A	EPHB1	SCN1A	PROK2	ALOXE3
GO_Biological_Process_2018	regulation of reactive oxygen species metabolic process (GO:2000377)		PDGFRB	SIRT5	MT3	ACOD1	SIRT2	AGT	TGFBR2	RNF41	MAPK14	PAX2	BST1	PINK1	SELENOS	AGTR1	SLC25A33	TP53	TFAP2A		ARF4	PRKN	NOXO1	UCP1	BRCA1	AATF	PARL	ROMO1	CYP1B1	RIPK1	SNCA	GADD45A	AKR1C3	F2	ACE2	EIF6	STK17A	NOXA1	PLIN5	GRB2	PID1	CDKN1A	PDGFB	THBS1	FOXM1	ZC3H12A	MPV17	RAC1	XDH
GO_Biological_Process_2018	endosome to pigment granule transport (GO:0043485)		BLOC1S5	BLOC1S6	AP1G1	CD63	RAB32	RAB38	BLOC1S3	AP3D1	AP1M1
GO_Biological_Process_2018	positive regulation of histone acetylation (GO:0035066)		PAXIP1	SMARCB1	SMAD4	NOS1	WBP2	PIH1D1	LIF	BRCA1	FOXP3	RPS6KA5	MUC1	IL1B	RPS6KA4	TADA2A	TADA2B	ARRB1	RUVBL2	MAPK3	KAT7	PPARGC1A	BRD7
GO_Biological_Process_2018	thymus development (GO:0048538)		TBX1	AIRE	FOXE1	RIPK3	SIX1	ZBTB1	TGFBR1	SOD1	SHH	HAND2	FGF10	FADD	HES1	EPHB3
GO_Biological_Process_2018	negative regulation of cell aging (GO:0090344)		MAP3K3	HMGA2	MIF	TWIST1	TERF2	SIRT1	SLC30A10	FOXM1	2021-03-05	RBL1	CDK6	TERT	AKT3	ZKSCAN3	WNT1
GO_Biological_Process_2018	presypse assembly (GO:0099054)		FZD1	NLGN2	NLGN4X	NLGN3	NLGN4Y	WNT3A	NLGN1	WNT5A	CEL	WNT7A	PTEN	LRP4	PTPRD	DVL1	IL1RAPL1
GO_Biological_Process_2018	regulation of bone remodeling (GO:0046850)		CSF1R	SRC	ITGB3	SUCO	SFRP1	SYT7	GREM1	BGLAP	LEP	S1PR1	LEPR	NF1
GO_Biological_Process_2018	positive regulation of toll-like receptor sigling pathway (GO:0034123)		NR1H3	CAV1	RSAD2	PTPN22	TIRAP	HMGB1	CYBA	TICAM2	TLR2	TLR1	TREML4	LBP	F2RL1	TLR9	WDFY1	FLOT1	LTF	TLR5	TLR3
GO_Biological_Process_2018	glycoprotein catabolic process (GO:0006516)		MGEA5	NEU4	MANBA	EDEM1	EDEM2	NGLY1	FBXO2	STT3B	ADAMTS9	ADAMTS12
GO_Biological_Process_2018	positive regulation of proteasomal ubiquitin-dependent protein catabolic process (GO:0032436)		ANKIB1	CSNK1A1	USP5	CAV1	RAD23A	SIRT2	RBX1	DAB2	HSPA1A	NFE2L2	HSPA1B		PSMD10	PRKN	DET1	GSK3B	GSK3A	KEAP1	LRRK2	CLU	RCHY1	NKD2	RNF114	DDRGK1	CSNK1D	DVL1	RNF19B	RNF19A	LONRF2	BBS7	LONRF3	SOCS5	LONRF1	BCAP31	PLK1	PLK3	SGTA	CSNK1E	CBFA2T3	PIAS1	SMAD7	KLHL40	TAF1	RNF144B	RNF125	RNF144A	RFWD2
GO_Biological_Process_2018	negative regulation of interferon-gamma-mediated sigling pathway (GO:0060336)		PTPN2	ARG1	NR1H3	NR1H2	PPARG	PARP14
GO_Biological_Process_2018	positive regulation of Ras protein sigl transduction (GO:0046579)		GPR17	GPR18	NTRK1	GPR35	F2R	AUTS2	GPR55	MMD2	IGF1	GPR4	NGF	P2RY10	COL3A1	LPAR6	APOA1	ALS2	FGF10	F2RL1	F2RL2	F2RL3		NOTCH1	EPO	NOTCH2	RTN4R	RASGRF1	GPR20	GPR65	LPAR4	ROBO1	LPAR1	RASGRP4	AKAP13	ABRA	P2RY8	RASGRP1	RASGEF1A	ARRB1	RAC1	SHOC2	ADGRG1
GO_Biological_Process_2018	centromeric sister chromatid cohesion (GO:0070601)		A50	SGO1	BUB1B	BOD1	MEIKIN	BUB1
GO_Biological_Process_2018	L-ascorbic acid metabolic process (GO:0019852)		CYB5R3	GSTO2	GSTO1	SLC2A1	SLC23A1	SLC2A3	RGN	AKR1A1	CYB5A
GO_Biological_Process_2018	telomere maintence in response to D damage (GO:0043247)		DCLRE1C	DCLRE1B	ACD	APEX1	TFIP11	TERF2	RTEL1	TERF2IP	INSL6	DCLRE1A
GO_Biological_Process_2018	dermatan sulfate proteoglycan biosynthetic process (GO:0050651)		CSGALCT2	CSGALCT1	NCAN	B3GAT3	BGN	DCN	VCAN	BCAN	CHST12	UST	DSE	DSEL	CHST14	CSPG5	CSPG4
GO_Biological_Process_2018	eosinophil chemotaxis (GO:0048245)		CCL26	CCL24	CCL23	XCL1	XCL2	SCG2		CCL15	CCL14	CCL13	CCL3L1	CCL11	CCL4L1	CX3CL1	LGALS3	CCL15-CCL14	CCL8	CCL7	CCL5	CCL4	CCL3	CCL2	CCL1	CCL18	CCL16
GO_Biological_Process_2018	negative regulation of translatiol initiation (GO:0045947)		FMR1	EIF2AK1	EIF4EBP1	EIF2AK4	EIF2AK3	EIF2S1	RBM4	TPR	AGO2	EIF4EBP2	EIF4EBP3	PAIP2B	EIF3E	C8ORF88	ATF4	PAIP2
GO_Biological_Process_2018	positive regulation of establishment of protein localization to mitochondrion (GO:1903749)		FBXW7	SH3GLB1	STARD7	HSPA1L	BAD	ZBTB17	WDR75	HUWE1	WBP11	ATG13	MIS18A	PINK1	OR13C4	TP53		GLS2	UBE2D3	MRGPRE	UBE2L3	RNF31	SELENOI	RUVBL1	BCL2L11	IFNL3	PSMD8	ABLIM3	E2F1	MICALL2	VPS11	HES1	SREBF2	LRRC46	FZD5	HPS4	TP73	TFDP1	TFDP2	DPCR1	TDRD12	NMUR1	PEMT	SAE1	NMT1	BAP1	HTRA2	ACSM6	WDR46
GO_Biological_Process_2018	positive regulation of tumor necrosis factor production (GO:0032760)		ARFGEF2	CCR2	DDX58	FZD5	WNT5A	MIF	TIRAP	AZU1	CYBA	ISL1	HLA-E	TLR2	CD2	TLR1	MAVS	IL23A	TLR9	ARHGEF2	PF4	TLR4	TLR3		ORM2	ORM1	DHX9	LY96	THBS1	NOD2	TWIST1	CLU	HSPB1	IFIH1	C1QTNF4	PYCARD	SPN	DDT	RASGRP1	LBP	TNFRSF8	CCL3	FADD	IL12B	RIPK1	CD14	CCL19	HAVCR2	LGALS9
GO_Biological_Process_2018	glycerolipid metabolic process (GO:0046486)		ALDH5A1	DGKG	PLA2G15	DGKB	DGKQ	DGKA	PIP5K1A	PGP	DGKZ	PNPLA3
GO_Biological_Process_2018	positive regulation of leukocyte mediated cytotoxicity (GO:0001912)		NOS2	XCL1	CRTAM	CADM1	HLA-E	RAET1E	NCR3	IL23A	CD226		NECTIN2	FAM49B	IL21	IL23R	PVR	RASGRP1	KLRK1	AP1G1	LAMP1	STAP1	STX7	FADD	IL12B	SLAMF6	IL12A	IL12RB1
GO_Biological_Process_2018	positive regulation of immune system process (GO:0002684)		TGFB2	TNFSF18	PLA2G1B	MIA3	LILRB2	PIK3CD	AQP3	HLA-G	VEGFA	IFNL1	HCAR2	PIK3CB	TNFRSF18	MADCAM1	LGALS9	ZP3
GO_Biological_Process_2018	positive regulation of lamellipodium organization (GO:1902745)		CARMIL1	CARMIL2	SRC	AUTS2	NCKAP1	TWF2	BRK1	CORO1B	CORO1C	CDC42	ARPC2	CLRN1	FSCN1	ENPP2	RAC1	RREB1	RAC2	WNT1	WASF2	VIL1	ARHGEF7
GO_Biological_Process_2018	immune response-inhibiting cell surface receptor sigling pathway (GO:0002767)		LYN	CLEC12B	LILRB1	LILRB2	KIR2DL1	HLA-G
GO_Biological_Process_2018	fatty acid elongation, saturated fatty acid (GO:0019367)		ELOVL1	ELOVL2	ELOVL5	ELOVL6	ELOVL3	ELOVL4	ELOVL7
GO_Biological_Process_2018	regulation of blood circulation (GO:1903522)		TBX2	ACE	DMPK	KCNJ12	KCNIP2	CAV3	S100A1	FOXN4	AGT	DES	FXYD1	ACE2	PER2	TH	TMIGD3	TNNT2	KCNQ1	AGTR1	MYH6		KCNG2	CAMK2D	CHRM2	DHX8	HSPB7	CELF2	KCNE5	SRI	ECE1	CAC1H	PLN	KCNMB2	TPM1	KCNMB4	ADORA3	BDKRB2	CYP2J2
GO_Biological_Process_2018	glandular epithelial cell development (GO:0002068)		BMP5	BMP4	CDK6	PAX6	DLL1	BMP6
GO_Biological_Process_2018	regulation of wound healing (GO:0061041)		ANXA1	DMTN	ARFGEF1	F2R	TNFRSF12A	CAV1	PRKCE	CASK	F2	GP1BA	AJAP1	ADRA2A	CD109	F2RL1	CRK	EPPK1	SRSF6	HBEGF	HRG	VIL1		APCS	FOXA2	REG3A	KANK1	SPAAR	REG3G	SERPINE1	TNFAIP3	PLAU	FGF2	VTN	MYLK	HRAS	INSL3
GO_Biological_Process_2018	monocyte differentiation (GO:0030224)		CSF1R	BMP4	IFI16	PDE1B	IL31RA	MYH9	MT1G	PPARG	PIR	THOC5	VEGFA
GO_Biological_Process_2018	plasma membrane organization (GO:0007009)		CAVIN2	CAV3	MYOF	TMEM256-PLSCR3	ANK3	ANK2	ANO6	SYT7	EHD2	P2RX7	PLSCR2	PLSCR1	PLSCR4	COL5A1	PLSCR3	BIN2	SYT11	PLSCR5	CHMP4A		TRIM72	WHAMM	SNX33	DMKN	FNBP1L	SERP1	ARV1	CXCR4	MICALL1	EPB41L3	PACSIN3	SNX9	A4GALT	STX2	SPTBN1	PACSIN1	PACSIN2
GO_Biological_Process_2018	T cell proliferation (GO:0042098)		PPP3CB	TNFSF18	SLC11A1	BTN3A1	MSN	TNFSF14	DOCK8	LILRB1	CTPS1	TNFRSF4	PIK3CG
GO_Biological_Process_2018	retinoic acid receptor sigling pathway (GO:0048384)		TBX1	RXRA	SNW1	ACTN4	RARG	RARB	RARA
GO_Biological_Process_2018	vesicle-mediated transport between endosomal compartments (GO:0098927)		BECN1	ANKRD27	AKTIP	STX8	EMP2	LMTK2	PTPN23	SNF8	WASH3P	EEA1	FAM160A2	MYO1D	KIF16B	HOOK3	HOOK2	HOOK1	WDR91	WDR81	SNX16	PIK3C3	RILP	RAB5A	RAB7A
GO_Biological_Process_2018	copper ion homeostasis (GO:0055070)		APP	ARF1	PRNP	COX19	COMMD1	ATOX1	MT2A	PRND	XIAP	CCDC22	ATP7B	ATP7A	CUTC
GO_Biological_Process_2018	metanephros development (GO:0001656)		PKD1	CITED1	FOXD1	OSR2	OSR1	SIX1	WNT7B	PKD2	BMP7	ROBO2	PAX2	BMP4	WT1	FGF8	SHH	NIPBL	BASP1	PAX8	GDNF	SIX4	FGF10	NF1	CTSH
GO_Biological_Process_2018	negative regulation of lipid metabolic process (GO:0045833)		UGT1A1	APOA2	TNF	CIDEA	INS	PRKAA1	PPP2R5A	ADRA2A	IL1B	CEACAM1	HCAR2	APOC1	APOC3	APOC2	GPER1	PDE3B	APOD	UGT1A8	BSCL2
GO_Biological_Process_2018	regulation of mitotic spindle organization (GO:0060236)		PLK1	BORA	PARP3	SMC1A	CCSAP	TPX2	PSRC1	STAG2	CHMP2B	HSPA1A	CHMP4C	CHMP2A	CHMP4B	TACC3	CHMP5	DYNC1H1	HSPA1B		GPSM2	VPS4B	NUMA1	HNRNPU	CLTC	DCTN1	GI1	SMC3	TPR	PMEPA1	NUP62	CHMP1B	CHMP1A	FSD1	ANKRD53	CEP97	RAE1	MAP9
GO_Biological_Process_2018	negative regulation of secretion by cell (GO:1903531)		RHBDF2	IL11	RHBDF1	CHGA	SYT4	ANXA1	RSAD2	HTR1B	LILRB1	LIF	OSM	SLC30A1	VAMP8	PNKD	SERGEF	SYT11	IL1RAPL1	ERP29	VAMP3		TRH	INS	HRH3	GRM7	DPH3	STXBP6	DRD2	DRD3	DRD4	SNCA	FGF23
GO_Biological_Process_2018	positive regulation of mesenchymal cell proliferation (GO:0002053)		TBX1	SHH	STAT1	MYC	CHRD	LRP5	PDGFA	SOX9	TGFBR2	VEGFA	FGFR2
GO_Biological_Process_2018	primary miR processing (GO:0031053)		SMAD3	SMAD2	HNRNPA2B1	SRRT	SMAD1	METTL3	NCBP1	DROSHA	DGCR8	MRPL44
GO_Biological_Process_2018	intermediate filament bundle assembly (GO:0045110)		KRT14	NEFL	NEFM	PKP2	NEFH	PKP1
GO_Biological_Process_2018	altertive mR splicing, via spliceosome (GO:0000380)		RBM17	DDX5	DDX17	DHX9	SRSF1	CELF4	PQBP1	HNRNPM	SFPQ	CDK13	SRSF6	SLU7
GO_Biological_Process_2018	response to cAMP (GO:0051591)		JUND	DMTN	JUN	STAT1	IGFBP5	WT1	VGF	KCNQ1	DGKQ	RAPGEF2	NDUFS4	RAPGEF3	RAPGEF1	HCN1	EZR	HCN2	CFTR	SLC26A6		HCN4	KCNE1	SLC26A3	CITED1	AQP7	AKAP9	ZFP36L1	AQP8	AHR	AKAP6	PKD2	AQP1	SLC5A5	DUOX1	CRHBP	DUOX2	RAP1A	AAT	RAP1B	PDE2A	INPP5K	JUNB
GO_Biological_Process_2018	positive regulation of chromosome segregation (GO:0051984)		RAD21	FEN1	CCNB1	NUMA1	RCC2	RAD18	DDX11	SMC6	CDC6	SIRT2	SMC5
GO_Biological_Process_2018	rel filtration (GO:0097205)		MYO1E	MCAM	XPNPEP3	ITGA3	SULF2	IGHA2	SULF1	CD34	JCHAIN	IGHA1	IGKV3-20
GO_Biological_Process_2018	positive regulation of lipid storage (GO:0010884)		MSR1	SREBF2	HILPDA	LPL	FITM1	FITM2	APOC4	CIDEA	NFKB1	EHD1	OSBPL11	C3	ZC3H12A	PLA2G10	PLIN5	VSTM2A	IKBKE	SCARB1	APOB
GO_Biological_Process_2018	vesicle fusion (GO:0006906)		UVRAG	CAV2	ANKFY1	STX8	SYTL2	SYTL1	TAP1	RBSN	SYTL5	TC2N	SYTL4	TAPBP	SYTL3	RAB34	CALR	STX1B	RAB7A	STX1A	RAB7B		SP25	STX16	SAMD9	VPS4A	STX17	TGFBRAP1	SP23	STX19	C2CD4A	C2CD4B	C2CD4C	SYT14P1	C2CD4D	STX10	SAMD9L	NKD2	STX12	STX11	SEC14L3	RAB20	VPS8	STX16-NPEPL1	STX7	VTI1B	STX6	VPS11	VTI1A
GO_Biological_Process_2018	protein O-linked glycosylation via threonine (GO:0018243)		GALNT13	GALNT8	GALNT12	GALNT7	GALNT6	GALNT15	GALNT5	GALNT14	GALNT4	GALNT17	GALNT3	GALNT16	GALNT2	GALNT1	GALNT18	GALNT11	GALNT10	GALNTL6	GALNTL5	POC1B-GALNT4	GALNT9
GO_Biological_Process_2018	negative regulation of protein secretion (GO:0050709)		RHBDF2	RHBDF1	KCNJ11	SRGN	KCNB1	F2R	BTN2A2	NR1H3	RSAD2	OPRM1	INHBB	BMP8A	CIDEA	FOXP3	SIRT4	ADRA2A	IL1B	RGCC	FCGR2B	SERGEF	NLRP12	REST	NOV	ERP29	LGR4		MIDN	PRKN	IRS1	PPP1R11	PTGER4	INS	SFRP1	PSMD9	RAB11FIP1	DPH3	FFAR4	DRD2	FAM3D	DRD3	RAB11FIP3	DRD4	RAB11FIP5
GO_Biological_Process_2018	regulation of protein export from nucleus (GO:0046825)		TCF7L2	PTPN14	RANGAP1	IL1B	IFI27	RAPGEF3	TCHHL1	CAMK1	GAS6	RBM22	TP53		SUPT6H	GSK3B	YWHAE	ANP32B	SP100	AKAP8L	ZC3H3	IWS1	PARK7	XPO1	UHMK1	SOX4	TPR	BAG3	XPO5	XPO4	EMD	SETD2	GTSE1	BARD1
GO_Biological_Process_2018	TORC1 sigling (GO:0038202)		LARP1	CARD11	RPTOR	AKT1S1	NPRL3	MLST8	CLEC16A	MTOR
GO_Biological_Process_2018	negative regulation of substrate adhesion-dependent cell spreading (GO:1900025)		KANK1	DMTN	ACTN4	TACSTD2	AP1AR	FBLN1	EF5	CORO1C	ITGB1BP1	MELTF	RCC2	GBP1
GO_Biological_Process_2018	regulation of gene expression, epigenetic (GO:0040029)		CTCFL	GPX1	TFAP2C	H3F3A	DNMT3A	DNMT3B	DEK	CD3EAP	SLC50A1	SMARCA5	HIST1H4A	KAT2B	KAT2A	MTF2	PHF19		KDM1B	WBP2	AEBP2	CTCF	BMI1	ACTB	MTA1	ZNRD1	TAF1C	TAF1D	IFI16	TWISTNB	TAF1A	RBBP4	TAF1B	RBBP7	JARID2	SF3B1	PRMT7	TBP	SUZ12	EED	GLMN	H2AFY	BAZ1B	IGF2	HIST2H3A	MYO1C	MYBBP1A	PPM1D	POLR1A
GO_Biological_Process_2018	positive regulation of wound healing (GO:0090303)		ANXA1	DMTN	ARFGEF1	XBP1	F2R	F12	PRKCE	F2	MTOR	ADRA2A	HPSE	HBEGF	PLPP3		REG3A	FOXC2	KANK1	REG3G	SERPINE1	THBS1	VTN	MYLK	APOH	RREB1	HRAS	ENPP4	INSL3
GO_Biological_Process_2018	regulation of mitochondrial fission (GO:0090140)		FIS1	PRKN	STAT2	LRRK2	MUL1	DDHD1	MIEF2	MYO19	MIEF1	MFF	2021-03-05	DCN	INF2	PINK1	MAPT	KDR	BNIP3	VPS35	DNM1L
GO_Biological_Process_2018	regulation of glucokise activity (GO:0033131)		DUSP12	FOXA2	MIDN	PRKN	GCKR	BAD
GO_Biological_Process_2018	citrate metabolic process (GO:0006101)		STAT5B	ACLY	GHR	ACO2	ACO1	STAT5A
GO_Biological_Process_2018	positive regulation of phagocytosis (GO:0050766)		TUB	CAMK1D	AHSG	ABCA7	SLC11A1	NCKAP1L	SFTPD	RAB27A	AZU1	CYBA	MERTK	ANO6	IL1B	FCGR2B	SPACA3	F2RL1	SFTPA1	SFTPA2	CALR	GAS6	DOCK2		SIRPG	TNF	TULP1	GATA2	C4A	C2	C3	SIRPB1	PYCARD	LMAN2	C4B	SIRPA	STAP1	MYO18A	CCL2	CD300LF	FCER1G	LYAR
GO_Biological_Process_2018	response to alcohol (GO:0097305)		TGFB1	ABCA2	CHRNB2	SMAD2	GOT2	CCL21	TGFBR1	TGFBR2	SOD1	TGFBR3	GRIN3A	TH	GPRIN1		ADH6	ADH7	GLRA1	GRIN2B	GRIN2A	PMVK	SDF4	CCL3	CSN1S1	CCR7	CCL19	CCR5
GO_Biological_Process_2018	negative regulation of response to interferon-gamma (GO:0060331)		PTPN2	ARG1	NR1H3	NR1H2	PPARG	PARP14
GO_Biological_Process_2018	pancreas development (GO:0031016)		CCDC39	TCF7L2	FOXF1	DAF1	PROX1	ISL1	ZIC3	SELENOT	PPDPF	NPHP3	NKX6-1	C8ORF22	CCDC40	PTF1A
GO_Biological_Process_2018	negative regulation of cell cycle process (GO:0010948)		CDT1	FBXW7	CBX5	APAF1	RING1	PCGF6	CBX3	MGA	RPL23	CDC7	NME6	SMC1A	BMP7	PHOX2B	CDK9	ZFYVE19	BMP4	TFAP4	CDK4	CHMP4C	NUPR2	CALR	MRE11		L3MBTL2	RNF2	CCNK	VPS4A	BRCA1	FOXO4	BMI1	AURKB	FBXO43	UXT	HMGN5	CHEK1	CCND1	E2F1	RBBP4	GPER1	RBBP7	RBBP8	E2F6	E2F7	E2F8	ZNF268	PHC1
GO_Biological_Process_2018	activation of protein kise B activity (GO:0032148)		DYP	NTRK3	INSR	OSBPL8	PDPK1	WNT5A	NRG1	MT3	IGF1	IL18	MTOR	ADRA2C	ADRA2B	ADRA2A	CCDC88A	PINK1	ITGB1BP1	ANG	GAS6		PRR5	MAPKAP1	TXN	PDGFB	PARK7	FGF1	INS	NTF3	MLST8	AKT1	RICTOR
GO_Biological_Process_2018	positive regulation of protein tyrosine kise activity (GO:0061098)		PTPN1	FBXW7	EGF	SRCIN1	ACE	PRNP	AGT	EREG	ADRA2A	EF1	EPGN	GPRC5B	DLG3	ADAM17	DLG4	DOK7	UNC119	NCF1	GAS6	EPHA4		CSF1R	PDGFB	TGFA	LRP8	RELN	GRM5	ERBB3	STAP1
GO_Biological_Process_2018	cyclic purine nucleotide metabolic process (GO:0052652)		GUCY1A3	GUCY1A2	AMPD2	TAAR1	ADORA2A	ADCY10		GUCY2D	GUCY2C	GUCY1B3	GUCY2F	GUCY1B2	NPR1	ADCY1	NPR2	PTH2	HTR2C	ADCY5	ADM	ADCY4	ADCY3	HTR2B	ADCY2	ADCY9	ADCY8	ADCY7	AQP1	ADCY6	NPPC	NPPA	NPPB
GO_Biological_Process_2018	positive regulation of B cell differentiation (GO:0045579)		XBP1	MMP14	SYK	NCKAP1L	BTK	CD27	PPP2R3C
GO_Biological_Process_2018	epithelial cilium movement involved in determition of left/right asymmetry (GO:0060287)		CCDC39	CFAP53	OFD1	CCDC103	DAF1	NPHP3	RFX3	LRRC6	CCDC40
GO_Biological_Process_2018	positive regulation of T cell apoptotic process (GO:0070234)		CD274	PRELID1	CCL5	LGALS16	ZC3H8	ADAM8	PDCD1	LGALS9	IDO1	TP53
GO_Biological_Process_2018	carnitine transport (GO:0015879)		SLC22A5	SLC25A2	SLC22A4	SLC22A16	SLC25A20	PDZK1	SLC25A15
GO_Biological_Process_2018	regulation of JUN kise activity (GO:0043506)		EDN1	MAP3K4	SERPINB3	DKK1	DAB2IP	HIPK3	TP73	DJA1	TRAF6	TAOK3	MAP3K10	TLR9	ARHGEF5	PDCD4	MAP3K11	AIDA	PPEF2	TLR6	ZNF675		TNFRSF11A	GSTP1	PTPN22	FZD10	TNF	DUSP19	TANK	DUSP10	PAK1	DVL2	DVL3	RPS3	MAP3K7	SASH1	MAP3K5
GO_Biological_Process_2018	regulation of sodium ion transmembrane transporter activity (GO:2000649)		FXYD6-FXYD2	CAV3	OSR1	PRKCE	ANK3	SLC9A3R1	FXYD1	FXYD5	FXYD4	WNK2	FXYD3	WNK3	HECW2	FXYD2	NEDD4	SLMAP	GPD1L	FXYD7	SCN4B	FXYD6	SCN2B	UTRN	PTPN3	RANGRF	FGF12	FXYD6P3		CAMK2D	HECW1	NEDD4L	PCSK9	GLRX	NETO1	STK39	DMD	SCN3B	YWHAH	SCN1B
GO_Biological_Process_2018	citrulline metabolic process (GO:0000052)		ASS1	DDAH2	CPS1	DDAH1	ALDH18A1	OTC
GO_Biological_Process_2018	regulation of cellular response to oxidative stress (GO:1900407)		PRKN	PINK1	GCH1	BMP7	DHFR	FBLN5
GO_Biological_Process_2018	negative regulation of B cell proliferation (GO:0030889)		LYN	TNFRSF21	IL10	FCGR2B	CD300A	TNFRSF13B	RC3H1	MNDA	ATM	CTLA4
GO_Biological_Process_2018	hemopoiesis (GO:0030097)		TGFB1	CD164	TGFB2	IL10	KIRREL3	NCOA6	ZBTB16	ZNF160	RUNX1	TET2	HIPK1	RUNX3	TGFBR2	IL3	TGFBR3	RUNX2	MFAP5	BMP4	PTPRC	MELK	KITLG	ARMC6	TAL1	KAT6A	TEK	CDK13	MIXL1		L3MBTL1	CSF2	CSF1	PRKX	DLL1	BMI1	SFRP1	TAZ	PLD4	ZFP36L2	THPO	IFI16	MKNK2	FLT3LG	RRAS	KDR	NKX2-5	CD34	JAG1
GO_Biological_Process_2018	regulation of osteoblast differentiation (GO:0045667)		ACVR1	ZHX3	NPNT	CTNNBIP1	SEMA4D	AXIN2	PTCH1	SOX11	BMP7	ACVR2B	ACVR2A	BMP6	GDF10	RUNX2	SKI	BMP4	BMP2	IL6	CDK6	IL6ST	BMPR1A	BMPR1B		DDR2	BMPR2	CITED1	IFITM1	LRP5	LIMD1	CYR61	TNN	NOCT	WNT4	FGF23	MEF2C	NOG	ATP6AP1	HGF	WNT7B	TMEM64	IGF1	SUCO	PTK2	NELL1	GREM1	RIOX1	NBR1
GO_Biological_Process_2018	regulation of rel sodium excretion (GO:0035813)		NPR1	NPPB	AGTR1	SPX	AGT	CORIN
GO_Biological_Process_2018	viral life cycle (GO:0019058)		IST1	NUP214	DEK	NUP210	NUP93	PPIA	NUP98	AXL	CD209	TBC1D20	CHMP4C	CHMP4B	CHMP4A	CLEC4M	PPID	RAN	VPS28		RAB1A	NUP205	RAB1B	USP6NL	CD81	NUP160	NUP85	KP7	MVB12B	MVB12A	KP5	NUP88	RAE1	KP3	KP4	KP1	KP2	VTA1	VPS37D	NUP153	VPS37B	NUP155	VPS37C	PDCD6IP	VPS37A	ACE2	VAMP8	NMT2	CHMP2B
GO_Biological_Process_2018	regulation of actin cytoskeleton organization (GO:0032956)		EPHA5	RHOA	PDGFRB	PDGFRA	RDX	RHOF	NEB	TSC1	ARHGAP28	RHOD	BAIAP2	GRHL3	RHOB	RHOC	BST2	RHOQ	BST1	RHOJ	HIP1R	CDK10	ARHGEF5	RAPGEF3	RHOV	RHOU	HRG	EPHA3		ROCK1	ROCK2	LRP1	TWF2	FZD10	TWF1	EF5	ARHGAP35	ARHGAP44	ARHGAP40	SH3BP1	DMTN	PRKCD	ODAM	DAPK3	ARHGEF19	MTOR	CDC42	CCDC88A	DLC1
GO_Biological_Process_2018	intrinsic apoptotic sigling pathway by p53 class mediator (GO:0072332)		USP28	AEN	MSH2	HIPK2	SIRT1	POU4F1	POU4F2	PML	TP73	SNW1	MYBBP1A	JMY	DDIT4	BCL3	CDIP1	TP53		RRP8	PPP1R13B	DDX5	DYRK2	RPS27L	FHIT	KRCC1	PYCARD	STK11	HINT1	ZMAT1	BAG6	ZMAT3	ZMAT4	IFI16	EP300	ZNF385D	ZNF385C	PMAIP1	TP53BP2	BOK	PHLDA3	ZNF346	ZNF385B	PDK2	TP63	ZNF385A
GO_Biological_Process_2018	zinc ion homeostasis (GO:0055069)		SLC30A8	SLC30A9	ATP13A2	SLC30A5	SLC39A12	MT3	TMC8	SLC39A14	SLC30A1	SLC39A13	MT4	LCK	MT1A	MT1B	SLC39A10	MT1G	MT1H	MT1E	MT1F		PRKN	MT1L	MT1M	MT1X	MT2A	MT1DP	SLC39A7	SLC39A6	SLC39A8	SLC39A5	MT1HL1	SLC39A4
GO_Biological_Process_2018	positive regulation of flagellated sperm motility (GO:1902093)		RSE10	TACR3	PGAM4	TACR1	TAC4	TACR2
GO_Biological_Process_2018	regulation of interleukin-18 production (GO:0032661)		TLR2	NLRP9	CD84	IL10	NLRP12	DHX9	TLR9
GO_Biological_Process_2018	amino-acid betaine transport (GO:0015838)		SLC22A5	SLC25A2	SLC22A4	SLC22A16	SLC25A20	PDZK1	SLC25A15
GO_Biological_Process_2018	regulation of MAPK cascade (GO:0043408)		EPHA6	EPHA5	EPHA8	EPHA7	GPR37L1	CD4	LEP	TEK	ULK4	CDK12	EPHA2	EPHA1	EPHA4	EPHA3		MST1R	ALOX12B	DHX33	KDR	DAG1	NGFR	INSR	ATP6AP2	GDF1	GDF3	GDF2	GDF5	IGF1	IGF2	GDF7	GDF6	GDF9	NODAL	EPHA10	PDGFB	PDGFA	LPAR1	PKHD1	SOX2	IL11	LYN	FCRL3	DUSP3	INSRR	DUSP1	BMP8B	FN1
GO_Biological_Process_2018	defense response to Gram-negative bacterium (GO:0050829)		CHGA	GSDMD	DEFB104A	SPACA1	DEFA5	RARRES2	DEFA6	DEFA3	DEFA4	DEFA1	AZU1	DEFB132	LYZ	IL6	IL23A	SPACA3	S100A7	TLR9	SPACA4	SPACA5	SPACA7	TLR4	OPTN	DEFB4A		SERPINE1	HMGB2	DEFB1	PYCARD	LBP	DROSHA	ROMO1	CTSG	ELANE	NOS2	SLC11A1	DEFB118	RSE7	RSE6	DEFB114	F2	RSE3	IRGM	DEFB106A	SELP	NLRP10	ADGRB1
GO_Biological_Process_2018	cytokine-mediated sigling pathway (GO:0019221)		MX1	MX2	NYX	PSMB9	TEC	COL1A2	MTAP	PSMC6	CD4	PSMC4	TOLLIP	PSMC5	PSMC2	TNFSF4	PSMC3	IL31RA	VIM	HNRNPF	PSMC1	TNFSF9	TNFSF8		CNTFR	CNTF	RALA	PSMD9	IFNL1	MUC1	PSMD7	IFNL3	PSMD8	IFNL2	PSMD5	FLRT3	PSMD6	PSMD3	FLRT1	PSMD4	ALOX5	FLRT2	MYC	AKT1	PSMD1	STAT6	PSMD2	GBP1	GBP2
GO_Biological_Process_2018	glycosphingolipid catabolic process (GO:0046479)		NEU3	NEU4	NEU1	NEU2	GA	GLA	GBA3
GO_Biological_Process_2018	nicotimide nucleotide biosynthetic process (GO:0019359)		NMT2	NMT1	QPRT	KYNU	HAAO	PRT	ME1	NMT3	DSYN1
GO_Biological_Process_2018	positive regulation of IRE1-mediated unfolded protein response (GO:1903896)		PTPN1	BCL2L11	TMEM33	HSPA1A	BAX	BAK1	AGR2	DAB2IP
GO_Biological_Process_2018	regulation of interleukin-5 secretion (GO:2000662)		TNFRSF21	PRKCZ	IF2	TSLP	GATA3	CRLF2
GO_Biological_Process_2018	water-soluble vitamin metabolic process (GO:0006767)		CD320	SLC52A3	SLC52A1	SLC52A2	CYB5A	PC	MTHFD2	PCCB	PCCA	MTHFD2L	MTHFD1	SLC25A32	MMACHC	ABCC1	CTRC		ALDH1L2	PRSS1	ALDH1L1	PDXK	PANK2	SLC46A1	SHMT2	SHMT1	SLC23A1	MTR	ACACB	SLC5A6	ACACA	THTPA	HLCS	PDZD11	MTHFD1L	RFK	AOX1	ACP5	PNPO	PRSS3	AASDHPPT	CUBN	GIF	MMAB	GSTO2	MCCC1	TPK1	GSTO1	MCCC2
GO_Biological_Process_2018	N-acetylglucosamine metabolic process (GO:0006044)		MGEA5	CHST7	RENBP	GK	GNPDA1	EXTL2	GNPDA2	AMDHD2	CHST2	MGAT3	CHST5	CHST6	CHST4		LARGE1
GO_Biological_Process_2018	dimeric G-protein coupled receptor sigling pathway (GO:0038042)		CALCRL	CALCR	RAMP3	IAPP	ADM	RAMP1	RAMP2	GRM1
GO_Biological_Process_2018	regulation of organelle assembly (GO:1902115)		GSN	ATG3	NPM1	RDX	STIL	MSN	IFT140	PLK2	SPICE1	STAM	PDCD6IP	RAB33A	HCK	RAB33B	DCDC2	ATXN2L	IFT20	CYLD	KIF9	IFT88	PIKFYVE	CENPJ	RAB5A	EZR	CCDC151		TSG101	RAB1B	SRC	MTMR3	C9ORF72	STX18	NPRL2	NPRL3	RNF4	AKAP13	ATXN2	SENP6	TCTEX1D2	DYNC2LI1	TBC1D14	UBQLN2	VPS11	TRAPPC12	CEP295	TBC1D12	CEP76
GO_Biological_Process_2018	negative regulation of kise activity (GO:0033673)		WARS	CAV3	TSC2	LRRC66	NYX	PPP2R5A	TARBP2	DBNDD2	PTPRC	CEACAM1	RTN4RL1	MAPT	RTN4RL2	ITGB1BP1	AKT1S1	FGFR1OP	PYDC1	NF1	CEP85	SMCR8	EPHA1		YWHAG	RB1	RTN4R	NPRL2	PRKRIP1	HNRNPU	LRP6	LRRC4	PARK7	DUSP19	THY1	HSPB1	LRRC3	MYCNOS	PREX2	LRRTM1	SOCS4	PAK2	SOCS2	FLRT3	LRRTM4	CHORDC1	DVL1	PREX1	FLRT1
GO_Biological_Process_2018	osteoclast differentiation (GO:0030316)		CSF1R	FARP2	SRC	ANXA2	TNFRSF11A	CSF1	GLO1	GAB2	SNX10	MAPK14	EF2	FOXP1	SBNO2	EF4	DCSTAMP	GPR183	OCSTAMP	TNFSF11	EPHA2
GO_Biological_Process_2018	negative regulation of BMP sigling pathway (GO:0030514)		SKOR1	SKOR2	NOG	SMURF2	SMURF1	VWC2	GDF3	HIPK2	SMAD7	SMAD6	LEMD3	LEMD2	SKI	GREM1	SPART	NBL1	TRIM33	DAND5	FBN1		DLX1	NOTCH1	LRP2	HTRA3	CHRD	FSTL3	C3CER1	BMPER	SOSTDC1	SOST	WNT1	SKIL	RBPMS2
GO_Biological_Process_2018	positive regulation of immune response (GO:0050778)		TGFB2	EIF2AK4	LILRB1	SIRT1	EREG	PTPRC	FCGR2B	POLR3B	POLR3C	IL23A	POLR3D	TNFSF4	POLR3F	IFNG	POLR3G	TLR8	IFNK	ADAM8	IL6ST	HRG		CD177	DHX9	NOD2	IFNL1	PYCARD	MYB	NLRP3	FADD	CCR7	STX4	IL12RB1	GBP5	SASH3	XBP1	SH2D1B	PLSCR1	F2RL1	CD226	ZP4	CD46	ZP3	ITGB2	PLA2G1B	IL23R	ITGAM	CD1D
GO_Biological_Process_2018	actin filament depolymerization (GO:0030042)		WDR1	MICAL2	MICAL1	CFL2	DSTN	CFL1	MICAL3	TWF2	TWF1	VIL1
GO_Biological_Process_2018	vesicle-mediated transport in sypse (GO:0099003)		UNC13C	SYT5	TOR1A	SPIN	UNC13A	NLGN4X	UNC13B	NLGN4Y	SYT2	SYT1	SYT17	RAB27A	AP3D1	TMEM230	SYT8	DNM2	CDK5	SYNJ1	CANX		NLGN2	NLGN3	NLGN1	ITSN1	C2CD4A	STON2	C2CD4B	C2CD4C	C2CD4D	KIF5A	KIF5C	OPHN1	KIF5B	PIP5K1C	PACSIN1	SPG11	SNCA
GO_Biological_Process_2018	response to UV-B (GO:0010224)		RELA	CDKN1A	MME	MSH2	CRIP1	STK11	HYAL1	HYAL2	MFAP4	HYAL3	IL12B	IL12A	IVL
GO_Biological_Process_2018	sulfur amino acid metabolic process (GO:0000096)		AHCY	MTRR	BHMT2	MTHFR	MUT	ADO	MTR	MSRA	NFS1	CBS	GCLC	BHMT	ADI1	MAT1A	CPS1	CTH	MTHFD1	NOX4	SMS	DPEP1	PCYOX1	CDO1
GO_Biological_Process_2018	oligodendrocyte differentiation (GO:0048709)		PRDM8	EIF2B5	EIF2B4	EIF2B3	SOX10	SLC8A3	CDK5	PTPRZ1	MYRF	EIF2B2	EIF2B1	SOX8	ZNF488	HES5
GO_Biological_Process_2018	D catabolic process, endonucleolytic (GO:0000737)		DFFB	ENDOG	DFFA	DSE2B	FBXO18	MUS81	DICER1	HMGB1	EXOG	HMGB2	FOXL2	SETMAR	CECR2	KPNB1	H1F0	DSE1	CASP3	DSE2	DSE1L3	DSE1L1	KP1	DSE1L2
GO_Biological_Process_2018	regulation of response to biotic stimulus (GO:0002831)		FOXP1	SCARB2	HERC5	TRIM5	ELMOD2	TRAF3	CD55
GO_Biological_Process_2018	negative regulation of D biosynthetic process (GO:2000279)		ADIPOQ	ACD	CTC1	STN1	TINF2	PAPD5	GDF2	TERF1	TERF2	GNL3L	TEN1	XRN1	T10	HNRNPC	CERS1	TP53	POT1	DCP2		ACVRL1	SRC	BMPR2	PINX1	PIF1	HNRNPU	FAM129B	EXOSC10	DACH1	ANKRD1	MEN1	HNRNPA1
GO_Biological_Process_2018	negative regulation of autophagosome assembly (GO:1902902)		PINK1	SCFD1	FEZ1	FEZ2	PHF23	LRRK2	CHMP4B	SMCR8	CHMP4A	SEC22B
GO_Biological_Process_2018	D ligation involved in D repair (GO:0051103)		PARP2	LIG1	PARP3	PARP1	XRCC4	XRCC1	HMGB1	LIG4	HMGB2	LIG3	POLB	PAXX
GO_Biological_Process_2018	R splicing, via transesterification reactions with bulged adenosine as nucleophile (GO:0000377)		GPKOW	UPF3B	CRNKL1	SRRM1	DHX40	SRRM2	CCAR1	PHF5A	HNRNPM	HNRNPK	DDX39A	HNRNPL	DDX39B	WDR83	CD2BP2	HNRNPF	HNRNPC	HNRNPD		SF3B5	SF3B6	SF3B3	SF3B4	PRCC	WBP4	HNRNPU	HNRNPR	PNN	MAGOH	DHX32	RBM15B	SNRPD3	DHX35	SNRPD2	CLP1	GPATCH1	SNRPD1	PABPN1	DHX38	SF3B1	RALY	SF3B2	AQR	PRPF38A	TFIP11	SNW1	RNPS1
GO_Biological_Process_2018	ammonium transmembrane transport (GO:0072488)		SLC22A5	RHCE	RHBG	RHD	RHAG	RHCG
GO_Biological_Process_2018	cyclic-nucleotide-mediated sigling (GO:0019935)		EPHA5	KSR1	PDE4D	ADCYAP1	GAL	DGKQ	RAPGEF2	NDUFS4	PDE3A	RAPGEF3		GUCY1B3	GUCY1B2	ADCY1	GLP1R	ADCY5	ADCY3	AHR	AKAP6	ADCY2	DEFB1	ADCY8	NUDT4	ADCY6	GHRHR	RIMS2	PDZD3	ADGRG6	PDE2A	APOE	SOX9	CD36	MAPK7
GO_Biological_Process_2018	exit from mitosis (GO:0010458)		UBE2C	CTDP1	SIRT7	EPS8	SPAST	UBE2S	PPP2R2D	CLASP1	CHMP2A	CHMP4B	CHMP7	CLASP2
GO_Biological_Process_2018	negative regulation of myeloid cell differentiation (GO:0045638)		HSPA9	LDB1	ZBTB16	CTR9	ZFP36L1	PRMT1	CIB1	MAFB	CDC73	HIST1H4A	MEIS2	HOXA9	ZFP36	MEIS1	CDK6	WDR61	PTK2B	LEO1	PF4	HOXB8	PAF1	HOXA5
GO_Biological_Process_2018	negative regulation of secretion (GO:0051048)		EGF	CD74	CYP4F2	NR1H3	PTGER3	NRG1	CSN2	TIFAB	VAMP8	DCANP1	ERBB3	SPX	NEUROG1	VAMP3
GO_Biological_Process_2018	dephosphorylation (GO:0016311)		PTPRN2	PTPN1	FBXW11	PPP2R1A	THNSL2	PPP1CA	PPP1CB	CTDNEP1	UBLCP1	PTPN9	PTPN7	PTPN5	PTPN6	PTPN3	PTPN4		MTMR2	MTMR3	MTMR4	PNKP	TPTE	MTMR6	MTMR7	PDXP	PPP1CC	TIMM50	PPP4R2	NT5C	BTRC	PPEF1	EPHX2	DUSP28	DUPD1	SSH1	DUSP26	SSH2	HDHD2	DUSP23	PLPP6	DUSP22	PLPP5	PGP	PPEF2	PLPP4	PHPT1	PLPP3	PLPP2
GO_Biological_Process_2018	positive regulation of mitotic cell cycle phase transition (GO:1901992)		BRD4	UBE2C	RDX	UBE2E2	NSMCE2	CDC7	RAB11A	PHOX2B	RAD51C	RAD51B	ESPL1	CDK4	EIF4G1	APC5	CDK1	DTL	PLCB1		RB1	KMT2E	PHB2	DDX3X	ANKRD17	CDCA5	VPS4B	CUL3	DBF4B	AIF1	APC11	LSM11	LSM10	MECP2	RPTOR	CDC45	CCNB1	CCND2	HYAL1	CCND1	RCC2	STOX1	DLGAP5
GO_Biological_Process_2018	negative regulation of reproductive process (GO:2000242)		NPPC	DUSP1	ARHGDIB	NKX3-1	TIMP1	ACVR1C	CALR	SULF1	NODAL	PAEP
GO_Biological_Process_2018	regulation of actin filament-based process (GO:0032970)		EPHA5	RHOA	PDGFRB	RHOF	TSC1	ARHGAP28	RHOD	BAIAP2	GRHL3	RHOB	RHOC	BST2	RHOQ	BST1	RHOJ	HIP1R	CDK10	ARHGEF5	RHOV	RHOU	HRG	EPHA3		ROCK1	ROCK2	LRP1	TWF2	FZD10	ABRACL	EF5	ARHGAP35	ABRA	ARHGAP44	ARHGAP40	SH3BP1	DMTN	PRKCD	ODAM	ARHGEF19	MTOR	CDC42	CCDC88A	DLC1	TAOK2	FSCN1	TAOK1	CRK
GO_Biological_Process_2018	response to unfolded protein (GO:0006986)		HSPA9	TOR1B	HSP90AA1	PACRG	DAXX	HSPA6	HSPA5	HSPA1L	HSPA8	RHBDD1	HSPA7	HSPA2	HSPA4	HSPE1	ERP44	DJC4	DJA1	STT3B	HSPA1A	HYOU1	DDIT3	OPTN	HSPA1B		HSPA4L	PRKN	HSPB7	HSP90AB1	HSPB3	HSPB2	DERL1	HSPD1	HSPA14	HSPB1	HERPUD1	HSPA13	TM7SF3	HSPH1	DJB2	DJB1	HSF1	DJB5	DJB4	SERPINH1
GO_Biological_Process_2018	receptor guanylyl cyclase sigling pathway (GO:0007168)		GUCY2D	NPPC	GUCY2C	GUCY2F	PDZD3	NPR1	NPR2	NPPA	NPPB	GUCA1B
GO_Biological_Process_2018	positive regulation of protein transport (GO:0051222)		TGFB1	TGFB3	TGFB2	UNC13B	ACSL3	ATP13A2	B3GAT3	GOLPH3L	SYTL4	BMP6	IL1A	PPIA	RUFY3	ARHGEF5	ADAM9	ADAM8	KIF20B	EXOC1	PPID	VPS28		ACHE	TENM1	RIPOR1	TNF	OAZ1	OAZ2	PDCD10	CNST	CHORDC1	ANKRD1	RAB29	EXPH5	CEP290	MYH10	PCNT	FGA	BCAS3	FGB	FGG	MBD1	PLK3	CEP131	IGF1	GOLPH3	VAMP2	ANG
GO_Biological_Process_2018	isoprenoid biosynthetic process (GO:0008299)		MVK	IDI1	IDI2	PDSS2	HMGCR	PDSS1	MVD	DHDDS
GO_Biological_Process_2018	regulation of cell proliferation (GO:0042127)		EGF	RBFOX2	LACRT	MCTS1	RPL23	SOX11	GKN3P	GTPBP4	USP17L2	TEC	EID2	TNFSF4	IL31RA	CDK10	HSPA1A	AGTR1	CDK13	VIP	HSPA1B		LEF1	TES	CNTF	SCX	ADARB1	DLL1	TOB1	DLL4	IFNL1	MXI1	CAPNS1	MYC	AKT1	AKT2	CYP1B1	HES1	NKX2-6	NKX2-5	PROK2	ZNF268	S100A11	PROK1	HES5	NGFR	CNOT6L	KLF11	ST18
GO_Biological_Process_2018	glutamine family amino acid catabolic process (GO:0009065)		NOS2	GLS2	NOS1	NOS3	ARG1	AOC1	GAD1	GLS	PRODH2	GLUD1	ALDH4A1	GLUD2	ASPG	DDAH1	GLUL	PRODH
GO_Biological_Process_2018	positive regulation of intrinsic apoptotic sigling pathway (GO:2001244)		FIS1	SIAH1	BCAP31	BAD	FBXO18	CAV1	RPS7	SLC9A3R1	SOD1	2021-09-04	LCK	SFPQ	BCL2L1	BCL2	BAX	DDIT3	S100A9	TP53	S100A8		BCL2L11	BCLAF1	UBB	CC2	NKX3-1	MSX1	PMAIP1	BMF	RPS3	RACK1	BOK	BID	NCK1	DNM1L
GO_Biological_Process_2018	cardiac left ventricle morphogenesis (GO:0003214)		RYR2	NOTCH1	GSK3A	NPY5R	SMAD4	NPY2R	FOXF1	TBX5	TGFBR2	RBPJ	SFRP2	HEY2	HAND1	CPE
GO_Biological_Process_2018	response to ketone (GO:1901654)		TGFB1	TGFB3	TGFB2	CCL21	NR1H3	CAV1	TGFBR3	CATSPERB	CATSPERD	CATSPERG		CATSPER2	ABCB4	YAP1	CATSPER1	CATSPER4	CATSPER3	WBP2	ABHD2	UBE3A	THBS1	SLIT2	NKX3-1	CSN1S1	SLIT3	CCR7	CCL19
GO_Biological_Process_2018	regulation of glial cell apoptotic process (GO:0034350)		PRKCH	PRKCI	PRKCD	CCL2	PRKCA	DLL1
GO_Biological_Process_2018	cytoskeleton-dependent cytokinesis (GO:0061640)		2021-09-10	2021-09-11	RHOA	USP8	2021-09-12	IST1	2021-09-01	2021-09-02	TMEM250	2021-09-14	2021-09-05	2021-09-06	2021-09-03	RHOB	RHOC	2021-09-04	ANLN	SON	RASA1	APC	INCENP	ESPL1	RAB35	KIF4B	KIF4A	EFHC1	CHMP4B	STAMBP	KIF20A	MITD1		VPS4A	SNX33	BRCA2	AURKB	SPAST	RACGAP1	ECT2	MYH10	SNX9	CEP55	SPTBN1	BBS4	PLK1	CKAP2	ANK3	KIF23
GO_Biological_Process_2018	regulation of store-operated calcium entry (GO:2001256)		CD84	STIM1	HOMER2	HOMER3	HOMER1	SARAF	CASQ1	SLC8B1
GO_Biological_Process_2018	fatty acid elongation, polyunsaturated fatty acid (GO:0034626)		ELOVL1	ELOVL2	ELOVL5	ELOVL6	ELOVL3	ELOVL4	ELOVL7
GO_Biological_Process_2018	positive regulation of actin filament depolymerization (GO:0030836)		CARMIL1	CARMIL2	SEMA5A	WDR1	PLEK	ACTN2	CFL2	F2RL1	WASHC2C	PDXP	VIL1
GO_Biological_Process_2018	anterograde axol transport (GO:0008089)		SPIN	AP3D1	DTNBP1	AP3B2	AP3B1	TERF2	SOD1	KIF4A	HAP1	MGARP		FMR1	TRAK2	TRAK1	HSPB1	FXR2	BLOC1S5	FXR1	AP3M2	BLOC1S6	SPAST	BLOC1S1	KIF3B	BLOC1S2	BLOC1S3	KIF3A	BLOC1S4	NEFL	AP3S1	KIF1B	AP3S2	AP3M1
GO_Biological_Process_2018	polyamine metabolic process (GO:0006595)		SMOX	ODC1	DHPS	AMD1	SRM	SAT1	OAZ1	SAT2	OAZ2	OAZ3	SMS	PAOX
GO_Biological_Process_2018	nucleotide-excision repair, D damage recognition (GO:0000715)		CETN2	PARP1	GPS1	XPA	COPS7B	RAD23B	COPS7A	XPC	RBX1	COPS5	DDB2	CUL4B	COPS4	CUL4A	DDB1	COPS6	UBC	UBB	COPS3	COPS2	UBA52	COPS8	RPS27A
GO_Biological_Process_2018	negative regulation of cytokine biosynthetic process (GO:0042036)		MAP2K5	IL10	SFTPD	INHBA	LILRB1	FOXJ1	INHBB	KLF4	FOXP3	ZFPM1	IL6	NLRP12	ZFP36	BCL3	GHRL	TRIB2	ASB1	GHSR	INHA	SIGIRR	ELANE
GO_Biological_Process_2018	protein modification by small protein conjugation (GO:0032446)		BTBD18	NUP214	ATG10	KIAA1586	NUP210	CHFR	RNF103	NUP93	NUP98	ASB9	ASB5	RNF220	ASB1	RNF222	ASB2		NUP205	HECW1	IPP	RNF7	BACH1	BACH2	RNF6	RNF4	FBXL21	MTA1	NUP85	NUP88	RNF111	ATG3	PLK1	WDR61	HECW2	RAD18	POM121	APC16	BCL10	CDCA8	NEDD4L	PRKDC	HIF1A	APC11	AAAS	RNF213	NUB1	RNF212	POM121C
GO_Biological_Process_2018	regulation of viral genome replication (GO:0045069)		MX1	EIF2AK2	BTBD17	RSAD2	TNIP1	RAD23A	OAS1	ILF3	TARBP2	NR5A2	BST2	CNOT7	PPIA	OAS2	OAS3	SLPI	CD28	PABPC1	PPIH	PPIE	PPID	FKBP6		CXCL8	IFITM2	DDX3X	STAU1	IFITM3	IFITM1	TOP2A	ZC3HAV1	ADARB1	TNF	ADAR	IFNL3	TRIM6	IFI16	BANF1	APOBEC3F	APOBEC3G	PROX1	ISG15	SRPK1	SRPK2	ISG20	DDB1	FAM111A
GO_Biological_Process_2018	regulation of short-term neurol syptic plasticity (GO:0048172)		SYNGR1	RAB3A	SYP	SHISA6	GRIK2	SHISA9	SLC8A2	SHISA8	RAB3GAP1	SHISA7	PPFIA3
GO_Biological_Process_2018	regulation of atrial cardiac muscle cell membrane depolarization (GO:0060371)		SCN10A	GJA5	SCN5A	SCN2B	SCN3B	SCN1B
GO_Biological_Process_2018	negative chemotaxis (GO:0050919)		SEMA4A	SEMA4B	RHOA	EPHA7	SEMA4F	SEMA4C	SEMA4D	SEMA4G	APOA1		SEMA5B	SEMA3A	SEMA5A	SEMA3D	SEMA3E	SEMA3B	SEMA3C	ITGB3	PDGFA	SEMA3F	SEMA3G	ROBO1	SLIT2	SLIT1	ITGAV	SLIT3	SEMA7A
GO_Biological_Process_2018	nucleosome disassembly (GO:0006337)		SET	SMARCD1	NFE2	SMARCC1	SMARCD2	SMARCD3	SMARCC2	SMARCB1	SUPT16H	PBRM1	SMARCE1	ARID1A	HMGA1	SMARCA4	HIST3H2A	HIST1H2BA	GRWD1	TNP1	ARID2
GO_Biological_Process_2018	primary alcohol catabolic process (GO:0034310)		SULT2A1	SULT1C4	SULT1A2	SULT1A1	SULT1B1	SULT1E1	AKR1C3	HAO1	AKR1B10	SULT1A3
GO_Biological_Process_2018	regulation of proteolysis (GO:0030162)		FBXW11	IST1	BAD	CAV1	BTBD6	BTBD11	BTBD9	KBTBD4	DJC1	CDK5	SPOPL	OGT	GSAP		CYFIP2	SERPINE2	NEDD8	KNG1	PARL	CASP8	SHH	PERP	AKT1	CAPN3	FADD	SPOP	BTRC	TM4SF20	SERPINB4	SERPINB3	PLK1	TRAF3	F2	PRSS37	PLAUR	ITCH	ABTB2	ABTB1	ASPH	TRIM32	FGFR4	AURKAIP1	HDAC6	SERPINB13	CSTB	CSTA	HDAC2
GO_Biological_Process_2018	negative regulation of complement activation (GO:0045916)		CR1	SERPING1	C4BPA	C4BPB	A2M	CD55
GO_Biological_Process_2018	wound healing (GO:0042060)		PDGFRA	LACRT	TGFB2	WNT5A	MYOF	NRG1	TGFBR1	EREG	DCBLD2	MMP12	COL3A1	JAML	NF1	TFF3	TFF2	TFF1	RAF1		SPRR3	ALOX15	PRCP	KRT6A	PAK1	ERBB2	ERBB3	TPM1	SMAD3	ODAM	NOG	SLC11A1	FZD7	WNT7A	SYT7	SYT11	C6ORF89	HPSE	FGF10	EPPK1	TRIM72	FUT10	MACF1	ITGB3	SRF	MIA3	PDGFA	FGF2	INS
GO_Biological_Process_2018	negative regulation of dephosphorylation (GO:0035305)		GRXCR1	ARFGEF3	PPP1R12A	PPP1R12B	KNL1	PCIF1	PPP1R16B	SYTL2	SPOCD1	WDR81	CCDC8	CD2BP2	RIMBP2	PPP1R12C	SFI1		ZCCHC9	CSRNP2	PPP1R37	CSRNP3	PLEKHF1	PLEKHF2	URI1	YWHAB	ELL	PPP1R36	PPP1R15A	PPP1R35	GPATCH2	SLC7A14	ZFYVE1	PTPA	CNST	CHORDC1	PPP1R27	TMEM132D	PPP1R26	LMTK3	RRP1B	FARP1	DLG2	DLG3	MYO1D	MARF1	WNK1	TSKS	RBM26
GO_Biological_Process_2018	negative regulation of cell size (GO:0045792)		RHOA	RDX	CAV3	AKT1S1	PTEN	DEPTOR
GO_Biological_Process_2018	cellular response to pH (GO:0071467)		GPLD1	INSRR	HVCN1	PKD2L1	PKD1L3	TRPV1	KCNK18	SLC9A1	RAB11B	MCOLN1	IMPACT	CHORDC1	HYAL1	RAB11FIP5	KCNK4	ASIC1
GO_Biological_Process_2018	negative regulation of D metabolic process (GO:0051053)		TGFB1	ADIPOQ	APOBEC1	AICDA	TGFB3	TSPYL2	ZRANB3	DFFA	GDF2	TET1	TERF1	MSH2	TERF2	CDC6	WAPL	GTPBP4	ERCC1	ZNF91	CDAN1	ZNF93	MSH3	ERCC4	DPPA3	MSH6	NF2	RAD17	TERF2IP	ATR		ACVRL1	BMPR2	BLM	GMNN	KMT2A	FAM129B	RTEL1	PDS5A	DNMT3L	DACH1	GPER1	ANKRD1	RPS3	ENPP7	S100A11
GO_Biological_Process_2018	positive regulation of protein localization to cell surface (GO:2000010)		HSP90AB1	GPD1L	SNX33	TNF	STX4	STX3	RANGRF	TM9SF4
GO_Biological_Process_2018	negative regulation of cell activation (GO:0050866)		THBD	PDGFRA	NOS3	GPER1	PDGFB	PDGFA	APOE	F2	C1QTNF1	LDLR
GO_Biological_Process_2018	blood vessel endothelial cell proliferation involved in sprouting angiogenesis (GO:0002043)		BMP4	ACVRL1	SEMA5A	ITGB1BP1	BMPER	NRARP
GO_Biological_Process_2018	cellular response to interleukin-15 (GO:0071350)		STAT5B	IL15RA	SHC1	IL15	STAT3	IL2RG	CD4	IL2RB	GRB2	JAK3	JAK1	STAT5A	PLCB1
GO_Biological_Process_2018	response to leucine (GO:0043201)		SESN1	RPTOR	RRAGD	SESN2	LARS	SESN3	UBR2	UBR1	MTOR
GO_Biological_Process_2018	positive regulation of cellular catabolic process (GO:0031331)		PTPN1	SH3GLB1	ENTPD5	BAD	UQCC2	RC3H1	MID2	TICAM1	CNOT7	CNOT8	CNOT1	GAPDHS	ADAM9	ADAM8	OPTN		PRKAA2	ROCK1	NPRL2	SNX33	TNF	PRKAA1	FOXO1	AMER1	KHSRP	GTPBP1	SH3BP4	AKT2	VPS11	SNCA	INSR	GPLD1	PRKCD	NRDC	PLK2	IGF1	SUPV3L1	ADRA2A	MLXIPL	PRKD1	EZR	PFKFB1	PFKFB3	PFKFB2	PFKFB4	IRS1	IRS2
GO_Biological_Process_2018	epithelial cell differentiation (GO:0030855)		SPINK5	KRT4	KRT3	PIH1D1	GRHL2	WT1	TOLLIP	GSTA2	GSTA1	RHCG		PC	CES1	EHF	TAGLN	DEUP1	ASCL1	SCUBE1	BASP1	AKT1	ZNF703	AKT2	E2F4	E2F7	E2F8	JAG1	GSTK1	FZD7	TDRD7	UPK3A	MAF	LATS1	CDHR2	TAGLN2	TPP1	VIL1	FGFR2	CCNO	UPK2	GATA3	DNPH1	CNN3	LGALS3	MCIDAS	FN3K	CTSB	ANXA4
GO_Biological_Process_2018	7-methylguanosine R capping (GO:0009452)		RNGTT	FAM103A1	NCBP2	NCBP1	GTF2H1	GTF2H2	GTF2H3	GTF2F1	GTF2F2	GTF2H4	SUPT5H	GTF2H5	CDK7	ERCC2	ERCC3	MT1		RNMT	CCNH	POLR2A	POLR2B	POLR2C	POLR2D	POLR2E	POLR2F	POLR2G	POLR2H	POLR2I	POLR2J	CMTR1	POLR2K	CMTR2	POLR2L
GO_Biological_Process_2018	ERBB2 sigling pathway (GO:0038128)		PTPN18	EGF	HSP90AA1	GAB1	NRG1	MATK	PTPN12	NRG2	PTK6	PRKCA	ERBIN	EREG	BTC	NRG4	PIK3R1	PIK3CA	CDC37	KRAS	GRB2	STUB1	UBA52	HBEGF	GRB7	SOS1		SRC	SHC1	CUL5	PTPRR	EGFR	NRAS	ERBB4	UBC	UBB	ERBB2	ERBB3	HRAS	MYOC	CPNE3	RPS27A
GO_Biological_Process_2018	positive regulation of protein deubiquitition (GO:1903003)		SART3	WDR48	VCP	ZC3H12A	TNIP1	NOP53	TANK
GO_Biological_Process_2018	response to UV (GO:0009411)		MAP3K4	SCARA3	CDC25A	UBE2A	REV1	UBE2B	MSH2	MAPK13	MSH6	RPL26	RHNO1	COPS9	TP53		PC	RELA	KDM1A	EGFR	AQP1	AURKB	CCAR2	YY1	CCND1	RUVBL2	MYC	AKT1	USP1	PCLAF	N4BP1	ELANE	USP47	CREBBP	ZRANB3	INO80	EIF2S1	TP73	MC1R	RAD18	SPRTN	ATF4	BRSK1	FMR1	XPA	DCUN1D3	ZBTB1	UVSSA	TRIAP1
GO_Biological_Process_2018	phosphate ion transport (GO:0006817)		SLC37A1	SLC34A3	SLC37A2	SLC17A1	SLC20A2	SLC34A2	SLC34A1	SLC20A1	SLC17A7	SLC25A10	SLC37A4	SLC17A3	XPR1
GO_Biological_Process_2018	negative regulation of actin filament polymerization (GO:0030837)		GSN	KANK3	KANK2	KANK1	ARFGEF1	PRKCD	TWF2	TWF1	TMSB4X	SCIN	TMSB15A	TMSB15B	TMSB4Y	HIP1R	SLIT2	MYADM	PFN2	TMSB10	PFN1	PFN4	VIL1	KANK4
GO_Biological_Process_2018	autophagosome assembly (GO:0000045)		ATG9A	SMURF1	ATG9B	WIPI1	MAP1LC3B2	WIPI2	ATG14	ATG13	ATG12	NSFL1C	ATG16L2	ATG16L1	RAB35	ATG4D	ATG4C	ULK3	ATG4B	ULK2	ULK1	ATG4A	PIK3C3	RAB7A		RAB1A	RAB1B	UBXN2B	STX17	UBXN2A	RAB1C	STX12	MAP1LC3A	RAB23	MAP1LC3C	MAP1LC3B	KIAA1324	ATG101	TP53INP2	MFN2	EMC6	ATG3	GABARAPL3	GABARAPL2	GABARAPL1	TRAPPC8	TP53INP1	IRGM	PACS2
GO_Biological_Process_2018	positive regulation of growth (GO:0045927)		TGFB2	H3F3C	H3F3A	NCBP1	SPHK1	CSHL1	TGFBR1	GH1	IL2	GH2	SFRP2	MMP14	ZNF639	LEP	FGFR1OP	BCL2	SLC25A33	HDGFL2	S100A9	S100A8		LEF1	MTPN	PSMD10	PRSS2	DDX3X	SLC44A4	CIB1	AKAP6	SFRP1	CDKN2AIP	EGFR	CXCL16	ERBB2	EXOSC9	AKT1	EXOSC4	HIST1H1B	EXOSC2	TAF9B	USP47	INSR	LGI1	WFS1	CSNK2A1	CSNK2A3	INO80
GO_Biological_Process_2018	D geometric change (GO:0032392)		ZRANB3	RECQL	DDX11	RAD50	SUPV3L1	ARTN	HNRNPA2B1	D2	MRE11	TP53	POT1		BLM	DHX9	PIF1	DDX1	HMGB3	HMGB1	HMGB2	RTEL1	RECQL5	RECQL4	WRN	ASCC3	MTERF1
GO_Biological_Process_2018	spil cord dorsal/ventral patterning (GO:0021513)		RFX8	RFX4	FOXN4	GLI2	DLL4	ASCL1
GO_Biological_Process_2018	positive regulation of metanephros development (GO:0072216)		RET	WT1	BASP1	PAX8	MYC	LIF	PDGFB	PAX2
GO_Biological_Process_2018	regulation of transcription factor import into nucleus (GO:0042990)		SMAD3	HDAC3	CSF3	DDX58	TMEM173	PIK3R2	RAB23	NFKBIA	MAVS	BAG3	PIK3R1	CDH1	SUFU	BCL3	FL	HCLS1	NF1	DMAP1	TRIM28
GO_Biological_Process_2018	copper ion transport (GO:0006825)		STEAP4	COX17	STEAP1B	SLC31A2	SLC11A2	SLC31A1	ATOX1	CCS	STEAP2	ATP7B	STEAP3	ATP7A	STEAP1	CUTC
GO_Biological_Process_2018	regulation of chemokine production (GO:0032642)		TSLP	EIF2AK2	TNF	HIF1A	TLR2	IL7	IL6	ADAM17	ACKR1	SI2	TLR9	FFAR3	FFAR2	TLR7	LGALS9	IL6R	TLR4	TLR3
GO_Biological_Process_2018	negative regulation of interleukin-2 production (GO:0032703)		XCL1	PRNP	SFTPD	TNFAIP3	V3	HDAC7	FOXP3	ZFP36	KAT5	TBX21	GBP1	TRIM27	HAVCR2	EZR	CD34
GO_Biological_Process_2018	Fc-epsilon receptor sigling pathway (GO:0038095)		MAP3K1	FBXW11	IGHV3-11	IGKV5-2	IGHV3-13	IGKV1D-39	IGKV1D-33	PSMB9	TEC	PSMC6	MAPK10	PSMC4	PSMC5	PSMC2	PSMC3	IGKV1-5	PSMC1	UBE2N	CALM1	IGKV3-20		RELA	IGHV3-23	UBE2D1	UBE2D2	IGLV3-1	PSMB11	PSMB10	PSMD9	NRAS	PSMD7	PAK2	PSMD8	PAK1	PSMD5	IGKV1-17	PSMD6	PSMD3	PSMD4	IGKC	IGKV1-16	PSMD1	GRAP2	PSMD2	IGKV1-12	MAP3K7	BTRC
GO_Biological_Process_2018	negative regulation of protein depolymerization (GO:1901880)		SPEF1	MID1IP1	KATNB1	CIB1	V3	CAMSAP1	TTBK2	LIMA1	CAMSAP2	CAMSAP3	APC	STMN2	CLASP1	ARHGEF2	TRIM54	FGF13	PLEKHH2	HDGFL3	APC2	CLASP2
GO_Biological_Process_2018	phospholipase C-activating dopamine receptor sigling pathway (GO:0060158)		OR13F1	ADRA1D	G14	G15	OR5T1	G11	GQ	OR56A1	DRD1	DRD2	OR56A5	OR56A4	DRD5
GO_Biological_Process_2018	positive regulation of gene silencing by miR (GO:2000637)		TGFB1	MAP2K2	DDX5	DHX9	MAP2K1	FMR1	STAT3	WTIP	PUM2	PUM1	LIMD1	EGFR	LIN28A	FXR1	BMP4	MYCN	ZFP36	AGO2	EIF4G1	AJUBA
GO_Biological_Process_2018	phosphorylated carbohydrate dephosphorylation (GO:0046838)		INPP5A	INPP1	IMPA1	IMPA2	SYNJ1	INPP5K	PTEN
GO_Biological_Process_2018	mitochondrion localization (GO:0051646)		MEF2A	BRAT1	LRRK2	MUL1	MSTO1	ATP2A1	TRAK2	TRAK1	MTM1	ALB	MFN2	HAP1	ATCAY	MFN1	MARK2
GO_Biological_Process_2018	tR aminoacylation (GO:0043039)		YARS	DARS	WARS	HARS2	RARS2	GATB	MARS2	SARS	GATC	PPA1	QRSL1	DARS2	WARS2	AIMP2	SARS2	AIMP1	PPA2	KARS	QARS	LARS2	MARS	IARS	GARS	FARSB	TARS2	FARSA	EEF1E1	AARS		CARS	TARSL2	VARS	RARS	TARS	EPRS	FARS2	YARS2	LARS	RS	HARS	IARS2
GO_Biological_Process_2018	macromolecular complex assembly (GO:0065003)		CD74	DJB14	MITF	PPP2R1A	PEX14	PML	AFG3L2	ZW10	APC	CAPZA2	FAS	DJB12	CAPZA1	TUBGCP4	PPIH	SKAP2	MPHOSPH6	TP53	PPID		YAP1	SF3B3	HFE	IL1RAP	PG	TANK	CD2AP	NFS1	SLC9A3R2	PARD6B	HSF1	CAPN3	KNTC1	HES1	PPARGC1A	KP3	HES5	REPS2	SH3BGR	CARD10	CREBBP	NFE4	ST13	NCKAP1L	TRAF1	FANCA	PARD3
GO_Biological_Process_2018	chromatin disassembly (GO:0031498)		SET	SMARCD1	NFE2	SMARCC1	SMARCD2	SMARCD3	SMARCC2	SMARCB1	SUPT16H	PBRM1	SMARCE1	ARID1A	HMGA1	SMARCA4	HIST3H2A	HIST1H2BA	GRWD1	TNP1	ARID2
GO_Biological_Process_2018	regulation of neuron projection development (GO:0010975)		MYLIP	WNT5A	TRPV4	P3H1	RUFY3	PTPN9	ULK4	PLXNB3	PLXNB2	RETREG3	FKBP4	EPHA4	S100A9	STX1B	EPHA3		KANK1	NDRG4	AVIL	NDNF	CIB1	KNDC1	ADCY6	ARHGAP35	EFNB2	RELN	PAK1	CDH2	DPYSL3	AKT1	SPOCK1	ALKAL1	DENND5A	RAB29	ALKAL2	PAK3	NGFR	PLK5	FZD1	ARSB	PRKCI	WNT3A	PAQR3	PTK7	PTK6	SSH3	SSH1
GO_Biological_Process_2018	glial cell development (GO:0021782)		APP	PRDM8	EIF2B5	EIF2B4	EIF2B3	PICK1	MT3	SOX10	DLL1	SOX11	TLR2	SOX4	CDK6	NF1	MXRA8	MYRF	EIF2B2	EIF2B1	ZNF488	HES5
GO_Biological_Process_2018	regulation of ceramide biosynthetic process (GO:2000303)		SMPD3	SAMD8	PRKCD	SMPD2	ORMDL3	ORMDL1	ORMDL2	TNF	RACK1	TNFRSF1A	NSMAF
GO_Biological_Process_2018	regulation of lymphocyte differentiation (GO:0045619)		SPINK5	ZNF683	FCRL3	PRELID1	NCKAP1L	METTL3	PRDM1	ZFP36L1	IKZF3	ZFP36L2	CD2	TBX21	TLR9	ABL1
GO_Biological_Process_2018	positive regulation of hormone secretion (GO:0046887)		FGB	EDN1	EDN3	FGG	RASL10B	GRP	HFE	CARTPT	INS	SOX11	SNX4	C1QTNF3	VAMP7	VAMP8	HCAR2	TFR2	FGA
GO_Biological_Process_2018	regulation of potassium ion transmembrane transport (GO:1901379)		KCNIP1	KCNIP2	KCNIP3	CAV3	KCNIP4	CAV1	KCB1	WWP2	KCB2	KCNE1B	DLG1	NOS1AP	KCNQ1	NEDD4		DPP10	AMIGO1	KCNE1	CD63	KCNE2	KCNE3	YWHAE	KCNE5	FHL1	CAB39	NEDD4L	AKAP6	CAC1D	DPP6	STK39	FL	KCNN2	KCNH2
GO_Biological_Process_2018	protein polyglutamylation (GO:0018095)		TTLL7	TTLL6	CFAP20	TTLL5	TTLL4	TTLL11	TTLL1	TTLL13P	CEP41
GO_Biological_Process_2018	carboxylic acid transport (GO:0046942)		SLC16A1	SLC16A2	SLC7A6	SLC7A7	SLC7A8	SLC7A9		SLC23A1	AQP7	SLC3A1	SLC1A4	SLC3A2	SLC1A5	SLC7A11	SLC1A7	SLC7A1	SLC7A10	SLC7A2	SLC7A3	PSAP	SLC16A7	SLC16A8	SLC16A9	SLC16A3	SLC16A4	SLC16A5	SLC16A6	SLC36A2	SLC36A1	SLC38A2	SLC6A19	SLC38A1	SLC6A18	SLC6A15	SLC6A14	SLC16A13	SLC16A12	SLC6A12	SLC16A11	SLC16A10	SLC16A14	SLC6A6	SLC25A10	SLC43A1	SLC43A2	SLC6A20	SLC25A29
GO_Biological_Process_2018	response to hydroxyurea (GO:0072710)		BLM	FMR1	ATRX	NSMCE3	DDX11	TIMELESS	KAT7	SPIDR
GO_Biological_Process_2018	macrophage migration (GO:1905517)		EDN2	LGALS3	EDNRB	SFTPD	CCL5	CCL3	CCL2	AZU1	SAA1	CKLF
GO_Biological_Process_2018	axoneme assembly (GO:0035082)		CCDC39	RSPH4A	CFAP74	DAF3	DAF2	DAF1	DJB13	TTLL3	RSPH9	CCDC65	PIH1D3	SPAG1	DRC1	MAPRE2	RSPH1	CCDC40	RP1L1		SPAG17	LRGUK	CCDC103	CFAP206	SPAG16	TOGARAM1	CFAP46
GO_Biological_Process_2018	maturation of LSU-rR from tricistronic rR transcript (SSU-rR, 5.8S rR, LSU-rR) (GO:0000463)		BOP1	RPL7L1	RPL35	PES1	NOL9	FTSJ3	RPL7	RPF2	WDR12
GO_Biological_Process_2018	NIK/NF-kappaB sigling (GO:0038061)		FBXW11	PSMB9	PSMC6	PSMC4	PSMC5	PSMC2	PSMC3	REL	PSMC1	TLR6	COPS8	CHI3L1	UBE2M	TLR3		PSMD11	PSMD10	RELA	PSMD13	PSMD12	PSMD14	TANK	RELB	PSMB11	PSMB10	PSMD9	PSMD7	PSMD8	PSMD5	PSMD6	PSMD3	PSMD4	IRAK1	AKT1	PSMD1	PSMD2	MAP3K7	RPS27A	BTRC	CARD10	TNFSF15	CHUK	TIRAP	TNFRSF10B	TNFRSF10A	NFKB1	ZFP91
GO_Biological_Process_2018	positive regulation of protein modification process (GO:0031401)		TGFB1	CD74	SEMA4D	FBXO18	PPP1R16B	RARRES2	ATG10	SLC51B	ATG14	MARCO	PINK1	CD4	FAM161A	FAS	TEK	WDFY2	TRABD2A	NSMF	CDK2AP1	ERP29	TNIK	ALG10B	CALM2	CALM3	UBE2N	CALM1	TRABD2B		APP	RALB	ANKLE2	ROCK2	CHR7	FAM129A	TNF	CIB1	KNDC1	EGFR	EF5	ARNTL	ITLN1	PTPA	CCND3	PAK1	CCND2	CHORDC1	CCND1
GO_Biological_Process_2018	regulation of phosphatidylinositol biosynthetic process (GO:0010511)		HTR2C	PDGFB	PDGFA	HTR2A	HTR2B	ZP3
GO_Biological_Process_2018	phospholipid biosynthetic process (GO:0008654)		FDPS	NUS1	SRD5A3	AGK	PCYT2	SPHK2	DOLPP1	DOLK	HDHD5	CRLS1	DHDDS	GPAM	NDUFAB1	GNPAT	FAR1	MVD		IDI1	DPAGT1	IDI2	SAMD8	DGKE	ZNF593	SGMS2	CPNE6	SGMS1	CPNE7	FITM1	LPCAT1	FITM2	AGPAT3	AGPAT4	AGPAT5	GPAT2	PIP5K1A	CPNE1	CPNE3	FADS1
GO_Biological_Process_2018	negative regulation of neuron apoptotic process (GO:0043524)		TGFB3	BDNF	LIG4	MT3	MSH2	ISL1	POU4F1	NRBP2	CRLF1	RASA1	TOX3	PINK1	VSTM2L	CLCF1	BCL2	ADAM8	CPEB4	IP	RETREG1		PRKN	BHLHB9	CITED1	CNTF	KIF14	AGAP2	NDNF	PARK7	NTF3	ERBB3	NTF4	FGF20	PPARGC1A	NTRK2	PRKCG	FOXB1	PRKCI	NTRK1	KDM2B	MEF2C	WFS1	UNC5B	F2R	NONO	FZD9	NGF	SOD1
GO_Biological_Process_2018	cytosolic calcium ion transport (GO:0060401)		RYR2	MCUR1	MCUB	CAC2D1	CAC1C	ITPR3	ATP2A2	JPH1	JPH2	SLC8A1	ADRA1A	MAIP1	AFG3L2	CACNB3	JPH3	TRPM1	JPH4	SMDT1	MICU2	SLC25A23	MICU1	MCU
GO_Biological_Process_2018	negative regulation of extrinsic apoptotic sigling pathway via death domain receptors (GO:1902042)		GPX1	FGB	FGG	NOS3	CFLAR	TNFRSF10B	TNFRSF10A	SCRT2	TMBIM1	BMP5	FAS	BCL2L1	ARHGEF2		RNF34	SERPINE1	TRADD	TNFAIP3	PEA15	PARK7	BRCA1	FAIM2	FASLG	TANK	ICAM1	CASP8	HMOX1	FADD	TNFSF10	RIPK1	FGA	RFFL
GO_Biological_Process_2018	postreplication repair (GO:0006301)		RFC4	RFC5	RFC2	USP43	POLN	RFC3	RFC1	RPA2	RPA3	NSMCE1	UBE2A	RPA1	REV1	ISG15	UBE2B	MSH2	WDR33	PAPD7	RAD18	SPRTN	DTL	UBE2V1	UBE2V2	UBA52	UBE2N		PC	FAAP20	VCP	USP10	UBA7	ZBTB1	BRCA1	UBE2L6	PRIMPOL	POLD4	UBC	POLD1	UBB	POLD2	POLD3	TRIM25	UBE2NL	TMEM189-UBE2V1	PCLAF	RPS27A	POLI
GO_Biological_Process_2018	mesenchyme morphogenesis (GO:0072132)		TBX2	ACVR1	ACVRL1	SMAD2	NOTCH1	TGFB2	NOG	ISL1	HEYL	BMP2	HEY1	TBX20	SOX9	ENG	BMPR1A
GO_Biological_Process_2018	negative regulation of interleukin-1 beta secretion (GO:0050713)		NLRP7	ZC3H12A	APOA1	CPTP	NLRP3	CARD18	CARD8	PYDC2	CARD16	CARD17
GO_Biological_Process_2018	regulation of clathrin-dependent endocytosis (GO:2000369)		ROCK1	TNK2	ARAP3	WASL	SP91	PICALM	SMAP1	DAB2	PIK3CB	HIP1R	UBQLN2	UNC119	BMP2K	AAK1	SCYL2
GO_Biological_Process_2018	organic anion transport (GO:0015711)		CA13	CA12	PRELID2	SLC16A2	PRELID1	STARD7	SLC35A1	MFSD10	SLCO2A1	CYB5RL		SLC35B4	SLC35B2	SLC23A1	AQP7	AQP1	SLC25A42	SLC26A10	SLC26A11	LDLR	CA14	OSBPL8	OSBPL5	STARD10	SLC35C2	SCP2D1	SLC9A3R1	SLC6A6	SLCO5A1	PITPNM1	SLCO1A2	CFTR	SLC26A1	SLC22A5	SLC22A4	CETP	SLC26A3	SLC22A7	SLC26A2	SLC22A6	SLC22A1	SLC22A3	PITPNB	SLC22A2	PITP	TRIAP1	SLCO6A1
GO_Biological_Process_2018	L-cysteine metabolic process (GO:0046439)		AHCYL1	AHCY	MTRR	CBS	AHCYL2	CDO1	AGXT
GO_Biological_Process_2018	negative regulation of cell adhesion mediated by integrin (GO:0033629)		MUC1	ACER2	SERPINE1	PDE3B	SI2	CYP1B1	HRG
GO_Biological_Process_2018	positive regulation of interleukin-10 production (GO:0032733)		CD274	TSLP	XCL1	HMGB1	NOD2	HSPD1	IVA	PYCARD	PRKCZ	IL23A	IRF4	TNFSF4	TLR9	CD28	IL12B	PIBF1	CD40LG	LGALS9	TIGIT	CD46	CD34	TLR4
GO_Biological_Process_2018	positive regulation of T-helper 2 cell differentiation (GO:0045630)		CD86	PRKCZ	TNFSF4	NLRP3	RARA	IL18
GO_Biological_Process_2018	tetrahydrofolate metabolic process (GO:0046653)		DHFR2	ATPIF1	SHMT2	SHMT1	ST20-MTHFS	MTHFR	MTHFS	TYMS	OVCA2	DHFR	MTHFD2	MTHFD1L	MTHFD1
GO_Biological_Process_2018	striated muscle cell development (GO:0055002)		LEF1	TMOD2	TMOD1	TMOD4	TMOD3	LMOD2	LMOD1	MYOD1	IGF1	SLC8A1	KLHL41	LMOD3	CAPN3	SDC1	DMD	MYOZ2	MYH6	MYOZ3	CHRNB1	MYOZ1
GO_Biological_Process_2018	positive regulation of cytokine secretion (GO:0050715)		IL10	CRTAM	WNT5A	CADM1	MAPK14	MAPK11	IL1A	TLR2	CD2	TLR1	KARS	TLR8	IGHD	CRLF2	CD244	FCN1		DHX9	PTPN22	HMGB1	TNF	HTR2B	PYCARD	TRIM6	DHX36	DRD2	HAVCR2	SPTBN1	CD34	IL33	CHIA	XBP1	DDX58	GLMN	F2R	FZD5	TSLP	CHUK	MIF	ALOX15B	FGR	PRKCZ	RGCC	MAVS	NLRP10	CLEC6A	F2RL1
GO_Biological_Process_2018	regulation of cellular amide metabolic process (GO:0034248)		CTSA	NOS3	EIF2B4	TIGAR	ATP13A2	PGAM1	PGAM2	NR1H4	TSC1	BPGM	GFAP	PUM3	EEF1A2	EEF1A1	MAPKAPK5	GEMIN5	PGAM4	METAP1		MTPN	APP	CYFIP2	CYFIP1	DDX6	TMED10	SAMD8	ROCK1	DDX25	RPL10	RBM4B	NOLC1	FOXO3	ATXN2	GRM5	RBM3	TCOF1	EIF4E	CDC123	EIF2A
GO_Biological_Process_2018	translation (GO:0006412)		RPL22	RPL21	RPL24	RPL23	MRPS18C	MRPS18B	PPA1	MRPS18A	GTPBP2	RPL17-C18ORF32	PPA2	KARS	RPL26	RPL28	RPL22L1	RPL27	TARS2	RPL29		RPL11	RPL10	RPLP0P6	RPL13	RPL12	RPS4Y2	RPS4Y1	GTPBP1	RPL15	RPL14	RPL17	IARS2	RPL19	RPL18	RPL41	MTERF4	MTERF3	MARS2	RPL39L	RPL3L	RPS27	AIMP2	RPS26	MRPL10	RPS29	AIMP1	RPS28	RPL27A
GO_Biological_Process_2018	monovalent inorganic cation transport (GO:0015672)		SLC12A3	KCNF1	TRAPPC10	SLC9B1	SLC9B2	SLC5A9	SCNN1G	SCNN1D	SCNN1B	SCN8A	KCNG1		KCNG2	SLC23A1	ATP1A4	SLC5A1	ATP1A2	SLC5A2	SLC5A4	AQP1	CHORDC1	SCN7A	KCNH1	SLC34A3	KCND3	KCB1	KCB3	KCNMA1	KC10	FGF13	SCN2A	NEDD4L	KCNV1	SCN9A	KCNMB1	KCNMB2	KCNMB3	KCNN1	KCNMB4	SLC38A7	KCNN2	KCNN4	SCN1A	KCNJ5	KCNJ6	KCNJ10	KCNJ8
GO_Biological_Process_2018	syptic vesicle localization (GO:0097479)		TOR1A	SPIN	NLGN1	RAB27A	TMEM230	DNM2	KIF5A	CDK5	SYNJ1	KIF5C	KIF5B	SYNDIG1	SPG11
GO_Biological_Process_2018	positive regulation of macrophage derived foam cell differentiation (GO:0010744)		MSR1	PRKCH	CSF2	CSF1	PLA2G2A	LPL	IL18	NFKB1	AGT	ALOX15B	MAPK9	PLA2G10	AGTR1	CD36	PF4	APOB
GO_Biological_Process_2018	cellular response to oxygen-containing compound (GO:1901701)		ACOD1	MAPK14	RRAGB	RRAGA	CPEB1	RRAGD	RRAGC	NEURL1	TNFSF4	NSMF	CPEB4	CPEB3	EPHA3		HCN4	RAMP3	SERPINE1	AQP7	AKAP9	AQP8	NUGGC	FZD10	AKAP6	SFRP1	AQP1	SLC5A5	PDXP	ADCY6	CRHBP	GNG2	ACTB	PABPN1	AKT1	ZNF703	EGR1	GPLD1	FZD4	WNT10B	XBP1	PRKCD	FZD7	NR1D1	PTK7	PTK6	ZNF16	SNW1	SETX
GO_Biological_Process_2018	sphingolipid metabolic process (GO:0006665)		B3GALNT1	PPP2R1A	TEX2	GLA	DEGS2	DEGS1	NSMAF		SAMD8	ASAH2	SGMS2	CERK	SGMS1	ALOX12B	ASAH1	STS	SPTSSA	SPTSSB	ALOXE3	ARSA	CERS4	ARSB	CERS5	CERS6	FA2H	ACER3	ACER2	ALDH3A2	ACER1	PRKD1	PPT1	PRKD3	PRKD2	CERS1	PLPP3	ST6GALC6	CERS2	PLPP2	CERS3	PLPP1	GLTP	HACD2	HACD1	GBA2	HACD4	GBA3	HACD3
GO_Biological_Process_2018	regulation of histone phosphorylation (GO:0033127)		RPS6KA5	CDK9	IL1B	RPS6KA4	FMR1	AKAP8L	H2AFY	MAPK3	AKAP8	TWIST1
GO_Biological_Process_2018	nuclear import (GO:0051170)		RANBP17	NUP214	TSC2	NUTF2	NUP133	NPAP1	NUP93	MMP12	NUP50	NUP98	NUP58	SNRPF	SNRPG	SNRPE	SNRPB	POM121L12	RAN	NUP62CL		GEMIN2	GEMIN4	HIKESHI	BACH2	RGPD4	SNRPD3	SNRPD2	NUP85	SNRPD1	HTATIP2	CSE1L	SMN1	NUP88	RAE1	TNPO3	RANBP3	PDIA3	SNUPN	RANBP2	STAT3	RANBP1	NUP153	POM121B	NUP155	KPNB1	MCM3AP	GEMIN5	GEMIN6
GO_Biological_Process_2018	regulation of myelition (GO:0031641)		RNF10	TYMP	TENM4	LGI4	DICER1	KIF14	EIF2AK3	PARD3	NCMAP	SIRT2	KLK8	TNFRSF21	TNFRSF8	MYRF	NKX6-2	ZPR1	HES5
GO_Biological_Process_2018	cellular response to interleukin-1 (GO:0071347)		MAP3K3	IL1R1	FBXW11	IL1R2	RC3H1	ACOD1	RBX1	MAPK13	PSMB9	MAPK11	PSMC6	PSMC4	TOLLIP	PSMC5	PSMC2	PSMC3	PSMC1	SQSTM1	UBE2N		RELA	NOD1	NOD2	IL1RAP	SFRP1	TANK	PSMB11	PSMB10	PSMD9	PYCARD	PSMD7	PSMD8	NLRP7	PSMD5	PSMD6	PSMD3	HAS2	PSMD4	PSMD1	PSMD2	MAP3K7	MAP3K8	BTRC	EGR1	ST18	NFKB1	MYD88
GO_Biological_Process_2018	regulation of embryonic development (GO:0045995)		INSR	CDX2	WDPCP	RBM19	CDX1	CCSAP	RNF207	LHX1	TRIP12	CDK1	GCM1	PLCB1		FOXA2	POGLUT1	CRB2	PHLDB2	PHLDB1	FAM129B	DLL1	LFNG	2021-09-07	RPS6KA6	NIPBL	RACGAP1	SOX17	CLASP1	DAG1	OTX2	CLASP2
GO_Biological_Process_2018	response to hydrogen peroxide (GO:0042542)		GPX1	PRKCD	ZNF580	PLEKHA1	HBA1	GLRX2	APTX	SIRT1	RHOB	SOD1	MAPK13	PAX2	IMPACT	SETX	IL6	STK24	CAT	STK25	DLC1	STK26	NET1	PPIF	ADAM9	FXN	NFE2L2	FABP1		HDAC6	RELA	HBB	TNFAIP3	PARK7	AQP1	TRPM2	PRDX3	PDCD10	HMOX1	CYP1B1	ABL1	ECT2	RPS3	MAPK7	MAP3K5	ANKZF1
GO_Biological_Process_2018	negative regulation of cell motility (GO:2000146)		RNF41	GTPBP4	SFRP2	SPINT2	PLXNB3	DPEP1	EPHA1		KANK1	IFITM1	SERPINE1	ADARB1	FBLN1	SFRP1	DACH1	SPOCK3	DPYSL3	SLIT2	TPM1	ADORA3	DAG1	NKX2-1	CYP1B1	SRGAP2C	SRGAP2B	JAG1	TCAF1	IGFBP5	SMAD7	ALOX15B	FRMD5	STK24	DLG5	STK26	PIN1	VCL	CCDC125	TACSTD2	CHRD	LDLRAD4	GATA3	ARHGAP4	ARPIN	SRGAP3	SRGAP2	SRGAP1	ARID2
GO_Biological_Process_2018	glycosaminoglycan metabolic process (GO:0030203)		HGST	FUCA1	HS3ST1	HS3ST3B1	GALNT5	B3GAT3	B3GAT2	B3GAT1	HS3ST6	HS3ST5	HS3ST2	VCAN	UGDH	CSPG5	CSPG4	AGRN		HS3ST3A1	IDUA	SDC3	XYLT1	SDC4	XYLT2	HPSE2	HS6ST1	HS6ST2	HS2ST1	GPC2	IDS	GPC1	HAS1	GPC4	GPC3	GPC6	GPC5	CHST9	BGN	B3GALT6	DCN	EXT1	EXT2	BCAN	HSPG2	GLB1	HPSE	SDC1	SDC2
GO_Biological_Process_2018	B cell activation involved in immune response (GO:0002312)		LIG4	MSH2	RNF8	BATF	RNF168	EXOSC6	FCGR2B	GPR183	MSH6	IFNB1	CD40LG	GAPT	EXOSC3
GO_Biological_Process_2018	regulation of lipopolysaccharide-mediated sigling pathway (GO:0031664)		SCARB2	LACRT	NFKBIL1	CD180	LY86	DEFB114	CARD8	PRKCA	LILRA2	BMP6	TRIM5	CARD16	CACTIN	LTF	SASH1	CD55	SIGIRR	TRIB1
GO_Biological_Process_2018	cellular response to glucose starvation (GO:0042149)		SH3GLB1	SZT2	XBP1	HSPA5	PICK1	ASNS	EIF2AK3	BHLHA15	ATG14	ITFG2	IMPACT	MYBBP1A	TBL2	PIK3C3	CPEB4	KPTN	ATF4	TP53		BECN1	RRP8	PRKAA2	MTMR3	PIK3R4	PRKAA1	C12ORF66	SESN1	NUAK2	ZC3H12A	IFI16	SESN2	SESN3	PMAIP1	HNRNPA1
GO_Biological_Process_2018	positive regulation of phospholipid biosynthetic process (GO:0071073)		FABP3	ACSL3	HTR2C	NR1H4	HTR2A	HTR2B	ZP3
GO_Biological_Process_2018	sphingolipid catabolic process (GO:0030149)		SMPD4	SMPD3	ACER1	ASAH2	SGPL1	ASAH2B	SMPD2	SMPD1	SPHK1	PPT1	GLA
GO_Biological_Process_2018	heterochromatin organization (GO:0070828)		HP1BP3	BAHCC1	BAHD1	SETD7	MTHFR	HMGA2	TNRC18	SI1	LOXL2
GO_Biological_Process_2018	JNK cascade (GO:0007254)		MAP3K2	SH2D3A	SH2D3C	TNFRSF19	WNT5A	MUL1	AXIN1	DUSP9	MAPK8IP3	ERN1	MAPK10	ADORA2B	TNIK	ARHGEF6	UBE2N		GPS2	GPS1	NOD1	NOD2	CRKL	IRAK2	IRAK1	MAP3K21	RIPK2	MAP3K9	RIPK1	MAP3K20	MAP3K7	RPS27A	MAP3K5	MAP3K6	MAP2K4	MAP4K2	MAP4K3	MAP4K1	SPAG9	DAXX	DBNL	MINK1	DAB2IP	MDFIC	TRAF6	MAP3K10	PKN1	TAOK1	MAP3K11
GO_Biological_Process_2018	positive regulation of extrinsic apoptotic sigling pathway (GO:2001238)		WWOX	TNFRSF12A	G0S2	CAV1	INHBA	AGT	PML	CYLD	LTBR	AGTR2		RET	BCL10	HTRA2	THBS1	SFRP1	TANK	DEDD2	PYCARD	PAK2	HYAL2	PPP2R1B	GPER1	TNFSF12	FADD	PMAIP1	TNFSF10	RIPK1	BID
GO_Biological_Process_2018	positive regulation of interleukin-6 production (GO:0032755)		XBP1	DDX58	F2R	TSLP	WNT5A	TIRAP	LILRB2	CYBA	ISL1	EREG	MAPK13	TLR2	IL1B	TLR1	MYD88	MAVS	IL6	NLRP10	TNFSF4	F2RL1	TLR9	ARHGEF2	TLR8	TLR6	IL17D	TLR4	PAEP	TLR3	RAB7B		DHX9	HMGB1	NOD2	TWIST1	HSPD1	IVA	IFIH1	C1QTNF4	PYCARD	HYAL2	LBP	MBP	LGALS9	IL6R
GO_Biological_Process_2018	genetic imprinting (GO:0071514)		ZFP57	CTCFL	PRMT7	DNMT3L	KDM1B	DNMT3A	DIRAS3	IGF2
GO_Biological_Process_2018	virion attachment to host cell (GO:0019062)		ACE2	LRRC15	HSP90AB1	CD81	CD209	CLEC4M	GAS6	ICAM1		NECTIN2
GO_Biological_Process_2018	negative regulation of phosphatidylinositol 3-kise sigling (GO:0014067)		PIK3IP1	PTEN	STAMBP	TWIST1	TSC2	NOP53	NLRC3	SLC9A3R1	DAB2IP
GO_Biological_Process_2018	regulation of response to cytokine stimulus (GO:0060759)		MAP2K5	DHX9	DDX58	CBFB	WNT5A	RUNX1	LIFR	KLF4	AES	IL3	PARP9	IFIH1	ELF1	MAVS	IRAK2	APOA1	IRAK1	TAF9	MAPK7	CD24
GO_Biological_Process_2018	negative regulation of viral release from host cell (GO:1902187)		MID2	PML	TRIM8	TRIM5	CHMP3	TRIM26	TRIM15	TRIM28	TRIM32	TRIM21	TRIM11	TRIM13	TRIM35
GO_Biological_Process_2018	Rap protein sigl transduction (GO:0032486)		RAP2B	RAP1A	RAP2C	RAP1B	PLK2	SGSM3	RAPGEF2	RAPGEF3	RAPGEF1	RAP2A
GO_Biological_Process_2018	negative regulation of cellular senescence (GO:2000773)		MAP3K3	RBL1	CDK6	TERT	AKT3	HMGA2	ZKSCAN3	TWIST1	TERF2	SIRT1	SLC30A10
GO_Biological_Process_2018	positive regulation of cardiocyte differentiation (GO:1905209)		TGFB1	TGFB2	MEF2C	WNT3A	MYOCD	SEMA3C	GATA4	TBX5	EFNB2	GREM1	GPER1	NKX2-5
GO_Biological_Process_2018	multivesicular body assembly (GO:0036258)		IST1	VTA1	VPS37D	STAM	VPS37B	SNF8	VPS37C	PDCD6IP	VPS37A	RAB11A	HGS	CHMP2B	CHMP3	CHMP4C	CHMP2A	CHMP4B	VPS25	CHMP4A	STAM2	CHMP7	CHMP5	CHMP6	VPS28		TSG101	VPS4A	VPS4B	CHMP1B	CHMP1A	MVB12A	VPS36
GO_Biological_Process_2018	leukocyte differentiation (GO:0002521)		BATF3	LYN	FLT3	CSF2	LILRB1	IKZF1	TREM2	RELB	TRPM2	IL4	AXL	RRAS	GAS6
GO_Biological_Process_2018	regulation of tural killer cell mediated cytotoxicity directed against tumor cell target (GO:0002858)		NCR3	CEACAM1	CADM3	GYPC	CRTAM	PVR	IL12B	IL12A	CD226		NECTIN2
GO_Biological_Process_2018	regulation of memory T cell differentiation (GO:0043380)		IFNL1	IL23A	IL23R	TNFSF4	IL12B	CD46	IL12RB1
GO_Biological_Process_2018	regulation of metaphase/aphase transition of cell cycle (GO:1902099)		CENPE	CDC23	UBE2C	PLK1	NEK6	HECW2	RIOK2	CDC6
GO_Biological_Process_2018	termition of R polymerase II transcription (GO:0006369)		CPSF7	CPSF2	NCBP2	CPSF1	CPSF4	NCBP1	CPSF3	ALYREF	UPF3B	SRRM1	WDR33	MAGOHB	DDX39A	DDX39B	SARNP	ZC3H11A	SSU72	SRSF3	SRSF4	SNRPF	SRSF5	SNRPG	SRSF6	SLU7	SRSF7	SNRPE	CHTOP	SNRPB	SRSF9		SLBP	ZNF473	SRSF1	RBM8A	SRSF2	CASC3	MED18	MAGOH	LSM11	LSM10	PCF11	SNRPD3	CLP1	PABPN1	DHX38	IGFLR1	SYMPK
GO_Biological_Process_2018	regulation of primary metabolic process (GO:0080090)		ACSL1	AGT	PSMB9	GRHL1	PSMC6	TBL1XR1	PSMC4	PSMC5	PSMC2	PSMC3	CYP1A1	PSMC1		SLC27A1	ROCK2	PEX11A	LRP1	ODC1	NPAS2	PSMB11	PSMB10	CTGF	PSMD9	SULT2A1	RXRA	PSMD7	PSMD8	PSMD5	PSMD6	LACTB	PSMD3	PSMD4	TGS1	PSMD1	PSMD2	TBL1X	LDLR	FDFT1	CREBBP	PSAPL1	ABCA1	NR1D1	NR1D2	AZIN1	PSME4	PSME2	PSME3
GO_Biological_Process_2018	regulation of T cell activation (GO:0050863)		GSN	CCR2	SPINK5	DUSP3	TNFSF18	PRELID1	METTL3	LAX1	CCDC88B	CD2	LCK	CD4	KAT2A	CD209	HLA-DPB1	PRKCQ	CD47	LAT		FAM49B	VTCN1	IL27	SIRPG	PTPN22	HSPD1	THY1	SIRPB1	PYCARD	LGALS3	IFNL3	IFNL2	SIT1	GPNMB	CCL5	TBX21	SIRPA	TNFAIP8L2	TNFSF11	HLA-DPA1	CCL2	ABL1	JAK3	TIGIT	IFNL4	PAG1
GO_Biological_Process_2018	establishment or maintence of apical/basal cell polarity (GO:0035088)		CRB3	CRB2	PRKCI	CLIC4	MTCL1	PARD3	FOXJ1	SCRIB	ERBIN	PARD3B	DLG1	DLG2	DLG3	DLG4	FSCN1	SCARF1	SCARF2	MARK2
GO_Biological_Process_2018	leukotriene metabolic process (GO:0006691)		GGT5	PLA2G1B	CYP4F2	CYP4F3	CYP4A11	ALOX15	PRG3	MGST2	ALOX5AP	MGST3	ALOX12	PTGR1	LTC4S	MAPKAPK2	ALOX5	DPEP1	LTA4H	GGT1	ABCC1
GO_Biological_Process_2018	embryonic organ morphogenesis (GO:0048562)		ACVR1	TBX1	PDGFRA	OSR2	FOXF1	AXIN1	FUZ	SOX11	MFAP2	WDR60	ALDH1A3	ID2	DSCAML1	MEGF8	FBN1	FGFR2	FBN2		RYR2	HOXD3	FOXE1	RARG	MESP1	SIX1	SIX2	TCF21	EFEMP1	NIPBL	POLR2D	SOX17	TBX20	HES1	NEUROD1	RBPMS2
GO_Biological_Process_2018	positive regulation of intracellular transport (GO:0032388)		SYK	MBD1	PLK3	IL13	ACTN2	B3GAT3	CEP131	SPAG5	GAB2	SORL1	EHD1	EHD2	FGR	CAPN10	TBC1D20	RUFY3	HIP1R	NEDD4	BAX	VAMP2	KIF20B	DYNC1H1		TENM1	GSK3B	GSK3A	RIPOR1	STX18	NUMA1	ICE1	MLC1	PRR5L	OAZ1	OAZ2	PDCD10	TPR	CDH3	BAK1	ZNF205	RAB29	BOK	CEP290	BID	PCNT	BCAS3
GO_Biological_Process_2018	ATP biosynthetic process (GO:0006754)		TGFB1	VPS9D1	SURF1	CHCHD10	ATP5F1	NIPSP2	MT-ATP8	SLC25A13	ALDOA		ATP5S	PRKAG2	ATP5L	ATP5A1	TCIRG1	ATP5C1	ATP5J	ATP5I	ATP5G3	ATP5G2	ATP5O	ATP5G1	AK9	ATP5J2	ATP5D	MT-ATP6	ATP5B	ATP5L2	ATP5H	ATP5E	ATP6V0A4	ATP6V0A1	ATP6V0A2
GO_Biological_Process_2018	norepinephrine biosynthetic process (GO:0042421)		MOXD1	TH	HAND2	DBH	INSM1	GATA3	MOXD2P
GO_Biological_Process_2018	lung epithelium development (GO:0060428)		ERRFI1	PKD1	FGF10	WNT7B	FOXJ1	STRA6	GRHL2	ASCL1
GO_Biological_Process_2018	negative regulation of cAMP-mediated sigling (GO:0043951)		CDC34	MGRN1	PDE3B	PDE2A	APLNR	UBE2B
GO_Biological_Process_2018	positive regulation of response to stimulus (GO:0048584)		TGFB1	TGFB2	WNT5A	HOMER1	HMGA2	GCG	HMGA1	SIRT1	LIN28A	BMP4	NSMCE4A	EID3	MYCN	SELENON	FCGR2B	ACOX2	RFX6	EEF1E1	YPEL3		ANKLE1	DHX9	ILK	CD80	CDKN2AIP	EGFR	IFNL1	TMEM27	PPP3CB	BCLAF1	MYC	STX4	ADIPOQ	GPLD1	MAP2K2	PRKCD	DDX58	CDKN2A	MAP2K1	ARG2	NSMCE1	ANO1	MAVS	TAF9	C2CD2L	CFTR	HDAC6
GO_Biological_Process_2018	regulation of neutrophil chemotaxis (GO:0090022)		CAMK1D	CD74	DAPK2	NCKAP1L	CCL21	XCL1	PPBP	TIRAP	BST1	KIF20B	PF4		CXCL8	RIPOR2	C5AR2	MOSPD2	CXCL2	CXCL1	CXCL3	CXCL6	CXCL5	THBS4	C1QBP	SLIT2	RAC1	RAC2	CCR7	CCL19	JAM3	PF4V1
GO_Biological_Process_2018	organelle assembly (GO:0070925)		DYNC2H1	WDPCP	STARD9	DAF1	RC3H1	RFX3	BBIP1	RFX4	IFT81	IFT80	RFX2	ATG14	ATG13	ATG12	IFT88	CEP83	ULK3	ULK2	VPS25	ULK1	ALPK3	CEP89	VPS28		ATP6V0D1	IFT172	AVIL	FNBP1L	PTPDC1	STX12	KIAA1324	TMEM67	OGFOD1	CSNK1D	IFT74	TP53INP2	MVB12A	E2F4	RILP	ATG3	DH14	GABARAPL3	GABARAPL2	GABARAPL1	MTERF4	MTERF3	INO80
GO_Biological_Process_2018	N-glycan processing (GO:0006491)		EDEM1	ST8SIA2	EDEM2	ST8SIA3	ST8SIA4	EDEM3	USF3	GNPTAB	FUT8	MGAT4A	MAN2A2	MGAT4B	MAN1B1	MAN1C1	MAN1A2	MAN2A1	MAN1A1
GO_Biological_Process_2018	transition metal ion transport (GO:0000041)		SLC30A8	TRPC6	SLC30A9	TRPC7	TRPC4	SLC11A1	SLC31A2	TRPC5	SLC11A2	TRPC3	SLC30A5	SLC31A1	MT3	SLC30A1	ATOX1	TFR2	CUTC		IREB2	COX17	TTYH1	SLC30A10	HEPH	TRPC1	SLC39A8	ATP7B	ATP7A	SLC39A2
GO_Biological_Process_2018	protein import into nucleus (GO:0006606)		TGFB1	EGF	NUP214	RPL23	TSC2	NUP93	NUP98	RAN		ZFYVE9	TNF	CBLB	HIKESHI	RGPD4	ABRA	NUP85	TGS1	AKT1	KP7	CSE1L	DAG1	KP5	KP6	NUP88	HES1	RAE1	KP3	KP4	KP1	KP2	FYB1	PDIA3	GCKR	NUP153	GDF5	GPN1	POM121B	NUP155	GPN3	GPN2	SPRN	POM121	PHB2	IPO13	IPO4	PTTG1IP	IPO7
GO_Biological_Process_2018	regulation of skeletal muscle cell differentiation (GO:2001014)		DDX5	MEF2C	DDX17	MYOCD	UQCC2	GPC1	NR1D2	KLHL41	ARNTL
GO_Biological_Process_2018	regulation of cell communication by electrical coupling (GO:0010649)		TRDN	CAMK2D	CAV1	PDE4D	SRI	ANK3	SLC8A1	HRC	CASQ2	CALM2	CALM3	CALM1
GO_Biological_Process_2018	transcription from R polymerase III promoter (GO:0006383)		TBP	ZNF143	POLR3GL	BRF1	GTF3A	POLR3G	POLR3H	POLR3K	IVNS1ABP		GTF3C2	GTF3C3	GTF3C4	GTF3C5	CRCP	GTF3C6	ICE2	ELL	ICE1	ZC3H8	TROVE2	GTF3C1	SPC2	SPC3	SPC4	SPC1	POLR2K	ZNF345
GO_Biological_Process_2018	pyrimidine nucleoside metabolic process (GO:0006213)		TYMP	DPYS	ACOD1	DHODH	UPB1	NT5C1A	NT5E	NT5C3A	DPYD	NT5C	NT5M	UPP2	ERH	UPP1	UMPS
GO_Biological_Process_2018	regulation of transmembrane transport (GO:0034762)		KCNJ5	KCNJ6	KCNJ10	KCNJ8	KCNJ11	KCNJ12	KCNJ9	KCNJ13	KCNJ14	KCNJ15	KCNJ16	WWP2	KCNJ18	CTTNBP2NL	SCN10A	NEDD4	BCL2		NEDD4L	INS	CALHM1	KCNJ1	KCNJ2	KCNJ3	KCNJ4
GO_Biological_Process_2018	negative regulation of tumor necrosis factor-mediated sigling pathway (GO:0010804)		ADIPOQ	PTPN2	NLRP2B	HIST1H2BJ	GSTP1	PELI3	CARD8	TRAIP	APOA1	F2RL1	PYDC1	PYDC2	CARD16	CCDC3	GAS6	ZNF675	RFFL
GO_Biological_Process_2018	nucleoside phosphate biosynthetic process (GO:1901293)		AK1	CMPK2	AK4	AK5	SUCLG1	AK7	AK8	CMPK1	NME2
GO_Biological_Process_2018	organelle fission (GO:0048285)		FIS1	PEX19	ACOT8	MX1	SEC16B	MX2	MUL1	GDAP1	TUBG2	DNM1	TUBG1	DNM2	DNM3	DNM1P34	MTFR1	MTFR2	MTFP1	PEX11G		GGNBP1	PRKN	PEX11A	PEX11B	MTFR1L	MIEF1	MFF	OPA1	DNM1P46	DNM1L
GO_Biological_Process_2018	release of sequestered calcium ion into cytosol (GO:0051209)		F2R	CCL21	XCL1	CHERP	SLC8B1	IBTK	LETM1	PTPRC	LCK		RYR2	RYR3	RYR1	ERO1A	ITPR2	HTR2C	ITPR3	HTR2A	HTR2B	FASLG	FGF2	PKD2	ITPR1	TRPM2	PLCG2	DRD2	CCR7	CCL19
GO_Biological_Process_2018	monocarboxylic acid catabolic process (GO:0072329)		ACOT8	ACBD5	CEL	FA2H	ALDH5A1	CYP26A1	PLA2G15	LPIN1	PCCB	CYP26C1	HOGA1	ASPG	AGXT2	LPIN2	LPIN3	PPARD	AGXT		IDUA	NUDT7	ABAT	CYP26B1	NUDT19	HAO2	HAO1	ACAA1
GO_Biological_Process_2018	regulation of establishment of plar polarity (GO:0090175)		RHOA	SMURF2	SMURF1	WNT5A	PSMB9	PSMC6	PSMC4	PSMC5	PSMC2	PSMC3	PSMC1	ROR2	PFN1		PSMD11	PSMD10	PSMD13	PSMD12	CELSR1	PSMD14	CLTC	CELSR2	CELSR3	PSMB11	PSMB10	PSMD9	PARD6A	WNT11	PSMD7	PSMD8	PSMD5	PSMD6	DVL1	PSMD3	PSMD4	DVL2	PSMD1	NPHP3	DVL3	AP2S1	PSMD2	WNT1	RPS27A	DACT1	FZD2	FZD1	FZD4
GO_Biological_Process_2018	cellular protein metabolic process (GO:0044267)		CHGB	RPL22	RPL21	RPL24	RPL23	SERPIND1	EVA1A	ADPRH	YME1L1	RPL26	SPARCL1	RPL28	RPL27	RPL29		RPL11	RPL10	RPL13	RPL12	ARAF	RPS4Y2	DLL1	RNF5	RPS4Y1	DLL4	PCMT1	PPP4R2	AKT1	RPL15	AKT2	RPL14	ST3GAL6	RPL17	RPL19	ST3GAL1	NCSTN	RPL18	APOL1	SNCA	ATG3	ABCA3	JAG1	ICMT	JAG2	PSA	RPL41	PHKA2
GO_Biological_Process_2018	cell junction maintence (GO:0034331)		CSF1R	CD177	PARD6A	NLGN2	F2R	F2RL1	PRTN3		IVA
GO_Biological_Process_2018	cytidine to uridine editing (GO:0016554)		APOBEC2	APOBEC3D	APOBEC1	AICDA	APOBEC3F	APOBEC3G	APOBEC3H	A1CF	APOBEC3A	APOBEC3B	APOBEC3C
GO_Biological_Process_2018	protein palmitoylation (GO:0018345)		ZDHHC14	ZDHHC11	ZDHHC12	ZDHHC17	ZDHHC11B	ZDHHC18	ZDHHC15	ZDHHC16	CLIP3	ABHD17C	ABHD17B	ABHD17A		ZDHHC1	ZDHHC20	ZDHHC21	ZDHHC24	ZDHHC6	ZDHHC7	ZDHHC22	ZDHHC8	ZDHHC9	ZDHHC23	ZDHHC2	ZDHHC3	SELENOK	ZDHHC4	ZDHHC5	GOLGA7B	ZDHHC19	GOLGA7
GO_Biological_Process_2018	regulation of smooth muscle cell differentiation (GO:0051150)		OLFM2	MYOCD	SRF	FOXO4	EREG	FGFR2	RBPMS2
GO_Biological_Process_2018	positive regulation of branching involved in ureteric bud morphogenesis (GO:0090190)		NOG	SIX1	AGT	VEGFA	PAX2	SMO	PAX8	GDNF	LHX1	SIX4	SOX9	SOX8
GO_Biological_Process_2018	skin development (GO:0043588)		ANXA1	CDSN	ITGA3	WNT5A	KRT9	DHCR24	KRT10	EREG	WNT16	FLG2	COL1A2	COL1A1	COL3A1	COL5A2	LCE4A	COL5A1	TMEM79	KRT16	COL5A3	S100A7	ADAM9	ITGA6	EPHA2		SPRR2F	SPRR2G	SPRR4	SPRR3	ASCL4	CLIC4	ABCB6	ALOX12B	ALOX12	EVPL	DLL1	CLDN1	LCE1B	SCEL	LCE1C	LCE1A	LCE5A	CASP3	SPRR2A	SPRR2B	SPRR2D	ALOXE3	SPRR2E
GO_Biological_Process_2018	post-translatiol protein modification (GO:0043687)		CHGB	WSB1	WSB2	ESCO2	ESCO1	FBXO2	SERPIND1	EVA1A	PSMB9	PSMC6	PSMC4	PSMC5	ASB9	PSMC2	NEURL2	PSMC3	ASB7	PSMC1	ASB8	SPARCL1	ASB5	ASB6	MXRA8	OBSL1	ASB3	ASB4	ASB1	ASB2		APP	EPAS1	KEAP1	CCNF	RNF7	DCAF6	ITIH2	DCAF5	DCAF8	PSMB11	C4A	PSMB10	DCAF7	PSMD9	FBXL21	STS	FBXL22	PSMD7
GO_Biological_Process_2018	regulation of phosphorylation (GO:0042325)		EGF	UQCC2	NUP214	NUP210	BTBD10	ATG14	EREG	PML	GCK	NUP93	PINK1	NUP98	PLXNB2	SLC25A33	PHIP	ROPN1		APP	NUP205	ANKLE2	NUP160	EGFR	SRPX2	NUP85	NUP88	DSCAM	RAE1	GCKR	GLMN	NCKAP1L	FZD7	MIF	INHBA	NUP153	NUP155	SDCBP	PTK2	CCDC88C	CCDC88A	EIF6	RAD17	POM121	BCL10	PSEN1	CORO1C	AAAS	TPR
GO_Biological_Process_2018	regulation of chemotaxis (GO:0050920)		TGFB1	CCL26	PDGFRB	PTPN2	PDGFRA	CCL21	RARRES2	GPR183	F2RL1		USP14	PDGFB	THBS1	PPM1F	EFNB2	ADGRA2	CXCR4	STX4	ZSWIM8	ZSWIM5	CCL19	STX3	ZSWIM6	ZSWIM4	ELANE
GO_Biological_Process_2018	integrin-mediated sigling pathway (GO:0007229)		ITGA2	NME2	TEC	ITGA10	COL3A1	CEACAM1	ITGB1BP1	APOA1	ITGA11	MYH9	ZYX	ADAM9	CCM2	DOCK1	LAT	BCAR1		COL16A1	ILK	ITGA2B	NEDD9	ADAMTS13	THY1	MADCAM1	ZNF304	MPIG6B	SYK	DST	ADAM11	ADAM10	ERBIN	HCK	CDC42	PTK2	FGR	FERMT2	ADAM15	PRKD1	ANGPTL3	CDH17	CD47	FERMT3	NRP1	ITGB2	ITGB1	SRC	PLEK
GO_Biological_Process_2018	regulation of neuron apoptotic process (GO:0043523)		TFAP2B	TGFB3	TGFB2	EPHA7	KCNB1	BDNF	LIG4	MT3	MSH2	ISL1	POU4F1	NRBP2	CRLF1	RASA1	TOX3	PINK1	CDK5	VSTM2L	AKT1S1	CLCF1	BCL2	BAX	NF1	NSMF	ADAM8	CPEB4	IP	TP53	RETREG1	TFAP2A		PRKN	BHLHB9	CITED1	CNTF	KIF14	TRIM2	AGAP2	NDNF	PARK7	PCSK9	FOXO3	NTF3	ERBB3	NTF4	FGF20	E1
GO_Biological_Process_2018	positive regulation of glycoprotein biosynthetic process (GO:0010560)		CHORDC1	CCL21	SOAT1	GOLGA2	IGF1	CCR7	SLC51B	RAMP1	CCL19	ALG10B	PLCB1
GO_Biological_Process_2018	respiratory chain complex III assembly (GO:0017062)		UQCRB	UQCC3	LYRM7	UQCC2	UQCC1	UQCR10	SLC25A33	TTC19	BCS1L
GO_Biological_Process_2018	branching involved in ureteric bud morphogenesis (GO:0001658)		NPNT	CITED1	FOXD1	CTNNBIP1	SIX1	TCF21	FGF1	FGF2	HOXD11	PKD2	PAX2	HOXA11	BMP4	WT1	SALL1	BMP2	SHH	PAX8	GDNF	MYC
GO_Biological_Process_2018	mR stabilization (GO:0048255)		SLC11A1	ANGEL2	AXIN2	TIRAP	CIRBP	MAPK14	MYD88	DAZL	GDNF	MAPKAPK2	THRAP3	HNRNPC	PABPC1	TARDBP	VIP		DHX9	HNRNPU	YBX1	DAZ4	DAZ3	YBX3	DAZ2	ELAVL1	DAZ1	LARP1	SYNCRIP	BOLL	ZFP36	NOCT	E2F1	IGF2BP1	PAIP1	HNRNPA0
GO_Biological_Process_2018	nuclear-transcribed mR catabolic process (GO:0000956)		RPS8	RPL22	RPL21	RPS9	RPS6	RPL24	RPL23	RPS7	RC3H1	UPF3B	PPP2R1A	CNOT11	UPF3A	CNOT10	PNRC1	RPSA	PNRC2	MRTO4	CNOT6	PNLDC1	CNOT7	CNOT8	CNOT1	XRN1	CNOT2	CNOT3	CNOT4	RPL26	RPL28	RPL27	DCP1B	CNOT9	RPL29	DCP1A		NBAS	ZCCHC6	RPL11	RPL10	RPL13	RPL12	ZFP36L1	PARN	CASC3	RPS4Y1	EXOSC8	MAGOH
GO_Biological_Process_2018	negative regulation of fibrinolysis (GO:0051918)		THBD	SERPINE1	SERPINF2	APOH	THBS1	F2	PLG	HRG	USF1
GO_Biological_Process_2018	negative regulation of reactive oxygen species metabolic process (GO:2000378)		HDAC6	PRKN	MMP3	SIRT5	PARK7	MT3	BRCA1	INS	SLC30A10	SIRT2	AATF	PAX2	PINK1	HSP90B2P	PLIN5	SLC18A2	TFAP2A
GO_Biological_Process_2018	hexose transport (GO:0008645)		SLC45A3	SLC2A12	SLC2A11	SLC2A13	SLC2A2	SLC2A10	SLC5A1	SLC5A10	SLC50A1	SLC2A5	SLC5A2	SLC2A6	SLC2A7	SLC2A8	SLC2A9	SLC5A9
GO_Biological_Process_2018	regulation of chemokine secretion (GO:0090196)		CSF1R	IL33	PYCARD	C5	CHIA	LPL	F2RL1	ALOX15B
GO_Biological_Process_2018	positive regulation of transferase activity (GO:0051347)		TGFB1	EPHA6	EPHA5	MAP3K4	PDGFRB	FBXW7	EPHA8	PDGFRA	RYK	UBE2I	CD74	EPHA7	LMO4	GRHL2	MAPK15	PINK1	CD4	AXL	DKC1	MAPKAPK5	TEK	ROR2	EPHA2	MRE11	ROR1	EPHA1	EPHA4	UBE2N	EPHA3		CHR7	PNKP	PARN	MST1R	EGFR	UBE2L3	AURKB	PABPN1	MYC	MAGEA2	KDR	RPS2	MUSK	INSR	XRCC5	PLK1	NEK7
GO_Biological_Process_2018	positive regulation of stem cell proliferation (GO:2000648)		SMARCD3	FZD3	CTNNB1	HNRNPU	HMGA2	N4BP2L2	SOX11	LTBP2	VEGFA	PTPRC	EPCAM	TERT	THPO	DISC1	DRD2	PDCD2	ZNF335
GO_Biological_Process_2018	neuron apoptotic process (GO:0051402)		NGFR	APP	SIAH1	LIG4	SDIM1	ATN1	CIT	TNFRSF21	CDK5	ERBB3	BCL2	BNIP3	E1	NLRP1	BID	GAPDH
GO_Biological_Process_2018	kynurenine metabolic process (GO:0070189)		AADAT	TDO2	KYAT1	AFMID	KYNU	KYAT3	KMO	IDO2
GO_Biological_Process_2018	aromatic compound catabolic process (GO:0019439)		PON1	PON3	PON2	EPHX2	ACAA1	PDXP
GO_Biological_Process_2018	columr/cuboidal epithelial cell differentiation (GO:0002065)		SOX4	FGF8	CDX2	GATA6	GATA5	PTK6	GATA4	ROS1	SOX11
GO_Biological_Process_2018	positive regulation of T cell chemotaxis (GO:0010820)		CCR2	CXCL13	ADAM17	XCL1	WNT5A	CCL5	S100A7	XCL2	ADAM10
GO_Biological_Process_2018	T cell receptor sigling pathway (GO:0050852)		BTNL9	FBXW11	MOG	BTN1A1	BTNL2	THEMIS	BTNL3	PSMB9	BTNL8	TEC	PSMC6	CD4	PSMC4	PSMC5	PSMC2	PSMC3	TRAC	PSMC1	RBCK1	SKAP1	UBE2N		RELA	VTCN1	UBE2D1	UBE2D2	PSMB11	PSMB10	RNF31	PSMD9	PSMD7	PAK2	PSMD8	PAK1	PSMD5	TRBC1	PSMD6	PSMD3	PSMD4	PSMD1	GRAP2	PSMD2	MAP3K7	PAK3	BTRC	FYB1	CARD11
GO_Biological_Process_2018	histone lysine methylation (GO:0034968)		DOT1L	SETD6	PAXIP1	SETD3	PRDM5	SETDB2	KMT2B	KMT2A	KMT2D	WDR5	SETD1B	EHMT2	CXXC1	DPY30	SETMAR	RBBP5	WDR82	ASH2L	DYDC2	DYDC1	EZH2	KDM6A
GO_Biological_Process_2018	negative regulation of histone acetylation (GO:0035067)		SET	ZNF451	SPI1	CTBP1	SIN3A	BRCA1	TAF7	NOC2L	SIRT1	SDR16C5	SNCA
GO_Biological_Process_2018	positive regulation of mitochondrial fission (GO:0090141)		FIS1	PRKN	MUL1	DDHD1	MIEF2	MIEF1	MFF	2021-03-05	DCN	PINK1	KDR	BNIP3	VPS35	DNM1L
GO_Biological_Process_2018	antigen processing and presentation of endogenous peptide antigen (GO:0002483)		SEC14L3	ERAP1	ERAP2	TAP1	B2M	HLA-E
GO_Biological_Process_2018	negative regulation of R splicing (GO:0033119)		SFSWAP	U2AF2	PTBP3	PTBP1	PTBP2	RPS26	C1QBP	SAP18	RNPS1	SRSF4	TMBIM6	SRSF6	RBMX	SRSF7	SRSF10	SRSF12	SRSF9	RPS13
GO_Biological_Process_2018	positive regulation of transcription from R polymerase II promoter in response to stress (GO:0036003)		MBTPS2	HSPA5	MT3	VEGFA	HSFX1	KLF2	DDIT3	ATF6	NFE2L2	ATF4	TP53		ATF3	CEBPB	NOTCH1	ATF6B	CHD6	HIF1A	RBPJ	HSFY1	MUC1	CREB3L1	HSF1	SESN2	HSF2	CREB3L3	HSF5	HSF4	MAPK7	GCN1
GO_Biological_Process_2018	heme catabolic process (GO:0042167)		UGT1A1	AMBP	HMOX1	HMOX2	UGT1A4	BLVRB	BLVRA
GO_Biological_Process_2018	syptonemal complex assembly (GO:0007130)		SYCE3	SYCE2	STAG3	SYCE1	BAG6	SYCP2	SYCP1	TEX12	TRIP13	P3H4	HORMAD1
GO_Biological_Process_2018	cellular glucan metabolic process (GO:0006073)		G6PC	GSK3B	GBE1	PRKAG2	PYGL	PYGM	PHKB	PHKA1	PHKG2	UGP2	PHKG1	PPP1R3C
GO_Biological_Process_2018	regulation of lamellipodium assembly (GO:0010591)		CARMIL2	DMTN	AUTS2	SSH3	SSH1	CDC42	SSH2	FER	ARPC2	CLRN1	FSCN1	PLXNB3	EPHA2	HRG		NCKAP1	TWF2	WAS	TWF1	BRK1	CAPZB	SLIT2	RAC1	RAC2	WNT1	WASF2
GO_Biological_Process_2018	mitochondrial translation (GO:0032543)		TUFM	RARS2	PTCD3	MRPS18C	MRPS18B	MRPS18A		DAP3	HARS	IARS2	MTERF4	MTERF3	ERAL1	MRPL10	MRPL19	MRPL17	MRPL18	MRPL15	MRPL16	MRPL1	MRPL13	C12ORF65	MRPL14	MRPL11	MRPL12	MRPL20	MRPL4	MRPL21	MRPL3	MRPL2	MRPL9	TSFM	HARS2	MRPL28	MRPS2	MRPL27	MRPL24	MRPS7	MRPL22	MRPS6	MRPL23	MRPS5	MRPL32	MRPL30	MRPS9	NOA1	MRRF
GO_Biological_Process_2018	negative regulation of intrinsic apoptotic sigling pathway (GO:2001243)		DDIAS	NME5	MMP9	SIRT1	SFRP2	CXCL12	PINK1	SELENOS	HSPA1A	BCL2	NDUFS3	PPIF	ARHGEF2	TMBIM6	NFE2L2		TMEM161A	PRKN	EPO	DDX3X	NOL3	URI1	BCL2A1	LRRK2	PARK7	CLU	HSPB1	CCAR2	CREB3L1	BCL2L10	AKT1	MAGEA3	MCL1	CDKN2D	XBP1	SYVN1	PLAUR	SOD2	CREB3	DJA1	VNN1	BCL2L1	SI2	HYOU1	ACKR3	SI1	TRIM32
GO_Biological_Process_2018	regulation of NK T cell activation (GO:0051133)		HSPH1	IL23A	CD300A	IL23R	IL12B	IL12A
GO_Biological_Process_2018	regulation of smooth muscle cell proliferation (GO:0048660)		EDN1	PDGFRB	TCF7L2	STAT1	XRCC5	PTGIR	IGFBP5	XRCC6	SERPINF2	IGFBP3	IGF1	IL18	EREG	NR4A3	FOXP1	BMP4	IL6	OGN	IFNG	ID2	CDH13	PPARG	ANG	NOX1	TRIB1		NDRG4	CTNNB1	TNFAIP3	PDGFB	THBS1	PRKDC	TNF	AIF1	CCL5	MFN2	AKT1	HMOX1	IL12B	IL12A	IL6R	APOD	HES5	RBPMS2	ELANE
GO_Biological_Process_2018	anterograde trans-syptic sigling (GO:0098916)		UNC13C	SLC12A4	SLC12A5	SLC12A6	UNC13B	NPFF	HOMER1	SCRIB	PDYN	HTR5A	OR6T1	SST	PCDHB3	PCDHB2	PCDHB1	PCDHB7	PCDHB6	PCDHB5	PCDHB4	PCDHB9	PCDHB8		CPNE6	AKAP9	LRP6	AKAP5	NTSR1	SLC12A7	BSN	DT	OMP	PNOC	UNC119	PPT1	SCN2B	GABARAP	NPY6R	DOC2A	LPAR3	SLC6A1	SLC6A2	HTR6	SLC6A5	GRIN2B	HTR7	GPR176	GRIN2A
GO_Biological_Process_2018	negative regulation of receptor activity (GO:2000272)		ZGPAT	TRDN	GSTM2	GSTO1	CAV1	FOXH1	HEYL	GPRC5A	FKBP1B	VPS25	CASQ2	CALM2	CALM3	CHMP6	CALM1		ERRFI1	TSG101	CLEC12B	HFE	SRI	PCSK9	CBLC	CBLB	PKD2	CBL	CRHBP	SOCS4	ZFYVE28	EPHB2	CLIC2	SNX6	SOCS5
GO_Biological_Process_2018	tumor necrosis factor-mediated sigling pathway (GO:0033209)		CD70	PSMB9	EDAR	PSMC6	PSMC4	KARS	PSMC5	PSMC2	FAS	TNFSF4	PSMC3	PSMC1	TNFSF9	TNFSF8		RELA	PLVAP	TNF	FOXO3	TANK	PSMB11	PSMB10	PSMD9	PYCARD	PSMD7	PSMD8	PSMD5	PSMD6	PSMD3	PSMD4	PSMD1	PSMD2	RELT	NGFR	ST18	EDARADD	TNFSF18	TNFSF15	TNFSF13	TNFSF14	TNFRSF10D	TNFRSF10C	TRAF3	TNFRSF10B	TNFRSF10A	COMMD7	PSME4
GO_Biological_Process_2018	membrane assembly (GO:0071709)		NLGN2	NLGN4X	ANXA2	NLGN3	NLGN4Y	NLGN1	NRXN2	RFTN1	NRXN1	CEL	EMP2	PTEN	LRP4	ANK3	DMKN	GAK	PTPRD	IL1RAPL1	FLOT2	FLOT1	S100A10	STX2	SPTBN1
GO_Biological_Process_2018	positive regulation of erythrocyte differentiation (GO:0045648)		MBD4	STAT5B	STAT1	NCKAP1L	STAT3	ARNT	INHBA	PRMT1	HMGB2	ETS1	HIF1A	FOXO3	ACVR1B	GATA1	ZNF16	ACVR2A	MAPK14	FAM210B	TAL1	ANKRD54	HSPA1A	HSPA1B
GO_Biological_Process_2018	intracellular estrogen receptor sigling pathway (GO:0030520)		EGLN2	SRC	RBFOX2	DDX5	DDX17	NCOA6	DDX54	DEFA3	TRIP4	DEFA1	ARID1A	ESR1	POU4F2	ESR2	SAFB	TADA3	PPARGC1B	RBM14	PADI2
GO_Biological_Process_2018	maturation of SSU-rR from tricistronic rR transcript (SSU-rR, 5.8S rR, LSU-rR) (GO:0000462)		NOP14	UTP18	UTP6	ABT1	RPS8	UTP3	KRR1	NGDN	RPSA	DIEXF	MRPS9	TBL3	TSR2	NOL10	RPS21	TSR1	RPS24		UTP23	HEATR1	FCF1	NOC4L	MRPS11	WDR46	KRI1	PWP2	RPS16	EMG1	RPS19	PDCD11	BMS1	RRP36	RRS1	UTP20	DCAF13	RPS14
GO_Biological_Process_2018	regulation of response to exterl stimulus (GO:0032101)		PDGFRA	PDE6G	WNT5A	CMA1	SHPK	FOXP1	TNFSF4	AGTR1	CALM1		RELA	NLRX1	NOD1	PARK7	NOD2	RNF7	HERC5	EFNB2	NLRP9	NLRP7	ADGRA2	NLRP8	NLRP5	NLRP6	NLRP3	NLRP4	GT1	NLRP1	NLRP2	PPEF1	F2R	TRAF3	NR1D2	SELE	CAMKMT	ACE2	MYD88	STK24	NMT2	CARD18	BIRC2	BIRC3	CNGB1	NMT1	SPAAR	FNTB	FNTA
GO_Biological_Process_2018	response to peptide (GO:1901652)		EIF2B5	EIF2B4	EIF2B3	STAT1	AVPR2	PRNP	HCRTR1	AVPR1A	AVPR1B	ERBIN	HCRTR2	IRF5		REG1A	REG3A	NPFFR1	NPFFR2	OXTR	IRS1	REG3G	CAC1A	GPR22	CHR7	REG1B	NOD2	AGER	GI1	IVA	CCKAR	NLRP1	FYN	KAT7	EIF2B2	QRFPR	EIF2B1
GO_Biological_Process_2018	regulation of protein K63-linked ubiquitition (GO:1900044)		PARP10	PTPN22	NOD2	BIRC2	SASH1	PLAA
GO_Biological_Process_2018	G1 D damage checkpoint (GO:0044783)		TP73	CCND1	RFWD3	RPA2	CDK2	WAC	RPS27L	FBXO31	TP53	TP63
GO_Biological_Process_2018	positive regulation of glucose transport (GO:0010828)		ADIPOQ	INSR	PRKCI	SORBS1	IGF1	BRAF	NR4A3	CLIP3	RHOQ	CAPN10	PIK3R1	FGF19		PTH	C2CD5	IRS1	IRS2	CREBL2	ARPP19	INS	ITLN1	C3	CLTCL1	AKT1	FGF21	AKT2
GO_Biological_Process_2018	regulation of protein phosphorylation (GO:0001932)		EPHA7	ATG14	PML	PDCL3	MARCO	CD4	TEK	ULK4	ROPN1		APP	RALB	LRP6	AKAP8	ITLN1	CHORDC1	CSNK1D	AKT1	PLCE1	KDR	AKT2	MUSK	SPDYE7P	WWTR1	INSR	TSPYL2	DAXX	ATP6AP2	PAQR3	GDF1	GDF3	GDF2	GDF5	IGF2	GDF7	GDF6	GDF9	PTK2	CCDC88C	CCDC88A	NODAL	PLPP3	PID1	C9ORF72	PDGFA	PRKDC	C3
GO_Biological_Process_2018	mitochondrial calcium uptake (GO:0036444)		AFG3L2	MCUR1	SMDT1	MCUB	MICU2	SLC25A23	MICU1	MAIP1	MCU
GO_Biological_Process_2018	negative regulation of G-protein coupled receptor protein sigling pathway (GO:0045744)		CXCL8	BECN2	YWHAB	PLEK	MGRN1	KLK14	RPGRIP1L	BICD1	ADRA2A	GRK2	PALM	RGS2	STMN1	CCL5	CRY1	MET	DRD2	GPRASP1	LY6G6E	ADA	SNCA
GO_Biological_Process_2018	negative regulation of myeloid leukocyte differentiation (GO:0002762)		ADIPOQ	PTPN2	GPR55	INHBA	LILRB3	MAFB	LILRB4	CARTPT	IL4	ZFPM1	CEACAM1	CDK6	TMEM178A	RARA	TCTA	FBN1	TLR4	ZNF675	INHA	TLR3		APCS	C1QC	LRRC17	FSTL3	MYC	CCL3	HOXA7
GO_Biological_Process_2018	protein localization to microtubule cytoskeleton (GO:0072698)		DIAPH1	CRIPT	KIF20B	CHAMP1	MID1	FAM83D	MID2	MAPRE1
GO_Biological_Process_2018	regulation of cellular ketone metabolic process (GO:0010565)		CAV1	SIRT5	SIRT1	PSMB9	PSMC6	PSMC4	PSMC5	PSMC2	PSMC3	PSMC1		PSMD11	PSMD10	PSMD13	PSMD12	PSMD14	PANK2	ODC1	CYP7A1	OAZ1	OAZ2	OAZ3	PSMB11	PSMB10	PSMD9	PSMD7	PSMD8	PSMD5	PSMD6	PSMD3	PSMD4	PSMD1	PSMD2	NQO1	NR1H4	AZIN1	PSMA6	PSMA7	PSMA4	PSMA5	PSMA2	PSMA3	PSME4	PSMA1	PSME2	PSME3	PSME1
GO_Biological_Process_2018	transcytosis (GO:0045056)		PICALM	LRP1	USO1	CLTC	RAB17	VPS35	RAB5A	MFSD2A	LRPAP1	GPIHBP1	RAB11B
GO_Biological_Process_2018	positive regulation of ER-associated ubiquitin-dependent protein catabolic process (GO:1903071)		BCAP31	SGTA	CAV1	UBQLN2	UBQLN1	NFE2L2	HERPUD1
GO_Biological_Process_2018	GPI anchor biosynthetic process (GO:0006506)		PLAUR	DPM1	DPM2	PIGC	DPM3	PIGF	PIGB	PIGA	PIGL	PIGK	PIGN	MPPE1	PIGM	PIGH	PIGG		PIGT	PIGS	PGAP1	PIGV	PIGU	PGAP2	PGAP3	PIGP	PIGO	PIGQ	CWH43	GPAA1	PIGX	PIGW	PIGZ	PYURF	PIGY
GO_Biological_Process_2018	protein localization to sypse (GO:0035418)		SHANK1	MPP4	NLGN2	NPHS1	DLG4	NLGN1	NRXN2	KIF5C	NRXN1	SCRIB
GO_Biological_Process_2018	regulation of defense response to virus (GO:0050688)		DHX9	RNF26	TRAF3IP1	ELMOD2	TNFAIP3	IFNLR1	TRAF3	ITCH	USP17L2	HERC5	PPM1B	RNF216	PCBP2	C1QBP
GO_Biological_Process_2018	activation of JUN kise activity (GO:0007257)		MAP2K4	MAP4K2	MAP4K1	SPAG9	DAXX	MAP3K2	DBNL	WNT5A	MUL1	AXIN1	MAPK8IP3	DAB2IP	ERN1	MDFIC	MAP3K10	PKN1	TAOK1	MAP3K11	BIRC7	CD40LG		HACD3	MAP3K21	MAP3K9	RIPK1	MAP3K20	CCL19	MAP3K5	MAP3K6	MAP2K7	MAP4K5
GO_Biological_Process_2018	fatty-acyl-CoA biosynthetic process (GO:0046949)		ELOVL1	ELOVL2	ACSL3	ELOVL5	ELOVL6	ACSL1	ELOVL3	SCD5	ACSL6	ELOVL7	ACSL5	ACSL4	ACSF3	ACLY	SCD	FASN	TECR	PPT2	PPT1	ACSBG2	ACSBG1		SLC25A1	HACD2	HACD1	ACAT1	HSD17B12	HSD17B8	ACACA	HTD2	CBR4
GO_Biological_Process_2018	regulation of nuclear-transcribed mR poly(A) tail shortening (GO:0060211)		CNOT7	BTG2	ZFP36	CNOT1	AGO2	POLR2G	PABPC1	CPEB3	TOB1	TNRC6B	TNRC6C
GO_Biological_Process_2018	kinetochore assembly (GO:0051382)		CENPE	CENPF	CENPW	POGZ	MIS12	CENPA	CENPC	CENPT
GO_Biological_Process_2018	negative regulation of hippo sigling (GO:0035331)		WWC1	DLG5	WWC2	WWC3	WTIP	AJUBA	LIMD1	MARK3
GO_Biological_Process_2018	positive regulation of telomere maintence via telomere lengthening (GO:1904358)		CCT4	CCT3	ACD	MAP3K4	CCT2	XRCC5	NEK7	TCP1	MAPK15	CCT6A	HNRNPA2B1	MAPKAPK5	PKIB	F1	ATM	PRKCQ	ATR	POT1		TNKS	PNKP	PARN	TNKS2	RTEL1	AURKB	HMBOX1	MAPK3	NEK2	FBXO4	MAPK1	CCT8	CCT7	MAP2K7	CCT5	HNRNPA1
GO_Biological_Process_2018	regulation of cell adhesion mediated by integrin (GO:0033628)		NCOA3	LYN	EPHA8	TGFB2	SYK	NCKAP1L	CCL21	TESC	PTPN11	PTK2	EF1	ACER2	SFRP2	ITGB1BP1	PDE3B	SI2	ADAM9	EPHA2	ADA	HRG	FERMT3		RET	FOXC2	SERPINE1	PLAU	CIB1	DPP4	PIK3CG	MUC1	CYP1B1
GO_Biological_Process_2018	negative regulation of telomere maintence via telomerase (GO:0032211)		ACD	CTC1	SRC	PINX1	STN1	PIF1	TINF2	HNRNPU	PAPD5	TERF1	TERF2	GNL3L	EXOSC10	TEN1	XRN1	T10	HNRNPC	POT1	HNRNPA1	DCP2
GO_Biological_Process_2018	regulation of cell-substrate junction assembly (GO:0090109)		RHOA	GPM6B	MACF1	ROCK1	ROCK2	LDB1	DAPK3	EF5	SLC9A1	CORO1C	PTK2	CAMSAP3	SLK	CLASP1	EPHA3
GO_Biological_Process_2018	regulation of glucose metabolic process (GO:0010906)		ADIPOQ	GPLD1	GCGR	SIRT1	PASK	SDHAF3	SELENOS	DGKQ	SIK3	FBP1		PRKN	SLC45A3	IRS1	IRS2	RORC	ADIPOR1	RORA	AKT1	PDK4	AKT2	MLYCD	PMAIP1	PDK1	PDK3	PDK2
GO_Biological_Process_2018	endosomal vesicle fusion (GO:0034058)		SAMD9	VPS4A	VPS41	TGFBRAP1	ANKFY1	VPS8	VPS11	RBSN	SAMD9L	VPS39
GO_Biological_Process_2018	photoreceptor cell differentiation (GO:0046530)		AGTPBP1	STAT3	ARL3	MAPRE2	NKD1	RP1L1
GO_Biological_Process_2018	nitric oxide mediated sigl transduction (GO:0007263)		NOS2	NOS1	NOS3	KCNC2	PDX1	FPR1	NDNF	AGT	DDAH2	DDAH1	AGTR2	APOE	CD36	KLRG1	NEUROD1
GO_Biological_Process_2018	embryonic skeletal joint morphogenesis (GO:0060272)		COL2A1	NOG	CTNNB1	OSR2	OSR1	AXIN1
GO_Biological_Process_2018	regulation of cytokine-mediated sigling pathway (GO:0001959)		PTPN1	PTPN2	CD74	SPHK1	RUNX1	PTPN11	VRK2	LIFR	TYK2	HIPK1	TNFRSF1A	IL3	MADD	ELF1	PTPRC	IL7	CYLD	AXL	OTULIN	IFNG	TAX1BP1	RBCK1	PTPN6	GAS6	CD24		TRADD	TNFAIP3	TNF	AGPAT1	AGPAT2	TANK	RNF31	SOCS3	PYCARD	CASP8	SHARPIN	SOCS1	IRAK2	IRAK3	IRAK1	RIPK1	TRIM44	RPS27A	IF14	STAT1	IFNGR1
GO_Biological_Process_2018	tR methylation (GO:0030488)		TRMT10A	NSUN2	TRMT1L	TRMT10C	METTL1	TRMT5	FTSJ1	TARBP1	GTPBP3	TRMT1	TRMT13	TRMO	TRMT61A	TRMT61B		METTL2B	METTL2A	THUMPD3	THADA	THUMPD2	ALKBH8	MTO1	HSD17B10	TRMT112	TRDMT1	TRMT44	LCMT2
GO_Biological_Process_2018	regulation of dephosphorylation (GO:0035303)		PPP1R14A	MTMR1	PPP1R14B	SMG5	MTMR2	IGBP1	PPP1R14C	MTMR3	PPP1R14D	MTMR4	PPP1R17	PPP1R16B	MTMR9	SMG6	SMG7	INPP5K	PPP1R42	CDK5RAP3
GO_Biological_Process_2018	chromatin-mediated maintence of transcription (GO:0048096)		SMARCD1	ELOF1	CHEK1	KMT2B	ARID1A	ARID1B	PADI2
GO_Biological_Process_2018	growth hormone receptor sigling pathway (GO:0060396)		PTPN1	STAT5B	LYN	PRLR	PXN	STAT3	CSH1	PRL	CSHL1	GH1	PTK2	GHR	GH2	SOCS2	PIK3R1	MAPK3	MAPK1	JAK3	STAT5A	JAK2
GO_Biological_Process_2018	positive regulation of myotube differentiation (GO:0010831)		CD53	RIPOR2	MAML1	MYOG	FAM129B	MYOD1	EHD1	LMOD3	MAPK14	EHD2	MMP14	ADGRB1	FLOT1	SMYD1	MYF5	MYF6
GO_Biological_Process_2018	cellular amide metabolic process (GO:0043603)		PPP2R1A	PC	CYP2C9	PCCB	PCCA	CPE	CPD	HRASLS5	NSMAF	CPM	PM20D1		MIPEP	ASAH2	PANK2	CERK	AEBP1	CMAHP	FUT3	CPZ	ASAH1	ACACB	FUT5	SLC5A6	ACACA	FUT7	GHR	FUT6	DNPEP	HLCS	SGPL1	PDZD11	ORMDL3	MTHFD1L	CPXM2	CPXM1	AASDHPPT	STAT5B	MME	MCCC1	MCCC2	ORMDL1	ORMDL2	PPP2CA	BTD	VNN1	PLA2G15
GO_Biological_Process_2018	forebrain regiolization (GO:0021871)		WNT2B	BMP2	SIX3	LHX1	WNT7B	AXIN1
GO_Biological_Process_2018	phasic smooth muscle contraction (GO:0014821)		EDN1	EDN2	EDN3	PTGER3	HTR1D	HTR2B	TIFAB	EDNRB	DCANP1	GDNF	DRD2	NEUROG1
GO_Biological_Process_2018	ribosome biogenesis (GO:0042254)		RPL22	IMP3	IMP4	RPL21	PIH1D2	RPL24	PIH1D1	RPL23	WDR75	WDR74	XRN2	LAS1L	RPL26	RPL28	RPL27	RPL29	RAN		RPL11	RPL10	RPL13	RPL12	NOLC1	SDAD1	RPS4Y1	MRM2	EXOSC8	EXOSC7	EXOSC10	EXOSC6	SAMD15	NWD2	EXOSC5	CSNK1D	PDCD11	EXOSC9	DHX37	RPL15	RRP36	RPL14	RPL17	EXOSC4	RPL19	EXOSC3	RPL18	EXOSC2	EXOSC1
GO_Biological_Process_2018	somatic hypermutation of immunoglobulin genes (GO:0016446)		AICDA	MLH1	PMS2P5	MSH2	PMS2P11	MSH6	POLK	PMS2P3	PMS2P2	POLL	PMS2P1	PMS2
GO_Biological_Process_2018	toll-like receptor 9 sigling pathway (GO:0034162)		UNC93B1	PIK3R4	IRAK4	MYD88	TNIP2	IRAK2	TRAF6	IRAK1	TLR9	TLR8	TLR7	PIK3C3	PIK3AP1
GO_Biological_Process_2018	cellular response to oxygen levels (GO:0071453)		ATP6V1G1	ATP6V1A	ATP6V0D1	ATP6AP1	CCDC115	PICK1	CPEB4	ATP6V0A2	TMEM199
GO_Biological_Process_2018	mitotic cell cycle phase transition (GO:0044772)		ACVR1	PPP2R1A	CCP110	CDK14	OPTN		RB1	SS1	CCNH	AKAP9	RGPD4	CDC23	CSNK1D	CDC27	CHEK2	MYC	BTRC	PLK4	PLK1	PLK3	PLK2	CSNK1E	MASTL	TUBG1	LATS2	LATS1	CCNY	SPDYA	CEP63	FBXL7	ARPP19	EPS8	GSPT1	CEP70	PRKAR2B	CDK5RAP2	RCC1	CEP72	CEP76	CEP192	CEP78	SKP1	PRKACA	CDT1	TUBB	OFD1	CDC7
GO_Biological_Process_2018	regulation of execution phase of apoptosis (GO:1900117)		PTGIS	DFFA	FZD3	CIDEA	SIRT2	MTRNR2L5	ZC3H12A	FAP	DLC1	BCL2L1	TP53BP2	BOK	TP53
GO_Biological_Process_2018	positive regulation of tumor necrosis factor biosynthetic process (GO:0042535)		CCR2	TLR1	SPN	TNFRSF8	THBS1	AZU1	TLR4	HSPB1
GO_Biological_Process_2018	response to type I interferon (GO:0034340)		MX1	SP100	SHMT2	ISG15	SETD2	IFIT1	TRIM56
GO_Biological_Process_2018	negative regulation of viral life cycle (GO:1903901)		GSN	MX1	EIF2AK2	BTBD17	RSAD2	TNIP1	OAS1	ILF3	MID2	PML	BST2	OAS2	OAS3	SLPI	TRIM15	TRIM11	TRIM13	FCN1		IFITM2	IFITM3	IFITM1	ZC3HAV1	TNF	IFNL3	TRIM8	SNX3	TRIM5	TRIM6	IFI16	BANF1	APOBEC3F	APOBEC3G	PROX1	ISG15	SRPK1	SRPK2	ISG20	FAM111A	PARP10	MAVS	PLSCR1	CHMP3	PTX3	TRIM32	LTF	APOBEC3A
GO_Biological_Process_2018	positive regulation of metabolic process (GO:0009893)		INSR	CAMK1D	NOD2	AGPAT1	INS	ACACB	PYURF	JCHAIN	ACACA	ACLY	DISP3	FASN	PIGA	ABL2	ABL1	IGHA2	ATP7A	IGHA1
GO_Biological_Process_2018	regulation of extrinsic apoptotic sigling pathway (GO:2001236)		ACVR1	TNFRSF12A	CAV1	CFLAR	TMC8	TGFBR1	AGT	PML	MADD	BMP4	CYLD	FAS	AGTR2	ITGA6	PHIP	ZMYND11	SCG2		RELA	NOL3	SP100	TRADD	PARK7	TANK	PYCARD	CASP8	PAK2	GPER1	FADD	RIPK1	STX4	WWOX	TCF7L2	FEM1B	G0S2	SIAH2	TRAF1	IGF1	TNFRSF10B	TNFRSF10A	LTBR	PSME3	BIRC6	SRC	HTT	AKR1B1	GSTP1
GO_Biological_Process_2018	hydrogen peroxide catabolic process (GO:0042744)		GPX1	GPX3	HBB	HBA1	PXDNL	MPO	APOA4	PRDX3	PRDX6	PRDX5	CAT	PXDN	PRDX2	PRDX1
GO_Biological_Process_2018	peptide metabolic process (GO:0006518)		G6PD	GSR	F10	CTNS	LNPEP	GDAP1	GSTZ1	GSTA5	GSTA4	GSTA3	ETHE1	GSTA2	GSTA1	DPEP1		ENPEP	PROS1	HM13	APEH	LAMP2	GSTT2B	GSTK1	LVRN	NRDC	BACE1	BACE2	PROC	EEF1E1-BLOC1S5	T8	THOP1	TPP1	PTGES	RNPEPL1	SPPL2C	SPPL2B	SPPL2A	GSTT2	PSEN1	PSEN2	MGST1	GSTT1	TRHDE	NPEPPS	NLN	OPLAH	IMMP2L	ANPEP
GO_Biological_Process_2018	sterol biosynthetic process (GO:0016126)		FDPS	G6PD	CYP51A1	HMGCS1	CNBP	GGPS1	APOA5	LSS	DHCR24	APOA4	ACLY	SQLE	PLPP6	APOA1	MVD	DHCR7		MVK	CES1	IDI1	IDI2	FAXDC2	PRKAG2	ACAT1	HMGCR	HSD17B7	MSMO1	ERG28	TM7SF2	CH25H	ACAT2	EBP	NSDHL	PMVK	NPC1L1	ARV1	SC5D	LBR	APOE	ACAA2	FDFT1
GO_Biological_Process_2018	spindle assembly checkpoint (GO:0071173)		IK	PLK1	KLHL22	TEX14	TTK	CENPF	ZW10	APC	TPR	BUB1B	ATM	ZNF207	TRIP13	BUB3	MAD1L1	BUB1	MAD2L2
GO_Biological_Process_2018	cellular response to epinephrine stimulus (GO:0071872)		RYR2	KCNQ1	ATP2B4	PDE4B	SIRT2	SLC9A1	SNCA	PRKACA
GO_Biological_Process_2018	regulation of tumor necrosis factor production (GO:0032680)		ARFGEF2	IL10	CIDEA	ISL1	TLR2	FOXP1	CD2	IL23A	SELENOS	MAPKAPK2	TLR9	ARHGEF2	RARA	PF4	GAS6	TLR4	TLR3		SLAMF1	CHR7	TNFAIP3	PTPN22	LY96	NOD2	CLU	NLRC3	PYCARD	ZFP36	IRAK3	LBP	FADD	RIPK1	HAVCR2	CD34	ADIPOQ	ARG2	NFKBIL1	MIF	TIRAP	CYBA	HLA-E	POMC	MC1R	MAVS	BPI	CACTIN	LTF
GO_Biological_Process_2018	ubiquitin-dependent protein catabolic process via the multivesicular body sorting pathway (GO:0043162)		TSG101	VPS4A	VPS4B	PTPN23	SNF8	VPS37A	RNF126	RNF115	NEDD4	TOM1L1	UBAP1	MVB12B	MVB12A	VPS36	VPS25	UBAP1L	PLAA	VPS28
GO_Biological_Process_2018	regulation of postsyptic membrane potential (GO:0060078)		GABRA3	MPP2	GABRA2	GABRA1	MEF2C	GRID2	GABRA6	NPFF	GABRA5	GABRA4	GABRG1	GRIN2D	GRIN2C	GABRG3	GABRG2	MAPK8IP2	GPRIN1	RAB3GAP1		CHR4	GSK3B	GSK3A	CHR3	NLGN3	LRRK2	ARRB2	NPAS4	GLRA1	GRIN2B	GRIN2A	AKT1	DRD2	DRD4	GABRE
GO_Biological_Process_2018	regulation of cation transmembrane transport (GO:1904062)		KCNIP1	KCNIP2	KCNIP3	KCNIP4	HOMER1	ATP2B4	KCB1	KCB2	PDZK1	KCNE1B	DLG1	SLMAP	HRC	PPIF	RANGRF	FGF12		DPP10	KCNE1	CD63	KCNE2	KCNE3	KCNE5	CAC1D	TSPAN13	DPP6	BPIFA1	SCN5A	KCNN2	SNTA1	KCNH2
GO_Biological_Process_2018	eye photoreceptor cell development (GO:0042462)		NRL	MYO7A	RORB	THY1	TULP1	VEGFA	TOPORS	USH1C	TH	CEP290	MAPRE2	BBS4
GO_Biological_Process_2018	positive regulation of interleukin-1 beta secretion (GO:0050718)		GSDMD	FZD5	WNT5A	CARD8	P2RX7	AIM2	NLRP12	PYDC1	TLR8	TRIM16	TLR4		ORM2	ORM1	NOD2	PYCARD	PANX1	NLRP7	NLRP3	CCL3	RIPK2	NLRP1	NLRP2	CASP1	CCL19	LGALS9
GO_Biological_Process_2018	negative regulation of centriole replication (GO:0046600)		KAT2B	KAT2A	CDK5RAP2	TRIM37	CHMP2A	BRCA1	RBM14	MDM1
GO_Biological_Process_2018	anion homeostasis (GO:0055081)		CETP	PRKAA2	ABCA1	XBP1	DGAT2	SIRT1	INS	PRKAA1	LIPG	FABP3	PQLC2	POLD1	MLXIPL	APOA1	HNF4A	ANGPTL3	ABCG1	APOE
GO_Biological_Process_2018	regulation of neural precursor cell proliferation (GO:2000177)		KDM2B	TRIM71	LRRK2	PROX1	FZD9	SHCBP1	GATA2	DLL4	DISP3	PTPRZ1	SIX3	ID2	INSM1	NES
GO_Biological_Process_2018	regulation of blood vessel remodeling (GO:0060312)		TGFB1	TMBIM1	CST3	CEACAM1	FLT4	HRG
GO_Biological_Process_2018	regulation of macrophage activation (GO:0043030)		IL33	CD74	NR1H3	IL13	WNT5A	MIF	SHPK	THBS1	HSPD1	FCGR2B	ZC3H12A	TNIP2	KARS	PLA2G10	IL31RA	LBP	SPACA3	MYO18A	BPI	TLR6	TLR4
GO_Biological_Process_2018	response to muramyl dipeptide (GO:0032495)		IRF5	PTPN22	NOD1	ARHGEF2	RIPK2	NOD2	NLRP1	ERBIN		IVA
GO_Biological_Process_2018	negative regulation of biosynthetic process (GO:0009890)		CEACAM1	HSP90B2P	GSTP1	GPER1	PARK7	INS	SLC30A10	SLC18A2
GO_Biological_Process_2018	cellular protein complex disassembly (GO:0043624)		PB	NSF	N6AMT1	VPS4B	PA	PEX14	GSPT2	APEH	GSPT1	TRMT112	MTRF1	ETF1	MTRF1L	ABCE1
GO_Biological_Process_2018	negative regulation of vasculature development (GO:1901343)		BMP4	FOXC1	PDGFB	PDCD4	VASH1	BMP7
GO_Biological_Process_2018	protein lipidation (GO:0006497)		ATG10	ALPPL2	DPM1	ATG12	DPM2	DPM3	XPNPEP2	LY6E	MELTF	CNTN3	LY6D	CNTN4	MPPE1	CNTN5	LY6H	ULBP2		PGAP2	PGAP3	CWH43	ALOX12B	SELENOK	PYURF	LY6G6C	LY6G6D	TECTA	TECTB	NTNG2	GPLD1	NTNG1	VNN1	RAET1G	VNN2	VNN3	LYPD6B	RAET1L	SPRN	LY6K	NTM	LYPD2	LYPD3	LYPD4	LYPD5	ART4	LYPD8	WDR45	ART3
GO_Biological_Process_2018	extrinsic apoptotic sigling pathway in absence of ligand (GO:0097192)		GSK3B	DCC	GSK3A	BCL2A1	CASP9	BCL2L10	ERBB3	BCL2L1	CASP2	BCL2	BAX	CASP3	BAK1	ITGAV	BOK	APPL1	MCL1	MOAP1	BCL2L2
GO_Biological_Process_2018	negative regulation of cell projection organization (GO:0031345)		NGFR	MYLIP	ZNF365	DCC	WNT3A	PRNP	PAQR3	TRPV4	CBFA2T2	GAK	RTN4RL1	RTN4RL2	ERCC2	PTPN9	SPRY2	FKBP4	ITM2C	EPHA4	STX1B		SEMA3A	PTPRS	KANK1	RTN4R	HDAC2	PTPRO	GFI1	CRMP1	CIB1	LPAR1	ADCY6	EFNB2	GRIN2B	BAG5	DPYSL3	STMN2	TNFRSF8	SPOCK1	APOE	DENND5A	FYN	RAB29
GO_Biological_Process_2018	fructose metabolic process (GO:0006000)		AKR1B1	SORD	ALDOC	ALDOB	FBP1	ALDOA	FBP2
GO_Biological_Process_2018	interstrand cross-link repair (GO:0036297)		CENPX	ERCC6L2	UBE2T	FANCD2	SLX1A	FAN1	ATR	CENPS		DCLRE1C	DCLRE1B	FAAP20	RNF8	FAAP24	RAD51AP1	SLX4	USP1	RPS27A	ATRIP	DCLRE1A	FAAP100	FANCI	FANCL	POLN	FANCM	XRCC3	RPA2	FANCB	RPA3	FANCA	RPA1	FANCC	FANCF	FANCE	FANCG	ERCC1	RNF168	RAD51	ERCC4	RFWD3	UBA52	WDR48	MUS81	XPA	NUCKS1	EME1	UBC
GO_Biological_Process_2018	histone H4 deacetylation (GO:0070933)		HDAC4	HDAC1	REST	HDAC2	SMARCAD1	HDAC9	SIRT2	RCOR1
GO_Biological_Process_2018	negative regulation of ubiquitin protein ligase activity (GO:1904667)		UBE2C	RPL23	RPS7	PSMB9	CDC20	PSMC6	PSMC4	PSMC5	BUB1B	PSMC2	CDC16	PSMC3	CDK2	CDK1	PSMC1	MAD2L1	MAD2L2		PSMD11	PSMD10	PSMD13	PSMD12	RPL11	PSMD14	UBE2D1	PSMB10	FBXO43	PSMD9	PSMD7	CDC23	FZR1	PSMD8	PSMD5	CDC26	PSMD6	PSMD3	CDC27	PSMD4	PSMD1	PSMD2	RPS27A	USP44	UBE2E1	PSMA6	PSMA7	PSMA4	PSMA5
GO_Biological_Process_2018	histidine catabolic process (GO:0006548)		HAL	AMDHD1	HDC	CARNS1	UROC1	CARNMT1	HNMT	FTCD
GO_Biological_Process_2018	transcription initiation from R polymerase I promoter (GO:0006361)		TBP	CAVIN1	GTF2H1	CD3EAP	GTF2H2	GTF2H3	GTF2H4	GTF2H5	CDK7	POLR1A	POLR1B	ERCC2	POLR1C	DMTF1	ERCC3	POLR1E	MT1		RRN3	CCNH	RRN3P1	ZNRD1	TAF1C	TAF1D	TWISTNB	TAF1A	POLR2E	TAF1B	MAPK3	POLR2F	UBTF	POLR2H	POLR2K	POLR2L
GO_Biological_Process_2018	regulation of establishment of protein localization to telomere (GO:0070203)		CCT4	WRAP53	CCT6A	CCT2	DKC1	TCP1	TERF1	CCT8	CCT7	CCT5
GO_Biological_Process_2018	regulation of oxidative stress-induced intrinsic apoptotic sigling pathway (GO:1902175)		PDIA2	NOL3	HTRA2	NME5	SIRT1	INS	HSPB1	SOD1	SOD2	VNN1	BAG5	SFPQ	AKT1	P4HB	UBQLN1	PDILT	MAPK7	NFE2L2
GO_Biological_Process_2018	response to prostaglandin E (GO:0034695)		PTGER2	CCL21	PTGER4	SFRP1	TGFBR3	ADCY6	GNG2	GNB1	TNFSF4	CCR7	CCL19	PTGDR
GO_Biological_Process_2018	positive regulation of ruffle assembly (GO:1900029)		CARMIL2	FAM98A	NLGN1	DEF8	EPS8	EPS8L1	NDEL1	EPS8L2	EPS8L3	HRAS	PLEKHM1	PFN1
GO_Biological_Process_2018	regulation of mitochondrion organization (GO:0010821)		FBXW7	ATP13A2	ATPIF1	ZBTB17	WDR75	MUL1	WBP11	2021-03-05	HAX1	INF2	PINK1	KAT2A	MAPT	IAPP	SQSTM1		USP36	PRKN	GSK3B	GSK3A	LRRK2	PARL	RUVBL1	RHOT1	RHOT2	CTSK	PPARGC1A	PPARGC1B	STOX1	FIS1	SREBF1	SREBF2	CSNK2A2	FZD5	STAT2	MYO19	GOLPH3	MGARP	VDAC1	PID1	HDAC6	HTRA2	ZDHHC8	MFF	FLCN	TMEM102	SLC17A9
GO_Biological_Process_2018	protein modification by small protein removal (GO:0070646)		YOD1	PSMB9	CDC20	USP17L2	PSMC6	APC	PSMC4	PSMC5	PSMC2	CCP110	PSMC3	PSMC1	TP53		TRRAP	ABRAXAS1	ABRAXAS2	KEAP1	NOD1	NOD2	PSMB11	PSMB10	PSMD9	ACTB	TFPT	PSMD7	PSMD8	PSMD5	PSMD6	PSMD3	PSMD4	MYC	PSMD1	PSMD2	TAF9B	ZRANB1	ACTL6A	SIAH2	INO80	STAM	UCHL3	HCFC1	UCHL5	PSME4	SENP3-EIF4A1	PSME2	PSME3
GO_Biological_Process_2018	ketone biosynthetic process (GO:0042181)		LHB	SRD5A2	CYP11B2	FSHB	CYP11B1	ADM	AKR1C3	CAC1H
GO_Biological_Process_2018	angiogenesis involved in wound healing (GO:0060055)		MCAM	ITGB3	SRF	HPSE	NDNF	PRCP	ADIPOR2	CD34
GO_Biological_Process_2018	mitotic chromosome condensation (GO:0007076)		CDCA5	PHF13	AKAP8L	PHF23	NCAPG	NCAPH	TTN	SMC4	SMC2	NIPBL	PAPD7	CHMP1A	NCAPD2	NCAPD3	NUSAP1
GO_Biological_Process_2018	cellular response to ATP (GO:0071318)		TAF1	RYR3	P2RY11	P2RY12	P2RX4	CIB2	TRPV1	SSH1	HSP90B1	PDXP
GO_Biological_Process_2018	R 3'-end processing (GO:0031123)		PNPT1	CPSF7	CPSF2	NCBP2	CPSF1	CPSF4	NCBP1	CPSF3	ALYREF	UPF3B	SRRM1	WDR33	MAGOHB	LIN28A	DDX39A	LIN28B	DDX39B	SARNP	ZC3H11A	SRSF3	SRSF4	SRSF5	SRSF6	SLU7	SRSF7	CHTOP	SRSF9		ZCCHC11	ZCCHC6	SRSF1	RBM8A	SRSF2	CASC3	MAGOH	PCF11	CLP1	PABPN1	DHX38	IGFLR1	SYMPK	THOC2	THOC1	THOC3	THOC6	CDC40	THOC5
GO_Biological_Process_2018	positive regulation of astrocyte differentiation (GO:0048711)		APP	TTBK1	NOTCH1	BMP2	BIN1	SERPINE2	CLCF1	HES1	AGER
GO_Biological_Process_2018	nucleoside metabolic process (GO:0009116)		TYMP	NT5C1A	NT5C3A	OARD1	MACROD2	NME4	MACROD1	NME5	UPP2	ERH
GO_Biological_Process_2018	tR transport (GO:0051031)		SSB	RANBP2	NUP214	NDC1	TOMM20L	NUP153	NUP210	NUP133	NUP155	NUP93	NUP50	NUP98	NUP54	XPOT	NUP35	NUP58	NUPL2	NUP37	RAN		POM121	NUP205	NUP107	SEH1L	NUP188	TOMM20	NUP160	NOL6	AAAS	TPR	NUP43	POM121C	NUP85	NUP62	NUP88	RAE1
GO_Biological_Process_2018	cellular response to starvation (GO:0009267)		SH3GLB1	SZT2	AOC1	MAP1LC3B2	ATG14	RRAGB	RRAGA	RRAGD	RRAGC	FAS	BMT2	NUPR2	CPEB4	TP53		RALB	PRKAA2	MTMR3	RIPOR1	NPRL2	NPRL3	ZFYVE1	SFRP1	PRKAA1	FOXO1	NUAK2	LAMP2	KIAA1324	IFI16	MAP3K5	GAS2L1	SREBF1	SREBF2	GABARAPL3	WDR59	GABARAPL2	GABARAPL1	XBP1	KLF10	BHLHA15	INHBB	CARTPT	EIF2S1	STK24	TBL2	STK26	PRKD1
GO_Biological_Process_2018	plasminogen activation (GO:0031639)		FGB	FGG	F11	TMPRSS6	ST14	TMPRSS7	PLAU	PLAT	PGK1	APOH	KLKB1	FGA
GO_Biological_Process_2018	gamma-aminobutyric acid sigling pathway (GO:0007214)		GABRA3	GABRA2	GABRB3	GABBR2	GABRB2	GABRA1	GABRB1	GABBR1	GABRA6	GABRA5	GABRA4	GABRG1	GI2	GABRG3	GABRG2	HTR4	GABRR3	GABRR1	GABRE
GO_Biological_Process_2018	positive regulation of cell differentiation (GO:0045597)		CDON	ACVR1	ISL1	SOX11	MAPK14	RUNX2	MAPK11	COL1A1	MAPK12	SFRP2	AGTR1	ASB4		LEF1	IFITM1	LRP5	SFRP1	ARNTL	NOCT	AKT1	ZNF703	KDR	AAMDC	ZNF268	HOXA5	WWTR1	MSR1	PRKCH	JUND	XBP1	ATP6AP1	SERPINF2	GDF3	GDF5	IGF1	SUCO	GDF6	ALOX15B	PRKD1	HOXB4	SI1	EZH2	TWIST1	BLOC1S5	BLOC1S6	ZC3H12A	SOX9
GO_Biological_Process_2018	response to interleukin-1 (GO:0070555)		CCL26	CCL25	CCL24	UPF1	CCL23	IL1R1	CCL22	CCL21	CCL20	XCL1	RC3H1	ACOD1	MAPK13	MAPK11	XCL2	CHI3L1		CXCL8	RELA	CITED1	CCL3L1	TNFRSF11A	YTHDC2	SFRP1	CX3CL1	ADAMTS12	TANK	PYCARD	NLRP7	IRAK2	IRAK3	HAS2	IRAK1	ANKRD1	SNCA	IGBP1	PTGIS	PRKCA	SELE	NFKB1	AES	DAB2IP	MYD88	TRAF6	TAF9	CACTIN	RBMX
GO_Biological_Process_2018	lens fiber cell development (GO:0070307)		WNT5B	PROX1	WNT7A	WNT7B	PROX2	EPHA2
GO_Biological_Process_2018	diol biosynthetic process (GO:0034312)		ACER3	ACER2	ACER1	ASAH2	ASAH2B	GBA	SPHK2	SPHK1
GO_Biological_Process_2018	positive regulation of neuron differentiation (GO:0045666)		WNT5A	MMD2	SOX11	P3H1	PCP4	PLXNB3	PLXNB2	NBL1	RETREG3	S100A9	EPHA3		NDRG4	AVIL	NDNF	ASCL1	ARHGAP35	RELN	DPYSL3	ALKAL1	CPNE1	FGF20	ALKAL2	NKX2-5	ATOH1	PLK5	FZD1	ARSB	PRKCI	PTK7	PTK6	ADRA2C	ADRA2B	CBFA2T2	SETX	FGFR1	PRKD1	TCF4	TCF3	HOXD3	ZC4H2	BRINP1	BRINP3	BRINP2	STMN2	ABL2	APOE
GO_Biological_Process_2018	intra-S D damage checkpoint (GO:0031573)		ATF2	MDC1	MUS81	HUS1	HUS1B	MSH2	EME1	EME2	CHEK2	NEK11	ORAOV1	MRE11	TIPIN	RAD9A	RAD9B
GO_Biological_Process_2018	protein K63-linked ubiquitition (GO:0070534)		UBE2E2	UBE2E3	WWP2	UBE2B	BFAR	ITCH	UBE2G1	ZFP91	RNF168	RNF126	PRPF19	UBE2S	UBE2T	TRAF6	NEDD4	UBE2O	UBE2V1	UBE2V2	STUB1	TRIM56	UBE2N		PRKN	PELI3	UBE2D4	RNF8	RNF5	MAGEL2	TANK	RNF4	HECTD1	RNF115	TRIM5	UBE2NL	RNF152	TRIM27	TMEM189-UBE2V1	ARIH2
GO_Biological_Process_2018	regulation of chromatin binding (GO:0035561)		BTAF1	CDT1	MED25	KDM4D	HMBOX1	GMNN	DTX3L	DDX11	ZNF304	WAPL	PARP9
GO_Biological_Process_2018	regulation of substrate adhesion-dependent cell spreading (GO:1900024)		CARMIL1	NCOA3	FGB	DMTN	FGG	ACTN4	AP1AR	CDC42	PTK2	OLFM4	ITGB1BP1	APOA1	MELTF	CRK	MYADM	CALR	LIMS1	DOCK1	ARHGEF7		NRP1	DOCK5	KANK1	WASHC2C	TACSTD2	CIB1	FBLN1	TRIOBP	EF5	CORO1C	CRKL	PDPN	C1QBP	FL	RCC2	GBP1	RAC1	RREB1	MYOC	ABL1	S100A10	FGA
GO_Biological_Process_2018	activation of cysteine-type endopeptidase activity involved in apoptotic process (GO:0006919)		CASP8AP2	APAF1	BAD	CRADD	CFLAR	MUL1	EIF2AK3	HSPE1	SENP1	DAP	MAPT	IFI27	FAS	HIP1R	BAX	CYCS	PDCD2	S100A9	S100A8	CNTN1		DIABLO	TRADD	NOD1	RPS27L	NLRC4	TNF	TANK	BBC3	BCL2L13	PYCARD	CASP8	CASP9	CASP12	BCL2L10	CASP7	CASP10	CASP4	CASP5	CASP2	CASP3	FADD	NLRP1	CASP1	RIPK1	BOK	SNCA
GO_Biological_Process_2018	neuron fate commitment (GO:0048663)		MYT1L	PAX6	FOXN4	EPOP	POU3F2	ISL1	POU4F1	DLL1	TGFBR1	DLL4	ASCL1	SHH	ID2
GO_Biological_Process_2018	interleukin-1 secretion (GO:0050701)		AIM2	ABCA1	F2RL1	S100A13	NLRC4	CD36	TLR6	GBP5	TLR4
GO_Biological_Process_2018	negative regulation of protein kise activity by regulation of protein phosphorylation (GO:0044387)		NPM1	ADARB1	ADAR	PPM1F	CORO1C	DUSP26	CDK5RAP3
GO_Biological_Process_2018	purine ribonucleoside monophosphate metabolic process (GO:0009167)		PAICS	ENTPD5	ADSL	BAD	HSPA8	CTNS	ATP1B1	CLPX	MYH3	MYH4	IMPDH1	NDUFAF7	IMPDH2	ADSSL1	HSPA1A	GART	HPRT1	NDUFS1	MYH6	MYH7	MYH8	HSPA1B		PFAS	GMPR2	AK3	OLA1	GMPS	AK4	ATP1A2	NT5C2	ATIC	ENPP1	PPAT	FIGNL1	LHPP	PDE6B	ADSS	PDE6A	DK
GO_Biological_Process_2018	determition of digestive tract left/right asymmetry (GO:0071907)		CCDC39	ZIC3	CCDC103	DAF1	NPHP3	MEGF8	CCDC40
GO_Biological_Process_2018	extracellular matrix disassembly (GO:0022617)		MMP7	MMP8	MMP1	LAMB3	MMP2	EXOC8	MMP3	CMA1	FN1	OPTC	MMP9	MMP11	MMP10	MMP13	MMP12	MMP15	KIF9	MMP14	BMP1	LCP1	MMP16	MMP19	ADAM8	KLKB1		PRSS2	PRSS1	NID1	TMPRSS6	KLK2	ELN	LAMC1	NOXO1	KLK5	KLK4	LAMC2	CTSV	CTSS	KLK7	SCUBE3	SCUBE1	CAPNS2	BSG	SH3PXD2B	CDH1	CTSL	CTSK
GO_Biological_Process_2018	negative regulation of oxidative stress-induced cell death (GO:1903202)		GPR37	GPR37L1	PYCR1	NME5	SIRT1	SOD2	NUP93	VNN1	PINK1	NFE2L2	ATF4		PRKN	NOL3	LRRK2	HTRA2	TXN	PARK7	INS	HSPB1	BAG5	AKT1	FBXO7	MAPK7	PDE8A
GO_Biological_Process_2018	peptidyl-lysine methylation (GO:0018022)		SETD6	SETD3	SETD4	SETD7	EHMT1	EHMT2	METTL21A	VCPKMT	KMT5A	ETFBKMT	SMYD2	EEF2KMT	SETD2	EEF1AKMT3	EEF1AKMT2		EEF1AKMT1
[truncated: 3,651 more rows]
[truncated: 1,552 more columns]
