# Supplementary material for: Humanized Anti-RGMa Antibody Treatment Promotes Repair of Blood-Spinal Cord Barrier Under Autoimmune Encephalomyelitis in Mice
Source: Front Immunol. 2022 Jun 15;13:870126. doi: 10.3389/fimmu.2022.870126 (PMC9241446; doi:10.3389/fimmu.2022.870126)
Supplement: Supplementary file 2 — pre-processed microarray data. [file DataSheet_2.xlsx]

## Sheet: Supplementary_file_2
SYMBOL	Naïve_1	Naïve_2	Naïve_3	Naïve_4	Naïve_5	Naïve_6	Control_1	Control_2	Control_3	Control_4	Control_5	antiRGMa_1	antiRGMa_2	antiRGMa_3	antiRGMa_4	antiRGMa_5	antiRGMa_6		SYMBOL	Naïve	Control	antiRGMa		SYMBOL	Control-Naïve_logFC	Control-Naïve_P.Value	Control-Naïve_adj.P.Val	antiRGMa-Naïve_logFC	antiRGMa-Naïve_P.Value	antiRGMa-Naïve_adj.P.Val	antiRGMa-Control_logFC	antiRGMa-Control_P.Value	antiRGMa-Control_adj.P.Val
CXCL9	3.90938	2.46137	2.99837	3.2245	3.36973	2.90763	13.0465	12.3596	12.3566	11.9727	13.776	12.5876	12.3285	12.6525	12.8752	12.5044	12.9468		CXCL9	3.14516	12.7023	12.6492		CXCL9	9.55712	9.03247e-16	4.97238e-12	9.50399	4.74011e-16	2.50131e-12	-0.0531218	0.857432	0.950161
SIRPB1A	1.27217	1.27971	1.90609	1.33966	1.12827	3.42424	11.811	10.5734	10.071	9.7313	11.6782	9.42009	9.45584	9.98148	10.4942	10.1701	11.6781		SIRPB1A	1.72503	10.773	10.2		SIRPB1A	9.04796	9.42227e-12	1.71287e-09	8.47495	1.22625e-11	2.27455e-09	-0.573011	0.276196	0.600551
SIRPB1B	1.27217	1.27971	1.90609	1.33966	1.12827	3.42424	11.811	10.5734	10.071	9.7313	11.6782	9.42009	9.45584	9.98148	10.4942	10.1701	11.6781		SIRPB1B	1.72503	10.773	10.2		SIRPB1B	9.04796	9.42227e-12	1.71287e-09	8.47495	1.22625e-11	2.27455e-09	-0.573011	0.276196	0.600551
SIRPB1C	1.27217	1.27971	1.90609	1.33966	1.12827	3.42424	11.811	10.5734	10.071	9.7313	11.6782	9.42009	9.45584	9.98148	10.4942	10.1701	11.6781		SIRPB1C	1.72503	10.773	10.2		SIRPB1C	9.04796	9.42227e-12	1.71287e-09	8.47495	1.22625e-11	2.27455e-09	-0.573011	0.276196	0.600551
ACOD1	1.89214	1.87198	1.91675	1.90176	1.92403	2.11224	11.349	11.1777	10.1898	10.0415	11.9471	10.3883	10.0993	10.1976	11.2927	10.3017	11.38		ACOD1	1.93648	10.941	10.6099		ACOD1	9.00456	1.02319e-14	1.53643e-11	8.67346	8.75987e-15	9.64462e-12	-0.3311	0.31842	0.637999
CST7	2.60936	2.32242	2.77933	1.87333	3.04879	2.89634	11.7495	11.1891	10.7132	10.5989	12.0026	11.4049	11.3074	11.3408	11.4142	11.3149	12.3518		CST7	2.58826	11.2507	11.5224		CST7	8.66239	2.61112e-15	9.58282e-12	8.93409	7.85124e-16	2.8814e-12	0.271701	0.350979	0.661636
CCL5	4.60168	2.61332	5.69864	2.60785	5.41114	5.03973	13.4352	12.5937	12.1109	11.9749	13.7268	12.942	13.0684	13.2226	12.9274	12.951	13.7415		CCL5	4.32873	12.7683	13.1421		CCL5	8.43955	7.45138e-11	7.49221e-09	8.81342	1.95495e-11	3.36312e-09	0.37387	0.502748	0.7651
CHIL3	2.53021	3.51742	4.63252	7.04246	5.47639	4.32432	13.9874	11.3742	12.1859	11.2054	14.057	11.4385	11.8618	12.4322	12.0825	12.0801	14.1874		CHIL3	4.58722	12.562	12.3471		CHIL3	7.97477	1.97764e-08	5.72996e-07	7.75987	1.49571e-08	5.86043e-07	-0.214901	0.78178	0.91822
ARG1	2.77881	2.82657	2.6601	4.08728	7.32584	3.98121	13.6094	12.119	11.2511	10.2709	12.9231	10.3978	9.83736	9.66232	12.253	11.6132	12.9121		ARG1	3.9433	12.0347	11.1126		ARG1	8.09141	9.24418e-08	1.92762e-06	7.16932	2.42694e-07	5.87266e-06	-0.922085	0.303895	0.625515
LCN2	6.62574	4.99277	6.90035	6.4381	5.75568	6.88637	14.525	14.2726	13.729	13.7763	14.4653	14.1131	13.7537	14.1979	14.1641	14.0727	14.6189		LCN2	6.2665	14.1536	14.1534		LCN2	7.88712	3.07942e-14	2.8277e-11	7.88694	1.4923e-14	1.49365e-11	-0.00018845	0.999511	0.999781
CHIL4	5.24185	2.46407	5.08772	6.76183	5.56748	1.96635	13.4609	10.0336	11.0948	9.93638	13.4551	10.7099	11.0668	11.7537	11.2218	11.0469	13.5387		CHIL4	4.51488	11.5962	11.5563		CHIL4	7.08128	1.04316e-06	1.30218e-05	7.04142	6.14386e-07	1.2542e-05	-0.0398541	0.965832	0.987739
MS4A4B	1.95942	1.68857	2.1583	4.24417	2.71613	3.67351	10.7573	10.4487	10.1482	9.70829	10.6988	9.87282	9.78186	9.30206	10.5131	10.0509	10.9214		MS4A4B	2.74001	10.3522	10.0737		MS4A4B	7.61223	8.84013e-12	1.69269e-09	7.33369	7.57751e-12	1.61997e-09	-0.278541	0.522111	0.776396
IGK	1.88278	4.4163	3.98323	6.57054	4.86833	6.00757	12.6029	11.746	11.7328	11.447	12.322	10.6216	11.507	11.8055	11.5028	11.5137	11.0463		IGK	4.62146	11.9701	11.3328		IGK	7.34868	2.61649e-09	1.16394e-07	6.71135	4.79388e-09	2.41007e-07	-0.637326	0.310239	0.630573
IFI205	4.70912	5.01562	4.06049	5.68267	5.71747	5.77739	12.489	12.2156	12.2027	11.9627	13.2744	11.4768	10.936	11.2246	12.5867	12.2301	12.8458		IFI205	5.16046	12.4289	11.8833		IFI205	7.26841	5.53601e-12	1.24391e-09	6.72289	8.69422e-12	1.75639e-09	-0.545528	0.185247	0.517172
IFI211	4.70912	5.01562	4.06049	5.68267	5.71747	5.77739	12.489	12.2156	12.2027	11.9627	13.2744	11.4768	10.936	11.2246	12.5867	12.2301	12.8458		IFI211	5.16046	12.4289	11.8833		IFI211	7.26841	5.53601e-12	1.24391e-09	6.72289	8.69422e-12	1.75639e-09	-0.545528	0.185247	0.517172
SLAMF8	4.36424	2.37853	2.24221	2.88671	3.12158	4.56805	10.5405	10.1175	9.93145	9.47531	11.3016	9.79202	9.71488	9.90242	10.5171	9.96786	10.9856		SLAMF8	3.26022	10.2733	10.1466		SLAMF8	7.01304	4.65756e-11	5.31396e-09	6.88642	3.02108e-11	4.49691e-09	-0.126622	0.776587	0.916462
TTR	4.16409	4.6463	1.86374	7.79059	11.5304	7.63307	11.1205	2.39394	5.13769	5.16524	1.52612	8.56565	11.8081	4.50735	2.08475	5.77681	1.6238		TTR	6.27137	5.06869	5.72773		TTR	-1.20267	0.579746	0.684266	-0.543631	0.792119	0.867972	0.659043	0.760727	0.9089
CD3D	1.75534	2.77621	2.26451	2.56972	2.94986	4.12893	10.3338	9.61242	9.32257	8.76008	10.3084	9.53316	9.37362	9.29949	9.91874	9.55338	10.5374		CD3D	2.74076	9.66746	9.70264		CD3D	6.9267	7.05993e-12	1.48066e-09	6.96188	3.21914e-12	9.32704e-10	0.0351798	0.927649	0.9761
GBP8	3.53397	1.20304	4.51596	4.30769	4.32548	3.99231	11.1183	9.80749	10.2057	10.0303	11.4785	10.0943	9.80103	10.3058	10.6422	10.4559	11.442		GBP8	3.64641	10.5281	10.4569		GBP8	6.88166	7.78841e-10	4.76391e-08	6.81046	4.56177e-10	3.90857e-08	-0.0712043	0.893349	0.964102
CALHM6	2.78101	3.85675	1.645	2.65294	4.05676	1.92967	10.0726	9.39141	9.59948	8.94653	10.8388	9.46645	9.16337	9.47713	9.80446	9.41362	10.5275		CALHM6	2.82036	9.76977	9.64209		CALHM6	6.94942	5.26782e-11	5.82902e-09	6.82173	3.43459e-11	5.07582e-09	-0.127687	0.774605	0.915654
CXCL10	6.24194	5.88733	5.9157	5.21062	5.73472	2.81433	12.3265	12.4782	11.9795	11.3403	13.2058	11.8465	11.1728	11.1958	12.6958	12.0646	12.6087		CXCL10	5.30077	12.2661	11.9307		CXCL10	6.96529	9.26542e-10	5.29934e-08	6.62993	9.49184e-10	6.65638e-08	-0.335358	0.540085	0.787926
HP	2.33591	3.43351	2.57168	5.04385	7.356	2.0893	11.6089	10.3251	9.04593	10.2223	10.84	9.1233	10.9373	9.70582	9.82091	9.40558	11.5199		HP	3.80504	10.4084	10.0855		HP	6.6034	6.9207e-07	9.28665e-06	6.28043	7.14227e-07	1.41815e-05	-0.322971	0.701214	0.879614
CLEC4E	3.59461	4.56322	4.68089	1.86523	4.04683	2.13146	11.0456	10.5356	9.62844	9.21791	11.3149	9.28616	9.72285	9.64468	10.4446	9.83494	11.0145		CLEC4E	3.48037	10.3485	9.99128		CLEC4E	6.86812	1.55396e-09	7.77684e-08	6.51091	1.6863e-09	1.04012e-07	-0.357209	0.523527	0.777219
TRGV2	0.869603	1.23905	1.45402	2.19766	1.10533	1.16526	8.49369	6.44346	7.36621	7.14121	10.1695	6.98525	8.91636	8.33351	6.42289	7.22914	9.46462		TRGV2	1.33849	7.92282	7.89196		TRGV2	6.58433	1.97508e-08	5.72996e-07	6.55348	1.09325e-08	4.46785e-07	-0.0308586	0.961526	0.986665
TRGV4	0.869603	1.23905	1.45402	2.19766	1.10533	1.16526	8.49369	6.44346	7.36621	7.14121	10.1695	6.98525	8.91636	8.33351	6.42289	7.22914	9.46462		TRGV4	1.33849	7.92282	7.89196		TRGV4	6.58433	1.97508e-08	5.72996e-07	6.55348	1.09325e-08	4.46785e-07	-0.0308586	0.961526	0.986665
CYP4F18	3.24111	3.10552	2.15207	2.99228	3.46209	1.84276	10.4675	9.37082	9.5388	9.10743	10.2077	8.77973	8.78106	9.41817	9.44424	9.33246	10.6521		CYP4F18	2.7993	9.73845	9.40129		CYP4F18	6.93915	4.75051e-12	1.13702e-09	6.60199	4.90533e-12	1.21366e-09	-0.337161	0.378414	0.681833
TGM1	4.34385	2.47343	5.40779	2.67527	4.09857	4.52611	11.5574	10.8824	9.88837	10.3353	11.5725	10.1066	9.38622	9.70703	10.582	10.2987	11.2539		TGM1	3.92083	10.8472	10.2224		TGM1	6.92636	4.70245e-10	3.20496e-08	6.30159	9.21178e-10	6.54334e-08	-0.624771	0.236803	0.565568
AA467197	3.85271	4.63479	6.13292	4.89973	5.54614	4.44318	12.1589	12.3383	11.1755	10.392	12.9426	10.8588	10.4316	10.3881	11.8227	11.2958	12.2582		AA467197	4.91824	11.8014	11.1759		AA467197	6.8832	3.57546e-10	2.5984e-08	6.25761	7.09348e-10	5.331e-08	-0.625587	0.224984	0.556271
SAA3	5.77907	6.23603	5.71555	6.00604	6.56956	7.00068	13.6467	13.3673	12.1651	12.0903	13.6389	12.0993	12.4888	12.5415	12.8424	12.244	13.6655		SAA3	6.21782	12.9817	12.6469		SAA3	6.76385	3.66692e-12	9.39502e-10	6.4291	3.84056e-12	1.03133e-09	-0.334746	0.361745	0.668426
CYBB	5.6636	5.13012	6.01975	6.15507	6.03773	4.97579	13.0714	12.16	11.7242	11.7144	13.135	11.8426	11.687	11.9403	12.1707	11.9417	13.36		CYBB	5.66368	12.361	12.157		CYBB	6.69733	3.24508e-12	8.71422e-10	6.49335	2.52776e-12	7.78613e-10	-0.203975	0.568223	0.805881
ACP5	4.53148	2.99089	2.64267	5.25923	2.81437	3.33634	11.6639	9.88336	9.53606	9.67372	10.6698	9.27763	9.11541	9.56791	9.73305	9.54262	11.5042		ACP5	3.59583	10.2854	9.79014		ACP5	6.68953	2.15415e-09	1.00924e-07	6.19431	3.25545e-09	1.73572e-07	-0.495218	0.377855	0.681595
CCR7	1.61113	1.34459	2.97619	2.92895	1.56653	1.37838	9.63333	8.52912	8.76615	8.4394	8.72967	7.64101	6.54053	8.5393	8.9536	8.51186	8.45981		CCR7	1.96763	8.81953	8.10768		CCR7	6.85191	4.86491e-11	5.49361e-09	6.14006	1.20554e-10	1.29743e-08	-0.711849	0.11767	0.43192
CLEC7A	6.43524	6.00065	6.79998	6.65195	6.31197	6.81057	13.5489	13.1581	12.7335	12.3991	13.7956	12.8717	12.7912	12.6745	13.1538	12.8693	13.557		CLEC7A	6.50173	13.1271	12.9863		CLEC7A	6.62533	1.18782e-14	1.53643e-11	6.48453	7.97115e-15	9.23814e-12	-0.140801	0.5637	0.802422
LY9	2.47532	1.21263	3.29041	2.59965	2.40654	3.19001	9.41411	9.14036	8.44411	8.56709	9.22194	9.0404	8.91617	9.24933	8.64323	8.79847	9.49172		LY9	2.52909	8.95752	9.02322		LY9	6.42843	9.73773e-13	3.76184e-10	6.49413	4.08127e-13	1.95369e-10	0.0656988	0.834835	0.940203
TGTP1	7.60507	6.88451	6.88135	7.56973	6.88496	6.88727	13.7038	13.4131	13.5259	12.9279	14.2602	13.5559	13.1483	13.3368	14.0912	13.5509	14.0139		TGTP1	7.11881	13.5662	13.6162		TGTP1	6.44738	1.56444e-14	1.64043e-11	6.49735	6.72842e-15	8.2311e-12	0.0499707	0.835398	0.940203
TGTP2	7.60507	6.88451	6.88135	7.56973	6.88496	6.88727	13.7038	13.4131	13.5259	12.9279	14.2602	13.5559	13.1483	13.3368	14.0912	13.5509	14.0139		TGTP2	7.11881	13.5662	13.6162		TGTP2	6.44738	1.56444e-14	1.64043e-11	6.49735	6.72842e-15	8.2311e-12	0.0499707	0.835398	0.940203
LILRB4A	5.60791	5.14758	6.71575	6.3986	6.229	5.97345	13.3102	12.5688	12.1361	12.3355	13.057	11.4932	11.3907	11.9842	12.495	12.1138	13.1966		LILRB4A	6.01205	12.6815	12.1123		LILRB4A	6.66949	2.27493e-12	6.8622e-10	6.10022	4.23115e-12	1.09612e-09	-0.569272	0.114281	0.426968
LILR4B	5.60791	5.14758	6.71575	6.3986	6.229	5.97345	13.3102	12.5688	12.1361	12.3355	13.057	11.4932	11.3907	11.9842	12.495	12.1138	13.1966		LILR4B	6.01205	12.6815	12.1123		LILR4B	6.66949	2.27493e-12	6.8622e-10	6.10022	4.23115e-12	1.09612e-09	-0.569272	0.114281	0.426968
GLYCAM1	2.32819	2.02439	2.68838	1.27802	2.67721	1.32436	9.57546	8.26492	8.81447	7.80583	9.11185	7.36966	4.68809	7.56326	9.53186	8.79922	7.37395		GLYCAM1	2.05342	8.71451	7.55434		GLYCAM1	6.66109	2.49974e-08	6.82141e-07	5.50092	1.71321e-07	4.39259e-06	-1.16017	0.0928528	0.39732
SERPINA1A	0.409623	2.2058	3.42103	6.02498	9.29409	4.89798	9.58903	3.41738	1.3536	0.998557	0.588072	7.05623	9.77884	0.884752	3.51414	3.36265	3.31507		SERPINA1A	4.37558	3.18933	4.65195		SERPINA1A	-1.18625	0.545029	0.653537	0.276366	0.881767	0.929375	1.46262	0.456931	0.73593
SERPINA1D	0.409623	2.2058	3.42103	6.02498	9.29409	4.89798	9.58903	3.41738	1.3536	0.998557	0.588072	7.05623	9.77884	0.884752	3.51414	3.36265	3.31507		SERPINA1D	4.37558	3.18933	4.65195		SERPINA1D	-1.18625	0.545029	0.653537	0.276366	0.881767	0.929375	1.46262	0.456931	0.73593
CASP4	4.67823	2.61296	2.00198	5.69195	2.06994	4.31814	10.3179	9.84501	9.72541	9.62494	10.5948	9.35057	8.80023	9.20429	9.785	9.36771	10.191		CASP4	3.5622	10.0216	9.4498		CASP4	6.4594	6.872e-09	2.48884e-07	5.88759	1.28313e-08	5.14656e-07	-0.571804	0.332886	0.647274
GBP6	6.84074	6.81962	6.8228	7.04804	7.41929	7.01625	13.5571	13.3305	13.21	12.9879	14.0837	13.2708	12.6657	13.328	13.6978	13.2243	14.0121		GBP6	6.99446	13.4338	13.3665		GBP6	6.43938	6.38433e-15	1.34817e-11	6.372	3.6219e-15	4.98464e-12	-0.0673743	0.766262	0.911484
CD300LF	2.66419	5.68983	4.8527	3.37316	5.41851	5.26945	11.5894	10.8808	10.256	10.3466	11.9375	9.63658	9.91609	10.0549	10.8267	10.2523	11.8744		CD300LF	4.54464	11.0021	10.4268		CD300LF	6.45741	4.97697e-09	1.93627e-07	5.88219	9.40021e-09	3.92032e-07	-0.575223	0.31912	0.63853
IGSF6	2.52859	2.54157	3.13974	2.84672	3.24472	2.90216	10.255	9.06194	8.52606	8.53588	10.0611	8.85864	8.7568	9.15213	9.16374	8.73917	9.92358		IGSF6	2.86725	9.28798	9.09901		IGSF6	6.42073	1.37931e-12	4.74569e-10	6.23176	1.05644e-12	3.75208e-10	-0.188973	0.559362	0.799428
TNNC2	2.69369	2.4407	3.63681	8.81049	6.33519	5.33647	3.11412	3.48081	10.118	13.7498	9.99519	2.91916	6.49108	6.81434	7.78272	6.87575	5.8724		TNNC2	4.87556	8.09157	6.12591		TNNC2	3.21601	0.0859167	0.14807	1.25035	0.465764	0.606727	-1.96566	0.279379	0.604018
STEAP4	3.20223	3.55719	3.70323	4.86299	3.70837	5.17283	10.647	10.7219	10.1973	9.62509	11.1209	9.94087	9.41464	10.0924	10.49	10.2421	10.7493		STEAP4	4.03447	10.4624	10.1549		STEAP4	6.42796	1.04218e-11	1.85071e-09	6.1204	1.06364e-11	2.07269e-09	-0.307558	0.409908	0.704138
MYH1	1.24517	0.811447	4.63051	7.59005	5.49489	4.90938	4.81694	3.82867	10.2338	13.8966	9.40395	5.08219	6.53451	6.43252	7.21318	5.71595	7.2118		MYH1	4.11358	8.43598	6.36502		MYH1	4.3224	0.0150775	0.0329438	2.25145	0.15562	0.269971	-2.07096	0.209603	0.542191
SLFN1	2.39839	1.4945	1.80309	2.2812	2.48115	1.59452	8.88508	8.03678	8.0303	7.67387	9.71411	7.50693	7.06919	7.3178	8.71943	8.14645	9.05071		SLFN1	2.00881	8.46803	7.96842		SLFN1	6.45922	4.94206e-11	5.55226e-09	5.95961	7.99664e-11	9.31673e-09	-0.49961	0.236268	0.565442
IFI207	1.04057	1.05438	3.45349	4.12984	4.42404	2.42442	9.36155	8.9335	8.65175	8.86165	9.73141	7.87552	7.75483	7.7369	8.92518	8.43222	9.7037		IFI207	2.75446	9.10797	8.40473		IFI207	6.35351	1.53265e-08	4.70041e-07	5.65027	3.96517e-08	1.31495e-06	-0.703245	0.256006	0.583445
NKG7	3.12289	2.8438	2.14575	1.93875	4.70158	1.65553	9.06022	8.4536	8.77663	8.34099	9.31769	8.57904	8.4879	8.75839	8.65976	8.86389	10.1239		NKG7	2.73472	8.78983	8.91215		NKG7	6.05511	6.79904e-10	4.32702e-08	6.17743	2.56476e-10	2.40323e-08	0.122322	0.791762	0.92172
BST1	2.96109	1.41051	3.2123	4.05717	1.91697	3.9841	10.2806	8.87628	8.5211	8.30029	10.1811	8.10365	7.94387	8.59191	8.91817	8.31474	10.1602		BST1	2.92369	9.23188	8.67208		BST1	6.30819	5.05934e-09	1.95794e-07	5.74839	9.50525e-09	3.94916e-07	-0.559795	0.321453	0.640737
S100A9	5.03572	5.71824	5.1086	9.44077	7.61177	7.22528	13.622	11.9686	12.7219	12.4516	11.6114	11.5321	12.3818	12.1448	13.3171	13.0107	12.736		S100A9	6.69007	12.4751	12.5204		S100A9	5.78502	2.94261e-07	4.81398e-06	5.83035	1.42566e-07	3.78687e-06	0.0453278	0.947484	0.982787
GBP2	7.79347	7.35961	7.75183	7.76582	6.60279	7.10724	13.6481	13.6483	13.3417	13.1045	14.0724	13.4281	13.1178	13.2327	13.8534	13.4286	13.9224		GBP2	7.39679	13.563	13.4972		GBP2	6.1662	2.36113e-14	2.36328e-11	6.10039	1.34619e-14	1.41157e-11	-0.0658098	0.780761	0.917823
MYH4	0.828327	1.84255	2.23352	7.89051	4.19482	4.74017	2.77265	1.76704	4.94501	11.9307	10.4299	4.38858	5.74928	5.25466	8.07536	5.11345	4.22213		MYH4	3.62165	6.36907	5.46724		MYH4	2.74743	0.131605	0.211436	1.8456	0.279153	0.42086	-0.901829	0.608717	0.831046
TFEC	1.49333	1.58692	1.50473	3.12913	0.907185	1.76333	9.26836	7.67789	7.17223	7.12965	8.97408	6.89171	6.628	6.94127	7.83416	7.33613	8.57851		TFEC	1.73077	8.04444	7.3683		TFEC	6.31367	7.00584e-10	4.40768e-08	5.63753	1.78583e-09	1.08331e-07	-0.676144	0.175091	0.503789
CD74	8.02105	7.72006	8.66608	7.7859	7.84494	8.19894	14.3796	13.9776	13.9005	13.9639	14.4578	14.1333	14.128	14.3628	14.1221	14.1376	14.5105		CD74	8.03949	14.1359	14.2324		CD74	6.09638	1.18661e-16	1.51006e-12	6.19289	4.48057e-17	4.93311e-13	0.0965144	0.561167	0.800968
CXCL13	5.53326	5.12474	5.2963	4.75675	3.7563	5.57088	12.1947	10.0688	11.7009	10.8616	11.7164	10.2309	9.73215	10.0432	11.831	11.1062	11.1533		CXCL13	5.00637	11.3085	10.6828		CXCL13	6.30211	2.99142e-10	2.30318e-08	5.67643	6.78806e-10	5.13654e-08	-0.625676	0.181896	0.512916
SLC15A3	4.33328	4.6506	3.36287	5.60276	4.05766	5.50914	11.2609	10.9381	10.373	10.394	11.7147	9.84337	9.72009	9.95222	10.6835	9.97801	11.2878		SLC15A3	4.58605	10.9361	10.2442		SLC15A3	6.35008	6.69269e-11	7.01776e-09	5.65811	1.79713e-10	1.77457e-08	-0.691975	0.109034	0.420779
S100A8	6.27974	6.44379	5.27224	10.2092	8.79814	7.85387	13.9912	12.7048	13.4442	13.0048	12.6174	12.4175	12.9067	12.8609	13.8085	13.7706	13.5934		S100A8	7.47616	13.1525	13.2263		S100A8	5.67632	4.21486e-07	6.39636e-06	5.75009	1.9225e-07	4.8381e-06	0.0737629	0.915405	0.971244
IFI47	6.00242	6.50373	6.40261	7.01931	6.41847	7.06992	12.8165	12.7047	12.4763	11.9035	13.4508	12.3795	11.9423	12.1659	13.0344	12.539	13.2878		IFI47	6.56941	12.6704	12.5582		IFI47	6.10094	6.9198e-13	2.98772e-10	5.98874	4.46661e-13	2.09265e-10	-0.112202	0.701589	0.879933
LYZ2	8.44951	7.92286	9.29018	8.67714	7.85944	8.37166	14.5119	14.4597	14.2544	14.3992	14.7695	14.7088	14.6542	14.8098	14.6571	14.5339	13.4219		LYZ2	8.42847	14.4789	14.4643		LYZ2	6.05047	2.23284e-13	1.2607e-10	6.03582	1.12694e-13	8.00494e-11	-0.0146527	0.95652	0.984831
H2-Q4	5.65657	5.88012	5.19327	5.58979	5.22849	5.74339	11.8213	11.6054	11.9495	11.4533	12.0477	10.9118	10.99	11.0739	11.7831	11.3885	12.4453		H2-Q4	5.54861	11.7754	11.4321		H2-Q4	6.22681	3.57413e-14	3.14809e-11	5.8835	4.10118e-14	3.22529e-11	-0.343318	0.174332	0.502985
FGB	1.29316	1.10642	1.88874	4.15604	8.29521	1.53164	8.65388	1.25349	1.05665	1.37943	1.32172	5.95071	9.88078	1.66418	2.23226	2.06694	1.48814		FGB	3.0452	2.73303	3.8805		FGB	-0.312171	0.865999	0.907473	0.835297	0.636904	0.753526	1.14747	0.537465	0.786444
ITIH4	1.26327	1.1405	3.12939	2.98744	7.3139	5.06532	10.0965	9.06868	9.11385	7.84043	9.47225	7.29367	9.66032	8.35142	9.51347	8.08165	7.47833		ITIH4	3.4833	9.11833	8.39648		ITIH4	5.63503	1.65865e-05	0.000104892	4.91317	4.41771e-05	0.000415363	-0.721856	0.444146	0.728715
UBD	5.00128	1.64624	4.82909	4.93345	4.24242	5.44121	10.9761	10.012	10.0031	9.36058	11.689	9.20906	9.31388	9.62185	10.5748	9.81551	10.4193		UBD	4.34895	10.4082	9.82574		UBD	6.05921	2.35332e-08	6.52647e-07	5.47679	4.85776e-08	1.57075e-06	-0.582415	0.336103	0.650064
GPNMB	6.16246	6.85003	6.28962	6.47953	6.15385	6.73839	13.6404	12.4512	12.238	11.7663	12.7269	12.2994	12.0583	12.7406	11.0099	10.9548	13.7756		GPNMB	6.44565	12.5645	12.1398		GPNMB	6.1189	3.63553e-10	2.63336e-08	5.69411	5.15892e-10	4.28677e-08	-0.424786	0.349751	0.660556
CCR2	5.25819	4.62099	5.0086	5.14689	1.80234	3.77263	10.7113	10.1524	10.2353	9.99425	10.8921	9.09482	9.24943	9.32446	10.2335	9.9986	10.4716		CCR2	4.26827	10.3971	9.72874		CCR2	6.12881	3.04376e-09	1.3065e-07	5.46047	7.86411e-09	3.44896e-07	-0.668342	0.210933	0.543363
IFI204	5.27763	5.2559	5.56922	4.99639	5.16551	5.1859	11.5715	11.3518	11.4341	11.0645	12.2609	10.2661	9.9998	10.3951	11.4319	11.0868	11.9202		IFI204	5.24176	11.5366	10.85		IFI204	6.2948	9.21543e-13	3.62364e-10	5.60823	2.54587e-12	7.78613e-10	-0.686569	0.0377539	0.31481
CLEC4N	5.22644	3.94715	5.65379	1.81768	4.92166	5.12783	11.3917	10.7003	9.6164	9.84322	11.3849	9.33318	8.62625	9.11886	10.253	9.62224	10.8322		CLEC4N	4.44909	10.5873	9.63097		CLEC4N	6.1382	3.70305e-08	9.22411e-07	5.18188	1.87529e-07	4.73011e-06	-0.95632	0.139807	0.462916
LY6I	5.44553	5.36966	6.53423	4.73297	4.84865	4.94896	11.806	10.8011	10.0627	9.78746	12.4358	10.5802	10.5344	10.9024	11.0688	10.9117	12.596		LY6I	5.31333	10.9786	11.0989		LY6I	5.66527	5.35734e-09	2.04452e-07	5.78559	2.03825e-09	1.18928e-07	0.120319	0.810344	0.927941
SLC28A2	1.7237	1.99012	1.73473	1.10794	2.99481	2.1442	8.84865	7.72466	8.03065	7.94954	8.13508	6.90849	6.89566	7.39344	8.1447	7.46027	8.14194		SLC28A2	1.94925	8.13772	7.49075		SLC28A2	6.18847	2.63746e-12	7.44575e-10	5.5415	6.72202e-12	1.52597e-09	-0.646965	0.0599251	0.346157
SLC28A2B	1.7237	1.99012	1.73473	1.10794	2.99481	2.1442	8.84865	7.72466	8.03065	7.94954	8.13508	6.90849	6.89566	7.39344	8.1447	7.46027	8.14194		SLC28A2B	1.94925	8.13772	7.49075		SLC28A2B	6.18847	2.63746e-12	7.44575e-10	5.5415	6.72202e-12	1.52597e-09	-0.646965	0.0599251	0.346157
BCL2A1A	6.40998	6.65785	5.62078	6.13771	6.46344	6.90911	12.9699	12.3482	11.8728	11.4844	13.1487	11.809	11.6649	11.6931	12.3401	12.2079	12.8993		BCL2A1A	6.36648	12.3648	12.1024		BCL2A1A	5.99833	3.71193e-12	9.39502e-10	5.7359	3.55375e-12	9.66094e-10	-0.262427	0.41909	0.711956
BCL2A1B	6.40998	6.65785	5.62078	6.13771	6.46344	6.90911	12.9699	12.3482	11.8728	11.4844	13.1487	11.809	11.6649	11.6931	12.3401	12.2079	12.8993		BCL2A1B	6.36648	12.3648	12.1024		BCL2A1B	5.99833	3.71193e-12	9.39502e-10	5.7359	3.55375e-12	9.66094e-10	-0.262427	0.41909	0.711956
BCL2A1D	6.40998	6.65785	5.62078	6.13771	6.46344	6.90911	12.9699	12.3482	11.8728	11.4844	13.1487	11.809	11.6649	11.6931	12.3401	12.2079	12.8993		BCL2A1D	6.36648	12.3648	12.1024		BCL2A1D	5.99833	3.71193e-12	9.39502e-10	5.7359	3.55375e-12	9.66094e-10	-0.262427	0.41909	0.711956
STAT4	1.19985	1.82863	3.17757	1.72895	1.35848	1.50955	8.74678	7.53999	7.72318	7.34465	7.8568	7.19368	6.21843	7.27457	8.08962	7.43507	8.00713		STAT4	1.80051	7.84228	7.36975		STAT4	6.04177	4.97259e-11	5.5582e-09	5.56924	8.15658e-11	9.41491e-09	-0.472529	0.231508	0.56199
H2-AA	8.54648	8.00775	8.92533	8.09396	7.98524	8.39317	14.3917	14.0231	14.0122	13.9268	14.538	14.1326	14.1354	14.3347	14.1934	14.123	14.639		H2-AA	8.32532	14.1784	14.2597		H2-AA	5.85305	5.67552e-16	4.16583e-12	5.93436	2.2115e-16	1.62324e-12	0.0813144	0.644476	0.849756
HCAR2	4.15606	3.31721	3.43284	3.26404	3.46891	3.32682	9.37584	9.75595	9.00979	8.76877	10.4387	8.99163	8.83971	8.75672	9.95153	9.15082	9.55432		HCAR2	3.49431	9.46981	9.20745		HCAR2	5.9755	8.26981e-13	3.37224e-10	5.71314	7.93429e-13	2.93467e-10	-0.262356	0.371201	0.676138
CLEC4D	5.30819	4.93511	3.35351	5.40962	5.35282	5.56987	11.9931	11.195	10.0138	10.1106	11.8612	9.72856	9.55766	10.0563	10.5206	9.98467	11.8269		CLEC4D	4.98818	11.0347	10.2791		CLEC4D	6.04655	2.40072e-09	1.09994e-07	5.29094	7.99722e-09	3.48711e-07	-0.755615	0.148428	0.470958
TIMP1	6.86605	5.85899	6.93217	4.94433	6.64671	6.36488	12.9977	12.4698	11.9428	12.122	12.5105	11.5596	10.838	11.1731	12.0791	11.5876	12.5831		TIMP1	6.26886	12.4086	11.6368		TIMP1	6.1397	2.0219e-11	3.09182e-09	5.36791	7.23224e-11	8.70239e-09	-0.771789	0.0497741	0.329236
IIGP1	7.59361	7.16431	7.23356	7.55931	7.58868	7.26862	13.1783	13.1521	13.2556	12.6047	13.9938	13.0814	12.6028	12.716	13.7648	13.1898	13.6106		IIGP1	7.40135	13.2369	13.1609		IIGP1	5.83555	6.77755e-14	5.33006e-11	5.75955	4.0129e-14	3.22529e-11	-0.0760015	0.751445	0.905641
AI662270	3.9635	2.61688	4.46438	3.99092	2.81475	5.10907	10.3299	9.93141	9.54674	8.93227	10.3344	8.70719	8.03325	8.40151	9.53214	9.48189	10.3433		AI662270	3.82658	9.81495	9.08321		AI662270	5.98836	1.65694e-09	8.14414e-08	5.25663	5.3122e-09	2.59943e-07	-0.731737	0.147014	0.470011
ZBP1	5.46236	5.60934	4.65544	4.7442	2.65517	2.53461	9.9631	9.78157	9.95818	9.05777	10.9693	9.384	9.22951	8.9869	10.3004	9.83804	10.4107		ZBP1	4.27685	9.94598	9.69161		ZBP1	5.66913	2.50289e-08	6.82141e-07	5.41475	2.44391e-08	8.76465e-07	-0.254375	0.650986	0.854019
LTB	5.10593	5.34323	3.94861	5.56048	5.32946	3.05978	11.018	10.5732	10.6778	10.0027	10.9923	10.047	9.52809	10.3004	10.3264	9.98037	10.8106		LTB	4.72458	10.6528	10.1655		LTB	5.9282	1.23525e-10	1.14803e-08	5.44089	2.14998e-10	2.05046e-08	-0.487307	0.237066	0.565568
H2-EB1	8.07004	7.77411	8.47495	7.88445	7.83479	7.97683	13.9941	13.5224	13.6811	13.4881	14.3289	13.614	13.5299	13.8464	13.7456	13.655	14.3587		H2-EB1	8.00253	13.8029	13.7916		H2-EB1	5.80039	1.14374e-15	5.03704e-12	5.78908	5.67963e-16	2.50131e-12	-0.0113133	0.950481	0.983742
ALB	5.89114	5.45138	5.8858	9.32793	12.8035	9.15376	12.4395	6.38254	5.36446	4.88879	4.79485	10.2284	12.8521	6.141	6.21874	7.60659	5.62655		ALB	8.08559	6.77404	8.11224		ALB	-1.31155	0.455323	0.571131	0.0266538	0.987186	0.991916	1.3382	0.446384	0.729831
IL1RN	2.87537	3.32379	3.73344	5.26286	3.83665	4.80684	10.0637	9.97542	9.62385	9.08569	10.8257	8.94656	8.71786	8.72445	9.98709	9.66273	9.6169		IL1RN	3.97316	9.91487	9.27593		IL1RN	5.94171	2.29667e-10	1.88704e-08	5.30278	5.96115e-10	4.67773e-08	-0.638934	0.143297	0.467259
CYTIP	4.89082	5.78019	6.04105	5.75649	5.4628	4.87407	11.9747	11.4777	11.1993	10.8484	11.8287	10.4177	10.0454	10.7817	11.4024	10.8852	11.4676		CYTIP	5.46757	11.4657	10.8333		CYTIP	5.99818	1.22879e-12	4.4784e-10	5.36576	3.19017e-12	9.32704e-10	-0.632419	0.0473417	0.327608
CAMP	2.7462	4.30069	3.20349	7.67353	5.57521	5.52799	11.45	9.67905	10.4873	10.1857	8.31392	9.26007	9.6628	9.79679	10.9052	10.4465	10.2769		CAMP	4.83785	10.0232	10.058		CAMP	5.18535	3.87689e-06	3.50448e-05	5.22018	2.0087e-06	3.3842e-05	0.0348344	0.963368	0.987
GC	1.40708	2.29952	2.96836	5.8976	9.09113	5.47485	9.26444	1.99359	3.87674	2.83642	4.25561	7.05178	9.92619	1.00666	1.95366	5.15829	5.39294		GC	4.52309	4.44536	5.08159		GC	-0.0777306	0.964757	0.975164	0.558497	0.739612	0.831186	0.636228	0.718184	0.888301
PIRA6	3.99289	3.93217	3.30271	5.0429	4.43982	4.22121	10.7455	9.37582	9.66553	9.5324	10.376	8.83115	8.87179	9.65486	9.59232	9.35547	10.7045		PIRA6	4.15528	9.93905	9.50169		PIRA6	5.78377	4.48324e-11	5.19584e-09	5.3464	7.06067e-11	8.54264e-09	-0.437365	0.243441	0.572342
PIRA1	3.99289	3.93217	3.30271	5.0429	4.43982	4.22121	10.7455	9.37582	9.66553	9.5324	10.376	8.83115	8.87179	9.65486	9.59232	9.35547	10.7045		PIRA1	4.15528	9.93905	9.50169		PIRA1	5.78377	4.48324e-11	5.19584e-09	5.3464	7.06067e-11	8.54264e-09	-0.437365	0.243441	0.572342
PIRA11	3.99289	3.93217	3.30271	5.0429	4.43982	4.22121	10.7455	9.37582	9.66553	9.5324	10.376	8.83115	8.87179	9.65486	9.59232	9.35547	10.7045		PIRA11	4.15528	9.93905	9.50169		PIRA11	5.78377	4.48324e-11	5.19584e-09	5.3464	7.06067e-11	8.54264e-09	-0.437365	0.243441	0.572342
PIRA2	3.99289	3.93217	3.30271	5.0429	4.43982	4.22121	10.7455	9.37582	9.66553	9.5324	10.376	8.83115	8.87179	9.65486	9.59232	9.35547	10.7045		PIRA2	4.15528	9.93905	9.50169		PIRA2	5.78377	4.48324e-11	5.19584e-09	5.3464	7.06067e-11	8.54264e-09	-0.437365	0.243441	0.572342
LILRA6	3.99289	3.93217	3.30271	5.0429	4.43982	4.22121	10.7455	9.37582	9.66553	9.5324	10.376	8.83115	8.87179	9.65486	9.59232	9.35547	10.7045		LILRA6	4.15528	9.93905	9.50169		LILRA6	5.78377	4.48324e-11	5.19584e-09	5.3464	7.06067e-11	8.54264e-09	-0.437365	0.243441	0.572342
PIRA4	3.99289	3.93217	3.30271	5.0429	4.43982	4.22121	10.7455	9.37582	9.66553	9.5324	10.376	8.83115	8.87179	9.65486	9.59232	9.35547	10.7045		PIRA4	4.15528	9.93905	9.50169		PIRA4	5.78377	4.48324e-11	5.19584e-09	5.3464	7.06067e-11	8.54264e-09	-0.437365	0.243441	0.572342
PIRA5	3.99289	3.93217	3.30271	5.0429	4.43982	4.22121	10.7455	9.37582	9.66553	9.5324	10.376	8.83115	8.87179	9.65486	9.59232	9.35547	10.7045		PIRA5	4.15528	9.93905	9.50169		PIRA5	5.78377	4.48324e-11	5.19584e-09	5.3464	7.06067e-11	8.54264e-09	-0.437365	0.243441	0.572342
PIRA7	3.99289	3.93217	3.30271	5.0429	4.43982	4.22121	10.7455	9.37582	9.66553	9.5324	10.376	8.83115	8.87179	9.65486	9.59232	9.35547	10.7045		PIRA7	4.15528	9.93905	9.50169		PIRA7	5.78377	4.48324e-11	5.19584e-09	5.3464	7.06067e-11	8.54264e-09	-0.437365	0.243441	0.572342
GM10693	3.99289	3.93217	3.30271	5.0429	4.43982	4.22121	10.7455	9.37582	9.66553	9.5324	10.376	8.83115	8.87179	9.65486	9.59232	9.35547	10.7045		GM10693	4.15528	9.93905	9.50169		GM10693	5.78377	4.48324e-11	5.19584e-09	5.3464	7.06067e-11	8.54264e-09	-0.437365	0.243441	0.572342
GM14548	3.99289	3.93217	3.30271	5.0429	4.43982	4.22121	10.7455	9.37582	9.66553	9.5324	10.376	8.83115	8.87179	9.65486	9.59232	9.35547	10.7045		GM14548	4.15528	9.93905	9.50169		GM14548	5.78377	4.48324e-11	5.19584e-09	5.3464	7.06067e-11	8.54264e-09	-0.437365	0.243441	0.572342
KCNN4	2.54686	2.78251	2.60854	2.97814	4.5132	2.71678	9.32065	9.12164	8.4019	8.19727	9.41747	7.81106	7.60894	7.75686	8.45742	7.86463	9.56528		KCNN4	3.02434	8.89178	8.17736		KCNN4	5.86745	1.75299e-10	1.53178e-08	5.15303	5.74697e-10	4.58509e-08	-0.71442	0.0949277	0.400895
PLAC8	5.65153	5.5498	5.35074	6.67206	6.19954	6.20168	11.792	11.6923	11.5605	10.8162	12.5401	10.9785	11.0895	10.7657	12.1601	11.3963	11.6392		PLAC8	5.93756	11.6802	11.3382		PLAC8	5.74265	6.0624e-12	1.34842e-09	5.40065	7.43707e-12	1.60584e-09	-0.341997	0.29094	0.614095
MYH2	2.55361	4.6659	2.90289	7.26099	4.77193	3.34066	2.93472	3.23872	7.31594	13.9244	7.22498	4.72044	6.06759	5.13486	3.06707	3.21505	5.49272		MYH2	4.24933	6.92776	4.61629		MYH2	2.67843	0.10333	0.173028	0.366958	0.806861	0.878863	-2.31147	0.15533	0.479917
AB124611	4.72253	3.94201	4.9297	4.9324	4.69873	2.52219	10.3736	9.63663	9.48282	9.37735	10.9451	9.39663	9.07463	8.92404	9.49973	9.60025	10.6665		AB124611	4.29126	9.96311	9.52696		AB124611	5.67185	1.07513e-09	5.91857e-08	5.2357	1.70387e-09	1.0466e-07	-0.436146	0.33724	0.651291
CSF2RB	5.47079	6.01922	5.39649	6.01444	5.60027	6.30388	12.1061	11.5342	11.0405	11.0279	12.2485	10.7106	10.6114	10.9591	11.4526	11.0455	12.0024		CSF2RB	5.80085	11.5914	11.1303		CSF2RB	5.79057	1.25997e-12	4.4784e-10	5.32944	2.13871e-12	6.82526e-10	-0.461138	0.124482	0.442917
H2-Q5	2.38216	2.77944	2.61676	5.09483	4.41634	2.86143	9.59566	8.57956	8.66906	8.58792	9.74389	8.16914	7.58194	8.03619	8.94941	8.0402	9.80066		H2-Q5	3.35849	9.03522	8.42959		H2-Q5	5.67672	7.84945e-09	2.7567e-07	5.0711	1.93008e-08	7.21567e-07	-0.605629	0.250744	0.57858
SLFN4	3.29133	2.93737	4.47992	5.69081	5.4675	3.0947	10.3155	9.3666	9.43503	9.51375	10.2977	7.6651	8.51811	8.4831	10.792	9.59765	9.37204		SLFN4	4.16027	9.78572	9.07134		SLFN4	5.62545	6.21875e-08	1.39022e-06	4.91107	1.9994e-07	5.02016e-06	-0.714381	0.240447	0.569518
IL2RG	5.5083	6.29357	6.62991	6.7585	6.08374	6.23633	12.4279	11.7768	11.6888	11.5212	12.6859	10.802	10.8128	11.1326	11.8309	11.7096	12.6712		IL2RG	6.25172	12.0201	11.4932		IL2RG	5.76839	1.48491e-11	2.45296e-09	5.24146	3.02244e-11	4.49691e-09	-0.526937	0.134554	0.458322
CD2	3.16837	1.76109	2.90858	4.69548	3.30564	2.33145	9.36613	8.33335	8.27537	7.93187	9.09008	8.14242	7.91941	7.89031	9.00227	8.07302	8.83672		CD2	3.02844	8.59936	8.31069		CD2	5.57093	8.67697e-10	5.11466e-08	5.28226	9.39384e-10	6.6087e-08	-0.28867	0.508141	0.768068
P2RY10	3.99663	3.77677	4.36798	1.33507	3.65937	3.05795	9.70874	9.32488	8.90623	8.15358	9.51472	7.91623	7.26874	8.07044	9.18688	8.40686	9.01561		P2RY10	3.36563	9.12163	8.31079		P2RY10	5.756	3.67314e-09	1.50041e-07	4.94517	1.56426e-08	6.07495e-07	-0.810836	0.116304	0.429136
CFB	5.18677	5.46226	5.57991	4.84206	6.58197	3.12703	11.5131	10.1891	9.51247	9.51136	11.6012	9.77436	9.55619	10.2436	10.598	10.0608	11.6555		CFB	5.13	10.4654	10.3147		CFB	5.33544	8.6489e-08	1.82305e-06	5.18474	6.70984e-08	2.04641e-06	-0.1507	0.794593	0.922623
IGKJ1	5.62586	5.55508	6.04157	7.37436	6.44051	6.56758	12.7622	11.7828	11.7472	11.5888	12.2833	10.7967	11.6651	11.9605	11.7436	11.0875	11.1615		IGKJ1	6.26749	12.0329	11.4025		IGKJ1	5.76537	8.35047e-12	1.61296e-09	5.13497	2.28981e-11	3.70748e-09	-0.630401	0.06763	0.359974
IGKC	5.62586	5.55508	6.04157	7.37436	6.44051	6.56758	12.7622	11.7828	11.7472	11.5888	12.2833	10.7967	11.6651	11.9605	11.7436	11.0875	11.1615		IGKC	6.26749	12.0329	11.4025		IGKC	5.76537	8.35047e-12	1.61296e-09	5.13497	2.28981e-11	3.70748e-09	-0.630401	0.06763	0.359974
IGK-V28	5.62586	5.55508	6.04157	7.37436	6.44051	6.56758	12.7622	11.7828	11.7472	11.5888	12.2833	10.7967	11.6651	11.9605	11.7436	11.0875	11.1615		IGK-V28	6.26749	12.0329	11.4025		IGK-V28	5.76537	8.35047e-12	1.61296e-09	5.13497	2.28981e-11	3.70748e-09	-0.630401	0.06763	0.359974
IGKV8-30	5.62586	5.55508	6.04157	7.37436	6.44051	6.56758	12.7622	11.7828	11.7472	11.5888	12.2833	10.7967	11.6651	11.9605	11.7436	11.0875	11.1615		IGKV8-30	6.26749	12.0329	11.4025		IGKV8-30	5.76537	8.35047e-12	1.61296e-09	5.13497	2.28981e-11	3.70748e-09	-0.630401	0.06763	0.359974
IGKV4-53	5.62586	5.55508	6.04157	7.37436	6.44051	6.56758	12.7622	11.7828	11.7472	11.5888	12.2833	10.7967	11.6651	11.9605	11.7436	11.0875	11.1615		IGKV4-53	6.26749	12.0329	11.4025		IGKV4-53	5.76537	8.35047e-12	1.61296e-09	5.13497	2.28981e-11	3.70748e-09	-0.630401	0.06763	0.359974
IGKV6-23	5.62586	5.55508	6.04157	7.37436	6.44051	6.56758	12.7622	11.7828	11.7472	11.5888	12.2833	10.7967	11.6651	11.9605	11.7436	11.0875	11.1615		IGKV6-23	6.26749	12.0329	11.4025		IGKV6-23	5.76537	8.35047e-12	1.61296e-09	5.13497	2.28981e-11	3.70748e-09	-0.630401	0.06763	0.359974
DRAM1	3.92981	3.21134	4.76341	5.94492	5.78947	6.25031	10.9698	10.2761	10.0481	10.134	11.287	9.46334	9.35349	9.73923	10.2635	9.79886	11.1713		DRAM1	4.98154	10.543	9.96496		DRAM1	5.56145	1.12903e-08	3.72733e-07	4.98341	2.64824e-08	9.30877e-07	-0.578036	0.274706	0.599944
CYP3A11	1.77173	4.32999	4.66582	8.77548	10.7875	7.46222	10.5832	4.94931	5.51092	5.59952	5.49647	8.37053	10.9199	5.4926	2.44278	5.83173	5.60813		CYP3A11	6.29878	6.42789	6.44428		CYP3A11	0.129112	0.939436	0.95908	0.145498	0.928449	0.956063	0.0163859	0.992306	0.99698
GM4951	5.36884	5.42373	5.24649	5.58359	6.00521	5.72726	11.0851	10.9051	11.0851	10.1338	11.9001	10.8185	10.3722	10.3792	11.7363	10.7848	11.4898		GM4951	5.55919	11.0218	10.9301		GM4951	5.46266	5.07455e-12	1.20152e-09	5.37094	3.20976e-12	9.32704e-10	-0.0917208	0.759231	0.908216
MMP13	1.53388	3.32355	3.60612	1.73972	4.96184	3.5655	6.27589	10.606	9.90065	9.11382	6.94121	5.8189	6.59324	4.70209	7.00881	6.42409	9.00023		MMP13	3.12177	8.56751	6.59123		MMP13	5.44574	1.46289e-05	9.56048e-05	3.46946	0.000813227	0.0037644	-1.97628	0.0393871	0.317113
KLRC1	0.46465	3.78009	0.822772	0.614815	1.95103	3.49167	7.54745	7.23803	7.18751	5.63747	7.79674	6.3319	6.4593	6.07913	7.52389	6.70287	7.88407		KLRC1	1.85417	7.08144	6.83019		KLRC1	5.22727	3.70803e-07	5.80319e-06	4.97602	3.78535e-07	8.52283e-06	-0.251248	0.692193	0.875889
GPR65	3.55523	5.02899	1.61507	3.67305	4.44638	4.80458	9.95204	9.292	9.10316	9.01529	9.88553	8.32237	7.42224	8.53537	8.95191	8.75247	9.85076		GPR65	3.85388	9.44961	8.63919		GPR65	5.59572	1.65247e-08	4.96417e-07	4.7853	7.22727e-08	2.17411e-06	-0.810419	0.144973	0.469106
IGH-VJ558	5.85398	3.31241	3.87695	3.68019	5.10599	2.8905	10.7264	9.92686	8.46109	8.30798	9.80219	7.44081	10.4725	10.2192	8.45795	8.37483	8.38765		IGH-VJ558	4.12	9.4449	8.89215		IGH-VJ558	5.32489	4.93314e-07	7.16581e-06	4.77214	1.07897e-06	1.99822e-05	-0.552749	0.407206	0.702718
IGHA	5.85398	3.31241	3.87695	3.68019	5.10599	2.8905	10.7264	9.92686	8.46109	8.30798	9.80219	7.44081	10.4725	10.2192	8.45795	8.37483	8.38765		IGHA	4.12	9.4449	8.89215		IGHA	5.32489	4.93314e-07	7.16581e-06	4.77214	1.07897e-06	1.99822e-05	-0.552749	0.407206	0.702718
GIMAP4	5.6619	4.96001	5.39498	5.92344	5.70699	4.70953	11.5221	10.7018	10.7109	10.5299	11.2335	10.2417	10.299	10.6979	10.9506	10.7728	11.219		GIMAP4	5.39281	10.9396	10.6968		GIMAP4	5.54683	3.14731e-13	1.65009e-10	5.30403	3.01279e-13	1.54283e-10	-0.242795	0.342618	0.655125
TNFSF11	4.06061	1.1563	5.00077	1.34444	1.79477	0.71583	8.16523	8.10072	6.96726	7.10236	7.49937	6.91039	7.14061	6.25173	7.33331	7.11675	8.2311		TNFSF11	2.34545	7.56699	7.16398		TNFSF11	5.22153	8.71235e-07	1.12322e-05	4.81853	1.31029e-06	2.35916e-05	-0.403004	0.553512	0.795568
TNNT3	3.93595	2.6278	2.72277	7.50336	6.18986	4.80973	2.96005	2.6302	7.95543	12.476	8.9105	2.47854	5.35016	5.63555	6.78473	4.86501	5.90865		TNNT3	4.63158	6.98644	5.17044		TNNT3	2.35486	0.144947	0.228946	0.538859	0.717578	0.81495	-1.816	0.254365	0.581735
MS4A6D	5.95419	6.20852	5.95482	5.27261	5.53488	5.50238	12.1516	11.2926	10.578	10.5895	12.0639	10.3287	10.2113	10.5269	10.9961	10.5423	12.0833		MS4A6D	5.7379	11.3351	10.7814		MS4A6D	5.59724	6.59357e-11	6.94691e-09	5.04354	1.50442e-10	1.57749e-08	-0.553706	0.142477	0.466465
MYH3	2.02755	1.72904	1.80607	4.78659	2.40236	4.09271	3.74801	2.29724	10.0238	10.7791	4.24679	1.64467	2.84793	2.62148	2.91146	5.61661	3.92982		MYH3	2.80739	6.21899	3.262		MYH3	3.4116	0.023847	0.0491493	0.454609	0.731034	0.824322	-2.95699	0.0458406	0.324767
APOL7C	1.09079	1.77946	1.11569	4.18636	4.12553	1.30545	8.27427	6.72831	7.78702	7.50638	8.13943	5.26203	5.7596	7.08559	7.8339	7.72297	7.13772		APOL7C	2.26721	7.68708	6.8003		APOL7C	5.41987	4.45839e-07	6.68303e-06	4.53309	2.29475e-06	3.79928e-05	-0.886778	0.195291	0.527126
GM8221	1.09079	1.77946	1.11569	4.18636	4.12553	1.30545	8.27427	6.72831	7.78702	7.50638	8.13943	5.26203	5.7596	7.08559	7.8339	7.72297	7.13772		GM8221	2.26721	7.68708	6.8003		GM8221	5.41987	4.45839e-07	6.68303e-06	4.53309	2.29475e-06	3.79928e-05	-0.886778	0.195291	0.527126
H2-Q7	7.16075	7.0138	7.42479	7.48763	7.15127	7.24885	12.9465	12.5131	12.6443	12.5016	13.0383	12.1116	12.1325	12.6038	12.7614	12.5718	13.2575		H2-Q7	7.24785	12.7288	12.5731		H2-Q7	5.48091	3.52514e-15	9.70295e-12	5.32525	2.64327e-15	4.34253e-12	-0.155659	0.406215	0.702557
H2-Q9	7.16075	7.0138	7.42479	7.48763	7.15127	7.24885	12.9465	12.5131	12.6443	12.5016	13.0383	12.1116	12.1325	12.6038	12.7614	12.5718	13.2575		H2-Q9	7.24785	12.7288	12.5731		H2-Q9	5.48091	3.52514e-15	9.70295e-12	5.32525	2.64327e-15	4.34253e-12	-0.155659	0.406215	0.702557
PIRB	5.22287	4.42345	5.48508	2.77284	4.4969	5.44944	11.0182	9.78288	9.40609	9.56002	10.5677	8.92401	9.14625	9.60221	9.76826	9.50692	10.8168		PIRB	4.64176	10.067	9.62741		PIRB	5.42522	5.45533e-09	2.07472e-07	4.98565	9.11229e-09	3.8513e-07	-0.439574	0.366568	0.672261
MYOT	0.917487	1.80404	1.79017	6.01742	1.81232	2.67916	1.03418	3.10396	7.48251	11.32	6.17076	4.35629	3.39851	4.53335	3.78386	4.41541	2.31726		MYOT	2.50343	5.82228	3.80078		MYOT	3.31884	0.0315189	0.0626565	1.29735	0.347389	0.492292	-2.0215	0.16983	0.497381
CCL12	4.66597	5.41699	3.12486	5.61697	5.97933	6.19296	10.2333	10.8641	10.4324	10.2876	10.5321	10.6631	10.5959	9.9023	10.7661	10.0164	9.9037		CCL12	5.16618	10.4699	10.3079		CCL12	5.30374	1.5617e-09	7.79789e-08	5.14174	1.23259e-09	8.3119e-08	-0.161994	0.706808	0.882658
GM16548	2.10169	0.964699	3.21743	3.02451	1.01612	3.16925	8.33905	7.38775	7.48082	7.99217	7.89483	4.16975	2.18889	6.16711	7.87974	6.18455	5.60601		GM16548	2.24895	7.81892	5.36601		GM16548	5.56997	2.61561e-06	2.642e-05	3.11706	0.000701579	0.00334679	-2.45292	0.00623505	0.239882
TNFRSF18	3.28432	2.32571	3.65967	4.51158	3.66901	2.71208	9.53806	8.62434	8.79288	7.92617	9.09248	8.28929	7.69413	8.3407	8.9395	8.27587	8.7625		TNFRSF18	3.36039	8.79479	8.38366		TNFRSF18	5.43439	1.05887e-10	1.02264e-08	5.02327	1.66331e-10	1.68009e-08	-0.411122	0.270005	0.595646
SERPINA1B	2.44606	1.6343	4.68989	6.73049	9.74123	5.70208	9.95421	4.2129	4.44701	4.49859	5.39809	7.61067	10.3572	2.49824	3.34978	5.42477	4.65186		SERPINA1B	5.15734	5.70216	5.64875		SERPINA1B	0.544821	0.739387	0.815533	0.491405	0.752948	0.839977	-0.0534156	0.973934	0.98964
CD52	7.93589	7.97679	8.0019	8.30997	7.81895	8.16244	13.7534	13.3747	13.0052	12.9228	13.8018	13.1614	13.114	13.1416	13.385	13.1076	13.8961		CD52	8.03433	13.3716	13.301		CD52	5.33725	4.66434e-15	1.14121e-11	5.26663	2.76092e-15	4.34253e-12	-0.0706289	0.701409	0.879807
FCGR2B	7.6597	7.31706	7.56769	7.21912	6.85	7.59757	13.4311	12.7042	12.2547	12.1913	13.3443	12.1375	12.0483	12.2722	12.7348	12.341	13.3152		FCGR2B	7.36852	12.7851	12.4748		FCGR2B	5.41658	1.49791e-12	4.99758e-10	5.1063	1.77504e-12	5.9222e-10	-0.310281	0.265624	0.591604
MCEMP1	2.72574	4.97477	2.88582	3.04103	4.62253	4.40408	9.77206	8.79971	8.76311	8.90739	10.0655	8.19674	7.39388	7.34638	9.35295	7.84927	9.5352		MCEMP1	3.77566	9.26156	8.27907		MCEMP1	5.4859	1.45876e-08	4.53579e-07	4.50341	1.10413e-07	3.09718e-06	-0.982493	0.074085	0.369534
CD200R4	3.12465	4.29645	4.99788	5.06322	2.36098	4.09555	10.0538	9.03928	8.57968	8.50365	10.0418	8.49954	8.05598	8.52762	8.37794	8.31773	10.5423		CD200R4	3.98979	9.24364	8.72018		CD200R4	5.25386	4.91262e-08	1.14822e-06	4.73039	1.05704e-07	2.99179e-06	-0.523466	0.344694	0.657115
CCL7	2.99436	3.62743	2.95896	4.74294	4.55539	5.193	9.38358	9.33771	9.02945	8.63725	10.376	8.75009	7.47583	7.73014	10.2376	8.87922	8.96457		CCL7	4.01201	9.35279	8.6729		CCL7	5.34078	2.1481e-08	6.07204e-07	4.66089	7.11615e-08	2.1554e-06	-0.679887	0.204846	0.537192
CIITA	4.57722	2.83494	5.19986	2.07671	2.79283	3.8179	9.0971	8.367	8.45891	8.3713	9.56313	7.92082	7.83494	8.22049	8.5667	8.55527	9.30379		CIITA	3.54991	8.77149	8.40033		CIITA	5.22158	1.18625e-08	3.89289e-07	4.85042	1.69905e-08	6.5066e-07	-0.371154	0.451946	0.733101
MUP3	5.01371	1.25631	2.72863	4.18103	9.18911	6.04493	6.55992	0.981817	4.27048	7.16412	4.56249	3.82644	9.14592	3.41684	1.09931	2.87028	1.57154		MUP3	4.73562	4.70777	3.65506		MUP3	-0.0278544	0.98601	0.989906	-1.08056	0.479245	0.618435	-1.05271	0.510576	0.769322
CCL3	4.73948	3.29065	1.73122	2.7351	2.46899	3.60254	8.99411	8.54197	7.91097	8.35229	7.56367	8.53216	8.20221	7.50987	8.19919	7.72244	8.40848		CCL3	3.09466	8.2726	8.09572		CCL3	5.17794	2.04862e-09	9.72213e-08	5.00106	1.70631e-09	1.0466e-07	-0.17688	0.679958	0.868535
MLKL	1.22486	2.79555	3.46027	2.92956	3.42644	3.94305	8.46692	8.33735	7.8022	8.10093	9.15806	7.20527	7.02228	7.17902	8.26746	7.78693	8.70251		MLKL	2.96329	8.37309	7.69391		MLKL	5.4098	1.59397e-09	7.90525e-08	4.73062	5.39444e-09	2.63028e-07	-0.679181	0.135964	0.459614
FGG	1.68899	2.18882	2.50499	4.91145	8.64283	5.42521	8.99274	4.21479	2.45149	2.43486	4.20437	6.8207	10.0041	1.70544	4.67935	4.95838	4.16173		FGG	4.22705	4.45965	5.38828		FGG	0.232603	0.883367	0.920574	1.16123	0.446622	0.588336	0.928627	0.560158	0.800022
IGTP	8.9659	8.69571	8.80895	8.91736	9.01825	8.70868	14.1347	14.0302	13.8775	13.4111	14.5269	14.0155	13.5915	14.0642	14.554	14.1682	14.4604		IGTP	8.85248	13.9961	14.1423		IGTP	5.14358	1.06974e-14	1.53643e-11	5.28981	3.37125e-15	4.94899e-12	0.146236	0.438767	0.725894
MYH8	0.913569	3.63686	3.81477	4.34805	4.98877	5.24406	4.04874	4.16728	9.47016	11.9766	4.67065	2.49075	4.8444	1.70681	4.74672	5.28203	4.65328		MYH8	3.82435	6.86668	3.954		MYH8	3.04233	0.0378558	0.0734048	0.129651	0.92049	0.952768	-2.91268	0.0456281	0.324421
CCL22	4.70185	4.76858	2.94252	2.97123	2.80126	5.64029	9.83663	9.48997	9.25618	8.97934	9.62513	8.46071	7.26427	8.15917	9.30504	8.56151	8.9243		CCL22	3.97095	9.43745	8.44583		CCL22	5.4665	9.32362e-09	3.19792e-07	4.47488	7.44815e-08	2.22837e-06	-0.991617	0.062883	0.352299
H2-DMB2	5.09143	6.26843	4.74457	5.67077	6.13823	6.09679	11.1709	10.5662	10.751	10.3044	11.5872	10.6252	10.4194	10.6729	10.8214	10.6603	11.4537		H2-DMB2	5.66837	10.876	10.7755		H2-DMB2	5.20758	1.12823e-11	1.94091e-09	5.10711	7.42694e-12	1.60584e-09	-0.100473	0.738646	0.898916
H2-DMB1	5.09143	6.26843	4.74457	5.67077	6.13823	6.09679	11.1709	10.5662	10.751	10.3044	11.5872	10.6252	10.4194	10.6729	10.8214	10.6603	11.4537		H2-DMB1	5.66837	10.876	10.7755		H2-DMB1	5.20758	1.12823e-11	1.94091e-09	5.10711	7.42694e-12	1.60584e-09	-0.100473	0.738646	0.898916
CD200R1	2.78201	2.7366	2.2629	2.40689	3.04886	2.51659	8.96256	7.78501	7.66784	7.3587	8.57265	7.4813	6.80156	7.05349	7.6127	7.59948	8.39323		CD200R1	2.62564	8.06935	7.49029		CD200R1	5.44371	7.06036e-12	1.48066e-09	4.86465	1.84502e-11	3.19899e-09	-0.579057	0.0717074	0.365932
MYL1	4.45217	5.12395	4.66733	7.36333	5.3139	5.51834	5.55869	5.26752	11.5526	14.039	9.61116	5.70609	6.93869	6.34333	7.05699	6.66843	6.42039		MYL1	5.4065	9.2058	6.52232		MYL1	3.79929	0.00741525	0.017618	1.11582	0.357653	0.502778	-2.68348	0.045568	0.324194
A130071D04RIK	2.84526	2.60076	4.17199	4.32622	4.18473	1.54269	8.91375	8.27191	8.50961	8.55061	8.79775	7.00781	6.93071	7.95807	8.56948	8.07153	8.55181		A130071D04RIK	3.27861	8.60872	7.84824		A130071D04RIK	5.33011	6.43171e-09	2.3723e-07	4.56962	2.78427e-08	9.71627e-07	-0.760489	0.125669	0.444471
ITGAL	5.11223	3.39003	5.39135	5.06301	5.94176	5.55802	10.7529	10.1145	9.86979	9.70444	10.857	9.57513	9.47284	9.75209	10.0816	9.73655	10.9722		ITGAL	5.07607	10.2597	9.93173		ITGAL	5.18367	8.22233e-10	4.97406e-08	4.85566	1.05905e-09	7.2649e-08	-0.328003	0.418964	0.711956
IFI30	7.58709	7.42848	8.00357	7.32696	7.29992	7.20998	13.2656	12.5981	12.4652	12.256	13.1717	12.1595	11.8269	12.1493	12.7038	12.5051	13.2621		IFI30	7.476	12.7513	12.4345		IFI30	5.27532	6.32002e-13	2.89931e-10	4.95847	7.83403e-13	2.93467e-10	-0.316846	0.218488	0.549738
NAPSA	4.88878	3.94162	4.68905	4.85663	5.00211	3.07092	10.3983	9.26515	9.25254	8.92124	10.1139	8.81885	8.58004	9.29537	9.34175	9.24131	10.2524		NAPSA	4.40819	9.59023	9.25495		NAPSA	5.18205	5.24198e-10	3.52096e-08	4.84677	6.90908e-10	5.2102e-08	-0.335278	0.394368	0.693221
PTX3	6.05703	6.0265	6.25497	5.78484	6.35984	5.87999	11.6603	11.9883	11.5115	11.2229	11.4394	10.8702	9.67512	9.9207	11.2499	11.11	11.2138		PTX3	6.06053	11.5645	10.6733		PTX3	5.50394	1.2035e-12	4.4784e-10	4.61278	8.25215e-12	1.73059e-09	-0.891161	0.00455775	0.230403
FABP1	3.71093	3.44043	4.5121	4.48145	9.84504	5.63382	9.47591	2.26863	2.6274	3.31755	4.87007	7.09128	8.87027	1.37998	3.89614	4.6647	2.86287		FABP1	5.27063	4.51191	4.79421		FABP1	-0.758716	0.630179	0.726597	-0.476419	0.750655	0.838443	0.282297	0.857359	0.950159
TNFAIP2	5.24427	5.80713	5.59976	6.39194	5.68692	5.22626	11.2677	11.0725	10.51	10.5016	11.7322	10.0357	9.53699	10.1954	10.833	10.1991	11.4053		TNFAIP2	5.65938	11.0168	10.3676		TNFAIP2	5.35742	2.09198e-11	3.11253e-09	4.70819	6.93667e-11	8.54264e-09	-0.649229	0.058049	0.344458
IL18R1	4.73272	4.22693	2.92775	2.67216	5.07513	3.35896	9.09075	9.0252	8.34041	8.17032	9.66832	8.31464	8.57787	8.03132	9.02276	8.65465	9.53212		IL18R1	3.83227	8.859	8.68889		IL18R1	5.02673	4.40781e-09	1.75515e-07	4.85662	3.66083e-09	1.89316e-07	-0.170108	0.698635	0.878229
MMP12	2.34195	2.24471	4.07999	4.52944	4.75959	2.55221	8.92027	8.83563	8.71639	8.00144	9.19705	7.40811	7.524	6.93135	8.24809	7.93028	8.88243		MMP12	3.41798	8.73416	7.82071		MMP12	5.31618	1.07669e-08	3.60865e-07	4.40273	7.32579e-08	2.19774e-06	-0.913446	0.0792596	0.37777
F10	5.13085	4.69819	4.73233	5.36893	5.47275	4.17553	10.8469	10.1371	9.01849	8.77797	11.225	8.81889	9.09302	9.04453	10.1635	9.72069	10.9822		F10	4.92976	10.0011	9.63713		F10	5.07133	1.31617e-08	4.2064e-07	4.70736	1.90322e-08	7.13951e-07	-0.363963	0.451011	0.732916
AW112010	7.84723	8.29268	8.29844	8.16725	8.08111	7.75857	13.5437	13.2579	12.6998	12.3571	14.0152	12.7673	12.639	12.79	13.2617	12.8591	14.0052		AW112010	8.07421	13.1747	13.0537		AW112010	5.10051	8.10316e-12	1.61296e-09	4.9795	5.70153e-12	1.36465e-09	-0.121007	0.675157	0.86646
H2-AB1	8.52414	7.98741	9.00102	8.24194	7.89928	8.58523	13.7065	13.2916	13.1743	12.9529	14.0809	13.2137	13.0517	13.3858	13.3558	13.2484	14.2422		H2-AB1	8.37317	13.4412	13.4163		H2-AB1	5.06805	1.35374e-12	4.73165e-10	5.04311	7.12906e-13	2.80325e-10	-0.0249431	0.921708	0.97399
HPSE	4.88095	5.45036	5.18729	5.45229	5.33287	2.97663	10.6253	9.19211	9.35485	9.10497	10.5368	9.33327	9.20403	9.81523	9.34259	9.19773	11.3455		HPSE	4.88006	9.76281	9.7064		HPSE	4.88274	4.5e-08	1.07941e-06	4.82633	2.7605e-08	9.6486e-07	-0.0564117	0.910893	0.969875
SLN	2.52228	1.50481	2.51442	4.97451	5.40164	4.53909	4.09309	4.11855	8.7044	11.695	6.23378	2.66647	1.91028	4.28269	5.11011	4.72497	5.71041		SLN	3.57613	6.96897	4.06749		SLN	3.39285	0.0155345	0.0338079	0.491365	0.685447	0.790737	-2.90148	0.0340798	0.307514
DENND1C	3.35515	2.0714	3.35658	3.30828	3.48615	2.51318	8.85154	8.22267	7.86732	7.91105	8.18365	7.16556	7.30077	7.79758	8.23239	8.04324	8.65806		DENND1C	3.01512	8.20724	7.86627		DENND1C	5.19212	2.06879e-11	3.10734e-09	4.85114	2.78995e-11	4.29614e-09	-0.340979	0.283978	0.607579
IKZF3	1.29005	1.90949	3.73097	4.15841	3.50176	4.10151	8.53643	7.68762	7.98935	7.53229	8.60997	7.56419	7.13157	7.78994	8.32797	7.92261	8.59961		IKZF3	3.11536	8.07113	7.88932		IKZF3	4.95577	2.44009e-08	6.70066e-07	4.77395	2.12029e-08	7.79444e-07	-0.181813	0.710644	0.88409
FCGR4	5.82838	6.09744	6.07809	6.0636	6.02991	5.48666	11.5968	11.0182	10.6169	10.5314	12.1005	10.4312	10.321	10.4859	11.1962	10.2254	11.6837		FCGR4	5.93068	11.1728	10.7239		FCGR4	5.24209	1.3723e-11	2.28925e-09	4.79323	2.54726e-11	4.00647e-09	-0.448861	0.15685	0.482416
RASA4	5.81899	5.93293	2.67687	2.37046	2.26459	3.33501	8.95545	7.98968	8.06907	7.68791	9.09873	7.52246	7.82388	8.0992	8.26944	8.45083	9.71044		RASA4	3.73314	8.36017	8.31271		RASA4	4.62703	4.19255e-06	3.72108e-05	4.57957	2.67638e-06	4.2986e-05	-0.0474593	0.944462	0.981595
KLRD1	3.96982	4.79037	4.49615	2.93093	3.08219	3.10041	9.05126	8.87185	8.82663	8.26598	9.07992	8.60909	8.07574	8.44397	8.75411	8.60664	9.27624		KLRD1	3.72831	8.81913	8.62763		KLRD1	5.09082	6.79957e-11	7.08283e-09	4.89932	5.9324e-11	7.91706e-09	-0.191497	0.56612	0.804151
CD3G	3.06941	5.17713	4.71051	4.76906	4.60027	5.19097	10.055	9.58261	9.35331	8.88322	10.3024	9.08774	9.35633	9.28755	9.54419	9.33257	10.2716		CD3G	4.58623	9.63531	9.47999		CD3G	5.04908	2.38803e-10	1.92617e-08	4.89377	1.88223e-10	1.83392e-08	-0.155315	0.66613	0.861832
IRGM2	7.0232	6.92549	6.62867	7.09406	7.10125	6.12515	11.8541	11.9626	11.9752	11.3213	12.283	11.784	11.36	11.523	12.2191	11.8309	12.3762		IRGM2	6.8163	11.8793	11.8489		IRGM2	5.06295	2.19513e-13	1.2607e-10	5.03257	1.16979e-13	8.04959e-11	-0.0303786	0.892454	0.963797
TTN	5.38248	3.03732	3.72159	7.24572	6.11662	4.83942	5.80715	3.95411	9.87314	13.3261	9.19176	4.91065	5.92701	5.59656	7.17169	6.21717	5.99471		TTN	5.05719	8.43045	5.96963		TTN	3.37326	0.0176244	0.0377393	0.912437	0.462604	0.603969	-2.46082	0.0711886	0.364372
CCL1	3.64336	3.1785	3.67799	1.72214	3.59928	3.46113	8.77405	8.02063	7.33347	7.35768	9.20073	7.94825	7.49065	7.90614	8.09388	8.20087	9.01859		CCL1	3.21373	8.13731	8.10973		CCL1	4.92358	2.61019e-09	1.16349e-07	4.896	1.43879e-09	9.40122e-08	-0.0275839	0.94683	0.982413
CKMT2	0.88381	3.2521	4.58937	4.596	2.20244	1.58626	3.37776	0.778616	6.25073	11.1327	4.14257	4.01402	5.16658	2.03976	4.40618	5.05015	1.24696		CKMT2	2.85166	5.13648	3.65394		CKMT2	2.28481	0.128691	0.207755	0.802277	0.563028	0.691846	-1.48254	0.313689	0.633763
RUNX1	3.34343	4.36222	4.36427	1.40496	3.25926	4.89576	9.0121	7.93224	8.46391	9.68777	9.13012	7.94282	7.45118	7.72881	8.12423	7.745	8.62802		RUNX1	3.60498	8.84523	7.93668		RUNX1	5.24024	1.89194e-08	5.51066e-07	4.33169	1.29386e-07	3.48181e-06	-0.908552	0.0882094	0.390137
TNNI2	2.96917	2.12305	2.87679	7.8496	5.41208	6.20845	7.17358	6.55192	8.02917	12.8063	8.9988	6.21936	7.15122	7.64568	7.29357	6.8833	7.74993		TNNI2	4.57319	8.71195	7.15718		TNNI2	4.13876	0.00183111	0.0052054	2.58399	0.0262819	0.0640113	-1.55478	0.178628	0.509133
PSMB8	7.48643	7.08442	6.86696	7.71019	7.29357	7.7837	12.6229	12.4087	12.3477	11.7893	13.1496	12.1523	11.8975	12.0358	12.733	12.1612	12.8598		PSMB8	7.37088	12.4636	12.3066		PSMB8	5.09274	7.60018e-13	3.21838e-10	4.93572	5.94494e-13	2.46995e-10	-0.157022	0.524981	0.7783
ITGB7	3.90836	4.0681	4.68548	3.98277	5.14395	2.68848	9.91149	9.29422	8.70055	8.55318	9.56091	8.13418	8.89769	8.34386	8.85432	8.67489	9.71458		ITGB7	4.07952	9.20407	8.76992		ITGB7	5.12454	7.58432e-10	4.6824e-08	4.6904	1.3593e-09	8.96161e-08	-0.434147	0.280597	0.604963
CXCL2	4.6764	2.52663	4.11852	5.06805	1.50582	5.19491	8.10742	10.0246	8.44059	9.37341	9.14989	7.16058	7.95891	7.11672	8.66627	7.88477	8.47462		CXCL2	3.84839	9.01917	7.87698		CXCL2	5.17078	3.29241e-07	5.27265e-06	4.02859	4.06292e-06	6.09854e-05	-1.1422	0.08034	0.380075
5830453J16RIK	0.669187	3.64753	0.491733	1.42531	0.973822	4.55038	6.65589	7.2121	6.09378	6.44759	7.35471	5.09712	5.10509	6.01331	6.73343	6.25718	7.77305		5830453J16RIK	1.95966	6.75281	6.1632		5830453J16RIK	4.79315	5.01808e-06	4.25812e-05	4.20354	1.32329e-05	0.000162878	-0.589618	0.415655	0.709293
CD72	3.49388	2.93088	4.98834	3.56287	6.11974	5.6182	9.87725	9.16103	9.23026	9.55462	9.62612	8.57607	8.72941	8.45998	9.57148	9.19777	9.53758		CD72	4.45232	9.48986	9.01205		CD72	5.03754	2.37291e-08	6.55603e-07	4.55973	4.80576e-08	1.56111e-06	-0.477809	0.342626	0.655125
AI661384	1.58339	4.21161	1.67175	4.38958	2.14386	1.37423	7.70116	7.23282	7.16741	6.49197	7.95708	6.3048	6.94303	6.80832	7.48674	7.29153	8.44627		AI661384	2.5624	7.31009	7.21345		AI661384	4.74768	3.47659e-07	5.51546e-06	4.65104	2.44767e-07	5.90336e-06	-0.0966427	0.86591	0.953808
MKI67	3.05467	4.22146	5.44338	5.46111	3.88465	5.22964	10.3569	9.25411	9.51442	9.69707	9.76128	8.85164	8.50155	8.42418	9.93427	9.27031	9.53792		MKI67	4.54915	9.71676	9.08664		MKI67	5.16761	1.96997e-09	9.47135e-08	4.53749	6.2735e-09	2.87198e-07	-0.630116	0.15246	0.476122
CCL2	5.90091	5.55928	5.63899	5.16722	5.21217	5.82296	10.9756	10.8405	10.1697	9.711	11.6576	10.0663	9.17321	9.1574	11.3526	10.3905	10.7346		CCL2	5.55026	10.6709	10.1458		CCL2	5.12062	9.86188e-10	5.5617e-08	4.59552	2.3312e-09	1.31505e-07	-0.525104	0.203191	0.535742
FGA	1.6974	1.28026	5.15155	5.2188	8.47562	4.89628	8.30496	3.08773	4.2017	4.45595	4.27997	6.18007	9.74047	1.65941	2.56976	6.10504	3.0919		FGA	4.45332	4.86606	4.89111		FGA	0.412742	0.788564	0.85201	0.437792	0.765511	0.848438	0.0250503	0.986999	0.995192
MNDAL	6.43738	6.63956	6.25757	6.88114	6.82714	7.10954	12.2079	11.5439	11.6145	11.616	12.226	10.9472	10.5869	11.2446	11.9169	11.5221	12.1628		MNDAL	6.69205	11.8416	11.3968		MNDAL	5.1496	1.65172e-12	5.42849e-10	4.70471	3.12763e-12	9.32704e-10	-0.444884	0.103396	0.413627
MUP1	6.39689	5.76964	5.96596	8.75363	12.8125	9.45498	9.46412	6.34746	5.653	10.9343	5.74117	8.6145	12.6256	6.04612	6.71326	6.31907	5.95404		MUP1	8.19227	7.62801	7.71209		MUP1	-0.564267	0.710885	0.792592	-0.480178	0.740661	0.831613	0.0840884	0.955851	0.984727
MUP2	6.39689	5.76964	5.96596	8.75363	12.8125	9.45498	9.46412	6.34746	5.653	10.9343	5.74117	8.6145	12.6256	6.04612	6.71326	6.31907	5.95404		MUP2	8.19227	7.62801	7.71209		MUP2	-0.564267	0.710885	0.792592	-0.480178	0.740661	0.831613	0.0840884	0.955851	0.984727
MUP9	6.39689	5.76964	5.96596	8.75363	12.8125	9.45498	9.46412	6.34746	5.653	10.9343	5.74117	8.6145	12.6256	6.04612	6.71326	6.31907	5.95404		MUP9	8.19227	7.62801	7.71209		MUP9	-0.564267	0.710885	0.792592	-0.480178	0.740661	0.831613	0.0840884	0.955851	0.984727
MUP10	6.39689	5.76964	5.96596	8.75363	12.8125	9.45498	9.46412	6.34746	5.653	10.9343	5.74117	8.6145	12.6256	6.04612	6.71326	6.31907	5.95404		MUP10	8.19227	7.62801	7.71209		MUP10	-0.564267	0.710885	0.792592	-0.480178	0.740661	0.831613	0.0840884	0.955851	0.984727
MUP12	6.39689	5.76964	5.96596	8.75363	12.8125	9.45498	9.46412	6.34746	5.653	10.9343	5.74117	8.6145	12.6256	6.04612	6.71326	6.31907	5.95404		MUP12	8.19227	7.62801	7.71209		MUP12	-0.564267	0.710885	0.792592	-0.480178	0.740661	0.831613	0.0840884	0.955851	0.984727
MUP13	6.39689	5.76964	5.96596	8.75363	12.8125	9.45498	9.46412	6.34746	5.653	10.9343	5.74117	8.6145	12.6256	6.04612	6.71326	6.31907	5.95404		MUP13	8.19227	7.62801	7.71209		MUP13	-0.564267	0.710885	0.792592	-0.480178	0.740661	0.831613	0.0840884	0.955851	0.984727
MUP14	6.39689	5.76964	5.96596	8.75363	12.8125	9.45498	9.46412	6.34746	5.653	10.9343	5.74117	8.6145	12.6256	6.04612	6.71326	6.31907	5.95404		MUP14	8.19227	7.62801	7.71209		MUP14	-0.564267	0.710885	0.792592	-0.480178	0.740661	0.831613	0.0840884	0.955851	0.984727
MUP15	6.39689	5.76964	5.96596	8.75363	12.8125	9.45498	9.46412	6.34746	5.653	10.9343	5.74117	8.6145	12.6256	6.04612	6.71326	6.31907	5.95404		MUP15	8.19227	7.62801	7.71209		MUP15	-0.564267	0.710885	0.792592	-0.480178	0.740661	0.831613	0.0840884	0.955851	0.984727
MUP16	6.39689	5.76964	5.96596	8.75363	12.8125	9.45498	9.46412	6.34746	5.653	10.9343	5.74117	8.6145	12.6256	6.04612	6.71326	6.31907	5.95404		MUP16	8.19227	7.62801	7.71209		MUP16	-0.564267	0.710885	0.792592	-0.480178	0.740661	0.831613	0.0840884	0.955851	0.984727
MUP7	6.39689	5.76964	5.96596	8.75363	12.8125	9.45498	9.46412	6.34746	5.653	10.9343	5.74117	8.6145	12.6256	6.04612	6.71326	6.31907	5.95404		MUP7	8.19227	7.62801	7.71209		MUP7	-0.564267	0.710885	0.792592	-0.480178	0.740661	0.831613	0.0840884	0.955851	0.984727
MUP8	6.39689	5.76964	5.96596	8.75363	12.8125	9.45498	9.46412	6.34746	5.653	10.9343	5.74117	8.6145	12.6256	6.04612	6.71326	6.31907	5.95404		MUP8	8.19227	7.62801	7.71209		MUP8	-0.564267	0.710885	0.792592	-0.480178	0.740661	0.831613	0.0840884	0.955851	0.984727
MUP19	6.39689	5.76964	5.96596	8.75363	12.8125	9.45498	9.46412	6.34746	5.653	10.9343	5.74117	8.6145	12.6256	6.04612	6.71326	6.31907	5.95404		MUP19	8.19227	7.62801	7.71209		MUP19	-0.564267	0.710885	0.792592	-0.480178	0.740661	0.831613	0.0840884	0.955851	0.984727
THBS4	4.55771	3.93643	5.02752	3.98778	5.3791	5.55372	3.83621	1.46342	9.00757	12.3835	5.29362	5.20226	3.37025	4.25993	3.32038	3.74948	4.93906		THBS4	4.74038	6.39686	4.14023		THBS4	1.65648	0.247549	0.355161	-0.600151	0.654298	0.768531	-2.25663	0.121765	0.43912
IFNG	3.36087	1.532	3.32433	5.14331	0.938218	1.77843	6.89271	6.89463	7.07209	6.29695	8.25877	6.70396	7.17532	6.78621	7.5043	6.96627	8.29888		IFNG	2.67953	7.08303	7.23916		IFNG	4.4035	2.72233e-06	2.71986e-05	4.55963	9.85215e-07	1.84948e-05	0.156125	0.803072	0.925748
LGALS3	8.5003	7.90309	8.59286	7.59106	7.89291	7.84141	13.6453	12.9623	12.672	12.392	13.5144	12.5495	12.3614	12.6689	12.8326	12.5331	13.6838		LGALS3	8.05361	13.0372	12.7715		LGALS3	4.98358	6.63936e-12	1.43838e-09	4.71792	7.38121e-12	1.60584e-09	-0.265662	0.345635	0.657186
NLRC5	6.41978	6.39131	6.48273	5.99424	5.93402	6.03036	11.2484	11.1594	10.9579	10.7078	11.7939	10.5188	10.3724	10.7427	11.4501	11.1263	11.6664		NLRC5	6.20874	11.1735	10.9795		NLRC5	4.96475	8.98888e-13	3.59882e-10	4.77072	7.99639e-13	2.93467e-10	-0.194031	0.427302	0.718192
KLRA2	3.38807	4.58398	3.41015	3.98039	4.43366	1.06755	8.81625	8.56084	8.06944	7.55566	9.07142	7.17446	6.4313	7.48079	7.90861	7.70845	9.03		KLRA2	3.4773	8.41472	7.62227		KLRA2	4.93742	2.15769e-07	3.74703e-06	4.14497	1.09697e-06	2.02476e-05	-0.792453	0.179919	0.51017
H2-OA	5.60958	4.73992	5.35092	5.2492	5.74272	4.94627	10.0213	9.7796	9.77101	9.4931	10.9365	10.1344	10.1769	10.1793	10.0258	10.0844	10.7507		H2-OA	5.2731	10.0003	10.2252		H2-OA	4.72721	1.89498e-12	6.04745e-10	4.95214	4.61104e-13	2.11531e-10	0.224924	0.35949	0.66747
SOCS3	6.86318	6.51675	6.29037	5.62859	6.45087	5.80119	11.6621	11.6097	11.067	11.0956	11.878	10.4841	9.8746	9.94691	11.5138	10.9793	11.069		SOCS3	6.25849	11.4625	10.6446		SOCS3	5.204	1.49272e-11	2.45296e-09	4.38613	9.1541e-11	1.03904e-08	-0.817871	0.0155997	0.257114
H2-Q8	7.2435	7.15127	7.05718	7.46951	7.08907	7.34623	12.4446	11.9326	12.0345	11.9296	12.6796	11.4997	11.327	11.9681	12.3084	11.9758	12.6738		H2-Q8	7.22613	12.2042	11.9588		H2-Q8	4.97806	1.60773e-13	9.83398e-11	4.73266	1.67973e-13	1.02744e-10	-0.245402	0.266491	0.591755
LOC68395	7.2435	7.15127	7.05718	7.46951	7.08907	7.34623	12.4446	11.9326	12.0345	11.9296	12.6796	11.4997	11.327	11.9681	12.3084	11.9758	12.6738		LOC68395	7.22613	12.2042	11.9588		LOC68395	4.97806	1.60773e-13	9.83398e-11	4.73266	1.67973e-13	1.02744e-10	-0.245402	0.266491	0.591755
H2-Q6	7.2435	7.15127	7.05718	7.46951	7.08907	7.34623	12.4446	11.9326	12.0345	11.9296	12.6796	11.4997	11.327	11.9681	12.3084	11.9758	12.6738		H2-Q6	7.22613	12.2042	11.9588		H2-Q6	4.97806	1.60773e-13	9.83398e-11	4.73266	1.67973e-13	1.02744e-10	-0.245402	0.266491	0.591755
S100A4	6.67587	6.46166	6.92898	6.49556	7.05021	7.11976	12.1858	11.7754	11.847	11.894	12.1266	11.2537	10.887	10.7879	11.287	11.2409	12.2651		S100A4	6.78868	11.9658	11.2869		S100A4	5.1771	1.16406e-13	8.26856e-11	4.49825	4.73206e-13	2.12653e-10	-0.678849	0.00662433	0.240027
ITGB2	7.50955	7.37457	7.3264	7.56314	7.29024	7.42654	13.0157	12.1088	11.8038	11.7994	12.801	12.0358	11.8423	12.0371	12.3078	12.0864	12.9067		ITGB2	7.41507	12.3057	12.2027		ITGB2	4.89067	4.85549e-13	2.42995e-10	4.78759	3.26428e-13	1.63363e-10	-0.103075	0.653308	0.85516
ICOS	5.09657	5.75762	4.88855	3.19345	5.27552	2.88993	9.81822	9.74327	8.72575	8.48197	9.61722	8.56983	8.45073	8.93468	9.50395	8.86373	9.56231		ICOS	4.51694	9.27729	8.98087		ICOS	4.76035	3.97003e-08	9.77036e-07	4.46393	4.9699e-08	1.5953e-06	-0.296417	0.545032	0.790567
CYP3A41A	1.98182	3.50098	2.45055	4.52179	6.1607	4.61995	7.99581	4.28818	2.90405	1.05627	4.54958	5.16297	9.1551	1.38777	1.21957	3.31902	0.729704		CYP3A41A	3.87263	4.15878	3.49569		CYP3A41A	0.286145	0.847173	0.894798	-0.376945	0.790141	0.866609	-0.66309	0.656016	0.856932
CYP3A41B	1.98182	3.50098	2.45055	4.52179	6.1607	4.61995	7.99581	4.28818	2.90405	1.05627	4.54958	5.16297	9.1551	1.38777	1.21957	3.31902	0.729704		CYP3A41B	3.87263	4.15878	3.49569		CYP3A41B	0.286145	0.847173	0.894798	-0.376945	0.790141	0.866609	-0.66309	0.656016	0.856932
MFAP4	2.62784	3.54141	3.05997	3.20964	2.37723	2.80488	6.35409	6.13156	8.97357	10.9116	3.37104	2.65486	4.0664	4.78381	4.91447	2.9578	5.48351		MFAP4	2.93683	7.14838	4.14347		MFAP4	4.21155	0.000601183	0.00197232	1.20664	0.21638	0.347915	-3.00491	0.00769326	0.241394
FPR1	4.00122	2.1091	4.32424	1.61742	2.13798	1.87763	8.41667	7.17616	7.13006	8.09872	7.89223	6.31196	5.94175	6.21624	6.78642	6.80273	7.78487		FPR1	2.67793	7.74277	6.64066		FPR1	5.06484	2.65107e-08	7.1365e-07	3.96273	3.65762e-07	8.26059e-06	-1.10211	0.0410814	0.320218
APOC2	5.18141	5.03659	5.63193	5.0357	6.32629	5.24885	11.8487	10.135	9.29828	9.28013	10.4718	9.31636	9.16135	9.80897	9.3713	9.06606	11.614		APOC2	5.41013	10.2068	9.723		APOC2	4.79665	5.70616e-08	1.29383e-06	4.31287	1.2471e-07	3.38609e-06	-0.483778	0.344193	0.656486
IL6	2.23713	3.3803	2.11157	3.62662	2.31847	3.90399	7.90263	8.69404	7.35186	7.04147	8.01825	5.89338	2.27748	5.58178	8.0444	6.6467	6.58788		IL6	2.92968	7.80165	5.83861		IL6	4.87197	8.35015e-06	6.26261e-05	2.90893	0.000930544	0.00417724	-1.96305	0.0188038	0.267991
PAH	3.63782	4.77461	1.94546	6.2902	8.25333	5.63725	8.56517	4.08238	3.16229	1.27629	2.32412	7.19281	8.98891	4.89087	5.10954	5.59467	2.30325		PAH	5.08978	3.88205	5.68001		PAH	-1.20773	0.39659	0.514366	0.590229	0.661144	0.774176	1.79796	0.21328	0.54526
IFI209	5.59111	4.88138	6.30196	5.54056	5.9911	5.5729	10.8254	10.3072	10.2445	9.70897	11.3556	9.86767	9.36373	9.82984	10.8773	10.2399	10.964		IFI209	5.6465	10.4883	10.1904		IFI209	4.84181	2.18628e-10	1.82134e-08	4.5439	2.75041e-10	2.53406e-08	-0.297912	0.389603	0.690108
LOC100041877	2.26747	2.8347	2.5042	2.91267	3.00804	2.8461	8.02957	7.67972	7.3808	7.47174	7.95976	6.57408	7.16579	7.38567	7.22905	7.44485	7.94654		LOC100041877	2.72886	7.70432	7.291		LOC100041877	4.97546	1.05358e-13	7.73331e-11	4.56214	1.90234e-13	1.0821e-10	-0.413321	0.0636177	0.353138
SP110	2.26747	2.8347	2.5042	2.91267	3.00804	2.8461	8.02957	7.67972	7.3808	7.47174	7.95976	6.57408	7.16579	7.38567	7.22905	7.44485	7.94654		SP110	2.72886	7.70432	7.291		SP110	4.97546	1.05358e-13	7.73331e-11	4.56214	1.90234e-13	1.0821e-10	-0.413321	0.0636177	0.353138
GBP3	8.03876	7.38942	7.39615	7.47446	7.31369	7.1489	12.4909	12.2866	12.1434	11.623	13.0651	11.9846	11.3091	11.3434	12.7359	12.183	12.6817		GBP3	7.46023	12.3218	12.0396		GBP3	4.86158	2.47939e-11	3.51976e-09	4.5794	2.96529e-11	4.47571e-09	-0.282185	0.347435	0.658868
AHSG	1.72777	1.84582	2.38858	2.64058	8.15172	5.225	8.18948	2.41844	4.37099	1.98348	2.75379	5.23755	8.90071	1.76212	3.55393	4.32661	4.51328		AHSG	3.66325	3.94323	4.7157		AHSG	0.279989	0.847029	0.894798	1.05246	0.450935	0.592634	0.772467	0.596056	0.823383
MPEG1	8.63793	8.60177	8.47833	8.71354	8.61979	8.6738	13.9865	13.3812	13.0023	13.0774	13.9076	13.1855	12.9602	13.2485	13.2395	12.9772	14.1449		MPEG1	8.62086	13.471	13.2926		MPEG1	4.85015	2.305e-13	1.2689e-10	4.67178	1.9764e-13	1.08801e-10	-0.178376	0.413839	0.70751
CSF2RB2	5.50768	5.49185	5.20374	5.18835	5.79236	5.68833	11.1678	10.2165	9.87479	10.0263	11.0606	9.49851	9.27788	9.81701	10.2406	9.74152	10.9028		CSF2RB2	5.47872	10.4692	9.91305		CSF2RB2	4.99049	1.52221e-11	2.48289e-09	4.43433	4.30462e-11	6.15505e-09	-0.556156	0.0730511	0.367785
NGP	6.14534	5.55192	6.07466	8.57892	7.12172	6.64459	12.3289	10.4545	11.6754	11.3543	10.2105	10.273	10.8642	10.8858	12.0306	11.7208	11.0423		NGP	6.68619	11.2047	11.1361		NGP	4.51853	1.71992e-07	3.13358e-06	4.44992	1.12262e-07	3.11729e-06	-0.0686107	0.894207	0.964539
MS4A7	5.9845	6.39239	6.10888	6.33515	4.13017	6.21252	11.4064	10.4293	10.4314	10.3629	10.7773	10.1968	9.85575	10.4712	9.55268	9.54613	11.5468		MS4A7	5.8606	10.6815	10.1949		MS4A7	4.82086	5.14792e-09	1.98194e-07	4.33431	1.16508e-08	4.70735e-07	-0.486556	0.262254	0.589856
PSMB9	6.75061	7.01243	7.26899	7.31221	6.93071	6.93759	12.0266	11.6444	11.6663	11.1565	12.5691	11.5247	11.0578	11.3055	12.1496	11.6572	12.3281		PSMB9	7.03542	11.8126	11.6705		PSMB9	4.77716	3.01435e-12	8.29701e-10	4.63504	2.32242e-12	7.30566e-10	-0.142123	0.575263	0.810186
A530040E14RIK	5.9989	3.89009	4.26291	4.62392	4.51371	3.73916	9.80668	8.95692	9.01264	8.46058	9.65195	8.8712	8.38288	8.83325	9.38565	8.69091	10.0357		A530040E14RIK	4.50478	9.17776	9.03326		A530040E14RIK	4.67297	2.56874e-09	1.15201e-07	4.52848	2.04155e-09	1.18928e-07	-0.144496	0.713099	0.885493
C130026I21RIK	5.9989	3.89009	4.26291	4.62392	4.51371	3.73916	9.80668	8.95692	9.01264	8.46058	9.65195	8.8712	8.38288	8.83325	9.38565	8.69091	10.0357		C130026I21RIK	4.50478	9.17776	9.03326		C130026I21RIK	4.67297	2.56874e-09	1.15201e-07	4.52848	2.04155e-09	1.18928e-07	-0.144496	0.713099	0.885493
BATF	3.79059	3.18955	2.66318	6.79566	3.44726	2.88393	8.77817	8.20132	7.9558	8.08675	8.78079	7.71545	7.31358	7.55602	8.322	8.15804	8.73342		BATF	3.79503	8.36057	7.96642		BATF	4.56554	6.60049e-07	8.94968e-06	4.17139	1.12815e-06	2.07708e-05	-0.394147	0.498858	0.762889
PCK1	1.30307	4.66072	3.01692	5.30456	7.55576	5.19369	8.36338	1.73855	1.45594	5.25473	1.97156	7.41802	8.38909	3.76011	4.54351	3.51885	4.33142		PCK1	4.50579	3.75683	5.32683		PCK1	-0.748954	0.593854	0.696382	0.821046	0.540403	0.673291	1.57	0.271028	0.596596
CD19	1.37199	1.67478	1.85211	1.82009	1.704	1.87792	8.02777	2.67877	7.01634	4.19837	6.30402	2.28685	1.92996	6.41807	6.91262	4.80449	2.62478		CD19	1.71681	5.64505	4.1628		CD19	3.92824	0.00135738	0.0040201	2.44598	0.0220744	0.0555519	-1.48226	0.16171	0.487386
IL2RB	2.36466	3.85415	3.39754	3.03704	5.85258	4.17104	8.60703	8.52659	8.44797	7.80338	8.83734	7.90212	7.58502	7.62996	8.54477	8.07733	8.75775		IL2RB	3.7795	8.44446	8.08282		IL2RB	4.66496	3.10206e-08	8.02671e-07	4.30332	4.85146e-08	1.57075e-06	-0.361637	0.444547	0.72877
ORM1	1.94536	1.13877	2.17067	2.72851	5.69726	1.82282	7.80321	4.27415	5.76286	4.67482	6.43523	6.34361	9.37605	5.6209	4.63131	3.48737	7.17577		ORM1	2.5839	5.79005	6.10583		ORM1	3.20616	0.00563252	0.0138604	3.52193	0.00203772	0.00784176	0.315778	0.756069	0.906999
PTPRC	7.30265	7.53996	7.55881	8.00341	7.65304	7.87357	12.9274	12.3444	12.0784	12.0791	12.7541	11.869	11.7578	12.0156	12.4975	12.2574	12.8008		PTPRC	7.65524	12.4367	12.1997		PTPRC	4.78144	1.82658e-13	1.08706e-10	4.54444	1.91653e-13	1.0821e-10	-0.236998	0.267866	0.593202
C1RA	6.13637	4.99699	6.71168	6.57335	5.52434	6.18797	11.1494	10.6024	10.8565	10.5756	11.221	9.7868	9.60748	10.198	10.7313	10.3539	11.2592		C1RA	6.02178	10.881	10.3228		C1RA	4.85918	1.15351e-10	1.09015e-08	4.30101	3.3938e-10	3.02557e-08	-0.558168	0.104064	0.414886
NEB	2.80912	3.81846	3.64941	4.7449	1.26386	4.12082	5.82282	5.02613	7.97565	11.8192	7.62664	5.74165	4.60892	5.47143	5.53485	5.21644	4.70788		NEB	3.40109	7.6541	5.21353		NEB	4.253	0.000325477	0.00117338	1.81243	0.0575006	0.121993	-2.44057	0.018394	0.267991
RASAL3	4.82254	2.5276	5.97348	5.49281	3.42608	6.29957	9.76233	9.02994	8.89614	8.84892	9.12991	8.93813	8.90551	9.01514	9.12209	9.07965	9.44542		RASAL3	4.75701	9.13345	9.08432		RASAL3	4.37643	4.75122e-07	6.96087e-06	4.32731	2.97541e-07	6.93317e-06	-0.0491237	0.927569	0.9761
CTLA4	5.10688	2.3191	4.99807	4.49235	4.07604	4.15696	9.65023	9.04893	8.50261	8.43708	8.92855	7.41801	7.49181	8.05566	9.44597	8.54926	8.9242		CTLA4	4.19157	8.91348	8.31415		CTLA4	4.72192	3.54141e-08	8.93264e-07	4.12258	1.15322e-07	3.19018e-06	-0.599332	0.222099	0.553192
CRYBG1	4.28395	1.85073	4.97405	1.43885	2.79975	4.63198	7.80887	7.52946	7.89119	7.57232	8.52497	6.81131	6.65375	6.89926	7.56796	7.67358	8.4313		CRYBG1	3.32988	7.86536	7.33953		CRYBG1	4.53547	9.66217e-07	1.22347e-05	4.00964	2.45625e-06	4.00642e-05	-0.525833	0.380697	0.683645
SERPINA1C	5.43395	5.07098	5.26625	8.01177	10.8506	7.26065	10.4657	5.14743	4.85062	5.16952	4.53676	8.70863	11.5057	5.79763	5.20277	5.84462	5.65971		SERPINA1C	6.98236	6.034	7.11984		SERPINA1C	-0.948368	0.502933	0.615768	0.137477	0.918289	0.951543	1.08584	0.444125	0.728715
WFDC17	6.61164	5.78125	6.37861	6.96372	6.76714	6.97189	12.6945	11.1721	10.4191	10.5128	12.0265	10.5284	10.1814	10.4128	10.5634	10.034	12.214		WFDC17	6.57904	11.365	10.6557		WFDC17	4.78599	1.05361e-08	3.54205e-07	4.07662	4.91901e-08	1.58358e-06	-0.709364	0.124772	0.443356
BCL3	5.21559	4.78742	4.94799	3.25914	2.19594	4.98679	9.29509	8.95891	8.76677	8.67109	9.24398	8.09261	7.6226	8.35337	8.84641	8.43993	8.42638		BCL3	4.23215	8.98717	8.29688		BCL3	4.75502	1.88146e-08	5.4874e-07	4.06474	8.24369e-08	2.41712e-06	-0.690285	0.147647	0.470497
GZMB	3.12572	2.40624	3.61136	5.17283	5.20536	4.38621	8.87087	7.85932	9.2705	7.55301	9.35009	8.09421	7.04423	7.28173	9.09916	7.9265	8.44575		GZMB	3.98462	8.58076	7.98193		GZMB	4.59614	2.70783e-07	4.49671e-06	3.99731	8.76609e-07	1.68585e-05	-0.598828	0.279634	0.604391
CCL6	7.1408	7.09721	7.69427	7.49635	7.7347	7.34412	13.305	12.0562	11.6545	11.1017	13.2642	10.8599	10.3882	10.6081	11.7788	11.1298	12.9287		CCL6	7.41791	12.2763	11.2823		CCL6	4.8584	1.43407e-08	4.51117e-07	3.86435	1.64749e-07	4.26796e-06	-0.994053	0.0441156	0.322854
CD36	4.73139	4.02158	5.45027	4.53381	4.58751	3.16276	8.42739	8.65046	8.82549	9.79878	9.94803	8.35269	8.03582	7.90861	9.37832	8.68053	9.24254		CD36	4.41455	9.13003	8.59975		CD36	4.71548	4.02796e-09	1.61667e-07	4.1852	1.09324e-08	4.46785e-07	-0.53028	0.206252	0.538427
IL7R	4.6186	5.70684	5.76673	5.44372	5.30403	5.52068	10.9719	10.1071	9.65016	9.38049	10.5069	9.3146	9.33115	9.39513	10.0288	9.70309	10.5603		IL7R	5.39343	10.1233	9.72217		IL7R	4.72987	5.82316e-11	6.28559e-09	4.32874	1.06013e-10	1.17051e-08	-0.401133	0.200855	0.533504
OLR1	3.46024	5.03575	1.28791	4.0697	3.03868	1.69737	8.25993	7.83402	7.48018	6.93251	8.55804	6.47972	6.65982	5.98856	7.49161	6.74366	7.35496		OLR1	3.09828	7.81294	6.78639		OLR1	4.71466	3.72145e-07	5.82006e-06	3.68811	4.33578e-06	6.4553e-05	-1.02655	0.087044	0.388721
MB	5.95531	5.29902	3.10158	8.10605	6.18479	5.6933	6.02006	6.33296	9.91693	13.6685	7.86771	5.68679	6.48851	6.30686	6.49437	5.2993	6.8267		MB	5.72334	8.76124	6.18375		MB	3.0379	0.0167271	0.0360543	0.460411	0.67587	0.783958	-2.57749	0.0375149	0.314098
POSTN	6.41055	6.5376	6.15733	6.69969	5.92569	6.36224	9.14677	9.6428	12.6534	14.2175	9.49406	9.06888	7.77858	8.72123	8.34931	8.30837	9.42508		POSTN	6.34885	11.0309	8.60857		POSTN	4.68205	1.06111e-05	7.4857e-05	2.25972	0.00543742	0.0175047	-2.42232	0.00468905	0.231813
CXCR4	5.49553	5.9935	5.93277	6.07363	5.77534	5.02276	11.3917	10.5716	9.77709	9.78911	10.527	9.57973	9.43747	9.8268	10.2093	9.63954	11.1558		CXCR4	5.71559	10.4113	9.97478		CXCR4	4.69572	2.89786e-10	2.2548e-08	4.2592	5.9495e-10	4.67773e-08	-0.436518	0.208759	0.541254
TRAF3IP3	1.49655	2.78211	2.17608	2.2786	4.25541	2.73961	7.60565	6.69636	6.84761	7.0962	7.54441	6.34457	6.50395	7.20328	7.36614	7.04785	7.32071		TRAF3IP3	2.62139	7.15804	6.96442		TRAF3IP3	4.53665	2.72312e-09	1.20166e-07	4.34302	2.5723e-09	1.42317e-07	-0.193628	0.613956	0.834425
IGHG	1.93019	2.61395	4.21154	4.90397	2.87381	3.84067	8.26718	8.1391	7.32937	6.95633	8.93293	6.46734	8.94913	7.60337	7.13218	6.76675	6.92927		IGHG	3.39569	7.92498	7.30801		IGHG	4.52929	4.44123e-07	6.66638e-06	3.91232	1.53966e-06	2.70146e-05	-0.616977	0.276794	0.601322
FPR2	6.20001	6.03555	6.17069	6.21642	5.98701	5.71623	11.0958	10.3032	9.75219	9.97888	11.7772	9.60619	9.63148	10.0163	10.6994	10.351	11.568		FPR2	6.05432	10.5815	10.3121		FPR2	4.52714	2.42577e-09	1.10821e-07	4.25774	2.94304e-09	1.61209e-07	-0.269399	0.480051	0.750389
SLFN9	3.28467	4.90603	3.0359	3.98589	4.63966	3.33329	8.6654	8.2095	8.43726	8.40824	8.60972	8.18689	7.66212	7.9398	8.60004	7.95053	8.61251		SLFN9	3.86424	8.46602	8.15865		SLFN9	4.60178	1.14141e-10	1.08335e-08	4.29441	1.56046e-10	1.5982e-08	-0.307375	0.33041	0.64546
AMBP	2.63035	4.76098	4.08358	5.19519	8.23002	5.58018	8.52921	4.88574	1.49686	3.97278	4.62271	6.48701	9.63959	4.01158	3.46869	1.84077	4.5426		AMBP	5.08005	4.70146	4.99837		AMBP	-0.378592	0.78679	0.851106	-0.0816775	0.951142	0.970266	0.296914	0.83193	0.939087
IGHV14-2	4.14078	2.33798	2.5037	3.16791	4.15547	1.64339	8.96303	5.90165	7.81171	7.01469	7.19526	4.71612	5.11424	7.51046	7.85883	7.36583	6.43902		IGHV14-2	2.99154	7.37727	6.50075		IGHV14-2	4.38573	7.9306e-06	6.04262e-05	3.50921	5.53696e-05	0.00048789	-0.876517	0.21032	0.542555
ASPN	5.0819	5.31417	6.47188	5.72714	5.96284	6.36864	5.63331	7.56064	11.0999	12.2768	6.14758	6.83997	2.90147	4.97552	6.30263	7.51939	8.48359		ASPN	5.8211	8.54365	6.17043		ASPN	2.72256	0.0326676	0.0644996	0.34933	0.756495	0.842464	-2.37323	0.0582605	0.344458
GBP7	8.16638	8.0983	8.20362	8.0375	7.89876	8.47116	12.8678	12.5826	12.5325	12.1346	13.3124	12.5126	12.0735	12.2395	13.2166	12.5368	12.9733		GBP7	8.14595	12.686	12.592		GBP7	4.54003	7.94102e-13	3.29927e-10	4.44609	5.31141e-13	2.29328e-10	-0.093943	0.669422	0.863579
SLFN2	6.66581	6.33591	7.33433	6.98778	6.49794	6.76228	11.8355	11.055	10.9685	10.8762	11.9478	10.8747	10.5981	10.6324	11.4016	10.6981	12.2188		SLFN2	6.76401	11.3366	11.0706		SLFN2	4.57257	9.15529e-11	8.95998e-09	4.30658	1.09522e-10	1.19774e-08	-0.265993	0.387893	0.68882
MAP4K1	3.13051	3.32024	4.05587	3.89557	3.60365	2.71598	8.57661	8.04706	8.15225	7.64415	8.44178	6.9243	6.20518	7.56303	7.88978	7.86675	8.48975		MAP4K1	3.45364	8.17237	7.4898		MAP4K1	4.71873	5.24467e-10	3.52096e-08	4.03616	2.46632e-09	1.38189e-07	-0.682571	0.0683923	0.361476
PLBD1	6.31248	5.30561	6.67678	5.65455	6.13242	5.71556	11.0796	10.2652	10.627	10.1108	10.9835	9.83554	9.51529	9.9813	10.5139	10.4577	10.8582		PLBD1	5.96623	10.6132	10.1937		PLBD1	4.64696	2.65461e-11	3.72322e-09	4.22743	5.29614e-11	7.32195e-09	-0.419538	0.153646	0.477247
CTSC	8.98814	8.37909	8.87627	8.73139	8.66388	8.68205	13.6112	13.1296	12.8422	12.8071	13.7895	12.9893	12.7408	12.8273	13.6832	13.1052	13.5697		CTSC	8.72014	13.2359	13.1526		CTSC	4.51578	5.55327e-13	2.65833e-10	4.43245	3.58658e-13	1.75503e-10	-0.0833302	0.696461	0.877307
SLAMF6	3.48005	2.09179	1.72563	4.84836	5.18926	4.80118	8.59688	7.78854	7.33248	7.18015	8.23671	7.70982	7.58141	7.72876	8.05366	7.79652	7.90587		SLAMF6	3.68938	7.82695	7.796		SLAMF6	4.13757	1.5647e-06	1.78892e-05	4.10663	9.49534e-07	1.80054e-05	-0.0309449	0.956062	0.984727
CCL8	6.14178	6.99293	6.96413	6.32516	6.59398	6.22938	11.7855	10.514	11.5826	11.5214	11.1317	9.92705	9.59537	10.2477	10.7353	10.4654	11.7971		CCL8	6.54123	11.3071	10.4613		CCL8	4.76583	2.47483e-10	1.97448e-08	3.92009	2.05407e-09	1.19342e-07	-0.845738	0.0226117	0.280829
LMOD2	1.43668	1.26423	2.62333	4.61466	3.61715	1.35403	2.06331	4.27554	6.91441	9.66454	6.12952	5.43909	4.68376	5.04988	2.67056	4.55742	4.9251		LMOD2	2.48501	5.80947	4.5543		LMOD2	3.32445	0.00635989	0.0154013	2.06929	0.0568342	0.120882	-1.25516	0.251937	0.578857
SLFN8	5.68239	5.18454	5.87881	5.48649	4.54971	5.87095	10.2956	9.91918	9.67233	9.53744	10.5877	9.46119	8.98167	9.20298	10.3201	9.60287	10.3816		SLFN8	5.44215	10.0024	9.65841		SLFN8	4.56028	9.84391e-11	9.54903e-09	4.21626	1.54156e-10	1.59366e-08	-0.34402	0.269006	0.594851
GM38448	2.37243	1.96512	4.01019	2.76415	2.97387	2.65756	7.78551	7.48468	6.99916	7.03378	7.16818	6.30655	6.43476	6.70443	7.17335	7.30319	8.02134		GM38448	2.79055	7.29426	6.9906		GM38448	4.50371	8.17425e-10	4.95859e-08	4.20005	1.12169e-09	7.67071e-08	-0.303659	0.38962	0.690108
TLR12	2.37951	2.42572	2.34341	2.01563	2.46188	2.1194	6.54587	6.64638	6.20094	6.8646	7.17682	6.38834	5.56226	6.06857	7.12285	3.22676	7.84115		TLR12	2.29093	6.68692	6.03499		TLR12	4.396	9.45755e-07	1.2024e-05	3.74406	3.77298e-06	5.74161e-05	-0.651936	0.265115	0.591604
CES1C	2.63032	2.25006	2.39916	3.40168	7.80788	3.00837	7.42438	2.11248	4.36683	1.72735	2.6575	5.01394	8.41284	2.76953	1.81188	2.90079	1.54272		CES1C	3.58291	3.65771	3.74195		CES1C	0.0747947	0.956718	0.970066	0.159038	0.903682	0.943843	0.0842436	0.951257	0.983888
TENT5C	5.70463	5.74737	5.31381	6.4176	6.42456	6.26643	11.4111	10.0856	9.52416	10.1186	10.7219	9.95956	9.83612	9.88933	10.1931	10.0081	11.5551		TENT5C	5.97907	10.3723	10.2402		TENT5C	4.39321	1.92896e-09	9.34131e-08	4.26114	1.51266e-09	9.76795e-08	-0.132071	0.715257	0.886373
HK3	5.79178	5.42941	6.2987	6.56502	5.76688	5.80024	10.792	10.4643	10.0485	9.96825	11.3204	9.75263	9.68453	9.71694	10.5136	10.0489	11.0103		HK3	5.94201	10.5187	10.1212		HK3	4.57668	6.42413e-11	6.80796e-09	4.17914	1.20787e-10	1.29743e-08	-0.39753	0.193557	0.525239
SLA	5.74777	5.79548	6.1783	6.27332	5.82509	5.97336	10.9781	9.90842	10.4058	9.97309	11.2457	9.80801	9.63629	9.80165	10.5135	10.3329	11.1145		SLA	5.96555	10.5022	10.2011		SLA	4.53666	3.9076e-11	5.00264e-09	4.23559	5.32022e-11	7.32195e-09	-0.301069	0.299184	0.621349
ACTA1	6.5889	6.53505	6.96829	9.67313	7.97513	7.43985	7.05385	6.02357	12.0524	14.4557	10.6565	6.96364	7.9848	7.76049	8.66698	7.79656	7.73324		ACTA1	7.53006	10.0484	7.81762		ACTA1	2.51833	0.0467947	0.0885012	0.287561	0.799285	0.873288	-2.23077	0.0743382	0.369534
ATP6V0D2	3.02299	4.98062	2.82146	5.87446	4.23074	5.13707	10.1622	7.89856	8.34159	7.70433	9.05029	7.84249	7.5816	7.98531	7.17782	7.53964	9.89424		ATP6V0D2	4.34456	8.63139	8.00352		ATP6V0D2	4.28684	4.02268e-06	3.60372e-05	3.65896	1.45716e-05	0.000176066	-0.627877	0.325901	0.642706
IRF8	6.75412	6.47495	7.10875	6.62598	7.00838	6.93318	11.669	11.3836	10.8543	10.8068	11.792	10.86	10.6617	11.1475	11.3044	10.9831	11.9047		IRF8	6.81756	11.3011	11.1436		IRF8	4.48357	1.82526e-12	5.91063e-10	4.32601	1.52773e-12	5.17548e-10	-0.157553	0.494806	0.760642
FAM167B	3.57549	3.53111	2.61538	2.12396	4.68573	2.23382	7.60507	7.42831	6.59754	7.50984	8.34574	7.42129	7.46534	7.19651	6.88221	6.83569	7.80598		FAM167B	3.12758	7.4973	7.26784		FAM167B	4.36972	1.63226e-08	4.93037e-07	4.14026	1.77945e-08	6.72101e-07	-0.229462	0.585488	0.816419
TAP1	6.71596	6.36493	7.15051	6.70472	7.10149	7.00849	11.3153	11.3187	11.1865	10.7231	12.0458	10.9593	10.6937	10.8782	11.5175	10.9711	11.8926		TAP1	6.84101	11.3179	11.1521		TAP1	4.47687	5.36979e-12	1.2317e-09	4.31106	4.6326e-12	1.16011e-09	-0.165805	0.503152	0.76518
CD247	4.42456	1.62551	4.70604	4.01603	2.21253	3.82717	8.24089	7.57844	7.47285	6.99894	7.96262	6.92146	7.8378	7.37775	8.03855	7.6814	7.89866		CD247	3.46864	7.65075	7.62594		CD247	4.18211	2.18911e-07	3.79263e-06	4.1573	1.26602e-07	3.43322e-06	-0.0248114	0.959308	0.986307
IFI27L2A	7.18082	6.61148	7.07315	7.38782	6.60055	7.38728	11.5977	11.5113	11.3232	10.6588	11.9755	11.3693	10.3695	10.3599	12.2217	11.4169	12.048		IFI27L2A	7.04018	11.4133	11.2975		IFI27L2A	4.37313	1.01088e-09	5.66402e-08	4.25736	7.50516e-10	5.5686e-08	-0.115773	0.736648	0.897997
SLFN3	0.548262	3.66313	1.86959	4.63157	2.34627	4.00015	7.78432	6.59806	7.06535	6.86731	7.33865	5.15953	5.88947	5.55425	7.87354	7.16913	6.2314		SLFN3	2.84316	7.13074	6.31289		SLFN3	4.28758	7.06864e-06	5.52936e-05	3.46972	4.4227e-05	0.000415477	-0.817853	0.226421	0.558092
MS4A4C	5.8831	5.82736	4.90141	5.69216	5.6604	5.81055	10.2463	9.93588	9.95393	9.23572	11.0538	9.52016	9.23933	9.29031	10.717	9.73261	10.4394		MS4A4C	5.62916	10.0851	9.82313		MS4A4C	4.45595	3.81201e-10	2.72534e-08	4.19397	4.59322e-10	3.92026e-08	-0.261976	0.42804	0.718789
SERPINA3K	4.70825	4.83187	3.84291	6.83484	9.79751	5.87694	9.67755	4.54787	4.2088	4.35975	4.36219	7.0394	10.5611	5.01389	4.21047	4.72954	4.42073		SERPINA3K	5.98206	5.43123	5.99586		SERPINA3K	-0.550823	0.685985	0.773644	0.0138026	0.991499	0.994933	0.564625	0.678593	0.867647
TRAT1	2.82383	2.32059	3.58137	1.35453	0.597732	3.63761	7.44337	6.89133	6.20383	6.13541	7.15293	5.79963	5.40219	5.62653	6.9619	6.84375	6.59853		TRAT1	2.38594	6.76538	6.20542		TRAT1	4.37943	3.00056e-07	4.87979e-06	3.81948	9.34935e-07	1.77783e-05	-0.559956	0.292043	0.615189
TNNT1	3.07525	4.86933	3.69951	5.86897	5.36364	5.07442	5.30318	4.5238	9.26096	12.3294	5.8386	5.62195	5.26934	5.99389	5.9802	3.4947	6.66797		TNNT1	4.65852	7.4512	5.50468		TNNT1	2.79268	0.0259632	0.0529801	0.846155	0.445821	0.587758	-1.94652	0.10608	0.418151
CD48	6.3088	6.35937	6.23559	5.40838	6.27867	5.7911	11.3318	10.1928	10.1695	10.0112	10.8175	10.1721	10.1793	10.2069	10.3149	10.0184	11.0674		CD48	6.06365	10.5046	10.3265		CD48	4.4409	1.3247e-11	2.22671e-09	4.26285	1.19889e-11	2.27455e-09	-0.178048	0.495337	0.760814
SMPX	4.18863	4.02147	4.44881	6.18602	4.40532	4.57653	1.996	5.01346	8.67361	11.5699	5.88145	5.14524	4.26428	4.68637	5.77348	4.46504	2.83895		SMPX	4.6378	6.62689	4.52889		SMPX	1.98909	0.118344	0.193807	-0.108904	0.925578	0.955551	-2.09799	0.100953	0.408802
ESCO2	4.02164	1.12659	0.487861	0.719003	1.68274	0.895901	6.43083	4.69457	5.81726	6.00484	5.97558	4.80474	5.28357	4.2557	5.76403	5.98793	5.62351		ESCO2	1.48896	5.78461	5.28658		ESCO2	4.29566	7.68921e-07	1.01724e-05	3.79762	1.96802e-06	3.32076e-05	-0.498037	0.372241	0.676927
TLR1	3.63646	4.68056	4.33617	4.76123	5.10732	5.16852	9.87564	8.95318	8.70426	8.86214	9.33065	8.17331	8.17402	8.63792	8.87434	8.63274	9.67677		TLR1	4.61504	9.14517	8.69485		TLR1	4.53013	1.91546e-10	1.64035e-08	4.0798	4.37073e-10	3.78911e-08	-0.450326	0.168874	0.496409
GM6377	2.7625	2.6852	0.551542	1.18078	1.3889	3.74454	7.32922	6.98188	5.80041	5.85057	6.93721	5.46158	4.73469	3.88201	5.86991	6.16496	6.13707		GM6377	2.05224	6.57986	5.37504		GM6377	4.52762	6.3175e-07	8.6512e-06	3.3228	1.47045e-05	0.00017713	-1.20482	0.0484344	0.327608
GPR35	4.58123	3.3833	2.86505	3.49088	4.96265	5.14678	9.31876	8.56732	7.82644	7.68081	8.96732	8.05812	7.25595	7.63414	8.41712	7.95887	8.73005		GPR35	4.07165	8.47213	8.00904		GPR35	4.40048	3.02929e-08	7.88708e-07	3.9374	7.13806e-08	2.15722e-06	-0.463086	0.302361	0.623933
BUB1	1.28432	4.00795	2.3236	1.55597	4.05745	2.41245	7.65939	6.35861	6.50642	7.267	6.65461	6.13479	6.14097	5.16095	7.40891	7.05548	6.7103		BUB1	2.60696	6.88921	6.43523		BUB1	4.28225	5.01206e-07	7.26055e-06	3.82828	1.13009e-06	2.07891e-05	-0.453974	0.398101	0.696069
SKA1	4.8039	0.33724	4.7185	1.32444	0.568139	1.40754	6.78163	5.58129	6.64044	5.65661	6.34435	4.80809	5.02582	3.07631	5.8694	5.09735	6.09945		SKA1	2.19329	6.20086	4.99607		SKA1	4.00757	0.000156215	0.000637246	2.80278	0.00232576	0.00875668	-1.20479	0.156293	0.481407
OASL2	7.06159	6.97705	6.89593	6.83162	6.69427	6.38321	11.1117	11.041	11.0068	10.5843	12.0412	10.9178	10.0427	10.2716	11.9168	11.1511	11.7506		OASL2	6.80728	11.157	11.0084		OASL2	4.34971	5.59853e-10	3.67999e-08	4.20115	4.65027e-10	3.93842e-08	-0.148562	0.651657	0.854289
SERPINE1	4.38502	3.46178	5.38102	5.39333	3.08163	6.26466	9.44881	9.43903	8.21593	8.90943	9.52046	7.78849	7.6715	8.0964	8.67767	8.23011	9.31501		SERPINE1	4.66124	9.10673	8.29653		SERPINE1	4.44549	2.03346e-07	3.58501e-06	3.63529	1.43684e-06	2.54539e-05	-0.810202	0.129329	0.45082
CYP3A25	1.35336	0.795556	1.24263	2.52608	7.14372	3.61865	6.55423	1.26452	1.53418	1.26608	2.45999	1.35812	6.73087	1.67027	1.32639	1.32673	0.891713		CYP3A25	2.78	2.6158	2.21735		CYP3A25	-0.164199	0.902326	0.934363	-0.56265	0.660118	0.773345	-0.39845	0.76613	0.911484
SLAMF7	3.5121	4.29779	5.92575	4.24756	4.3195	3.49352	8.83819	8.36137	7.81524	8.09766	9.28543	7.79747	7.94222	8.30083	8.48877	8.12648	9.73057		SLAMF7	4.29937	8.47958	8.39772		SLAMF7	4.18021	5.30232e-08	1.22131e-06	4.09835	3.63867e-08	1.21768e-06	-0.0818527	0.851419	0.947695
CXCL3	4.24739	3.0837	1.75422	1.76727	1.20104	2.69513	6.45283	8.10497	6.46746	6.81799	7.54784	4.83397	5.62749	4.50549	6.47799	5.96592	6.32123		CXCL3	2.45813	7.07822	5.62201		CXCL3	4.62009	1.92992e-07	3.42717e-06	3.16389	1.13523e-05	0.000143747	-1.45621	0.0136325	0.253788
MYBPH	5.0355	3.43869	3.45238	3.42268	1.66028	2.34277	5.09468	5.31679	8.0069	9.49512	5.97701	5.78641	1.61172	2.48133	5.23793	6.00683	3.87124		MYBPH	3.22538	6.7781	4.16591		MYBPH	3.55272	0.00180322	0.00514251	0.940527	0.312802	0.455941	-2.61219	0.0141637	0.253788
F7	5.12047	4.49778	5.03039	4.79302	6.04774	4.90719	10.7472	8.92553	8.43309	8.25687	10.3722	8.05822	8.36354	8.44873	8.58421	8.70463	10.7289		F7	5.0661	9.34698	8.8147		F7	4.28088	4.43968e-07	6.66638e-06	3.7486	1.29961e-06	2.34376e-05	-0.532277	0.3193	0.638543
CYTH4	5.33353	5.75073	5.47624	5.74871	5.69012	6.39905	10.6628	10.2799	9.62494	10.0475	10.5407	9.11333	9.48111	9.46743	10.037	9.78168	10.7714		CYTH4	5.73307	10.2312	9.77532		CYTH4	4.49812	2.79421e-11	3.89421e-09	4.04226	6.66762e-11	8.54264e-09	-0.455859	0.113345	0.425768
SLFN10-PS	1.71221	1.28959	3.45784	3.38444	2.67853	1.19957	7.16379	6.27539	6.36374	6.77836	7.36029	5.32815	5.28342	4.85293	6.54505	5.93363	7.06329		SLFN10-PS	2.28703	6.78832	5.83441		SLFN10-PS	4.50129	8.82449e-08	1.85239e-06	3.54738	1.03572e-06	1.93276e-05	-0.953903	0.0651944	0.354696
GM36723	1.27999	2.62904	2.54726	2.93076	2.82712	4.95349	7.3675	6.81934	6.87118	6.65055	7.62905	5.64741	6.23398	6.63173	6.79533	6.91981	8.02945		GM36723	2.86128	7.06753	6.70962		GM36723	4.20625	4.48857e-07	6.68843e-06	3.84834	7.58669e-07	1.48761e-05	-0.357909	0.492158	0.758332
CRYM	3.98388	2.9432	4.6992	5.58308	3.66695	3.75398	9.304	8.70221	8.31966	8.1941	8.46854	8.38427	7.36544	7.64983	7.10605	7.32403	9.04363		CRYM	4.10505	8.5977	7.81221		CRYM	4.49266	2.09658e-08	5.98789e-07	3.70716	1.46203e-07	3.86019e-06	-0.785496	0.087952	0.390137
MYO1F	5.47709	5.20416	5.43844	6.18157	5.55612	6.04632	10.8395	10.0299	9.07561	9.6017	10.2752	9.53681	9.17489	9.78735	9.83746	9.45199	10.8298		MYO1F	5.65062	9.96439	9.76972		MYO1F	4.31377	4.71575e-10	3.20496e-08	4.1191	4.6165e-10	3.92491e-08	-0.19467	0.547123	0.791751
LYZ1	10.1977	10.0834	11.1242	10.3407	10.3137	10.4769	14.8265	14.634	14.5097	14.5534	14.8678	14.8261	14.7906	14.9372	14.7618	14.6269	14.7246		LYZ1	10.4228	14.6783	14.7778		LYZ1	4.25547	6.73475e-15	1.34817e-11	4.35507	2.28488e-15	4.34253e-12	0.0995958	0.509999	0.768907
MYMX	1.40016	1.14188	1.16773	2.28728	1.80272	1.31699	1.74551	4.22948	6.91357	7.88811	4.24158	1.24235	0.47419	1.3032	0.696279	2.24351	1.81885		MYMX	1.51946	5.00365	1.2964		MYMX	3.48419	0.000520991	0.00174456	-0.223064	0.773658	0.854746	-3.70725	0.000295476	0.206964
MIR142HG	3.27408	5.26438	3.13233	3.29462	4.79469	4.48081	8.78373	8.15103	7.83954	8.1561	8.57988	7.09893	7.55376	8.19087	7.80953	8.18816	9.14582		MIR142HG	4.04015	8.30206	7.99784		MIR142HG	4.2619	2.59803e-08	7.02808e-07	3.95769	3.7195e-08	1.24096e-06	-0.304211	0.475184	0.747143
MIR142	3.27408	5.26438	3.13233	3.29462	4.79469	4.48081	8.78373	8.15103	7.83954	8.1561	8.57988	7.09893	7.55376	8.19087	7.80953	8.18816	9.14582		MIR142	4.04015	8.30206	7.99784		MIR142	4.2619	2.59803e-08	7.02808e-07	3.95769	3.7195e-08	1.24096e-06	-0.304211	0.475184	0.747143
KIF2C	4.85108	4.54159	3.1007	2.42753	5.56315	2.42225	8.64985	8.139	7.78484	7.59663	8.25236	6.99054	6.69929	7.13729	8.23424	7.39247	8.21681		KIF2C	3.81772	8.08453	7.44511		KIF2C	4.26682	6.25425e-07	8.57525e-06	3.62739	2.59861e-06	4.19205e-05	-0.639425	0.24543	0.574452
C1S1	6.59557	6.28462	7.24941	6.32512	7.02221	6.57455	11.5392	10.7508	10.9316	11.2628	11.496	10.299	10.1962	10.7472	10.7798	10.6701	11.3327		C1S1	6.67525	11.1961	10.6708		C1S1	4.52082	1.49274e-12	4.99758e-10	3.99558	4.63622e-12	1.16011e-09	-0.525234	0.0328331	0.306428
IL18RAP	6.16891	2.98676	3.74032	6.29756	3.88919	2.77892	8.67827	8.21338	8.02135	7.71939	8.74947	7.45994	7.88903	7.55195	8.20617	8.37558	9.0044		IL18RAP	4.31028	8.27637	8.08118		IL18RAP	3.9661	5.24116e-06	4.37824e-05	3.7709	5.41816e-06	7.79281e-05	-0.195194	0.743308	0.902285
COX8B	5.91895	6.6579	6.13844	6.58083	6.16741	6.75524	2.45811	2.48477	6.60514	10.5134	5.95003	5.66268	6.40271	2.84164	5.61334	3.33847	2.3971		COX8B	6.3698	5.60229	4.37599		COX8B	-0.767508	0.529075	0.639806	-1.99381	0.0991142	0.189321	-1.2263	0.319378	0.638639
GZMA	5.013	4.30698	4.88964	5.33405	4.62338	2.35842	8.60578	7.33847	9.73647	7.20178	9.10591	8.51881	7.59786	8.6386	8.44239	8.37923	8.57479		GZMA	4.42091	8.39768	8.35861		GZMA	3.97677	1.18791e-06	1.43833e-05	3.9377	7.39579e-07	1.45965e-05	-0.0390694	0.941013	0.980222
PDCD1	2.31282	2.214	3.19627	3.23604	2.27931	1.2921	7.68587	6.26571	6.63546	5.95254	6.81668	6.44906	6.14391	5.80995	6.90534	6.2288	7.1407		PDCD1	2.42176	6.67125	6.44629		PDCD1	4.24949	4.64997e-09	1.83499e-07	4.02453	5.10978e-09	2.52733e-07	-0.224959	0.547687	0.791861
CD244A	1.28155	4.0986	3.59727	1.93342	3.07258	2.49196	7.26421	7.3373	6.9414	6.4173	7.44951	6.3905	6.1226	6.18089	6.99968	6.49387	7.1312		CD244A	2.7459	7.08195	6.55313		CD244A	4.33605	1.84031e-08	5.41036e-07	3.80723	5.63596e-08	1.7831e-06	-0.52882	0.218553	0.549775
EPSTI1	5.44231	6.20493	6.24161	5.93942	6.23272	6.09508	10.9623	10.0671	10.0291	9.99127	10.7307	9.92242	9.64636	9.77112	10.4258	10.1831	10.907		EPSTI1	6.02601	10.3561	10.1426		EPSTI1	4.33009	9.19294e-12	1.71287e-09	4.11661	9.59749e-12	1.90393e-09	-0.213476	0.392248	0.691438
CYP2D10	2.36219	2.90193	2.39622	4.53402	7.46494	5.08941	7.11344	3.85066	2.48777	1.9901	2.21488	5.10269	7.68061	0.93229	3.10503	1.33981	4.7118		CYP2D10	4.12479	3.53137	3.81204		CYP2D10	-0.593414	0.65181	0.745676	-0.312749	0.802576	0.875277	0.280665	0.830559	0.938422
BC023105	4.92409	4.67001	5.3705	5.09181	4.25214	4.52057	8.98669	8.64977	9.43761	8.6729	9.51991	8.84927	8.48318	8.53408	9.20081	9.37005	9.46047		BC023105	4.80485	9.05338	8.98298		BC023105	4.24852	1.17739e-11	2.00977e-09	4.17812	7.43848e-12	1.60584e-09	-0.0703998	0.774976	0.915847
MS4A6C	5.8374	6.3479	7.42152	6.24924	6.36719	6.39431	11.2693	10.4376	10.3753	10.3073	11.5165	9.93864	9.89229	10.3034	10.5657	10.2472	11.4098		MS4A6C	6.43626	10.7812	10.3928		MS4A6C	4.34493	4.76252e-10	3.22679e-08	3.95656	9.20975e-10	6.54334e-08	-0.388372	0.241281	0.570124
KYNU	2.93782	3.79916	1.70646	2.82582	5.60809	2.83668	7.86285	6.98489	7.19975	7.04923	7.99629	6.83481	6.76457	6.83958	7.07935	6.95597	7.85587		KYNU	3.28567	7.4186	7.05502		KYNU	4.13293	4.29809e-07	6.48575e-06	3.76935	7.56482e-07	1.48465e-05	-0.363579	0.476384	0.747842
GIMAP9	2.75543	4.78934	2.27144	2.32328	3.34259	2.3429	7.95752	7.04408	6.93189	6.65815	7.52002	6.07691	6.49801	7.11964	7.35864	6.47143	7.38873		GIMAP9	2.97083	7.22233	6.81889		GIMAP9	4.2515	2.97412e-08	7.78717e-07	3.84807	6.00947e-08	1.88502e-06	-0.403438	0.350172	0.660906
AOAH	4.17782	4.1979	3.04798	1.568	5.278	4.21205	8.6079	7.56707	7.2475	7.53282	8.31974	7.23081	6.9906	7.58197	7.33872	7.19111	8.59201		AOAH	3.74696	7.85501	7.48754		AOAH	4.10804	7.22552e-07	9.64278e-06	3.74058	1.28674e-06	2.3301e-05	-0.367466	0.486787	0.754946
HCLS1	6.33704	6.08749	5.84589	6.09363	6.44243	4.14168	10.3428	9.88889	9.64442	9.60327	10.6154	9.52088	9.43079	9.66159	10.0426	9.62623	10.7432		HCLS1	5.82469	10.019	9.83755		HCLS1	4.19427	5.785e-09	2.17754e-07	4.01286	5.51349e-09	2.67978e-07	-0.181406	0.627947	0.841976
DHX58	4.11343	3.74133	3.48599	3.20575	5.82661	4.4686	8.35986	7.90072	7.91415	8.11882	9.19615	7.72639	7.47304	7.866	8.6065	8.18546	8.78752		DHX58	4.14028	8.29794	8.10749		DHX58	4.15766	2.62186e-08	7.06652e-07	3.9672	2.59467e-08	9.1709e-07	-0.190454	0.645354	0.850177
CYBA	8.36602	8.15915	9.05009	8.74634	8.50685	8.70488	13.4875	12.7423	12.3752	12.2724	13.4384	12.4404	12.3797	12.6418	12.6744	12.3145	13.629		CYBA	8.58889	12.8631	12.68		CYBA	4.27426	5.38516e-11	5.92907e-09	4.09108	5.08913e-11	7.09258e-09	-0.183176	0.507353	0.767671
PLG	4.30552	2.86919	3.08659	4.48001	8.19795	3.42929	8.1058	2.44254	3.27009	5.36956	2.74264	6.03782	8.77163	2.90673	2.99595	2.92914	3.63685		PLG	4.39476	4.38612	4.54635		PLG	-0.00863322	0.994754	0.995707	0.151596	0.903649	0.943843	0.16023	0.902905	0.967916
GMFG	5.27113	6.30142	6.63633	6.08984	6.57656	7.22206	11.0789	10.7541	10.3223	9.94328	11.2093	9.90132	9.74851	9.85459	10.4242	10.2495	11.3749		GMFG	6.34956	10.6616	10.2588		GMFG	4.31201	1.92819e-09	9.34131e-08	3.90928	3.92556e-09	2.01964e-07	-0.402732	0.265827	0.591604
MYL3	1.79566	1.85565	1.94577	2.42716	2.69251	2.11365	2.34139	1.50535	2.79819	10.6528	1.85625	2.28037	2.50209	2.91115	2.26977	2.04991	3.86586		MYL3	2.1384	3.83079	2.64652		MYL3	1.69239	0.181831	0.275657	0.508123	0.665889	0.777089	-1.18427	0.343012	0.655368
BST2	7.60299	7.04478	7.23468	7.16669	7.35221	7.16863	11.6501	11.5203	11.2885	10.9049	12.2956	11.1914	10.5292	10.5611	11.9712	11.3828	12.0616		BST2	7.26166	11.5319	11.2829		BST2	4.27023	1.41605e-10	1.29384e-08	4.02122	1.6966e-10	1.69814e-08	-0.249014	0.400572	0.698385
MS4A6B	7.1904	6.98915	7.82325	6.81968	7.22453	7.61134	12.114	11.265	11.2938	11.1527	12.0287	10.9877	10.8982	10.9691	11.7516	11.0822	12.0765		MS4A6B	7.27639	11.5709	11.2942		MS4A6B	4.29446	2.97113e-11	4.03854e-09	4.01782	3.92568e-11	5.72473e-09	-0.276641	0.304383	0.62569
DOCK2	6.23161	5.89265	5.09196	5.72043	6.58704	6.71108	10.8883	10.3738	9.8975	10.0007	10.73	9.57467	9.66673	9.66302	10.246	9.77508	10.7686		DOCK2	6.03913	10.3781	9.94902		DOCK2	4.33892	1.78359e-10	1.54625e-08	3.90989	4.03794e-10	3.52839e-08	-0.429036	0.169032	0.496649
GNMT	5.39729	3.76543	4.22063	6.58679	7.89027	4.40935	7.85123	5.26402	2.66943	3.24837	1.96455	7.30219	9.06342	5.10484	3.41376	4.32156	2.68956		GNMT	5.37829	4.19952	5.31589		GNMT	-1.17877	0.356001	0.473493	-0.0624048	0.958546	0.975161	1.11637	0.381358	0.684449
H2-OB	4.69888	3.48058	4.68688	4.96039	4.12822	5.2689	9.51126	8.34789	8.95391	8.65876	8.94872	7.60241	7.54697	8.7749	8.83659	8.71138	8.70319		H2-OB	4.53731	8.88411	8.36257		H2-OB	4.3468	9.62989e-10	5.46521e-08	3.82526	3.00344e-09	1.62992e-07	-0.521537	0.139611	0.462752
CD69	4.79369	4.0799	3.33563	4.2139	4.73495	4.38217	8.73336	8.57843	8.23519	7.84395	9.38829	7.46273	7.53149	7.87891	8.5473	8.32036	9.01032		CD69	4.25671	8.55584	8.12519		CD69	4.29914	1.02581e-09	5.70415e-08	3.86848	2.33507e-09	1.31505e-07	-0.430657	0.214507	0.545936
AKR1C6	1.51201	1.89621	2.50394	3.42979	6.89906	2.11977	6.88476	2.43778	2.31201	2.31765	2.42312	6.47007	7.78322	2.32139	3.02676	2.59267	2.10196		AKR1C6	3.06013	3.27506	4.04935		AKR1C6	0.214934	0.865513	0.907473	0.989216	0.41848	0.562262	0.774283	0.54406	0.790199
5830435N17RIK	2.26439	3.3457	1.87442	2.2761	3.92343	2.27922	5.79325	7.25671	7.02033	6.14409	7.14734	6.52984	5.51244	5.93494	7.3642	7.16881	7.07232		5830435N17RIK	2.66055	6.67234	6.59709		5830435N17RIK	4.0118	8.44485e-08	1.78976e-06	3.93655	5.7501e-08	1.814e-06	-0.0752532	0.862399	0.952633
HTR2B	1.49712	2.25571	3.10571	2.23468	4.92219	1.34472	7.41381	6.01496	6.07304	4.99007	7.40457	5.12628	5.55206	6.36236	2.6357	3.56722	7.02747		HTR2B	2.56002	6.37929	5.04518		HTR2B	3.81927	0.000219543	0.000845813	2.48516	0.00502074	0.0163982	-1.33411	0.114651	0.42711
TRDN	4.68251	3.14261	4.38619	6.19061	3.47219	4.1347	4.8949	2.97439	6.94543	11.4576	7.06101	3.15125	4.93576	5.51178	5.67147	6.43843	3.88032		TRDN	4.3348	6.66666	4.9315		TRDN	2.33186	0.0545722	0.100702	0.5967	0.584809	0.710387	-1.73516	0.141987	0.466017
KLRB1B	3.54629	4.50599	3.84759	5.26859	2.12672	4.78264	8.65173	7.93107	7.67079	7.56818	8.83121	7.83435	7.25083	7.17612	8.10601	7.86363	8.38006		KLRB1B	4.01297	8.1306	7.7685		KLRB1B	4.11762	1.37412e-07	2.64726e-06	3.75553	2.45806e-07	5.91547e-06	-0.362095	0.437841	0.725015
AIF1	7.83214	7.73732	7.61353	7.86905	7.71276	8.08006	12.2269	11.9966	11.7517	11.8098	12.6786	11.6419	11.5615	11.546	11.9898	11.7039	12.6413		AIF1	7.80748	12.0927	11.8474		AIF1	4.28526	5.38995e-13	2.63748e-10	4.03993	6.38868e-13	2.5578e-10	-0.245335	0.235025	0.564983
KLHL41	4.36645	1.35377	4.54478	4.83393	4.36132	4.3852	2.85248	2.4415	7.8022	10.132	4.53673	4.70168	3.87854	3.25059	4.59131	1.8039	4.37454		KLHL41	3.97424	5.55298	3.76676		KLHL41	1.57874	0.198888	0.296634	-0.207481	0.855639	0.913153	-1.78622	0.149016	0.471523
LTB4R1	1.75094	2.49941	3.56328	2.4559	5.09093	3.41086	7.69135	6.9438	6.87115	6.61246	8.40661	4.31389	6.06788	6.04449	6.99806	5.9673	7.74024		LTB4R1	3.12855	7.30507	6.18864		LTB4R1	4.17652	4.6587e-06	4.03053e-05	3.06009	8.63366e-05	0.000675597	-1.11643	0.086705	0.388062
RHOH	3.36253	2.62302	5.11101	5.10629	2.72474	2.92239	8.02185	7.80399	7.5336	7.15602	8.28952	7.19007	6.60695	7.12778	7.54696	7.59719	8.11528		RHOH	3.64166	7.76099	7.36404		RHOH	4.11933	1.57524e-07	2.92854e-06	3.72238	3.17166e-07	7.27499e-06	-0.396956	0.400929	0.698786
TRBV1	5.23195	5.02842	5.85306	5.5644	6.21147	6.06189	10.3502	9.73931	9.68666	9.20539	10.0721	9.36631	9.42819	9.47964	10.1048	9.72853	10.3378		TRBV1	5.65853	9.81072	9.74089		TRBV1	4.15219	3.29393e-11	4.3959e-09	4.08236	2.09507e-11	3.54872e-09	-0.069836	0.78664	0.92072
PTPN6	6.45629	6.99517	6.59292	6.89366	6.72134	6.85896	11.6349	10.5133	10.4938	10.4515	11.3046	10.6415	10.6425	10.787	10.9528	10.9072	11.4529		PTPN6	6.75306	10.8796	10.8973		PTPN6	4.12658	3.19137e-12	8.6758e-10	4.14425	1.46785e-12	5.05031e-10	0.0176737	0.935628	0.978269
CTSW	5.67275	6.05286	3.62768	5.61288	5.26113	4.12991	9.49395	8.87591	8.81285	8.51182	9.58741	8.58632	8.89284	8.76898	8.92706	8.86869	10.0555		CTSW	5.05954	9.05639	9.01657		CTSW	3.99685	4.3602e-08	1.05392e-06	3.95703	2.61603e-08	9.23156e-07	-0.039822	0.922932	0.974503
MYLPF	5.9201	5.34004	6.35838	8.29195	6.63763	5.63487	6.39998	6.13735	10.5372	13.4192	9.1581	6.18532	6.87768	6.88768	7.52383	6.66929	6.11887		MYLPF	6.36383	9.13036	6.71045		MYLPF	2.76654	0.015449	0.0336552	0.346619	0.72559	0.820158	-2.41992	0.0305654	0.302767
CSPRS	2.14607	1.11188	3.91158	3.70349	3.62068	1.79083	7.2092	6.18568	6.47938	6.35002	6.77341	6.54819	6.18642	6.19443	6.99961	6.83618	7.09418		CSPRS	2.71409	6.59954	6.64317		CSPRS	3.88545	2.42788e-07	4.1093e-06	3.92908	1.12134e-07	3.11729e-06	0.0436274	0.923687	0.974606
GM7609	2.14607	1.11188	3.91158	3.70349	3.62068	1.79083	7.2092	6.18568	6.47938	6.35002	6.77341	6.54819	6.18642	6.19443	6.99961	6.83618	7.09418		GM7609	2.71409	6.59954	6.64317		GM7609	3.88545	2.42788e-07	4.1093e-06	3.92908	1.12134e-07	3.11729e-06	0.0436274	0.923687	0.974606
GM2666	2.14607	1.11188	3.91158	3.70349	3.62068	1.79083	7.2092	6.18568	6.47938	6.35002	6.77341	6.54819	6.18642	6.19443	6.99961	6.83618	7.09418		GM2666	2.71409	6.59954	6.64317		GM2666	3.88545	2.42788e-07	4.1093e-06	3.92908	1.12134e-07	3.11729e-06	0.0436274	0.923687	0.974606
LOC100041903	2.14607	1.11188	3.91158	3.70349	3.62068	1.79083	7.2092	6.18568	6.47938	6.35002	6.77341	6.54819	6.18642	6.19443	6.99961	6.83618	7.09418		LOC100041903	2.71409	6.59954	6.64317		LOC100041903	3.88545	2.42788e-07	4.1093e-06	3.92908	1.12134e-07	3.11729e-06	0.0436274	0.923687	0.974606
GM15433	2.14607	1.11188	3.91158	3.70349	3.62068	1.79083	7.2092	6.18568	6.47938	6.35002	6.77341	6.54819	6.18642	6.19443	6.99961	6.83618	7.09418		GM15433	2.71409	6.59954	6.64317		GM15433	3.88545	2.42788e-07	4.1093e-06	3.92908	1.12134e-07	3.11729e-06	0.0436274	0.923687	0.974606
LOC100503923	2.14607	1.11188	3.91158	3.70349	3.62068	1.79083	7.2092	6.18568	6.47938	6.35002	6.77341	6.54819	6.18642	6.19443	6.99961	6.83618	7.09418		LOC100503923	2.71409	6.59954	6.64317		LOC100503923	3.88545	2.42788e-07	4.1093e-06	3.92908	1.12134e-07	3.11729e-06	0.0436274	0.923687	0.974606
TOP2A	3.93773	5.67317	5.02235	4.7912	5.63484	5.92304	10.0579	9.17321	9.29697	9.45138	9.64841	8.68178	8.0997	8.29164	9.47754	9.02492	9.39097		TOP2A	5.16372	9.52557	8.82776		TOP2A	4.36185	1.15183e-09	6.27806e-08	3.66404	6.87173e-09	3.06307e-07	-0.697811	0.057626	0.343603
NFKB2	5.93822	4.41263	4.56732	4.3396	3.66698	6.89991	9.50027	9.01619	8.94923	9.11512	9.19484	8.24427	7.78754	8.26142	9.2425	8.63754	9.07036		NFKB2	4.97078	9.15513	8.54061		NFKB2	4.18435	1.35254e-07	2.61713e-06	3.56983	5.71691e-07	1.18761e-05	-0.614526	0.202231	0.534981
VAV1	4.00228	4.65784	5.36973	4.4025	4.65566	5.08298	9.56619	8.92198	8.42657	8.36025	9.4244	7.90318	8.31405	8.3205	8.61668	8.61053	9.54178		VAV1	4.69516	8.93988	8.55112		VAV1	4.24472	3.99146e-10	2.79911e-08	3.85595	8.00056e-10	5.8529e-08	-0.38876	0.224962	0.556271
SERPINA3G	7.26761	6.91649	6.95999	7.42296	7.53364	7.43777	11.6344	11.0131	11.1732	10.7613	12.5785	10.8907	10.3997	10.9582	11.7077	11.019	12.0266		SERPINA3G	7.25641	11.4321	11.167		SERPINA3G	4.17569	7.56338e-10	4.6824e-08	3.91057	9.77601e-10	6.83389e-08	-0.265119	0.41476	0.708354
MYHAS	5.53082	4.80833	5.46316	5.96636	5.46742	4.19092	4.85797	4.57166	8.79053	12.6424	8.08263	4.60519	5.79615	5.69633	6.37439	5.39972	5.87204		MYHAS	5.23783	7.78904	5.62397		MYHAS	2.55121	0.0287441	0.0578403	0.386137	0.707187	0.806895	-2.16507	0.0581391	0.344458
CCR1	5.94395	4.5538	5.23022	5.81223	6.04648	5.82862	10.6891	10.0533	9.35201	9.00628	10.5548	8.56139	8.37683	8.60007	9.84903	9.22101	9.96025		CCR1	5.56922	9.93111	9.09476		CCR1	4.3619	6.55209e-09	2.40462e-07	3.52555	6.28718e-08	1.95266e-06	-0.836351	0.0456991	0.324628
IL4I1B	2.54696	4.73987	2.13453	4.52728	4.45891	2.04158	7.83624	7.20816	7.98151	7.218	7.25712	6.48976	5.56338	6.82804	7.56728	7.63601	6.85527		IL4I1B	3.40819	7.50021	6.82329		IL4I1B	4.09202	1.08962e-06	1.34222e-05	3.4151	5.49352e-06	7.89603e-05	-0.676917	0.221033	0.552168
PILRA	5.41389	5.47205	5.0966	4.48973	4.45762	4.15048	9.86897	8.95745	8.14023	8.63844	9.5707	8.18486	8.0682	8.47135	9.05657	8.77175	9.42205		PILRA	4.84673	9.03516	8.66246		PILRA	4.18843	2.13974e-09	1.00463e-07	3.81573	4.06537e-09	2.08185e-07	-0.372696	0.291618	0.614637
SCART1	4.42035	4.35564	4.03032	4.69011	4.80295	4.07884	8.87888	6.44404	6.44978	6.5763	10.185	6.69829	9.72752	9.45453	6.01477	6.34376	7.49545		SCART1	4.39637	7.70681	7.62239		SCART1	3.31044	0.00062226	0.00203447	3.22602	0.000513018	0.00262103	-0.0844212	0.914647	0.970945
CXCL1	5.00692	5.22561	5.27429	4.04483	5.1657	5.88014	9.38847	9.80248	9.42155	9.16899	9.66698	7.80097	7.26989	8.05888	9.69989	8.86701	9.27722		CXCL1	5.09958	9.48969	8.49564		CXCL1	4.39011	7.57007e-09	2.68427e-07	3.39606	1.29414e-07	3.48181e-06	-0.994051	0.0222613	0.280277
IGLV1	1.58687	1.96946	3.65237	3.37223	2.51058	2.61813	8.34829	5.96904	6.3137	6.14584	6.03577	3.46491	6.62998	7.25627	6.27123	5.37313	6.08487		IGLV1	2.61827	6.56253	5.84673		IGLV1	3.94425	9.9122e-06	7.12591e-05	3.22846	5.34122e-05	0.000475591	-0.715795	0.262033	0.589674
GPR160	3.24238	5.33347	3.55459	3.645	2.40339	4.77333	8.36286	7.3655	7.224	6.88712	8.27507	7.7199	7.75517	7.49274	7.85054	6.89916	8.55652		GPR160	3.82536	7.62291	7.71234		GPR160	3.79755	4.42265e-07	6.64755e-06	3.88698	1.76296e-07	4.50352e-06	0.0894315	0.847976	0.946751
HOXD10	1.32783	5.0661	2.83481	6.30528	8.0068	7.80838	4.37504	3.54723	5.22848	4.42512	1.41788	1.99754	3.12498	3.03955	5.76476	6.21832	5.33997		HOXD10	5.22486	3.79875	4.24752		HOXD10	-1.42611	0.249904	0.357818	-0.977344	0.403324	0.54717	0.448771	0.7119	0.884852
RDH7	4.17723	2.37451	2.84205	4.71411	7.73768	2.39359	6.81781	4.13266	2.35545	2.18474	2.40666	4.90383	7.49152	1.82452	1.99102	1.4671	2.50143		RDH7	4.03986	3.57947	3.36324		RDH7	-0.460397	0.714779	0.796036	-0.676627	0.574389	0.701267	-0.21623	0.863492	0.953084
DNASE1L3	2.76161	1.59542	1.87535	5.08212	2.44384	1.59445	5.58467	5.75632	6.10664	6.43441	7.25852	4.88825	5.15835	6.30686	7.13975	3.9018	7.36601		DNASE1L3	2.5588	6.22811	5.7935		DNASE1L3	3.66932	7.26336e-05	0.000336785	3.23471	0.000160211	0.00107786	-0.434609	0.535792	0.785495
SERPINA3N	9.49066	9.43869	9.37451	8.61473	8.79564	9.05503	13.6467	13.1343	12.6669	12.9927	13.4667	13.2934	13.0461	13.2501	13.1663	13.0312	13.5431		SERPINA3N	9.12821	13.1815	13.2217		SERPINA3N	4.05325	6.60057e-13	2.94536e-10	4.09349	2.77478e-13	1.45478e-10	0.0402371	0.835354	0.940203
MBNL3	1.97794	4.22475	3.93443	4.56433	2.36413	2.0576	7.64114	7.05159	7.15988	7.49233	7.35548	6.0658	5.97795	6.4218	7.03238	6.59739	7.68101		MBNL3	3.1872	7.34008	6.62939		MBNL3	4.15289	1.85443e-07	3.32529e-06	3.44219	1.11301e-06	2.05263e-05	-0.710693	0.149921	0.47264
CD37	5.34812	4.38683	4.1547	4.35369	5.31689	4.13653	9.10105	8.32399	8.19547	8.49978	8.99872	8.60567	8.68983	8.62618	8.50448	8.35529	9.16692		CD37	4.61613	8.6238	8.65806		CD37	4.00767	5.41939e-11	5.93706e-09	4.04193	2.37198e-11	3.78486e-09	0.03426	0.894103	0.964539
ITGAX	6.49592	5.19423	6.19175	5.44807	6.28484	6.37737	10.5896	9.94822	9.65144	9.76679	10.6107	9.80594	9.52739	9.7768	9.64397	9.76169	10.8146		ITGAX	5.9987	10.1133	9.8884		ITGAX	4.11465	2.1919e-10	1.82134e-08	3.8897	2.48156e-10	2.33522e-08	-0.224945	0.443534	0.728392
ATP1B4	1.79358	3.37082	1.57446	4.47862	1.16735	2.16524	3.2918	3.35896	4.94601	8.5615	3.63358	1.4104	0.445007	1.3334	1.13121	3.57197	0.698932		ATP1B4	2.42501	4.75837	1.43182		ATP1B4	2.33336	0.0196025	0.0413892	-0.99319	0.262912	0.402876	-3.32655	0.00199079	0.219549
CYP4A14	2.96028	2.34879	2.40963	3.5393	9.24711	4.92484	7.43252	4.30395	2.28695	4.80469	1.73035	5.96664	6.52131	4.91681	2.95812	4.59735	4.10491		CYP4A14	4.23832	4.11169	4.84419		CYP4A14	-0.126634	0.918957	0.944874	0.605867	0.611127	0.732474	0.732501	0.558335	0.798997
B430306N03RIK	2.88087	2.98596	3.05604	3.19715	4.33705	3.20849	8.11228	6.79747	7.16014	7.40803	7.55762	6.45805	6.66895	6.96709	7.64845	7.13101	7.73166		B430306N03RIK	3.27759	7.40711	7.10087		B430306N03RIK	4.12951	3.91029e-10	2.76864e-08	3.82327	5.96931e-10	4.67773e-08	-0.306239	0.321189	0.640737
IGFBPL1	2.95677	2.52969	2.60296	2.30544	2.62556	2.46238	6.32345	6.12918	7.56239	6.53744	7.20781	7.46866	4.77323	5.6477	3.80075	3.3961	6.72155		IGFBPL1	2.58047	6.75205	5.30133		IGFBPL1	4.17159	3.22664e-06	3.07047e-05	2.72087	0.000202275	0.00128546	-1.45072	0.0263906	0.292021
MELK	2.44888	2.15229	3.03301	2.38824	2.58152	1.90377	7.40751	6.12416	6.8856	6.54152	6.83397	5.86045	4.14825	4.64116	6.45774	6.6552	6.2801		MELK	2.41795	6.75855	5.67382		MELK	4.3406	1.64056e-08	4.94193e-07	3.25586	4.00767e-07	8.94105e-06	-1.08473	0.0178145	0.266315
CPB2	3.68255	4.50698	3.1837	4.95325	5.89443	1.51029	6.60081	3.46937	0.952696	4.16972	1.93187	1.16553	6.7656	1.84982	2.58883	1.25707	0.448007		CPB2	3.9552	3.4249	2.34581		CPB2	-0.530306	0.653436	0.74688	-1.60939	0.165001	0.282833	-1.07908	0.365829	0.671741
IRGM1	8.68942	8.76759	8.86407	8.54358	8.78129	8.41991	12.752	12.7875	12.6589	11.956	13.3999	12.4115	12.0463	12.2598	13.1264	12.6148	13.3796		IRGM1	8.67764	12.7109	12.6397		IRGM1	4.03322	3.73746e-11	4.86976e-09	3.96209	2.40742e-11	3.81377e-09	-0.0711274	0.778434	0.917084
MYO1G	5.27928	5.85029	5.7746	6.12805	5.31483	5.60612	10.4271	9.76285	9.50766	9.55237	10.2643	8.94389	8.84224	9.48066	9.62675	9.53518	10.0961		MYO1G	5.65886	9.90284	9.4208		MYO1G	4.24398	9.49001e-12	1.71287e-09	3.76194	2.78969e-11	4.29614e-09	-0.482044	0.0606245	0.347267
IL1B	6.13444	6.07975	6.20702	6.20375	6.37783	5.54178	10.1006	10.9641	9.69448	9.79049	10.9766	8.71585	8.97662	9.80963	10.9787	10.0534	9.47465		IL1B	6.09076	10.3053	9.66815		IL1B	4.2145	3.57321e-09	1.46795e-07	3.57738	1.79723e-08	6.77656e-07	-0.637121	0.0932275	0.398004
KCNJ15	4.80325	2.06729	2.32981	3.92087	1.42856	4.34688	2.78995	7.53997	7.82892	7.66338	5.45479	5.78231	4.13227	2.97903	5.74712	5.91286	6.28245		KCNJ15	3.14944	6.2554	5.13934		KCNJ15	3.10596	0.00437426	0.0111136	1.9899	0.0401992	0.0911248	-1.11606	0.249168	0.577242
ADGRE4	2.23538	4.24362	5.5371	5.37522	2.36638	4.30232	8.4243	7.91308	7.18552	7.41901	8.24706	6.95841	7.18421	7.16785	7.76257	7.2262	8.48936		ADGRE4	4.01	7.83779	7.46477		ADGRE4	3.82779	4.1771e-06	3.71185e-05	3.45476	7.96793e-06	0.000107972	-0.373027	0.510923	0.769537
CD84	7.09944	6.86939	6.80042	6.48893	6.53693	6.75584	11.6726	10.6059	10.3661	10.1573	11.5059	10.1409	10.1708	10.4752	10.5618	10.2355	11.6838		CD84	6.75849	10.8616	10.5447		CD84	4.10309	5.55898e-10	3.66493e-08	3.78616	8.88711e-10	6.39523e-08	-0.316928	0.31356	0.633739
C3AR1	6.72074	6.20333	6.29291	6.1542	6.03638	6.02435	11.35	10.1117	9.80187	10.0692	10.7302	9.60112	9.64079	9.78414	9.90142	9.62591	11.1431		C3AR1	6.23865	10.4126	9.94941		C3AR1	4.17392	3.18237e-10	2.39167e-08	3.71076	8.70136e-10	6.28209e-08	-0.463163	0.140002	0.463003
MILR1	3.7483	4.63121	2.95653	2.75469	4.82753	4.68753	8.43465	7.79719	7.35459	7.54768	8.37412	7.53677	7.4114	7.52496	7.71464	7.44929	8.54763		MILR1	3.9343	7.90165	7.69745		MILR1	3.96735	2.19554e-08	6.17444e-07	3.76315	2.35686e-08	8.52183e-07	-0.204201	0.600739	0.826302
AZGP1	1.83418	2.3178	4.35461	2.22035	8.00288	4.67562	7.3416	2.2095	3.21045	5.57425	4.92306	5.07713	8.05999	2.68625	3.2829	4.76732	3.78492		AZGP1	3.90091	4.65177	4.60975		AZGP1	0.750864	0.543372	0.652153	0.708844	0.547316	0.678429	-0.04202	0.972704	0.988862
RAC2	6.84374	6.50039	6.43628	6.37005	6.183	6.87174	11.0976	10.2169	10.4312	10.4207	10.9252	10.1159	10.1283	10.387	10.6631	10.3629	11.0903		RAC2	6.5342	10.6183	10.4579		RAC2	4.08412	1.26095e-12	4.4784e-10	3.92371	1.12533e-12	3.93329e-10	-0.160408	0.435242	0.723138
HLX	3.64394	4.81857	3.64502	3.70123	3.1482	2.23101	7.88572	7.52219	7.07593	7.62337	6.98608	2.88116	6.04632	7.03995	7.40879	6.69282	7.38682		HLX	3.53133	7.41866	6.24264		HLX	3.88733	3.09376e-05	0.000168751	2.71131	0.000666759	0.00322045	-1.17602	0.099371	0.407856
RUNX3	4.70811	3.98288	4.35814	2.11706	3.86461	4.76302	8.34905	7.92367	7.89201	7.69484	8.46442	6.91339	6.96919	7.39863	7.78407	7.61166	8.40201		RUNX3	3.96564	8.0648	7.51316		RUNX3	4.09916	2.75231e-08	7.33728e-07	3.54752	1.01338e-07	2.88302e-06	-0.551639	0.188991	0.520849
ICAM1	6.82849	6.27404	7.11183	7.02639	7.20208	7.04725	11.496	10.8731	10.8088	10.813	11.5689	10.4232	10.0997	10.5855	11.0111	10.5627	11.3676		ICAM1	6.91501	11.1119	10.675		ICAM1	4.19693	7.05407e-12	1.48066e-09	3.75996	1.77602e-11	3.10381e-09	-0.436977	0.0772916	0.374057
PTGS2	5.69056	4.67019	4.79455	4.93997	5.17377	5.64479	9.5055	9.60669	9.31509	8.71731	9.87295	8.10944	8.3209	8.575	10.0235	8.97162	7.80682		PTGS2	5.15231	9.40351	8.63455		PTGS2	4.2512	1.60628e-09	7.94836e-08	3.48224	1.34717e-08	5.30673e-07	-0.76896	0.0382483	0.316339
CCL9	7.32516	7.10827	7.24783	6.94302	7.47872	7.29237	12.2738	11.3855	10.8599	10.489	12.1729	10.4681	10.0808	10.0773	11.207	10.9639	11.7279		CCL9	7.23256	11.4362	10.7541		CCL9	4.20363	2.00975e-09	9.60335e-08	3.52158	1.22842e-08	4.95419e-07	-0.682045	0.0633776	0.352952
KNG1	3.22256	2.44077	5.34031	3.79679	7.26972	3.67418	8.8561	8.14222	7.708	7.47271	5.76004	5.89191	9.36369	6.13156	7.14015	6.20499	6.57326		KNG1	4.29072	7.58782	6.88426		KNG1	3.2971	0.00110505	0.00335305	2.59354	0.00472874	0.0156019	-0.703555	0.407106	0.702718
TMEM252	6.19158	4.14131	5.5686	3.52905	5.29521	3.58387	9.14399	8.59811	8.5107	8.52784	9.2562	7.97995	8.08634	7.45389	8.87628	8.37092	8.11863		TMEM252	4.71827	8.80737	8.14767		TMEM252	4.0891	8.0769e-08	1.72841e-06	3.4294	4.33015e-07	9.50647e-06	-0.659699	0.148446	0.470958
CNR2	3.88453	2.18832	3.48342	4.0599	2.08595	2.21643	7.7026	6.40533	6.76571	6.15401	7.20478	6.60892	6.2294	6.73932	6.70728	6.89789	7.37562		CNR2	2.98642	6.84649	6.75974		CNR2	3.86006	4.85714e-08	1.13902e-06	3.77332	3.46735e-08	1.17283e-06	-0.0867482	0.828725	0.9373
CD68	7.75949	7.8883	8.06142	7.72163	7.78604	7.95565	12.8349	11.4431	11.3028	11.3824	12.2911	11.4884	11.5295	11.7409	11.2939	11.173	12.8617		CD68	7.86209	11.8508	11.6812		CD68	3.98875	7.83583e-10	4.77964e-08	3.81913	7.37837e-10	5.52625e-08	-0.169619	0.583559	0.815308
ATP2A1	3.06862	4.80393	5.5845	8.19207	6.60799	6.08387	6.19664	5.52393	8.01851	12.2454	8.89048	6.23724	6.62977	5.79156	7.77264	5.94526	6.56822		ATP2A1	5.7235	8.175	6.49078		ATP2A1	2.4515	0.0315742	0.0627439	0.767286	0.449652	0.591573	-1.68422	0.124678	0.443124
CXCR6	4.87511	5.27448	5.48368	5.92704	4.67826	5.4732	9.45579	9.01534	8.96472	8.36164	9.7994	8.56205	9.37306	8.97299	9.03374	9.29537	10.0766		CXCR6	5.28529	9.11938	9.21898		CXCR6	3.83409	7.77024e-10	4.76391e-08	3.93368	2.7048e-10	2.51307e-08	0.0995978	0.736783	0.897997
C1RB	4.40863	4.20328	4.9082	5.03766	4.85975	4.38004	9.19847	9.25884	8.86027	8.52647	9.1158	7.49367	7.28856	7.63643	8.17251	8.26837	9.0523		C1RB	4.63293	8.99197	7.98531		C1RB	4.35904	4.62813e-11	5.30789e-09	3.35238	1.04236e-09	7.19525e-08	-1.00666	0.00205339	0.219549
PYCARD	7.16996	7.18449	7.77638	7.82843	7.53101	7.78328	11.8776	11.5938	11.2234	10.9817	12.1182	11.4159	10.9262	11.2968	11.6704	11.2147	11.9661		PYCARD	7.54559	11.559	11.415		PYCARD	4.01336	7.21576e-12	1.49584e-09	3.86943	6.11478e-12	1.43972e-09	-0.143925	0.524764	0.778143
WDFY4	5.06893	6.27661	6.36302	5.3194	6.9184	6.68619	10.4989	9.94784	9.7516	9.73488	10.5892	9.64675	9.33442	9.80785	9.72654	9.61134	10.73		WDFY4	6.10543	10.1045	9.80948		WDFY4	3.99906	2.89505e-09	1.24998e-07	3.70405	4.35109e-09	2.19247e-07	-0.295009	0.38919	0.689735
RGS1	5.35099	5.11688	5.72664	5.35479	4.96775	3.93937	9.60574	9.51082	8.63606	8.56694	9.58907	7.97583	8.08667	8.51723	8.95113	8.72663	9.58224		RGS1	5.07607	9.18173	8.63996		RGS1	4.10566	2.52432e-09	1.14374e-07	3.56389	9.3914e-09	3.92032e-07	-0.54177	0.129721	0.451686
GIMAP7	5.05034	4.79217	4.30262	3.97473	5.27637	2.49448	8.43558	8.35748	7.98375	7.64044	8.52661	7.60968	7.18039	7.70304	8.29423	8.24792	8.68398		GIMAP7	4.31512	8.18877	7.95321		GIMAP7	3.87365	9.03597e-08	1.88778e-06	3.63809	1.10406e-07	3.09718e-06	-0.235567	0.577889	0.811758
RIPK3	3.82575	4.59315	3.04588	2.71339	4.86498	2.71412	8.34159	7.41446	7.41723	7.55669	7.91103	6.1799	6.19466	6.95464	7.45064	7.35058	7.70637		RIPK3	3.62621	7.7282	6.9728		RIPK3	4.10199	4.61702e-08	1.10148e-06	3.34659	3.61301e-07	8.16821e-06	-0.755401	0.089747	0.392075
SULT1D1	2.94007	0.923527	2.32604	5.27099	6.67296	2.93156	6.13418	1.26131	2.09303	0.847721	2.55119	5.50936	6.94892	3.10563	4.41061	2.50169	3.59393		SULT1D1	3.51086	2.57749	4.34502		SULT1D1	-0.933373	0.417674	0.535031	0.834165	0.446858	0.588612	1.76754	0.135005	0.458451
BHMT	3.61036	2.89678	5.37769	6.15646	7.9215	5.75262	9.25505	5.4692	5.58231	6.05932	5.86416	7.50306	10.2757	5.45953	5.47829	5.06414	3.0475		BHMT	5.2859	6.44601	6.13803		BHMT	1.1601	0.333572	0.450104	0.852126	0.45352	0.59525	-0.307979	0.794533	0.922623
KERA	2.28785	0.885013	1.43889	1.60114	2.20783	1.68755	2.05203	1.61402	3.3359	9.76338	2.71024	1.985	2.67308	1.70611	3.14995	2.65287	2.28037		KERA	1.68471	3.89511	2.4079		KERA	2.2104	0.0539192	0.0996934	0.723183	0.484856	0.624011	-1.48722	0.180255	0.510773
STING1	5.42791	5.65662	6.07102	5.34361	5.48733	5.6139	10.0051	9.38651	9.43628	9.21362	10.2945	9.04383	8.86708	9.30902	9.79563	9.35926	9.74756		STING1	5.60006	9.66719	9.35373		STING1	4.06712	3.7848e-12	9.47061e-10	3.75367	6.14594e-12	1.43972e-09	-0.313456	0.164141	0.490352
PGAM2	3.99336	3.95536	4.19568	7.38634	3.97288	3.49538	3.66098	3.39677	6.86288	10.9801	4.33971	4.0677	5.76841	4.00077	4.43749	3.87636	3.7047		PGAM2	4.49983	5.84808	4.30924		PGAM2	1.34825	0.248991	0.356812	-0.190593	0.86135	0.916675	-1.53884	0.191083	0.523925
WFDC21	4.83426	1.99982	5.49585	6.81205	7.477	5.48588	9.66096	7.84089	8.11272	8.21481	8.73336	8.00112	9.10942	8.079	8.7217	8.82129	8.75394		WFDC21	5.35081	8.51255	8.58108		WFDC21	3.16174	0.000427778	0.00147274	3.23027	0.000224616	0.00138223	0.0685275	0.924311	0.975085
EAR2	5.58771	5.58156	5.18843	6.16801	2.63842	5.49577	10.5419	7.24651	7.43933	7.99376	9.67386	7.21123	7.22883	6.73687	7.45525	8.19317	10.0116		EAR2	5.10999	8.57907	7.80616		EAR2	3.46908	0.000276633	0.00102586	2.69617	0.00162697	0.00652208	-0.772912	0.314032	0.633763
EAR3	5.58771	5.58156	5.18843	6.16801	2.63842	5.49577	10.5419	7.24651	7.43933	7.99376	9.67386	7.21123	7.22883	6.73687	7.45525	8.19317	10.0116		EAR3	5.10999	8.57907	7.80616		EAR3	3.46908	0.000276633	0.00102586	2.69617	0.00162697	0.00652208	-0.772912	0.314032	0.633763
EAR12	5.58771	5.58156	5.18843	6.16801	2.63842	5.49577	10.5419	7.24651	7.43933	7.99376	9.67386	7.21123	7.22883	6.73687	7.45525	8.19317	10.0116		EAR12	5.10999	8.57907	7.80616		EAR12	3.46908	0.000276633	0.00102586	2.69617	0.00162697	0.00652208	-0.772912	0.314032	0.633763
MAPKAPK3	5.87568	6.40542	6.01732	6.06845	4.31746	5.59714	10.2785	9.52974	9.27225	9.03972	10.2095	9.13469	8.97438	9.34671	9.30739	9.20285	10.2406		MAPKAPK3	5.71358	9.66593	9.36777		MAPKAPK3	3.95235	5.3979e-09	2.05643e-07	3.65419	8.2894e-09	3.5795e-07	-0.298156	0.399352	0.697362
AFP	3.43846	4.71653	3.38201	0.65146	3.62906	3.80471	7.17295	7.07479	6.53431	6.76127	7.33857	5.66962	6.47425	6.41029	7.20923	6.72646	7.50666		AFP	3.27037	6.97638	6.66608		AFP	3.706	3.81826e-06	3.46606e-05	3.39571	6.11861e-06	8.6422e-05	-0.310293	0.568616	0.806085
CSRP3	5.02774	3.71392	4.39992	4.67461	5.43298	5.53626	4.49831	4.44307	8.12984	11.8652	6.17635	5.23306	6.06005	3.28692	5.56229	5.314	5.13597		CSRP3	4.79757	7.02256	5.09872		CSRP3	2.22499	0.0477116	0.0899725	0.301146	0.764291	0.847587	-1.92384	0.0821183	0.383103
RHBDF2	4.69314	4.61952	4.44982	4.21086	4.10422	4.10985	9.15527	8.50519	7.13652	7.48414	9.08973	5.56019	5.45798	7.58565	8.54042	6.40854	9.03072		RHBDF2	4.36457	8.27417	7.09725		RHBDF2	3.9096	8.83918e-06	6.52493e-05	2.73268	0.000236262	0.00143673	-1.17692	0.0694785	0.362827
FABP4	3.51922	5.28168	5.07416	7.34375	6.049	6.14359	9.9304	8.13407	7.67217	11.6137	7.97627	7.9558	7.4364	8.03718	6.66936	6.78152	9.69548		FABP4	5.56856	9.06532	7.76262		FABP4	3.49676	0.000398591	0.00138898	2.19406	0.00955846	0.0278923	-1.3027	0.114424	0.427006
LMOD3	5.35905	3.05348	3.7044	4.54275	4.61408	1.88299	3.9607	3.95727	6.64763	9.01549	4.96416	0.8023	3.19054	1.85561	2.76822	3.75606	2.53618		LMOD3	3.85946	5.70905	2.48482		LMOD3	1.84959	0.0493936	0.0926525	-1.37464	0.116656	0.21541	-3.22423	0.00196592	0.219549
IKBKE	4.96906	5.4212	6.297	5.67316	5.18522	6.11531	10.3116	9.35874	8.85215	9.46001	9.99043	8.44853	7.93681	9.0756	9.30161	8.90527	10.5758		IKBKE	5.61016	9.59458	9.04061		IKBKE	3.98442	3.77161e-08	9.38329e-07	3.43045	1.47455e-07	3.88393e-06	-0.553977	0.185066	0.517094
TGFBI	9.06819	9.0117	9.55602	8.81991	8.73267	9.31698	13.7364	13.1661	12.6836	12.6722	13.8172	12.0139	11.8084	11.9374	12.9866	12.6191	13.6638		TGFBI	9.08424	13.2151	12.5049		TGFBI	4.13085	1.17884e-09	6.37791e-08	3.42061	8.57976e-09	3.65428e-07	-0.710242	0.0433413	0.322854
LAX1	1.80813	0.849649	4.28598	4.3309	2.03724	3.52387	6.78363	6.39211	5.84631	5.9513	6.67493	5.8977	5.73266	6.29254	6.61897	6.05074	7.10228		LAX1	2.80596	6.32965	6.28248		LAX1	3.52369	8.84285e-06	6.52545e-05	3.47652	5.93659e-06	8.42292e-05	-0.0471731	0.932006	0.977856
C1QTNF1	5.32688	2.47154	3.92734	3.27103	2.48447	5.79622	6.90161	6.87375	7.7211	8.98589	5.82879	6.3516	3.80227	3.8392	3.98077	6.97329	7.04804		C1QTNF1	3.87958	7.26223	5.33253		C1QTNF1	3.38265	0.000877546	0.00274327	1.45295	0.0835675	0.165066	-1.9297	0.0329044	0.306428
TRIM30A	7.36043	6.68687	6.9075	7.1553	6.98045	6.9111	11.145	10.893	10.654	10.5069	11.7073	10.4235	10.1634	10.1288	11.3661	10.6075	11.4498		TRIM30A	7.00028	10.9812	10.6898		TRIM30A	3.98095	1.11062e-10	1.05869e-08	3.68956	1.67828e-10	1.68748e-08	-0.291385	0.286783	0.610414
A630023P12RIK	2.40406	1.88618	2.79475	4.6003	2.7674	3.12737	7.09942	6.93554	6.18808	6.51607	6.74652	5.64489	6.52942	6.78327	7.08267	6.97485	6.61991		A630023P12RIK	2.93001	6.69713	6.60584		A630023P12RIK	3.76712	4.33951e-08	1.05183e-06	3.67583	3.17236e-08	1.0864e-06	-0.0912894	0.814052	0.930127
HASPIN	1.62581	1.23495	2.33602	0.976822	1.11154	1.6057	6.32126	4.43728	5.40096	4.67638	6.26721	5.02292	2.15134	2.07149	4.67996	4.58749	5.4591		HASPIN	1.4818	5.42062	3.99538		HASPIN	3.93881	8.2745e-06	6.22496e-05	2.51358	0.000519109	0.0026454	-1.42524	0.0319103	0.305773
KIF23	3.01052	3.35848	3.93478	2.44255	4.44608	2.76305	7.99439	7.03485	7.10595	7.55519	6.95153	6.2185	5.83281	6.84233	7.5077	6.91743	7.31343		KIF23	3.32591	7.32838	6.77203		KIF23	4.00247	1.15269e-08	3.79972e-07	3.44612	4.64421e-08	1.5128e-06	-0.556349	0.150623	0.473489
MS4A4D	4.81912	5.40701	6.20332	5.472	5.46985	5.03538	9.90603	8.72942	9.53599	9.33648	10.1328	8.078	7.74144	8.50218	9.54512	8.60207	9.65728		MS4A4D	5.40112	9.52813	8.68768		MS4A4D	4.12702	4.84401e-09	1.89123e-07	3.28657	5.74041e-08	1.81354e-06	-0.840454	0.0318901	0.305773
PGLYRP2	1.22257	0.960293	1.38668	1.2199	2.03734	1.11137	5.79257	5.02682	5.45506	3.82267	5.65161	5.18483	5.80288	5.54593	4.46978	3.96457	4.71772		PGLYRP2	1.32303	5.14975	4.94762		PGLYRP2	3.82672	2.12352e-08	6.017e-07	3.62459	2.32442e-08	8.42472e-07	-0.202127	0.590419	0.81922
EAR1	4.74112	3.52122	4.97062	5.38971	4.92179	4.35082	10.3279	6.2765	7.83456	7.0755	9.27298	5.94856	6.28146	6.22469	6.33577	7.43181	9.78767		EAR1	4.64921	8.15749	7.00166		EAR1	3.50828	0.000259844	0.000972594	2.35245	0.00461408	0.0152831	-1.15583	0.141556	0.465093
GBP2B	2.88262	3.14029	5.47099	4.82666	2.57444	3.22734	6.70094	6.57009	8.1703	6.457	7.96842	6.2381	5.51956	6.52675	8.06014	7.47538	7.9204		GBP2B	3.68706	7.17335	6.95672		GBP2B	3.48629	2.62276e-05	0.000149118	3.26966	3.14078e-05	0.000321376	-0.216631	0.719678	0.889249
CAV3	2.50888	2.40934	1.68729	2.81851	3.59785	2.4128	3.31391	4.8353	7.1188	9.03255	4.73703	2.67683	3.2074	1.66323	4.46847	2.90855	3.93247		CAV3	2.57244	5.80752	3.14283		CAV3	3.23507	0.0010299	0.00314935	0.570382	0.467566	0.608086	-2.66469	0.00451005	0.230403
LOC665506	5.22824	6.267	6.45382	6.69729	6.37888	6.8306	10.75	10.1337	9.71993	9.46267	10.6459	9.53262	9.81519	9.62873	10.3789	9.8864	10.7797		LOC665506	6.3093	10.1424	10.0036		LOC665506	3.83312	2.1062e-09	9.93448e-08	3.69428	1.80837e-09	1.09178e-07	-0.138845	0.662532	0.860009
SMTNL1	1.68648	2.41386	3.49143	5.51728	2.98656	2.40749	5.45028	2.39313	5.45686	9.11075	2.81285	4.36119	2.84647	2.84923	1.69095	4.97197	5.31553		SMTNL1	3.08385	5.04477	3.67256		SMTNL1	1.96092	0.0849545	0.146618	0.588705	0.570635	0.698219	-1.37222	0.216729	0.54773
GVIN1	8.48271	8.16672	8.03185	8.51584	8.36661	8.3317	12.6606	12.2688	11.8982	11.8372	12.8655	11.5281	11.3962	11.4876	12.3672	11.97	12.8727		GVIN1	8.3159	12.3061	11.937		GVIN1	3.99016	7.4502e-11	7.49221e-09	3.62106	1.5319e-10	1.59115e-08	-0.369107	0.171757	0.499823
GVIN2	8.48271	8.16672	8.03185	8.51584	8.36661	8.3317	12.6606	12.2688	11.8982	11.8372	12.8655	11.5281	11.3962	11.4876	12.3672	11.97	12.8727		GVIN2	8.3159	12.3061	11.937		GVIN2	3.99016	7.4502e-11	7.49221e-09	3.62106	1.5319e-10	1.59115e-08	-0.369107	0.171757	0.499823
MYOG	5.46724	2.99744	2.95578	3.58892	3.50012	5.17725	3.83343	3.48955	8.94807	9.82553	3.70524	5.57699	4.73785	4.45383	3.93424	5.60036	4.92879		MYOG	3.94779	5.96036	4.87201		MYOG	2.01257	0.0770455	0.135032	0.92422	0.375655	0.521263	-1.08835	0.321477	0.640737
CLEC2D	7.26728	7.16008	7.22628	7.0255	6.99021	7.33804	11.3958	11.1738	11.3944	11.0932	11.3095	10.6522	10.2833	10.988	11.3009	10.5175	10.9845		CLEC2D	7.1679	11.2733	10.7877		CLEC2D	4.10545	1.35243e-14	1.56739e-11	3.61982	4.44305e-14	3.37365e-11	-0.485627	0.00512357	0.233137
CD274	6.8811	7.26268	7.16772	6.77311	6.87941	6.2301	10.8466	10.6276	10.5215	9.9252	11.6925	10.2707	9.9142	10.1471	11.0655	10.2533	11.4136		CD274	6.86569	10.7227	10.5107		CD274	3.85699	1.93444e-09	9.34131e-08	3.64506	2.19301e-09	1.26414e-07	-0.211936	0.507154	0.767581
MMP8	4.56707	4.11275	4.8594	4.9013	2.56009	5.28976	9.28842	7.36032	7.66668	7.55907	8.34483	6.71893	7.52314	7.92786	8.2823	7.81024	8.70485		MMP8	4.38173	8.04387	7.82789		MMP8	3.66214	1.14152e-06	1.39586e-05	3.44616	1.34401e-06	2.40611e-05	-0.215979	0.656888	0.85726
CFD	2.80536	2.34749	4.18262	6.61714	3.10424	3.43622	5.67673	2.58167	4.9348	9.93523	4.80305	6.8911	4.95658	5.69564	5.32609	5.22772	3.29603		CFD	3.74885	5.5863	5.23219		CFD	1.83745	0.103145	0.17275	1.48335	0.162551	0.279544	-0.354104	0.74305	0.902285
CTSG	3.82884	1.54957	1.75433	4.13766	1.63939	2.50493	7.21137	3.96465	5.40706	5.36886	6.08709	3.74836	5.6713	2.81084	6.75756	6.62161	6.32204		CTSG	2.56912	5.60781	5.32195		CTSG	3.03869	0.0013966	0.00411965	2.75283	0.00208821	0.00800569	-0.285853	0.720014	0.889365
NCF4	5.54378	6.10117	6.48784	5.49969	5.9051	6.27273	10.5582	9.761	9.59526	9.66472	10.2765	9.17436	9.06624	9.42324	9.74989	9.63052	10.3005		NCF4	5.96839	9.97112	9.55746		NCF4	4.00273	3.89738e-11	5.00264e-09	3.58907	9.58708e-11	1.07708e-08	-0.41366	0.114365	0.427006
MMP3	3.07206	3.08846	5.50856	5.29485	4.08718	5.24037	7.70933	9.26051	8.30041	8.85748	7.01748	4.09808	6.01457	5.37219	7.71166	6.59287	7.13626		MMP3	4.38191	8.22904	6.15427		MMP3	3.84713	2.57245e-05	0.000146712	1.77236	0.0119221	0.0333027	-2.07477	0.00602712	0.23913
IGLC1	4.74364	0.949776	2.04179	1.99064	5.17942	2.15526	7.8776	5.01214	5.98752	5.62507	3.51745	5.21142	7.045	5.02037	5.52142	4.71124	6.27625		IGLC1	2.84342	5.60396	5.63095		IGLC1	2.76054	0.00405271	0.0104182	2.78753	0.00267743	0.00983044	0.0269925	0.974144	0.989679
CD79B	4.73481	2.28941	4.75995	4.81357	4.67475	4.53706	9.02214	7.56959	8.14199	7.92238	8.14536	7.20259	6.65031	8.12899	8.17667	8.01978	7.55921		CD79B	4.30159	8.16029	7.62293		CD79B	3.8587	1.76752e-07	3.20072e-06	3.32134	6.61344e-07	1.33228e-05	-0.537365	0.234403	0.564535
IBSP	1.21178	0.612846	0.783445	3.2427	1.60117	1.51528	3.01258	2.32609	5.33753	6.18067	0.621561	2.51662	4.58522	1.34011	5.21306	1.86903	5.69444		IBSP	1.49454	3.49568	3.53641		IBSP	2.00115	0.0627972	0.113324	2.04187	0.0481493	0.105665	0.0407273	0.967981	0.9881
MSR1	4.72168	5.15919	6.15534	5.72865	5.23167	5.85917	10.4399	9.50526	8.64115	8.62384	10.2828	8.1023	7.49193	7.8262	9.01858	8.09342	10.033		MSR1	5.47595	9.49858	8.42756		MSR1	4.02263	2.03909e-07	3.587e-06	2.95161	5.34459e-06	7.71724e-05	-1.07102	0.0330318	0.306428
IFI44	5.39873	5.01052	5.81578	5.31468	5.53742	5.43636	9.06668	9.05321	9.23676	8.90563	10.0409	9.08926	8.22787	8.34823	9.92501	9.03619	9.72951		IFI44	5.41891	9.26063	9.05935		IFI44	3.84171	8.56238e-10	5.11466e-08	3.64043	9.35075e-10	6.59947e-08	-0.20128	0.503114	0.76518
H2-T23	9.71526	9.41106	9.40766	9.31508	9.35999	9.42735	13.5651	13.2889	13.1242	12.7242	13.8075	13.0301	12.7323	12.9641	13.4699	13.0127	13.8107		H2-T23	9.4394	13.302	13.1699		H2-T23	3.86257	2.40242e-12	6.96071e-10	3.73055	1.98159e-12	6.41685e-10	-0.132025	0.514146	0.771426
H2-T-PS	9.71526	9.41106	9.40766	9.31508	9.35999	9.42735	13.5651	13.2889	13.1242	12.7242	13.8075	13.0301	12.7323	12.9641	13.4699	13.0127	13.8107		H2-T-PS	9.4394	13.302	13.1699		H2-T-PS	3.86257	2.40242e-12	6.96071e-10	3.73055	1.98159e-12	6.41685e-10	-0.132025	0.514146	0.771426
TRPT1	7.5673	7.78525	7.64953	7.56331	7.27281	7.88117	12.0963	11.5843	11.0747	11.1163	11.9052	10.8932	10.8371	11.0273	11.3857	10.9724	12.1578		TRPT1	7.6199	11.5553	11.2123		TRPT1	3.93545	2.93493e-11	4.03854e-09	3.59237	5.56724e-11	7.52089e-09	-0.343078	0.170098	0.497628
FERMT3	7.5673	7.78525	7.64953	7.56331	7.27281	7.88117	12.0963	11.5843	11.0747	11.1163	11.9052	10.8932	10.8371	11.0273	11.3857	10.9724	12.1578		FERMT3	7.6199	11.5553	11.2123		FERMT3	3.93545	2.93493e-11	4.03854e-09	3.59237	5.56724e-11	7.52089e-09	-0.343078	0.170098	0.497628
CYP2D26	3.4904	1.20262	3.37813	2.67121	7.11815	3.03807	6.35341	1.49581	1.5531	1.90806	1.68051	2.70269	6.72841	1.04855	3.32353	3.439	2.49792		CYP2D26	3.4831	2.59818	3.29002		CYP2D26	-0.884916	0.448978	0.565071	-0.193075	0.861219	0.916673	0.691841	0.552445	0.795088
UBE2C	4.55525	3.69348	4.57403	4.21824	4.68268	5.7352	9.29818	8.04777	8.70007	8.18474	8.54564	7.6854	6.93504	7.71031	8.67973	8.10954	8.28831		UBE2C	4.57648	8.55528	7.90139		UBE2C	3.9788	5.81566e-09	2.18461e-07	3.32491	3.57425e-08	1.19977e-06	-0.653887	0.0793164	0.377876
TNFSF14	1.24797	2.702	2.29529	1.6432	2.88432	2.78004	6.75806	5.71621	1.77606	5.12636	6.66268	2.26631	5.92394	4.74974	5.09007	3.71449	6.05437		TNFSF14	2.2588	5.20788	4.63315		TNFSF14	2.94907	0.00279574	0.00754069	2.37435	0.00879646	0.0260802	-0.574725	0.499635	0.763601
TLR7	5.92812	5.95834	4.88	3.78411	5.10031	5.95814	9.59831	8.86642	8.32638	8.46203	9.22315	8.81301	8.77689	8.9499	8.59314	8.4729	9.73244		TLR7	5.26817	8.89526	8.88971		TLR7	3.62709	5.7881e-08	1.30798e-06	3.62154	3.10331e-08	1.06813e-06	-0.00554515	0.988401	0.995506
LST1	6.28773	6.21774	6.29011	6.19141	6.82567	6.78212	10.7541	10.0215	9.91783	10.3304	10.6385	9.73983	9.77228	9.95558	10.2351	9.76776	10.9006		LST1	6.43246	10.3325	10.0618		LST1	3.9	1.08949e-11	1.90401e-09	3.62938	1.56047e-11	2.81652e-09	-0.270621	0.238998	0.567349
ASIC3	5.89146	2.52441	3.11619	5.12538	5.68195	5.31619	2.01386	1.12883	1.97774	4.1926	5.97439	6.76617	4.95985	1.6649	2.95595	1.44944	5.66465		ASIC3	4.60926	3.05748	3.91016		ASIC3	-1.55178	0.174525	0.26673	-0.699105	0.51123	0.64697	0.852676	0.446031	0.729417
TLR2	6.94394	6.82665	7.05148	7.1094	7.20137	6.89337	11.4018	10.8195	10.2662	10.2952	11.5178	10.5602	10.1596	10.3336	10.9527	10.3751	11.3382		TLR2	7.00437	10.8601	10.6199		TLR2	3.85575	6.39911e-11	6.80796e-09	3.61556	8.16643e-11	9.41491e-09	-0.240191	0.344545	0.656929
STFA2L1	0.845308	1.46804	3.73317	3.3088	3.68932	4.88777	7.43921	7.03195	6.22231	6.10726	5.59531	4.90807	5.96257	3.12989	6.29126	5.52981	6.19607		STFA2L1	2.98873	6.47921	5.33628		STFA2L1	3.49047	0.000159698	0.000648689	2.34754	0.00316063	0.0112417	-1.14293	0.125555	0.444471
CD177	4.34807	2.17524	4.52227	5.45618	5.22143	3.93597	8.68922	7.23323	8.15535	7.99576	7.6579	6.00956	6.93114	7.15394	8.40692	8.22097	7.39583		CD177	4.27653	7.94629	7.35306		CD177	3.66976	4.36386e-06	3.83498e-05	3.07653	1.92467e-05	0.000221428	-0.593232	0.283037	0.6075
AMPD1	2.48833	3.59365	4.92614	4.97945	5.16322	5.6303	4.71937	2.50988	5.64285	9.22485	4.85253	1.75199	2.1479	2.26318	2.90782	2.94405	3.07973		AMPD1	4.46352	5.3899	2.51578		AMPD1	0.926382	0.305262	0.419349	-1.94774	0.0331451	0.0775041	-2.87412	0.00477944	0.231813
THEMIS2	6.11582	5.78836	6.53897	5.20425	6.46566	6.63119	10.2583	9.39358	9.49753	9.56515	10.5001	9.28706	9.63761	9.7509	9.93516	9.49785	10.5766		THEMIS2	6.12404	9.84294	9.78087		THEMIS2	3.7189	1.22703e-09	6.53098e-08	3.65683	7.90094e-10	5.83821e-08	-0.0620731	0.834129	0.939907
BAZ1A	5.87139	5.9294	6.16504	6.47958	6.06207	5.9526	10.4811	9.88086	9.6474	9.65117	10.3043	9.23762	8.94548	9.55007	9.92918	9.70069	10.4243		BAZ1A	6.07668	9.99296	9.63123		BAZ1A	3.91628	2.07438e-11	3.10734e-09	3.55455	4.28546e-11	6.15505e-09	-0.361729	0.138768	0.461636
GZME	1.93366	2.49231	3.99823	2.89005	0.885146	3.01291	4.64098	1.25388	4.27999	5.04588	5.90686	2.47166	4.65798	4.95537	2.62776	2.29538	8.32709		GZME	2.53538	4.22552	4.22254		GZME	1.69014	0.121542	0.198292	1.68716	0.106262	0.200139	-0.00297922	0.997733	0.999321
GZMD	1.93366	2.49231	3.99823	2.89005	0.885146	3.01291	4.64098	1.25388	4.27999	5.04588	5.90686	2.47166	4.65798	4.95537	2.62776	2.29538	8.32709		GZMD	2.53538	4.22552	4.22254		GZMD	1.69014	0.121542	0.198292	1.68716	0.106262	0.200139	-0.00297922	0.997733	0.999321
SYK	5.25834	5.82654	6.40999	6.04396	5.9871	5.62258	10.5488	9.61389	9.3573	9.4702	10.1846	8.57579	8.34018	9.16104	9.5453	9.10938	10.2424		SYK	5.85808	9.83496	9.16235		SYK	3.97688	1.51473e-09	7.67691e-08	3.30427	1.04514e-08	4.30167e-07	-0.672609	0.0499087	0.329508
SELE	5.03594	5.17403	4.32357	0.773148	4.43324	1.18883	5.91402	5.71871	5.60077	6.22532	6.11799	2.84038	5.78704	5.83038	6.33429	5.907	1.56384		SELE	3.48812	5.91536	4.71049		SELE	2.42724	0.0237981	0.0490807	1.22236	0.204888	0.33333	-1.20487	0.232068	0.562337
ACTC1	5.64299	6.06825	6.07588	6.41707	5.51131	6.55341	4.95128	3.57818	10.3177	11.3165	7.32928	5.91987	6.00051	5.61282	5.1148	5.98802	5.42989		ACTC1	6.04482	7.49859	5.67765		ACTC1	1.45378	0.182712	0.276841	-0.367167	0.716769	0.814241	-1.82094	0.100373	0.408164
IRF4	4.61396	4.36646	4.58493	2.68595	1.57069	1.80435	7.3972	6.48503	7.0089	6.61917	6.76581	6.27524	6.12188	6.61487	6.976	5.88362	6.77694		IRF4	3.27106	6.85522	6.44143		IRF4	3.58416	4.58929e-06	3.98644e-05	3.17037	1.10112e-05	0.000140073	-0.413794	0.440941	0.727914
IFIT1	6.87347	6.28152	6.53954	6.90599	6.81735	5.89485	10.053	10.3317	10.2852	9.60253	11.1	10.192	9.41249	9.37282	10.9482	10.1466	10.7276		IFIT1	6.55212	10.2745	10.1333		IFIT1	3.72236	3.59928e-09	1.47414e-07	3.58116	3.17191e-09	1.6994e-07	-0.1412	0.659957	0.858576
HVCN1	6.01505	6.51603	6.27512	6.49522	6.35032	6.21049	10.7873	10.0928	9.66164	9.61314	10.6316	9.71504	9.55568	9.78491	9.81144	9.61547	10.817		HVCN1	6.31037	10.1573	9.88326		HVCN1	3.84692	5.81881e-11	6.28559e-09	3.57289	8.54405e-11	9.79896e-09	-0.274033	0.278878	0.603469
TNN	2.46501	2.87414	4.1043	2.78437	2.99199	2.90993	2.81383	5.90325	7.27456	8.71204	3.48883	3.69423	3.10804	2.29472	2.64836	2.69571	5.70456		TNN	3.02162	5.6385	3.3576		TNN	2.61688	0.0104564	0.0238059	0.335979	0.700398	0.800808	-2.2809	0.0223317	0.280277
PBK	2.72759	6.10881	6.22478	5.54004	6.07182	5.84863	10.0853	8.88162	8.86231	8.91895	8.94108	8.51193	7.65005	7.6705	8.97175	8.44576	8.92717		PBK	5.42028	9.13785	8.36286		PBK	3.71757	3.49742e-06	3.25386e-05	2.94258	2.95727e-05	0.000306732	-0.774988	0.163986	0.490023
TMEM273	2.96437	2.13706	2.21954	3.19612	3.15408	2.38656	7.47543	6.38457	5.44565	5.6995	6.77798	5.21017	5.38547	6.14376	6.41263	6.62505	6.97848		TMEM273	2.67629	6.35663	6.12593		TMEM273	3.68034	7.5488e-08	1.63768e-06	3.44964	9.47879e-08	2.73915e-06	-0.2307	0.561163	0.800968
HSH2D	2.77152	1.45172	2.74336	3.12127	2.36901	2.0512	6.73692	3.80145	6.52297	5.66611	6.31367	4.0925	4.16413	2.86079	6.48078	6.54928	6.14486		HSH2D	2.41801	5.80822	5.04872		HSH2D	3.39021	0.000146281	0.00060411	2.63071	0.000962005	0.00429596	-0.7595	0.280705	0.604963
TNF	2.78512	3.26862	3.35326	2.48773	5.49642	3.95996	7.63682	7.23275	7.32793	6.70482	4.97329	5.95887	6.66042	6.61825	7.6975	7.38964	7.4715		TNF	3.55852	6.77512	6.96603		TNF	3.21661	2.53563e-05	0.000145081	3.40751	7.69897e-06	0.000104906	0.190907	0.730918	0.895152
GUCA1A	1.74429	3.80094	3.71336	5.33395	2.20381	4.3106	7.35945	6.72999	6.82812	6.66942	7.39687	6.68334	6.81821	6.80519	6.98061	6.83206	7.24148		GUCA1A	3.51783	6.99677	6.89348		GUCA1A	3.47894	2.2412e-06	2.35448e-05	3.37565	1.80876e-06	3.08751e-05	-0.103289	0.831909	0.939087
SPEER1	4.54474	0.968505	0.75316	2.98815	0.606892	0.638376	5.38584	4.4747	3.59063	6.07385	5.5761	3.68294	4.78851	4.45015	5.2528	3.43778	5.10296		SPEER1	1.74997	5.02022	4.45252		SPEER1	3.27025	0.000247301	0.000932495	2.70255	0.000893373	0.00403861	-0.567703	0.424408	0.71558
GM5861	4.54474	0.968505	0.75316	2.98815	0.606892	0.638376	5.38584	4.4747	3.59063	6.07385	5.5761	3.68294	4.78851	4.45015	5.2528	3.43778	5.10296		GM5861	1.74997	5.02022	4.45252		GM5861	3.27025	0.000247301	0.000932495	2.70255	0.000893373	0.00403861	-0.567703	0.424408	0.71558
4933402N22RIK	4.54474	0.968505	0.75316	2.98815	0.606892	0.638376	5.38584	4.4747	3.59063	6.07385	5.5761	3.68294	4.78851	4.45015	5.2528	3.43778	5.10296		4933402N22RIK	1.74997	5.02022	4.45252		4933402N22RIK	3.27025	0.000247301	0.000932495	2.70255	0.000893373	0.00403861	-0.567703	0.424408	0.71558
GM6460	4.54474	0.968505	0.75316	2.98815	0.606892	0.638376	5.38584	4.4747	3.59063	6.07385	5.5761	3.68294	4.78851	4.45015	5.2528	3.43778	5.10296		GM6460	1.74997	5.02022	4.45252		GM6460	3.27025	0.000247301	0.000932495	2.70255	0.000893373	0.00403861	-0.567703	0.424408	0.71558
LRRC15	2.97013	4.26463	5.90446	3.91512	4.97374	2.82678	3.09861	6.40374	7.74409	9.31573	5.89432	3.3607	3.45094	2.65006	3.89226	5.46853	4.56587		LRRC15	4.14248	6.4913	3.89806		LRRC15	2.34882	0.0180594	0.0385673	-0.244415	0.776826	0.857258	-2.59324	0.0103093	0.244058
TBX21	5.09209	2.7553	5.20516	2.16482	3.05028	5.47428	7.66629	7.43686	7.3738	6.82905	7.45486	6.87788	6.83977	7.00173	7.47555	7.32827	7.8741		TBX21	3.95699	7.35217	7.23288		TBX21	3.39518	1.01756e-05	7.2584e-05	3.27589	8.87269e-06	0.000118338	-0.119287	0.825049	0.935605
ACTN3	5.45604	4.639	5.57992	7.1187	6.12286	6.11178	5.59925	2.94229	8.2144	11.5242	8.31409	5.00139	6.28898	5.65664	6.14935	5.71252	5.29506		ACTN3	5.83805	7.31886	5.68399		ACTN3	1.4808	0.176663	0.269343	-0.15406	0.879239	0.927854	-1.63486	0.138255	0.460993
STAP1	2.87529	4.24058	2.27602	2.69566	4.97262	1.98528	7.53822	6.5126	6.37686	6.26883	6.84131	6.0631	6.10672	6.98983	6.71048	6.62591	6.77099		STAP1	3.17424	6.70756	6.54451		STAP1	3.53332	9.84378e-07	1.24289e-05	3.37027	9.79355e-07	1.8432e-05	-0.163055	0.724717	0.891474
NCF1	8.41821	8.17373	8.39718	8.1942	7.96549	8.4035	12.5131	11.6702	11.5932	11.6827	12.4563	11.8281	11.5359	11.4816	12.0996	11.7548	12.731		NCF1	8.25872	11.9831	11.9052		NCF1	3.72439	2.9582e-11	4.03854e-09	3.64647	2.00077e-11	3.41527e-09	-0.0779212	0.734656	0.896885
CYP2A5	2.65043	2.21499	2.77974	4.32034	7.02208	5.08023	6.7745	2.00715	1.64377	2.22471	3.55252	5.12665	7.1362	4.98874	4.11743	2.21163	2.56539		CYP2A5	4.0113	3.24053	4.35767		CYP2A5	-0.770771	0.494026	0.606955	0.346371	0.74572	0.835407	1.11714	0.32558	0.642706
CYP2A4	2.65043	2.21499	2.77974	4.32034	7.02208	5.08023	6.7745	2.00715	1.64377	2.22471	3.55252	5.12665	7.1362	4.98874	4.11743	2.21163	2.56539		CYP2A4	4.0113	3.24053	4.35767		CYP2A4	-0.770771	0.494026	0.606955	0.346371	0.74572	0.835407	1.11714	0.32558	0.642706
CD8B1	2.17946	4.08707	4.68239	4.74462	3.05173	4.56926	7.61735	6.86796	7.61972	6.73721	7.91256	7.50369	6.41812	7.20682	7.63042	7.16867	8.12116		CD8B1	3.88576	7.35096	7.34148		CD8B1	3.4652	8.74747e-07	1.12643e-05	3.45572	4.95071e-07	1.05125e-05	-0.00947606	0.983159	0.992881
LCK	6.08919	6.46977	6.25721	6.23256	6.62162	5.85741	10.4509	10.1047	9.75178	9.28804	10.4141	9.46742	9.36897	9.5428	10.1818	9.7193	10.7187		LCK	6.25463	10.0019	9.83316		LCK	3.74727	1.63325e-10	1.45017e-08	3.57853	1.59618e-10	1.61971e-08	-0.168741	0.518355	0.773791
LMCD1	6.10435	6.3972	7.30827	7.09357	6.45531	6.60238	6.68849	5.25288	7.5728	9.90587	2.69339	5.99618	6.39582	2.44242	6.26649	4.07573	3.85663		LMCD1	6.66018	6.42269	4.83888		LMCD1	-0.237492	0.816821	0.872914	-1.8213	0.0768751	0.154386	-1.58381	0.136294	0.459618
MYBPC2	5.33955	4.78074	4.13686	6.55795	4.8618	5.22605	3.50251	4.40093	5.27955	10.2924	7.81295	3.88146	5.75824	3.97892	6.06854	3.12736	2.70256		MYBPC2	5.15049	6.25766	4.25285		MYBPC2	1.10717	0.291394	0.40503	-0.897646	0.367231	0.5119	-2.00481	0.0659897	0.35685
IL18BP	6.48908	4.21735	5.78619	6.59289	6.29531	4.67441	9.33897	8.74482	9.06187	8.22637	9.73566	8.83518	8.9865	8.96045	9.38673	8.83395	10.2798		IL18BP	5.67587	9.02154	9.21376		IL18BP	3.34567	1.11594e-06	1.36821e-05	3.53789	2.99191e-07	6.95691e-06	0.192226	0.664572	0.861005
HSPB7	5.40932	4.51393	5.52737	6.15594	2.0738	5.21204	5.53828	5.01418	6.92417	11.6133	4.84263	4.98264	5.65508	4.9195	5.45399	5.70147	5.97575		HSPB7	4.8154	6.78652	5.44807		HSPB7	1.97111	0.0692819	0.123439	0.632671	0.520833	0.655631	-1.33844	0.204303	0.536599
GLIPR1	5.72605	5.9343	6.59721	6.4504	6.74764	6.8528	10.9662	9.67728	9.79101	9.60584	10.3675	9.70223	9.54752	9.99333	9.59534	9.61294	10.8721		GLIPR1	6.38474	10.0816	9.88725		GLIPR1	3.69683	1.80849e-09	8.86926e-08	3.50252	1.97848e-09	1.17113e-07	-0.194311	0.523582	0.777219
MYOM2	5.31741	5.29492	5.30454	6.85409	5.81471	5.48173	5.20242	5.09969	8.7815	11.9054	8.07104	6.78162	4.09776	5.72196	6.01275	7.07542	6.95894		MYOM2	5.6779	7.81201	6.10808		MYOM2	2.13411	0.0441462	0.0840481	0.430175	0.649752	0.764537	-1.70394	0.100068	0.408164
TNFRSF1B	6.35817	6.28195	6.61868	6.83806	6.34005	5.83499	10.8138	10.4331	9.40301	9.72481	10.6047	9.41781	9.07886	9.61935	9.68618	9.48736	10.9325		TNFRSF1B	6.37865	10.1959	9.70367		TNFRSF1B	3.81724	2.35557e-09	1.08931e-07	3.32502	8.36288e-09	3.5795e-07	-0.492225	0.136266	0.459618
C3	9.9875	9.79808	9.785	9.78273	10.4697	10.6352	14.0714	13.6722	13.3868	13.38	14.0388	13.7704	13.759	13.8918	13.6631	13.5213	14.0423		C3	10.0764	13.7098	13.7746		C3	3.63349	1.96072e-12	6.12562e-10	3.69828	7.36069e-13	2.84355e-10	0.0647876	0.72879	0.893987
F13B	4.09672	1.10734	4.71873	4.98148	5.6412	0.997627	5.6816	1.53462	2.74657	4.14557	1.9674	5.01384	6.3335	1.28354	1.89912	3.3859	1.71382		F13B	3.59052	3.21515	3.27162		F13B	-0.375364	0.741492	0.8172	-0.318896	0.768727	0.851204	0.0564684	0.960351	0.986584
C5AR1	4.99188	2.16528	5.60932	4.62514	5.57168	4.79359	8.93458	8.25303	7.80179	7.8222	8.42347	6.85943	6.59143	6.91874	7.94566	7.64751	8.63474		C5AR1	4.62615	8.24701	7.43292		C5AR1	3.62087	5.25918e-06	4.39163e-05	2.80677	5.34496e-05	0.000475732	-0.814096	0.147982	0.470716
1110002E22RIK	3.66115	4.79611	4.33982	5.12909	2.6515	4.13698	3.82634	2.71327	7.47559	9.85754	5.97214	4.98983	5.54327	2.86745	3.3026	5.09985	4.38036		1110002E22RIK	4.11911	5.96898	4.36389		1110002E22RIK	1.84987	0.0831973	0.144105	0.244785	0.800571	0.874	-1.60508	0.128287	0.449108
MMP19	5.2392	4.74177	2.59934	5.44907	4.47532	5.28115	8.55553	8.16222	8.31997	8.72129	8.32054	7.88292	7.34368	7.66882	7.49564	7.46416	8.42407		MMP19	4.63098	8.41591	7.71322		MMP19	3.78493	7.06377e-08	1.54463e-06	3.08224	5.54846e-07	1.16028e-05	-0.702693	0.0967751	0.402377
PTPN22	3.18562	5.64974	6.02967	6.19625	6.31162	6.12188	9.67508	8.71619	8.61678	8.58805	9.44811	8.81375	8.32494	8.42574	8.98369	8.91705	9.67636		PTPN22	5.58246	9.00884	8.85692		PTPN22	3.42638	2.31313e-06	2.40942e-05	3.27446	2.24908e-06	3.73208e-05	-0.151918	0.752102	0.90588
LTBP2	4.62152	4.84481	4.67195	4.20782	4.47428	4.79792	8.31663	8.87631	9.08881	9.35814	7.77383	5.90203	5.57698	6.92283	8.00173	7.06448	7.75692		LTBP2	4.60305	8.68275	6.87083		LTBP2	4.07969	2.58126e-08	6.99993e-07	2.26778	2.18504e-05	0.000242269	-1.81192	0.000348753	0.206964
ESM1	6.19914	3.17655	6.57586	5.09976	5.6221	6.03314	9.45657	8.9539	8.99217	9.12841	7.94667	7.2305	4.70742	6.56362	8.92814	7.83603	8.32253		ESM1	5.45109	8.89554	7.26471		ESM1	3.44445	0.00014365	0.000594933	1.81362	0.0142368	0.03866	-1.63083	0.0313398	0.304815
CCN5	6.30935	6.28613	7.29256	7.02559	6.42584	6.70727	11.1135	10.6102	9.70966	9.92267	10.9789	10.1963	9.79593	9.59126	9.66731	9.8285	10.8558		CCN5	6.67446	10.467	9.98919		CCN5	3.79253	9.87568e-10	5.5617e-08	3.31473	3.39043e-09	1.79465e-07	-0.477796	0.122787	0.440783
HCK	7.00852	6.78585	7.13331	7.01829	7.12805	7.15103	11.0961	10.6429	10.2816	10.3974	11.4397	10.3231	10.0129	10.3393	10.8191	10.2996	11.3348		HCK	7.03751	10.7715	10.5215		HCK	3.73402	3.99669e-11	5.05788e-09	3.48396	5.493e-11	7.51279e-09	-0.250053	0.295686	0.618432
E230032D23RIK	2.15678	3.4954	2.46347	1.43033	3.48875	2.20224	6.78514	6.03939	5.66666	6.12843	6.17197	5.35938	6.17926	6.04193	5.81412	5.67731	6.56803		E230032D23RIK	2.5395	6.15832	5.94001		E230032D23RIK	3.61882	1.64058e-08	4.94193e-07	3.40051	2.00359e-08	7.42747e-07	-0.218313	0.531742	0.783155
BB165335	2.27078	2.60503	1.59435	2.28503	0.780258	0.963211	5.20348	5.42326	5.4064	5.82843	4.56654	4.89963	3.88544	4.90901	5.43807	5.28409	6.18037		BB165335	1.74978	5.28562	5.09944		BB165335	3.53585	1.72048e-07	3.13358e-06	3.34966	1.87201e-07	4.72725e-06	-0.186187	0.645748	0.850368
PZP	3.02055	4.44134	4.41665	5.34425	8.25974	5.59805	7.63472	4.30142	4.21281	2.09599	4.27336	6.15357	8.69837	4.89837	5.01597	5.10365	2.80047		PZP	5.1801	4.50366	5.44507		PZP	-0.676435	0.54281	0.651642	0.264971	0.801583	0.874697	0.941406	0.39968	0.697486
TNFRSF9	5.15291	5.51053	4.63483	5.3231	4.2218	5.32811	9.2992	8.9356	8.67789	8.07587	9.57654	7.68288	7.71773	7.78195	8.98116	8.2532	8.5746		TNFRSF9	5.02855	8.91302	8.16525		TNFRSF9	3.88447	1.62938e-09	8.02662e-08	3.13671	1.66285e-08	6.41258e-07	-0.747767	0.0289002	0.297098
SELP	4.71231	5.57714	5.47729	5.75254	3.5632	4.96195	9.4462	8.35666	8.26836	9.12082	9.13603	7.28756	6.38391	8.17713	8.84713	8.08332	7.73198		SELP	5.00741	8.86561	7.75184		SELP	3.85821	1.83677e-07	3.29899e-06	2.74443	7.00627e-06	9.67261e-05	-1.11377	0.0214613	0.277158
SH2D1A	3.17337	3.73816	1.51783	1.63748	2.50741	3.74266	6.26866	6.38358	6.3292	5.68507	6.53386	5.62473	6.22466	5.50706	6.10267	6.39442	6.64284		SH2D1A	2.71948	6.24008	6.08273		SH2D1A	3.52059	1.4246e-07	2.72781e-06	3.36325	1.38876e-07	3.69776e-06	-0.157344	0.691998	0.875889
IGK-V21	1.76638	0.930847	1.6716	1.69015	4.92665	3.4099	6.44338	5.02881	6.50451	4.78265	5.37178	4.63011	5.5007	6.09339	5.39193	5.25269	5.45087		IGK-V21	2.39926	5.62623	5.38662		IGK-V21	3.22697	5.78735e-05	0.000280144	2.98736	7.866e-05	0.000632151	-0.23961	0.690483	0.875026
TK1	3.33132	3.7914	4.66672	5.43772	3.789	2.47997	7.9407	7.43137	7.73021	7.32133	7.77037	6.7245	6.14664	6.72768	7.78768	7.13552	7.22603		TK1	3.91602	7.6388	6.95801		TK1	3.72277	1.45953e-07	2.77298e-06	3.04198	1.05922e-06	1.96993e-05	-0.680789	0.119342	0.434991
TREML2	2.54882	3.79465	5.02502	3.52428	2.60841	4.71119	7.64204	7.12032	6.88933	7.02815	7.50064	6.83899	6.71887	6.68945	7.54393	6.94632	7.40062		TREML2	3.70206	7.23609	7.02303		TREML2	3.53403	1.43642e-07	2.7409e-06	3.32097	1.73873e-07	4.45197e-06	-0.213063	0.594081	0.821926
CD248	3.40856	4.18709	4.12485	5.99444	4.48823	4.35242	7.94142	8.01749	8.5512	9.249	7.2796	7.15532	4.68214	7.26536	7.10368	6.62125	7.60007		CD248	4.42593	8.20774	6.73797		CD248	3.78181	2.27198e-06	2.37591e-05	2.31204	0.000284337	0.00165682	-1.46977	0.0125374	0.251264
MYF6	2.16726	1.96283	3.49729	2.89546	3.39701	4.60301	3.47232	4.39038	5.47866	8.76049	5.31654	1.69299	2.67998	2.30885	1.85408	5.09339	4.41084		MYF6	3.08714	5.48368	3.00669		MYF6	2.39653	0.0128445	0.0285894	-0.0804574	0.922433	0.954241	-2.47699	0.0105869	0.244058
MARCO	2.519	2.99915	3.66246	3.57718	5.06135	2.89239	6.82611	6.67156	6.95608	6.12888	6.50406	6.00393	2.96033	3.09749	6.11116	7.15435	7.24181		MARCO	3.45192	6.61734	5.42818		MARCO	3.16542	0.000608813	0.00199465	1.97626	0.013015	0.035855	-1.18916	0.127805	0.448562
FCER1G	8.79713	8.95516	8.98742	8.97387	8.77946	9.13279	13.2302	12.4184	12.0073	12.2584	13.2337	12.1833	12.026	12.2373	12.4965	11.8958	13.2568		FCER1G	8.93764	12.6296	12.3493		FCER1G	3.69194	1.57008e-10	1.40541e-08	3.41164	2.473e-10	2.33522e-08	-0.2803	0.280843	0.605015
FCGR3	8.75861	8.60801	8.70331	8.81613	8.65974	8.7229	12.933	12.308	11.878	11.8067	12.8364	12.1356	12.0266	12.1776	12.2506	12.0067	12.8365		FCGR3	8.71145	12.3524	12.2389		FCGR3	3.64096	6.47648e-12	1.42612e-09	3.52749	5.10494e-12	1.24901e-09	-0.113479	0.577073	0.811113
GZMG	0.996915	1.76607	1.26975	1.49918	2.28415	3.42765	3.09584	2.23721	4.04487	1.6288	6.23378	3.1834	2.32755	2.85688	4.23473	1.55696	7.66545		GZMG	1.87395	3.4481	3.6375		GZMG	1.57415	0.127313	0.205968	1.76354	0.077159	0.15481	0.189394	0.848819	0.946771
FCGR1	7.10094	7.2139	6.82855	7.01698	6.77303	6.94234	10.871	10.6166	10.4256	10.3151	11.1278	10.4313	10.3539	10.0747	10.9304	10.2547	10.8784		FCGR1	6.97929	10.6712	10.4872		FCGR1	3.69192	6.01732e-13	2.81918e-10	3.50794	6.33904e-13	2.5578e-10	-0.183982	0.302035	0.623693
PADI4	4.33453	2.08664	1.39313	3.25165	1.06566	4.6648	6.13296	3.32449	5.87764	3.28691	5.26392	0.918172	2.4681	5.28834	4.87825	5.86818	5.73954		PADI4	2.7994	4.77718	4.19343		PADI4	1.97778	0.0587915	0.10715	1.39403	0.151698	0.264838	-0.583754	0.555868	0.797616
RAB20	5.02092	4.47111	3.46344	5.18659	4.40709	4.78318	8.67329	8.13895	7.67125	7.50914	8.60045	7.77177	7.35759	8.18929	8.09491	7.60276	8.76229		RAB20	4.55539	8.11862	7.9631		RAB20	3.56323	8.23341e-09	2.87321e-07	3.40772	7.89382e-09	3.44896e-07	-0.155512	0.633474	0.843949
UGT2B36	3.39631	2.33991	5.49236	5.76964	6.99769	5.92446	6.43506	5.85842	2.84556	3.1005	2.54558	5.04202	7.30154	5.03896	1.21215	5.83628	4.58482		UGT2B36	4.98673	4.15702	4.83596		UGT2B36	-0.829704	0.453493	0.569225	-0.150766	0.885384	0.931881	0.678938	0.538379	0.787311
PLEK	8.3946	8.07775	8.21377	7.95804	8.229	8.35878	12.3762	11.8399	11.3074	11.3008	12.423	11.4404	11.4153	11.4717	11.7838	11.4755	12.485		PLEK	8.20533	11.8494	11.6786		PLEK	3.64411	6.43077e-11	6.80796e-09	3.47327	6.46465e-11	8.47331e-09	-0.170834	0.474226	0.746797
TRIM63	4.98654	2.22376	2.3438	4.52132	4.04518	4.02569	2.25353	3.55493	5.95539	9.69964	5.15956	2.54196	4.35002	5.07758	5.104	5.00367	5.14824		TRIM63	3.69105	5.32461	4.53758		TRIM63	1.63356	0.129287	0.208442	0.84653	0.397161	0.541147	-0.787032	0.451783	0.733091
CLEC1B	4.06251	1.51739	2.946	2.92107	4.23809	2.62629	6.95399	6.66479	5.97781	5.96465	6.88439	6.28963	6.07529	6.2409	6.42394	6.49521	6.96008		CLEC1B	3.05189	6.48913	6.41417		CLEC1B	3.43724	2.05425e-07	3.60148e-06	3.36228	1.46811e-07	3.87159e-06	-0.0749525	0.850605	0.947433
HMOX1	6.42008	6.60205	5.99155	6.97746	6.61611	6.8403	10.8763	10.4184	9.32374	9.43379	10.7601	9.51379	9.33827	9.57079	10.1857	9.67063	11.0328		HMOX1	6.57459	10.1625	9.88533		HMOX1	3.58788	1.62704e-08	4.92136e-07	3.31073	2.5474e-08	9.062e-07	-0.27715	0.424901	0.715972
A630038E17RIK	2.30646	3.02117	3.70452	5.51726	3.27337	2.8647	5.18485	3.16412	4.60325	4.99049	8.4239	5.19099	6.99294	6.19212	5.37662	6.16636	7.81475		A630038E17RIK	3.44791	5.27332	6.28896		A630038E17RIK	1.82541	0.0339808	0.0668745	2.84105	0.00166551	0.00664997	1.01564	0.214678	0.545977
TBX15	5.32607	1.45662	5.91884	3.21125	2.69225	4.34761	4.00327	5.71443	6.81028	8.42261	5.98623	5.79839	4.6717	4.72402	1.84841	5.64708	5.40434		TBX15	3.82544	6.18736	4.68232		TBX15	2.36192	0.020407	0.0428781	0.85688	0.340908	0.48552	-1.50504	0.119979	0.435733
CAPG	8.083	7.72883	7.82511	7.76615	7.99928	7.74485	12.3409	11.3627	11.2826	11.0623	12.0274	10.8368	10.5607	10.7537	11.1275	10.6852	12.3481		CAPG	7.85787	11.6152	11.052		CAPG	3.75731	1.00402e-09	5.6399e-08	3.19412	5.08526e-09	2.52201e-07	-0.563193	0.0708321	0.364081
PPP1R27	1.4228	1.46229	3.32177	4.93466	2.06431	3.65347	2.05684	2.45461	3.59627	8.98943	3.56599	4.38144	2.7078	2.65931	3.13606	4.265	2.01223		PPP1R27	2.80988	4.13263	3.19364		PPP1R27	1.32275	0.221606	0.324344	0.383755	0.703662	0.803974	-0.93899	0.379821	0.683082
LGALS3BP	9.36147	9.28009	9.31986	9.18686	8.86804	8.8028	13.0646	12.2065	12.3562	12.339	13.1472	12.5106	12.5636	12.6062	12.6343	12.402	13.5053		LGALS3BP	9.13652	12.6227	12.7037		LGALS3BP	3.48617	4.10282e-11	5.10419e-09	3.56713	1.44796e-11	2.657e-09	0.0809625	0.712995	0.885464
MX2	5.48637	4.07824	3.96243	3.88165	3.81493	3.98217	8.18618	7.50423	6.86785	7.19357	8.35253	7.43396	6.40385	7.23263	8.36244	7.3992	8.2661		MX2	4.20097	7.62087	7.51637		MX2	3.41991	1.90373e-07	3.39435e-06	3.3154	1.53065e-07	4.00324e-06	-0.104506	0.790757	0.921389
SULT2A2	2.09208	5.20362	1.71834	3.09161	6.50859	4.75171	7.01985	4.17606	3.95363	2.02984	1.51512	5.78716	6.95162	3.16121	3.73318	3.38067	4.10349		SULT2A2	3.89432	3.7389	4.51956		SULT2A2	-0.155425	0.886211	0.922709	0.625231	0.548269	0.679435	0.780656	0.475872	0.747571
CLEC4A3	5.42373	6.04351	5.42935	6.11813	5.25127	5.68238	10.0243	8.97996	9.17726	9.54152	9.51119	8.56826	8.66423	8.82817	8.85679	8.72545	9.68514		CLEC4A3	5.65806	9.44684	8.88801		CLEC4A3	3.78878	2.4384e-11	3.48659e-09	3.22994	1.25843e-10	1.34518e-08	-0.558835	0.0257948	0.290892
H2-DMA	8.05492	8.35976	8.20708	8.28844	7.90667	7.97864	11.9166	11.5403	11.4367	11.1889	12.4096	11.4378	11.2448	11.4398	11.6978	11.4001	12.4281		H2-DMA	8.13258	11.6984	11.6081		H2-DMA	3.56583	4.10144e-11	5.10419e-09	3.47548	2.96755e-11	4.47571e-09	-0.0903418	0.688332	0.873618
COL1A1	7.15924	7.07714	8.98481	7.63105	7.1486	7.81702	10.4976	11.6713	11.8747	12.9889	10.2928	9.57122	8.46717	9.30616	10.0078	9.79484	10.4576		COL1A1	7.63631	11.465	9.60079		COL1A1	3.82874	7.63256e-07	1.01144e-05	1.96448	0.000628124	0.00307411	-1.86425	0.00145364	0.212904
ACAP1	6.42036	4.77212	4.60847	5.52185	6.66307	5.03379	9.59861	9.16687	8.94975	8.35768	9.30424	8.05081	8.231	8.78607	8.84059	8.80873	9.38023		ACAP1	5.50327	9.07543	8.6829		ACAP1	3.57216	6.13932e-08	1.37526e-06	3.17963	1.53076e-07	4.00324e-06	-0.392527	0.306589	0.627229
GFI1	1.92771	4.06965	4.10218	1.01663	5.21689	3.23968	7.12195	6.38046	6.24693	4.575	6.27557	5.11493	5.54526	5.64767	6.66234	6.77218	6.88782		GFI1	3.26212	6.11998	6.10503		GFI1	2.85786	0.000554885	0.00184209	2.84291	0.000378559	0.00207463	-0.0149494	0.982227	0.992514
UHRF1	4.6918	5.38199	5.21979	3.29044	4.50788	4.76969	8.7565	8.10975	8.14699	8.20592	8.9561	7.06681	6.59043	7.10924	8.19691	7.89183	8.17422		UHRF1	4.6436	8.43505	7.5049		UHRF1	3.79145	2.36185e-08	6.54188e-07	2.86131	5.21128e-07	1.09701e-05	-0.930147	0.0225298	0.280829
PTPRCAP	4.01641	4.05023	6.48768	5.99417	5.2679	5.84996	9.0956	8.57642	8.74129	8.31014	8.67106	8.24019	8.53961	8.91795	8.50422	8.60225	8.76696		PTPRCAP	5.27772	8.6789	8.5952		PTPRCAP	3.40118	1.55447e-07	2.90655e-06	3.31747	1.15152e-07	3.18949e-06	-0.0837065	0.828129	0.936895
IL1RL1	2.85634	5.8264	3.07737	3.69527	5.17878	4.64446	7.90455	7.89593	7.69383	7.41651	7.46559	6.98636	6.89511	7.09884	7.75027	7.54101	7.57428		IL1RL1	4.2131	7.67528	7.30765		IL1RL1	3.46218	7.56286e-07	1.00382e-05	3.09455	1.69245e-06	2.9391e-05	-0.367637	0.412224	0.705791
MYOM3	3.5171	3.04663	2.33425	3.22313	3.48609	2.18375	2.5263	3.20971	5.37463	9.05778	2.68183	2.28843	3.20896	2.05029	5.16849	4.75033	5.20382		MYOM3	2.96516	4.57005	3.77839		MYOM3	1.60489	0.129646	0.208899	0.813226	0.407936	0.551428	-0.791664	0.441721	0.728319
IRF7	7.33384	6.48633	6.55978	7.07289	6.40169	7.10483	10.464	10.0935	10.1213	9.76882	10.977	10.1387	9.77786	9.52775	11.0892	10.002	10.9508		IRF7	6.82656	10.2849	10.2477		IRF7	3.45835	4.22032e-09	1.68354e-07	3.42117	2.51254e-09	1.40068e-07	-0.0371879	0.901568	0.967336
NFAM1	3.33678	4.03311	4.92403	3.64835	2.63909	3.15363	7.61132	7.07316	7.05626	6.71894	7.25996	6.54614	7.13498	6.88454	6.53935	6.80233	7.61589		NFAM1	3.6225	7.14393	6.92054		NFAM1	3.52143	1.22134e-08	3.99612e-07	3.29804	1.56272e-08	6.07495e-07	-0.223388	0.502119	0.764782
MS4A1	3.25811	5.14858	5.6058	5.58729	5.4415	5.67428	9.89846	7.31325	8.82907	8.04652	8.66354	7.25544	6.65344	8.81391	8.73732	8.25372	7.45839		MS4A1	5.11926	8.55017	7.86204		MS4A1	3.43091	9.06999e-06	6.65959e-05	2.74278	6.31128e-05	0.000535637	-0.688131	0.213811	0.545577
CDCA5	1.99179	4.38212	4.27899	4.57939	5.26432	4.20776	8.12641	7.44856	7.41239	7.22551	7.91866	6.53511	5.56308	6.53138	7.79169	7.09907	7.78616		CDCA5	4.1174	7.62631	6.88442		CDCA5	3.50891	3.25484e-06	3.09195e-05	2.76702	2.88618e-05	0.000300917	-0.741893	0.156113	0.481119
ARHGAP45	5.70808	6.14773	5.57576	6.0541	5.77316	6.63406	10.3206	9.69486	9.08933	9.31227	9.51387	8.71956	8.79664	9.33804	9.47903	9.41087	10.0037		ARHGAP45	5.98215	9.58618	9.29131		ARHGAP45	3.60404	3.51128e-10	2.56865e-08	3.30916	6.04247e-10	4.71827e-08	-0.294878	0.27195	0.597341
CD79A	3.05864	4.42373	4.95271	1.76476	5.29079	2.06255	7.12775	6.35532	7.18735	6.70017	6.52074	4.96613	5.33413	7.09723	7.0422	6.85055	5.0897		CD79A	3.5922	6.77827	6.06332		CD79A	3.18607	0.000149907	0.000616425	2.47113	0.000986128	0.00438447	-0.714942	0.281092	0.60513
UBA7	6.99557	6.95952	5.8194	6.53875	6.38523	6.03068	10.297	9.79165	9.71777	9.70652	10.6417	9.37187	9.25195	9.49272	10.2428	9.74191	10.4942		UBA7	6.45486	10.0309	9.7659		UBA7	3.57607	9.03448e-10	5.18071e-08	3.31104	1.373e-09	9.00192e-08	-0.265029	0.348815	0.660095
PTPN18	7.34282	6.76076	7.16632	7.12616	7.02445	7.47922	11.2529	10.7092	10.1998	10.128	11.0903	10.4318	10.2386	10.341	10.6193	10.4765	11.3489		PTPN18	7.14996	10.6761	10.576		PTPN18	3.5261	8.43684e-11	8.29372e-09	3.42606	6.4009e-11	8.43999e-09	-0.100041	0.669042	0.863449
FYB	7.19676	6.93913	7.36451	7.00753	7.41263	7.80541	11.517	10.8659	10.1601	10.8105	10.9947	10.4941	10.4861	10.717	10.4324	10.3032	11.4464		FYB	7.28766	10.8696	10.6465		FYB	3.58198	1.08412e-10	1.04246e-08	3.35887	1.38193e-10	1.47005e-08	-0.223106	0.361483	0.668119
CKM	6.25843	6.4269	6.87919	8.72129	7.17202	6.83546	6.54087	6.32969	8.31734	13.1666	9.96038	6.17424	7.58212	7.06619	8.31654	7.71942	6.88656		CKM	7.04888	8.86298	7.29084		CKM	1.8141	0.0762091	0.133864	0.241963	0.793925	0.869287	-1.57213	0.119782	0.435733
NDC80	1.59573	4.95542	1.83138	1.7095	3.8637	4.74922	6.71483	5.74523	6.15671	5.9494	6.48231	5.57891	4.15428	5.54309	6.54833	6.51387	5.99172		NDC80	3.11749	6.2097	5.7217		NDC80	3.09221	0.000189515	0.000748138	2.60421	0.000597367	0.00295066	-0.487998	0.45471	0.735006
HGF	4.75435	2.8888	1.74327	1.78037	5.17361	3.00635	6.97913	5.36562	6.49453	6.42032	6.7074	5.3825	5.57118	6.50395	6.08163	5.97729	6.86798		HGF	3.22446	6.3934	6.06409		HGF	3.16895	4.77703e-05	0.000239123	2.83963	9.11822e-05	0.000702776	-0.329312	0.571402	0.807707
SLC38A4	2.36988	1.85666	4.68257	4.96215	6.20613	2.44118	5.12236	1.66864	5.32315	5.74489	4.87196	2.37938	6.50003	2.23621	3.50496	3.43249	1.0635		SLC38A4	3.7531	4.5462	3.1861		SLC38A4	0.793105	0.446399	0.562332	-0.566999	0.566433	0.694569	-1.3601	0.199597	0.532161
CACNA1S	3.37342	2.7896	5.05819	5.6966	4.09927	2.6451	6.51287	6.19253	7.23013	9.10921	6.95977	5.35859	6.8991	6.60647	7.25083	5.76662	6.82441		CACNA1S	3.9437	7.2009	6.451		CACNA1S	3.25721	7.05959e-05	0.000329627	2.50731	0.000554318	0.0027836	-0.749898	0.235465	0.565376
AVIL	4.97727	3.62524	3.65006	3.90648	7.2074	5.35323	6.68682	5.28435	5.65766	6.42992	6.55037	10.053	4.68163	5.51987	5.63888	5.58803	9.15624		AVIL	4.78661	6.12182	6.77294		AVIL	1.33521	0.169253	0.260163	1.98632	0.0393835	0.0894877	0.651113	0.492434	0.758385
AMMECR1	1.3751	4.34344	1.27442	1.34077	4.48	3.19311	4.75075	5.51725	5.49808	6.96673	5.77129	4.30236	2.92454	4.60877	1.87184	4.3511	5.66037		AMMECR1	2.66781	5.70082	3.95316		AMMECR1	3.03301	0.000929451	0.00288301	1.28536	0.0893596	0.174287	-1.74766	0.0324222	0.306428
HSD17B2	7.58022	7.34493	7.90738	7.78952	7.62572	7.59506	5.71976	6.37026	6.88856	6.47671	1.41291	6.77193	7.29726	6.13797	6.65322	6.19858	2.89841		HSD17B2	7.64047	5.37364	5.99289		HSD17B2	-2.26683	0.0209742	0.0439281	-1.64758	0.0684547	0.140587	0.619254	0.493264	0.759186
BLNK	6.46914	6.48917	6.31011	7.29261	7.17408	6.69209	10.9214	10.0455	9.87784	10.2805	10.2732	9.89905	9.97607	10.3144	9.94136	9.90048	10.6783		BLNK	6.73787	10.2797	10.1183		BLNK	3.54182	3.96086e-11	5.04152e-09	3.38041	3.90241e-11	5.72473e-09	-0.16141	0.472158	0.745299
STAT1	9.33404	9.23471	9.21533	9.33535	9.15632	8.86455	12.7735	12.5246	12.6425	12.2288	13.1621	12.6309	12.3753	12.4057	13.0664	12.5239	13.0817		STAT1	9.19005	12.6663	12.6806		STAT1	3.47625	1.13296e-12	4.30135e-10	3.49059	5.20439e-13	2.29201e-10	0.0143319	0.933599	0.978105
RPL39L	4.48535	4.30275	2.84993	2.36185	3.5976	3.81497	6.47969	6.9243	6.02873	7.18162	6.41579	6.45581	5.74906	5.95582	6.91784	5.94632	8.97135		RPL39L	3.56874	6.60603	6.66603		RPL39L	3.03729	3.0504e-05	0.000166923	3.09729	1.44647e-05	0.000175007	0.0600025	0.910228	0.969691
BIRC3	6.86644	6.93184	7.43983	6.94448	7.16324	7.26231	11.2456	10.6285	10.2562	10.1959	11.2383	9.9181	9.78163	10.0132	11.0396	10.4878	10.7914		BIRC3	7.10136	10.7129	10.3386		BIRC3	3.61155	2.34242e-10	1.90867e-08	3.23726	5.70999e-10	4.57966e-08	-0.374285	0.157898	0.483376
TNFSF10	5.31793	3.33504	4.8358	5.91437	5.26082	5.61463	8.98839	8.52481	8.6231	8.42787	9.1995	7.39186	7.59226	7.58571	8.02022	7.65455	8.72048		TNFSF10	5.04643	8.75274	7.82751		TNFSF10	3.70631	3.81153e-08	9.45157e-07	2.78108	8.74886e-07	1.684e-05	-0.925222	0.0246296	0.287392
H19	7.51284	6.1965	8.73584	6.596	7.59407	8.69012	7.60613	9.53022	11.5459	13.1749	9.13673	9.14389	7.13509	8.56176	8.59233	9.52879	9.72928		H19	7.55423	10.1988	8.78186		H19	2.64455	0.0057411	0.0140841	1.22763	0.13926	0.247757	-1.41693	0.106209	0.418151
MIR675	7.51284	6.1965	8.73584	6.596	7.59407	8.69012	7.60613	9.53022	11.5459	13.1749	9.13673	9.14389	7.13509	8.56176	8.59233	9.52879	9.72928		MIR675	7.55423	10.1988	8.78186		MIR675	2.64455	0.0057411	0.0140841	1.22763	0.13926	0.247757	-1.41693	0.106209	0.418151
NAIP2	6.09315	5.94331	6.45088	5.98106	5.57303	5.54361	10.0916	9.39453	8.83094	8.90574	10.0554	8.85329	8.97409	8.94518	9.21963	9.05252	10.133		NAIP2	5.93084	9.45564	9.19629		NAIP2	3.5248	1.28848e-09	6.78763e-08	3.26544	1.93899e-09	1.15709e-07	-0.25936	0.36381	0.670273
CDC6	0.961114	4.40519	1.26057	4.60153	5.2063	5.097	6.67589	6.20296	6.00619	5.94426	6.41739	5.66614	2.29434	5.16789	5.85614	5.63503	5.25198		CDC6	3.58862	6.24934	4.97859		CDC6	2.66072	0.00517328	0.0128583	1.38997	0.0944242	0.182388	-1.27075	0.14062	0.463747
PARP9	7.10095	7.02445	7.52054	7.08854	7.11694	7.39228	10.7501	10.4998	10.5528	10.4518	11.3456	10.4367	10.1191	10.2426	11.0466	10.4593	11.2081		PARP9	7.20728	10.72	10.5854		PARP9	3.51275	1.8351e-11	2.88635e-09	3.37812	1.61657e-11	2.87071e-09	-0.134625	0.523352	0.777193
ASB15	2.57654	1.09254	1.48744	4.49617	1.67849	1.07073	3.66867	1.97499	1.08546	7.48452	3.65742	1.93481	2.46786	4.08362	1.27667	0.990425	3.86191		ASB15	2.06699	3.57421	2.43588		ASB15	1.50723	0.146544	0.231005	0.368896	0.700152	0.800715	-1.13833	0.265844	0.591604
GSTP3	2.53909	3.1515	2.59665	5.21571	3.69512	3.12352	7.1868	6.60077	6.47123	5.84219	7.64375	5.29144	5.83488	6.33155	6.00579	6.7743	7.41298		GSTP3	3.38693	6.74895	6.27516		GSTP3	3.36202	3.38285e-06	3.18912e-05	2.88823	1.14861e-05	0.000144611	-0.473795	0.337197	0.651266
APOB	1.66657	4.96083	5.63727	6.22195	8.11857	5.76281	7.7731	4.39112	5.32872	5.4417	5.79762	5.65416	8.29907	5.08644	2.44883	5.38733	4.37495		APOB	5.39467	5.74645	5.20846		APOB	0.351784	0.742417	0.817973	-0.186205	0.85505	0.91275	-0.537989	0.616073	0.836092
E2F8	5.21234	2.34754	3.65387	2.73849	4.96268	3.24147	7.42512	6.57553	7.1297	7.49845	6.53071	5.94576	5.31722	3.416	7.26473	5.63332	6.4392		E2F8	3.69273	7.0319	5.66937		E2F8	3.33917	6.56105e-05	0.000310898	1.97664	0.004196	0.0141019	-1.36253	0.0430802	0.322854
KLHL40	4.91897	6.03249	5.97603	5.72475	5.12087	6.00577	5.64604	2.67076	6.99874	9.17236	5.97566	2.03768	5.41639	6.19349	5.61274	2.36277	5.37479		KLHL40	5.62981	6.09271	4.49964		KLHL40	0.4629	0.639961	0.735258	-1.13017	0.240086	0.37633	-1.59307	0.120728	0.436956
SCN10A	2.54485	2.7095	1.44245	2.28603	4.72249	2.12286	0.824489	3.74688	1.17184	1.664	2.10643	7.21916	1.58222	2.18742	1.4409	1.40901	5.46722		SCN10A	2.63803	1.90273	3.21765		SCN10A	-0.735298	0.474999	0.589272	0.579627	0.553728	0.684005	1.31492	0.209497	0.542191
SPINT1	6.40829	6.40692	5.79006	5.26766	6.45142	6.31396	9.79633	9.84079	9.19669	9.0098	10.2427	9.25868	9.18599	9.1342	9.64784	9.26988	9.86156		SPINT1	6.10638	9.61726	9.39303		SPINT1	3.51088	3.39898e-10	2.52005e-08	3.28664	4.42839e-10	3.82404e-08	-0.224237	0.386439	0.68796
DEPDC1A	3.27608	0.376696	4.80368	3.79777	0.947355	4.43267	6.49303	6.09712	5.88276	5.84499	5.97909	5.0179	4.46967	4.44644	5.81872	5.38997	5.23826		DEPDC1A	2.93904	6.0594	5.06349		DEPDC1A	3.12036	0.000276442	0.00102583	2.12445	0.00434561	0.0145073	-0.995903	0.156088	0.48111
ATF3	6.41867	6.03319	6.53869	6.68857	5.91506	4.14963	9.8466	9.09482	8.86032	9.32298	9.3593	9.19996	8.81763	8.78633	9.25061	8.94365	9.95618		ATF3	5.9573	9.2968	9.15906		ATF3	3.3395	1.67556e-07	3.07466e-06	3.20176	1.55806e-07	4.06498e-06	-0.137745	0.717888	0.888102
GPR171	5.90232	5.61688	5.57054	4.74248	5.90613	5.58987	10.0635	9.11128	8.77834	8.32268	9.74284	8.04	7.74356	8.02378	9.12449	8.50072	9.27265		GPR171	5.5547	9.20372	8.45087		GPR171	3.64902	1.55352e-08	4.73803e-07	2.89616	1.829e-07	4.64527e-06	-0.752854	0.0436491	0.322854
ACPP	4.99565	2.51339	5.01949	5.90448	7.18806	4.83813	8.46477	6.73721	6.57689	6.59469	8.02205	9.34064	6.65675	7.16384	7.02505	6.7524	9.41889		ACPP	5.07653	7.27912	7.72626		ACPP	2.20259	0.00946984	0.0218352	2.64973	0.00189441	0.00738972	0.447139	0.556686	0.798322
TNNI3	2.26996	2.80614	4.9342	4.75262	2.29172	4.72943	7.34835	6.78357	6.85709	7.17299	6.90349	6.11321	5.68578	6.5777	5.97045	6.32068	7.39779		TNNI3	3.63068	7.0131	6.34427		TNNI3	3.38242	5.35959e-06	4.46024e-05	2.71359	3.76969e-05	0.000366646	-0.66883	0.200518	0.533146
ZC3H12D	5.19008	1.42757	5.21015	4.73294	4.85602	4.85349	8.1058	7.45047	7.17709	7.28774	7.98743	6.4778	6.84667	7.08912	7.42297	7.2113	7.73087		ZC3H12D	4.37838	7.60171	7.12979		ZC3H12D	3.22333	2.27614e-05	0.000132664	2.75141	7.43974e-05	0.00060496	-0.471919	0.396336	0.694995
PIK3R5	5.24206	5.32027	5.69091	6.03462	5.34874	6.08078	9.97581	9.03844	8.63081	8.95956	9.50179	8.58947	8.16076	8.63315	8.85039	8.69965	9.5973		PIK3R5	5.61956	9.22128	8.75512		PIK3R5	3.60172	5.26781e-10	3.52575e-08	3.13556	1.92988e-09	1.15478e-07	-0.466163	0.0995296	0.408118
ARHGEF39	3.18611	2.30692	2.10772	1.33099	1.88072	2.07716	5.87533	4.42597	5.84466	5.95808	5.04617	3.46559	2.26681	3.17285	6.33777	5.34823	5.23444		ARHGEF39	2.14827	5.43004	4.30428		ARHGEF39	3.28177	7.29831e-05	0.000338049	2.15601	0.00210918	0.00807162	-1.12576	0.0860316	0.386846
LCP1	8.16371	8.1865	8.2847	8.45606	8.46432	8.76009	12.6944	11.8404	11.465	11.5173	12.4738	11.0519	11.0221	11.0593	11.9488	11.5224	12.348		LCP1	8.3859	11.9982	11.4921		LCP1	3.61226	6.92853e-10	4.37153e-08	3.1062	3.00845e-09	1.62992e-07	-0.506068	0.0818826	0.382762
XIRP1	2.0639	2.87271	2.59958	3.55481	2.05126	1.74985	2.42452	1.4452	4.33419	8.6312	3.22212	4.42221	1.98525	2.57552	4.79001	3.6799	2.23371		XIRP1	2.48202	4.01145	3.2811		XIRP1	1.52943	0.138003	0.219946	0.799081	0.404504	0.548196	-0.730348	0.466348	0.740907
APOL9A	4.83107	4.50126	4.06989	4.45154	4.72413	2.79488	7.68265	7.59887	6.74635	6.69392	8.54896	7.08862	6.46013	6.8338	7.88557	7.19734	8.51774		APOL9A	4.22879	7.45415	7.33053		APOL9A	3.22536	1.81511e-06	2.00345e-05	3.10174	1.63337e-06	2.84547e-05	-0.123616	0.780544	0.917823
APOL9B	4.83107	4.50126	4.06989	4.45154	4.72413	2.79488	7.68265	7.59887	6.74635	6.69392	8.54896	7.08862	6.46013	6.8338	7.88557	7.19734	8.51774		APOL9B	4.22879	7.45415	7.33053		APOL9B	3.22536	1.81511e-06	2.00345e-05	3.10174	1.63337e-06	2.84547e-05	-0.123616	0.780544	0.917823
POU2AF1	4.30773	3.85021	4.17324	3.91997	4.76106	3.43102	8.77229	6.90459	7.64047	7.17565	7.7465	5.64758	5.3822	7.33683	7.59611	7.56643	6.68533		POU2AF1	4.07387	7.6479	6.70241		POU2AF1	3.57403	4.68523e-07	6.90554e-06	2.62854	1.09918e-05	0.000139988	-0.945487	0.0450389	0.322854
CHRM3	6.44231	5.9873	4.62532	5.64327	6.26556	6.23868	1.13793	1.73012	4.22127	4.77493	2.64001	2.65456	2.60115	2.94585	4.91965	5.6769	3.73743		CHRM3	5.86707	2.90085	3.75592		CHRM3	-2.96622	0.000617067	0.00201809	-2.11115	0.00585323	0.0186066	0.855072	0.236064	0.565376
CCL19	7.96362	7.44066	8.46515	7.15313	7.00825	7.22509	11.6114	10.8392	11.0739	10.6678	11.5908	10.1304	9.89846	10.7304	10.9328	10.722	11.0514		CCL19	7.54265	11.1566	10.5776		CCL19	3.61397	1.40354e-09	7.23793e-08	3.03492	8.36912e-09	3.5795e-07	-0.57905	0.0604138	0.346887
GM12407	7.96362	7.44066	8.46515	7.15313	7.00825	7.22509	11.6114	10.8392	11.0739	10.6678	11.5908	10.1304	9.89846	10.7304	10.9328	10.722	11.0514		GM12407	7.54265	11.1566	10.5776		GM12407	3.61397	1.40354e-09	7.23793e-08	3.03492	8.36912e-09	3.5795e-07	-0.57905	0.0604138	0.346887
GM2457	7.96362	7.44066	8.46515	7.15313	7.00825	7.22509	11.6114	10.8392	11.0739	10.6678	11.5908	10.1304	9.89846	10.7304	10.9328	10.722	11.0514		GM2457	7.54265	11.1566	10.5776		GM2457	3.61397	1.40354e-09	7.23793e-08	3.03492	8.36912e-09	3.5795e-07	-0.57905	0.0604138	0.346887
GM13309	7.96362	7.44066	8.46515	7.15313	7.00825	7.22509	11.6114	10.8392	11.0739	10.6678	11.5908	10.1304	9.89846	10.7304	10.9328	10.722	11.0514		GM13309	7.54265	11.1566	10.5776		GM13309	3.61397	1.40354e-09	7.23793e-08	3.03492	8.36912e-09	3.5795e-07	-0.57905	0.0604138	0.346887
GM2564	7.96362	7.44066	8.46515	7.15313	7.00825	7.22509	11.6114	10.8392	11.0739	10.6678	11.5908	10.1304	9.89846	10.7304	10.9328	10.722	11.0514		GM2564	7.54265	11.1566	10.5776		GM2564	3.61397	1.40354e-09	7.23793e-08	3.03492	8.36912e-09	3.5795e-07	-0.57905	0.0604138	0.346887
CCL19-PS1	7.96362	7.44066	8.46515	7.15313	7.00825	7.22509	11.6114	10.8392	11.0739	10.6678	11.5908	10.1304	9.89846	10.7304	10.9328	10.722	11.0514		CCL19-PS1	7.54265	11.1566	10.5776		CCL19-PS1	3.61397	1.40354e-09	7.23793e-08	3.03492	8.36912e-09	3.5795e-07	-0.57905	0.0604138	0.346887
GM21104	7.96362	7.44066	8.46515	7.15313	7.00825	7.22509	11.6114	10.8392	11.0739	10.6678	11.5908	10.1304	9.89846	10.7304	10.9328	10.722	11.0514		GM21104	7.54265	11.1566	10.5776		GM21104	3.61397	1.40354e-09	7.23793e-08	3.03492	8.36912e-09	3.5795e-07	-0.57905	0.0604138	0.346887
H2-K1	10.8512	10.7819	10.9195	11.1377	10.7561	10.8902	14.3636	14.1503	14.1077	14.1067	14.4732	14.4045	14.3345	14.5455	14.5388	14.3132	14.3657		H2-K1	10.8894	14.2403	14.417		H2-K1	3.35086	1.37154e-16	1.51006e-12	3.52758	2.99154e-17	4.93311e-13	0.176723	0.0682345	0.361476
GSDMD	6.86132	6.80457	6.83148	6.67238	5.74219	6.81817	10.4233	9.93312	9.75034	9.94966	10.7039	9.30736	9.51069	9.77902	10.0143	9.69835	10.5998		GSDMD	6.62169	10.1521	9.81825		GSDMD	3.53038	3.17942e-10	2.39167e-08	3.19657	6.68991e-10	5.07972e-08	-0.333814	0.2042	0.536517
OAS1G	7.35207	7.50606	7.62407	7.25565	7.1116	7.25029	10.9795	10.5661	10.5518	10.1679	11.5397	10.411	10.0712	10.1412	11.3385	10.5896	11.2943		OAS1G	7.34996	10.761	10.641		OAS1G	3.41105	8.89607e-10	5.11466e-08	3.29101	7.51078e-10	5.5686e-08	-0.120045	0.652418	0.854657
OAS1A	7.35207	7.50606	7.62407	7.25565	7.1116	7.25029	10.9795	10.5661	10.5518	10.1679	11.5397	10.411	10.0712	10.1412	11.3385	10.5896	11.2943		OAS1A	7.34996	10.761	10.641		OAS1A	3.41105	8.89607e-10	5.11466e-08	3.29101	7.51078e-10	5.5686e-08	-0.120045	0.652418	0.854657
PLET1	2.6946	4.30141	3.12342	3.08568	5.00664	4.80815	7.59569	7.43769	6.75135	6.76906	8.28501	6.07178	4.60228	6.14585	6.71474	5.9436	7.24267		PLET1	3.83665	7.36776	6.12015		PLET1	3.53111	3.18328e-06	3.04632e-05	2.28351	0.000217267	0.00135025	-1.24761	0.0242756	0.286417
6030403N03RIK	1.05237	1.82843	1.71958	1.71941	2.05469	1.76401	2.39076	4.92041	5.66353	5.70721	4.73725	4.22716	2.02519	4.68237	5.12175	4.10109	5.6383		6030403N03RIK	1.68975	4.68383	4.29931		6030403N03RIK	2.99408	0.000174785	0.000699902	2.60956	0.000407817	0.00219832	-0.38452	0.538361	0.787311
ZC3H12A	1.78974	4.72423	5.58195	4.84445	5.16001	4.16527	7.73042	7.4255	7.21519	7.57682	8.23386	6.3735	6.08337	6.97427	7.43931	7.29669	7.90288		ZC3H12A	4.37761	7.63636	7.01167		ZC3H12A	3.25875	1.80776e-05	0.000111504	2.63406	0.000105116	0.000780922	-0.624687	0.261204	0.588772
IL3RA	5.83087	3.19657	3.76368	4.48459	5.33445	5.04898	8.54031	8.02979	7.48481	7.52402	8.27857	7.39196	7.14982	7.2828	7.22644	7.32606	8.8173		IL3RA	4.60986	7.9715	7.5324		IL3RA	3.36164	9.66192e-07	1.22347e-05	2.92254	3.00853e-06	4.75577e-05	-0.439102	0.32495	0.642706
TIFAB	5.2606	4.8209	3.46199	5.84521	4.28148	4.60246	8.55273	8.08141	7.75165	7.6544	8.37827	7.5885	7.48804	7.6139	8.05289	7.75588	8.69321		TIFAB	4.71211	8.08369	7.8654		TIFAB	3.37159	5.11579e-08	1.18579e-06	3.1533	6.62785e-08	2.02702e-06	-0.218288	0.536958	0.786306
SAP25	3.19069	5.10585	6.02288	3.91468	4.15278	6.62296	8.52322	7.41474	7.51855	8.35434	7.89133	7.56175	7.56112	7.79514	7.60645	7.76792	8.55963		SAP25	4.83497	7.94044	7.80867		SAP25	3.10546	1.35337e-05	8.99523e-05	2.9737	1.28892e-05	0.00015927	-0.131769	0.794634	0.922623
PARP14	7.35228	6.84309	7.10156	7.10792	6.37537	6.33671	10.5067	10.124	10.3285	9.81233	10.9161	10.0693	9.39657	9.49037	10.8063	9.91474	10.5352		PARP14	6.85282	10.3375	10.0354		PARP14	3.48468	1.37047e-09	7.18519e-08	3.1826	2.52204e-09	1.40068e-07	-0.302084	0.28916	0.61277
CD86	6.36186	6.27188	5.21725	6.37755	6.26706	6.54416	9.86341	9.42322	9.15941	9.2336	10.2195	9.41376	9.31164	9.46025	9.62667	9.1825	9.94766		CD86	6.17329	9.57982	9.49042		CD86	3.40653	2.40705e-10	1.93442e-08	3.31712	1.77339e-10	1.75901e-08	-0.0894038	0.712704	0.885252
KLRA17	2.08557	0.874305	4.66834	1.29183	2.93943	2.6482	5.92832	4.45928	5.41197	5.54766	5.28016	5.34387	5.56016	5.30172	5.7337	5.14348	5.98497		KLRA17	2.41794	5.32548	5.51132		KLRA17	2.90753	3.47754e-05	0.000185464	3.09337	1.02386e-05	0.000132717	0.185842	0.719051	0.889123
ITK	4.59267	4.8082	5.08496	2.97419	4.22603	1.91983	7.44038	6.969	6.87735	6.44037	7.68195	6.69344	6.63292	6.36025	7.56066	6.68393	7.49914		ITK	3.93431	7.08181	6.90506		ITK	3.14749	8.2439e-06	6.21964e-05	2.97074	9.26969e-06	0.000122373	-0.17675	0.719339	0.88918
UGT2B34	3.73947	4.87274	5.13159	1.9756	6.84942	4.88437	6.23124	4.87966	0.826466	3.85881	3.28016	3.88546	6.90422	3.81548	4.14828	1.531	3.50843		UGT2B34	4.57553	3.81527	3.96548		UGT2B34	-0.760265	0.468153	0.582479	-0.610055	0.540469	0.673291	0.15021	0.885069	0.961244
IKZF1	6.352	6.17657	6.12331	6.74736	6.51707	6.75918	10.4956	9.97865	9.52592	9.37313	10.2465	9.50569	9.32183	9.5363	9.78695	9.34141	10.5771		IKZF1	6.44592	9.92396	9.67822		IKZF1	3.47804	2.16766e-10	1.81494e-08	3.2323	3.14094e-10	2.83881e-08	-0.245741	0.324749	0.642706
TYROBP	9.71501	9.75714	9.72802	9.84968	9.74845	9.90034	13.8151	13.116	12.7865	12.7691	13.5653	13.119	12.9898	13.1359	13.0772	12.7628	13.7198		TYROBP	9.78311	13.2104	13.1341		TYROBP	3.42729	6.66279e-12	1.43838e-09	3.35098	4.58305e-12	1.16011e-09	-0.0763057	0.690182	0.874946
2810404F17RIK	1.34811	4.59303	1.70189	4.26895	1.15801	4.92146	1.1938	0.526367	3.70015	5.04363	1.54844	4.52798	5.11487	1.54247	5.21179	2.47825	2.85337		2810404F17RIK	2.99858	2.40248	3.62146		2810404F17RIK	-0.5961	0.557732	0.665218	0.622878	0.521056	0.655749	1.21898	0.238779	0.567136
CES3B	1.81884	3.86969	4.96101	3.18673	6.92545	5.34816	6.19861	3.31206	1.30308	3.54982	2.10136	2.01769	6.64131	4.46002	5.25979	4.16682	4.27946		CES3B	4.35165	3.29299	4.47085		CES3B	-1.05866	0.30104	0.415396	0.119199	0.901086	0.942276	1.17786	0.25181	0.578795
CES3A	1.81884	3.86969	4.96101	3.18673	6.92545	5.34816	6.19861	3.31206	1.30308	3.54982	2.10136	2.01769	6.64131	4.46002	5.25979	4.16682	4.27946		CES3A	4.35165	3.29299	4.47085		CES3A	-1.05866	0.30104	0.415396	0.119199	0.901086	0.942276	1.17786	0.25181	0.578795
HPX	4.54802	6.05295	5.5162	5.83065	8.97204	6.25227	9.42827	5.80065	6.21361	5.77826	5.95874	7.53788	11.2447	6.17487	5.77907	6.04457	6.13115		HPX	6.19536	6.63591	7.15205		HPX	0.440552	0.668065	0.758602	0.95669	0.33476	0.479753	0.516138	0.615802	0.836053
LAPTM5	9.25824	9.1343	9.09962	9.15162	9.15882	9.26314	12.9924	12.6682	12.3673	12.4185	13.0512	12.0719	12.1874	12.2224	12.5077	12.344	13.2196		LAPTM5	9.17762	12.6995	12.4255		LAPTM5	3.52187	2.40125e-12	6.96071e-10	3.24787	3.95011e-12	1.04797e-09	-0.274005	0.14867	0.471106
HCST	6.43607	5.47453	6.55613	6.09621	4.45615	6.25592	9.77687	9.2399	8.58175	8.4773	9.85222	8.78838	8.71219	8.90633	8.89625	9.05615	9.72758		HCST	5.87917	9.18561	9.01448		HCST	3.30644	1.26702e-07	2.4955e-06	3.13531	1.36224e-07	3.64477e-06	-0.171129	0.643784	0.849513
TREM2	7.59192	7.76517	7.66626	7.44015	7.64965	7.78459	11.752	10.6922	10.1768	10.6413	11.2337	11.0763	11.2239	11.0874	9.99213	10.4447	11.9326		TREM2	7.64962	10.8992	10.9595		TREM2	3.24959	1.39378e-08	4.40962e-07	3.30989	5.57364e-09	2.69148e-07	0.0602963	0.844786	0.945041
STAB1	6.56003	6.18859	6.59023	6.63265	6.63605	7.14314	10.9353	10.1642	9.4864	10.086	10.0656	9.25349	8.62994	9.99149	9.30879	9.25326	10.948		STAB1	6.62511	10.1475	9.56416		STAB1	3.52239	2.11406e-08	6.00665e-07	2.93904	1.27268e-07	3.44703e-06	-0.583351	0.104606	0.415707
VWF	7.63753	6.81867	7.97436	8.58346	7.58322	8.94985	12.3013	11.4426	11.0202	11.2331	11.5386	10.2128	9.99294	11.1706	11.4307	10.6735	10.766		VWF	7.92451	11.5072	10.7077		VWF	3.58265	3.68405e-08	9.18717e-07	2.78323	5.46254e-07	1.14448e-05	-0.799414	0.0409207	0.320099
P2RY6	6.64012	6.3059	6.98031	6.78062	6.54752	7.09285	10.7524	10.1898	9.88039	9.93159	10.601	9.77914	9.51676	9.74361	9.87257	9.68429	10.7107		P2RY6	6.72456	10.271	9.88451		P2RY6	3.54649	3.57802e-11	4.71784e-09	3.15995	9.65788e-11	1.07953e-08	-0.386535	0.095566	0.401334
TNC	6.82687	7.08615	6.6921	6.9954	6.80137	6.71625	10.7704	10.4133	10.6246	11.8731	9.57862	9.59996	8.55254	8.60943	9.24039	9.26226	10.0701		TNC	6.85302	10.652	9.22245		TNC	3.79898	5.25353e-09	2.00932e-07	2.36943	1.45861e-06	2.57154e-05	-1.42955	0.000550935	0.206964
CD22	5.37511	6.80862	6.75115	6.52161	6.66965	6.68284	10.7712	9.29405	9.30801	9.37111	9.97358	9.29004	9.53748	9.82684	9.36982	9.35585	10.7318		CD22	6.46816	9.74359	9.68531		CD22	3.27543	4.64895e-08	1.10758e-06	3.21715	3.10931e-08	1.06813e-06	-0.0582762	0.863533	0.953084
AU015263	5.02137	4.97778	4.97685	6.11357	4.93429	5.90983	9.25411	8.35201	8.62092	8.89708	8.91735	8.12216	7.71463	8.80725	8.9999	8.1777	8.81658		AU015263	5.32228	8.8083	8.4397		AU015263	3.48601	1.6158e-09	7.97757e-08	3.11742	3.99455e-09	2.05035e-07	-0.368591	0.204934	0.537192
CYP4A10	3.58063	1.99308	4.6388	4.94738	8.78962	5.19086	7.23812	3.83494	4.78725	5.37559	3.88866	5.27838	6.55885	3.053	4.47295	3.72032	2.72129		CYP4A10	4.85673	5.02491	4.3008		CYP4A10	0.168182	0.870826	0.910565	-0.555931	0.574758	0.701639	-0.724113	0.487155	0.755202
CYP4A31	3.58063	1.99308	4.6388	4.94738	8.78962	5.19086	7.23812	3.83494	4.78725	5.37559	3.88866	5.27838	6.55885	3.053	4.47295	3.72032	2.72129		CYP4A31	4.85673	5.02491	4.3008		CYP4A31	0.168182	0.870826	0.910565	-0.555931	0.574758	0.701639	-0.724113	0.487155	0.755202
MIR155HG	1.73437	1.10627	2.57157	2.70071	3.53521	2.59074	6.09628	5.06823	6.00347	3.04406	5.37708	3.63185	1.71924	5.75891	5.88019	5.23626	4.32435		MIR155HG	2.37314	5.11782	4.42513		MIR155HG	2.74468	0.0017064	0.00489959	2.05199	0.00931816	0.0273326	-0.69269	0.354228	0.663553
CCL17	5.83224	5.77949	6.34193	5.93285	5.84135	5.6445	9.10369	9.36553	9.64859	8.97298	10.0491	9.18397	8.63934	8.96824	9.13417	9.48164	9.10722		CCL17	5.89539	9.42797	9.08576		CCL17	3.53258	4.43817e-12	1.08587e-09	3.19037	9.94081e-12	1.95443e-09	-0.342208	0.0887292	0.390373
STX11	4.53251	5.53393	5.61654	5.6881	5.19552	4.44252	8.91652	8.59039	8.65248	8.30006	9.1522	7.84768	7.14465	7.79382	8.73898	8.27896	8.81641		STX11	5.16819	8.72233	8.10342		STX11	3.55414	5.56471e-09	2.10596e-07	2.93523	4.01752e-08	1.32832e-06	-0.618908	0.0637766	0.353138
CD53	8.73483	8.78425	8.90886	8.54424	8.80986	8.76758	12.8904	12.0569	11.8137	11.6828	12.5997	11.8017	11.7636	11.9007	12.1733	11.7751	12.6148		CD53	8.75827	12.2087	12.0049		CD53	3.45044	2.35102e-11	3.40588e-09	3.24659	2.85787e-11	4.37016e-09	-0.203849	0.337461	0.651456
IRF1	8.40346	8.10147	8.49916	8.48732	8.06581	8.29973	11.9373	11.6562	11.5934	11.1172	12.2555	11.4916	11.1283	11.3866	12.1603	11.3702	12.0476		IRF1	8.30949	11.7119	11.5974		IRF1	3.40241	3.31711e-11	4.40017e-09	3.28793	2.72187e-11	4.25076e-09	-0.114486	0.589669	0.818799
APOA1	5.61027	6.13812	5.8795	7.0133	9.51009	6.59257	9.07499	5.08542	5.22521	4.53472	5.39226	7.03704	10.2781	4.87361	5.80336	6.14319	5.44051		APOA1	6.79064	5.86252	6.59597		APOA1	-0.928121	0.368058	0.485977	-0.194675	0.841038	0.902957	0.733446	0.474689	0.746982
SLC25A31	1.19257	0.972656	5.26441	4.90254	0.929746	1.20205	3.52307	3.92862	4.93374	0.841288	3.22498	1.2925	3.29162	4.37829	3.95912	4.62085	1.18545		SLC25A31	2.41066	3.29034	3.12131		SLC25A31	0.879678	0.393166	0.510949	0.710645	0.467887	0.608378	-0.169033	0.868156	0.954696
9330175E14RIK	2.82407	4.34112	3.51903	3.75787	3.5242	4.33958	7.58542	6.94588	6.90374	6.97185	7.64896	6.4888	5.96956	6.45936	7.27106	7.28631	6.96127		9330175E14RIK	3.71764	7.21117	6.73939		9330175E14RIK	3.49353	3.35113e-09	1.39757e-07	3.02175	1.30272e-08	5.18734e-07	-0.471777	0.128648	0.449604
SLC2A2	2.0818	2.2155	2.50578	4.5971	6.42489	4.85959	6.43337	2.32616	5.22975	5.02102	1.82184	5.07985	6.17097	2.81564	2.27786	2.90536	2.75678		SLC2A2	3.78077	4.16643	3.66774		SLC2A2	0.385653	0.710618	0.792592	-0.113032	0.909009	0.947193	-0.498685	0.631909	0.843055
LPXN	6.48204	5.93724	6.48705	6.29156	5.64312	6.56119	10.294	9.59327	9.30378	9.01643	9.97524	9.05794	9.23037	9.2578	9.60884	9.26644	10.1696		LPXN	6.2337	9.63654	9.43183		LPXN	3.40284	4.49428e-10	3.10232e-08	3.19813	5.52795e-10	4.50835e-08	-0.204714	0.422797	0.714778
TMOD4	5.76535	2.86026	2.79261	5.75275	5.7554	4.47219	5.38237	2.9003	6.42554	9.88846	6.33144	5.24155	5.49589	5.30405	4.9961	5.83399	4.06124		TMOD4	4.56643	6.18562	5.15547		TMOD4	1.6192	0.10511	0.175435	0.589044	0.52102	0.655749	-1.03015	0.290239	0.613609
A530030E21RIK	1.92194	3.01624	3.5066	3.701	0.501028	4.10777	6.85362	4.08952	6.00148	5.48967	5.47872	3.46221	4.01261	5.98741	5.83313	6.13249	4.98145		A530030E21RIK	2.79243	5.5826	5.06822		A530030E21RIK	2.79017	0.000869164	0.00272131	2.27579	0.00298476	0.0107287	-0.514385	0.460037	0.737978
ARHGAP30	6.48334	6.72407	7.04021	6.79026	6.42322	6.35024	10.6246	9.76593	9.58082	9.83209	10.5333	9.44038	9.46604	9.59654	9.98288	9.89821	10.5506		ARHGAP30	6.63522	10.0673	9.82244		ARHGAP30	3.43212	1.23562e-10	1.14803e-08	3.18721	1.81357e-10	1.7828e-08	-0.244909	0.302024	0.623693
IL10RA	5.68469	5.32886	4.77429	6.34146	5.72487	5.95313	9.43078	8.98577	8.83123	8.5946	9.52323	8.41694	8.24482	8.66243	8.96105	8.5824	9.51608		IL10RA	5.63455	9.07312	8.73062		IL10RA	3.43857	1.5888e-09	7.89739e-08	3.09607	3.56912e-09	1.86679e-07	-0.342503	0.230537	0.561203
4833438C02RIK	2.24821	2.97203	2.08922	5.32637	4.71818	5.94698	7.52441	6.99589	6.69514	6.22447	6.88464	5.98922	5.82999	6.07834	6.31824	6.55454	7.10497		4833438C02RIK	3.8835	6.86491	6.31255		4833438C02RIK	2.98141	0.000182654	0.000725083	2.42905	0.000770921	0.00360171	-0.552361	0.380015	0.683319
NAIP5	5.61172	5.5881	5.1458	5.65069	5.49952	5.28091	9.60578	8.59599	8.55149	8.62799	9.1237	7.93138	8.36886	8.74631	8.53958	8.50823	9.5529		NAIP5	5.46279	8.90099	8.60788		NAIP5	3.4382	3.41621e-10	2.52433e-08	3.14509	6.20453e-10	4.81021e-08	-0.29311	0.252271	0.579289
ERAS	5.03496	4.60713	5.36906	4.51352	5.16901	3.99257	1.68257	2.07543	1.19376	5.22079	4.61379	4.29771	5.29511	4.4176	3.64247	0.954142	0.713267		ERAS	4.78104	2.95727	3.22005		ERAS	-1.82378	0.0568099	0.104109	-1.56099	0.0838574	0.165581	0.262784	0.770774	0.913653
STRA6	6.8823	4.05315	3.57853	5.69516	3.57436	3.69703	7.96772	7.30886	8.26279	7.59828	7.46434	7.0375	5.61652	6.38962	7.81581	7.6495	7.35052		STRA6	4.58009	7.7204	6.97658		STRA6	3.14031	5.40717e-05	0.000265239	2.39649	0.000476981	0.00248242	-0.743821	0.211699	0.54392
IFI213	5.44274	5.08552	6.27563	5.94475	6.14155	5.75944	9.27868	8.55798	8.9695	8.76866	9.67631	8.46839	8.52078	8.41626	9.66539	9.12206	9.68796		IFI213	5.77494	9.05023	8.98014		IFI213	3.27529	7.98741e-09	2.80068e-07	3.2052	5.55759e-09	2.68963e-07	-0.070089	0.81422	0.930217
AW047481	4.78312	5.12703	1.26247	5.05501	3.08956	2.53927	2.00031	0.945694	4.96835	1.38253	1.27635	4.66442	3.08403	3.98197	5.56905	2.52322	1.02342		AW047481	3.64274	2.11465	3.47435		AW047481	-1.5281	0.120695	0.197086	-0.168394	0.851944	0.910405	1.3597	0.163952	0.490011
ITGB1BP2	4.07755	3.17284	4.30236	6.40258	6.20504	5.71985	6.00069	5.8875	8.17276	10.2497	6.8782	5.29847	5.51499	5.03301	3.91089	5.91733	6.28908		ITGB1BP2	4.98004	7.43777	5.3273		ITGB1BP2	2.45774	0.0060329	0.0147017	0.347258	0.644308	0.760081	-2.11048	0.0151889	0.25565
MYMK	3.53514	3.40212	3.13354	5.65931	5.49951	2.98374	4.75644	4.20723	7.54905	8.2488	6.00064	4.51434	2.36189	2.56033	5.30927	5.6366	4.89039		MYMK	4.03556	6.15243	4.21214		MYMK	2.11687	0.0223511	0.0464401	0.176578	0.827256	0.892994	-1.94029	0.0339808	0.307167
TRIM12A	6.16542	6.24735	6.25951	5.52596	6.26626	6.26725	9.92328	9.18867	9.41163	8.85313	9.94473	9.16419	8.5891	8.95883	9.60863	9.26454	10.1938		TRIM12A	6.12196	9.46429	9.29652		TRIM12A	3.34233	1.36701e-09	7.18412e-08	3.17456	1.4438e-09	9.40603e-08	-0.167764	0.534313	0.784581
TCSTV3	2.76288	0.956813	1.11918	2.19493	2.92078	0.937576	4.05921	5.01644	5.06017	4.8948	4.89262	5.34779	4.68314	4.31362	6.00148	3.51952	5.27679		TCSTV3	1.81536	4.78465	4.85706		TCSTV3	2.96929	8.66167e-06	6.45449e-05	3.0417	3.72152e-06	5.68687e-05	0.072406	0.876312	0.957646
COL3A1	10.0521	9.00224	10.7477	9.61657	10.1838	10.5045	13.0112	13.4283	14.3208	14.6123	12.3251	12.4703	10.5832	12.0701	12.5692	12.6296	12.7767		COL3A1	10.0178	13.5395	12.1832		COL3A1	3.52173	1.18817e-06	1.43833e-05	2.16537	0.000162419	0.00108906	-1.35636	0.0096883	0.244058
CEBPD	8.16932	7.80941	8.60946	7.56214	7.96263	8.31274	11.7769	11.7639	11.3043	11.3738	11.9221	11.1213	10.646	10.4761	11.5086	11.1658	11.5249		CEBPD	8.07095	11.6282	11.0738		CEBPD	3.55725	3.62035e-11	4.74524e-09	3.00283	2.14491e-10	2.05046e-08	-0.554416	0.0224019	0.280597
4933424M12RIK	1.26808	2.45168	2.17959	1.26299	3.28461	1.11896	5.37072	5.29476	5.29215	4.90742	5.42109	3.1467	2.73389	5.12882	1.88375	4.03406	5.34315		4933424M12RIK	1.92765	5.25723	3.71173		4933424M12RIK	3.32958	2.40476e-05	0.000139072	1.78408	0.00437664	0.0145976	-1.5455	0.0144801	0.253788
STRA6L	5.13395	4.90184	4.50742	2.53565	5.79384	3.418	8.19767	7.28856	7.06497	6.66222	7.62116	6.66116	6.80491	7.04748	6.93343	6.67639	8.76224		STRA6L	4.38178	7.36692	7.1476		STRA6L	2.98513	4.13355e-05	0.000213464	2.76582	5.60311e-05	0.000491752	-0.219317	0.68426	0.871429
TSPAN8	6.77844	5.14264	5.96964	5.78563	5.44481	5.97311	3.34344	5.66219	6.48466	6.9735	5.7404	8.44839	1.2135	5.07429	4.81612	7.24009	7.44314		TSPAN8	5.84905	5.64084	5.70592		TSPAN8	-0.208211	0.840275	0.889955	-0.143126	0.884434	0.931117	0.065085	0.949736	0.983641
FGL1	5.75306	4.91324	6.05256	5.25045	7.23179	5.05783	8.21375	2.43035	2.89651	4.62626	4.17488	6.44339	8.74425	4.50842	4.37877	4.97681	5.13534		FGL1	5.70982	4.46835	5.69783		FGL1	-1.24148	0.211329	0.311811	-0.0119947	0.989628	0.993734	1.22948	0.215554	0.546565
4930484H19RIK	5.58438	2.96526	5.20326	5.01261	5.95269	5.43755	1.81006	1.41995	6.0491	5.69061	4.37107	1.28543	5.6929	3.81084	5.01316	2.4677	4.82036		4930484H19RIK	5.02596	3.86816	3.8484		4930484H19RIK	-1.1578	0.242566	0.349287	-1.17756	0.213938	0.34492	-0.0197589	0.983723	0.993058
IGFBP1	2.47771	2.49381	2.93241	4.4138	6.78631	4.91788	7.31701	2.61406	2.13392	2.44044	2.51718	3.20069	6.16223	3.49682	3.10655	3.19358	2.30292		IGFBP1	4.00365	3.40452	3.57713		IGFBP1	-0.599131	0.559313	0.666527	-0.426523	0.662093	0.774564	0.172609	0.865732	0.953783
APOBEC3	6.14124	5.74631	6.55617	6.15989	5.75053	6.30909	9.89178	9.42998	9.04598	9.15375	9.99044	8.85904	8.67025	9.23411	9.67983	8.95864	9.99667		APOBEC3	6.11054	9.50239	9.23309		APOBEC3	3.39185	4.87182e-10	3.29072e-08	3.12255	8.05875e-10	5.85656e-08	-0.269296	0.296427	0.618939
2810433D01RIK	2.22903	4.58811	5.01	1.66781	5.17882	4.73438	5.2899	5.37112	5.91302	6.39784	2.09725	1.31466	2.42	5.36511	4.72968	5.68093	5.3848		2810433D01RIK	3.90136	5.01383	4.1492		2810433D01RIK	1.11247	0.270059	0.381028	0.247841	0.792797	0.868311	-0.864628	0.387603	0.68882
LAG3	5.2672	5.46311	5.75632	5.50014	6.3333	6.21395	9.17678	8.84784	8.43482	8.79314	9.10228	9.13036	9.18613	9.46358	8.77415	8.87331	9.54069		LAG3	5.75567	8.87097	9.16137		LAG3	3.1153	1.22393e-10	1.14685e-08	3.4057	1.64225e-11	2.89299e-09	0.290397	0.182499	0.513727
APOF	2.47951	3.38389	5.61538	2.97296	6.78384	2.63226	6.82192	5.16265	6.4886	5.78786	5.985	5.97384	7.2746	2.86419	6.37424	5.54513	6.43955		APOF	3.97797	6.04921	5.74526		APOF	2.07123	0.0246014	0.0505386	1.76729	0.0411157	0.0928582	-0.303949	0.719872	0.889365
LRRFIP1	7.56836	7.56954	7.03422	7.72273	7.81458	7.83142	11.6749	10.9022	10.5536	10.7087	11.4625	10.4063	10.062	10.2984	10.8278	10.5161	11.5217		LRRFIP1	7.59014	11.0604	10.6054		LRRFIP1	3.47024	5.41994e-10	3.59479e-08	3.01524	2.04007e-09	1.18928e-07	-0.455	0.0961632	0.401749
BAAT	1.55544	4.12554	1.75595	3.70169	3.73964	1.20876	5.33395	0.992364	1.08879	3.68843	1.18089	0.958618	5.60973	4.2327	2.82583	4.78785	1.5286		BAAT	2.68117	2.45688	3.32389		BAAT	-0.224286	0.823388	0.878015	0.642719	0.505142	0.641473	0.867004	0.393601	0.692371
USP18	7.3863	6.94381	7.21919	7.11713	6.6417	6.50294	10.1614	9.92236	10.1971	9.41567	10.9872	10.1942	9.62325	9.51755	11.0758	10.2546	10.5743		USP18	6.96851	10.1367	10.2066		USP18	3.16824	1.34361e-08	4.27547e-07	3.2381	5.11893e-09	2.52733e-07	0.0698661	0.815583	0.930867
FFAR4	4.54902	1.92278	4.91618	4.52703	2.18974	0.969748	5.94273	4.81429	6.26933	5.30193	5.77002	5.56216	5.6784	5.89857	5.24009	6.05241	6.95803		FFAR4	3.17908	5.61966	5.89828		FFAR4	2.44058	0.00158216	0.00458772	2.7192	0.000419956	0.00225092	0.278618	0.668748	0.86323
TRIM54	2.59627	1.93242	1.98925	1.58491	2.06638	2.94392	1.85412	2.72573	4.78375	8.19007	4.2717	1.64245	4.32662	2.50174	2.98616	1.90538	3.13665		TRIM54	2.18553	4.36507	2.74984		TRIM54	2.17955	0.0197962	0.0417461	0.564311	0.491071	0.629746	-1.61524	0.0727754	0.367785
SIX1	5.02729	4.47771	4.35861	3.47969	1.8443	5.08757	4.17416	5.32031	7.33797	7.91199	4.46205	6.23539	3.72268	4.78794	1.61033	5.08422	6.24973		SIX1	4.04586	5.8413	4.61505		SIX1	1.79544	0.0644452	0.115938	0.569187	0.517788	0.652732	-1.22625	0.193419	0.525239
1700123O21RIK	0.644387	0.979493	0.870938	3.56507	4.05927	1.01188	3.55798	0.595119	4.32043	0.777172	3.34269	1.00365	4.14624	0.283889	3.49881	0.531128	4.51092		1700123O21RIK	1.85517	2.51868	2.32911		1700123O21RIK	0.663505	0.515724	0.62766	0.473932	0.625268	0.744275	-0.189573	0.851741	0.947847
2010003K11RIK	5.30561	2.79137	6.44445	4.67081	5.72572	4.95825	5.15447	4.89457	5.45178	5.2699	5.80178	0.806769	0.800451	4.54825	4.8783	2.7926	4.90322		2010003K11RIK	4.9827	5.3145	3.1216		2010003K11RIK	0.331796	0.685628	0.773366	-1.8611	0.0278346	0.0670369	-2.1929	0.0152565	0.25565
RTP4	8.28403	8.04119	8.0373	7.96241	7.986	7.71286	11.2878	11.1087	11.2259	10.7846	11.9278	11.1194	10.7385	10.9536	12.0049	11.0929	11.6614		RTP4	8.00397	11.2669	11.2618		RTP4	3.26298	1.56475e-10	1.40541e-08	3.25782	7.99175e-11	9.31673e-09	-0.00515777	0.981733	0.9925
LYPD2	6.73202	5.78844	6.2992	3.38777	6.4249	6.57178	3.97961	4.44136	7.21225	6.65573	3.28062	5.62852	2.73948	2.57972	3.75457	6.95541	3.53219		LYPD2	5.86735	5.11392	4.19832		LYPD2	-0.753436	0.419236	0.536345	-1.66904	0.0723684	0.147061	-0.9156	0.328729	0.643792
RAB32	6.99899	6.83404	7.04327	6.78231	6.74632	7.11054	11.0047	10.1779	9.84048	10.0328	10.7392	9.66005	9.26459	9.87557	10.0291	9.76584	10.9518		RAB32	6.91924	10.359	9.92448		RAB32	3.43977	5.77835e-10	3.76447e-08	3.00524	2.01021e-09	1.18355e-07	-0.434528	0.109294	0.420885
GPR31B	2.51957	4.09634	3.88687	3.91721	4.03687	3.42153	7.0884	6.91721	6.46238	7.4159	6.72121	6.26761	6.00319	6.40767	6.86578	6.85205	7.77475		GPR31B	3.6464	6.92102	6.69518		GPR31B	3.27462	2.8591e-08	7.5398e-07	3.04878	3.94972e-08	1.31181e-06	-0.225846	0.49298	0.758892
GZMF	4.83924	2.5583	2.87969	1.80431	4.13674	3.96481	4.86585	3.88818	4.89471	4.26807	6.53033	5.70151	4.16841	4.96949	2.68389	5.15873	8.79198		GZMF	3.36385	4.88943	5.24567		GZMF	1.52558	0.0952192	0.161485	1.88182	0.0357998	0.0825889	0.356239	0.68391	0.871193
SPINK2	3.51907	2.79539	3.88271	4.52465	3.55437	5.44397	8.05011	6.31956	6.58703	6.30557	7.92067	6.00688	5.80004	5.28442	6.66287	6.22206	8.31528		SPINK2	3.95336	7.03659	6.38193		SPINK2	3.08323	4.61686e-05	0.000232746	2.42857	0.000311457	0.00178647	-0.654663	0.253744	0.581457
FCRL1	1.98855	5.06909	3.08794	2.88159	5.01696	3.50139	7.44857	6.06257	6.5345	6.42122	5.62821	5.77154	6.18013	7.15988	6.459	6.89596	6.61533		FCRL1	3.59092	6.41901	6.51364		FCRL1	2.82809	4.25793e-05	0.000218593	2.92272	1.76242e-05	0.00020599	0.0946282	0.853157	0.948436
CCDC88B	6.51949	4.14263	6.24292	5.79647	6.48609	5.82673	9.6113	9.20023	8.56573	8.54903	9.5075	8.36274	7.98572	8.53128	9.0813	8.6493	9.59059		CCDC88B	5.83572	9.08676	8.70016		CCDC88B	3.25104	4.87477e-07	7.11348e-06	2.86444	1.31802e-06	2.37114e-05	-0.386601	0.343619	0.656073
OAS2	6.35938	6.06146	5.83111	5.97745	5.90424	4.02369	9.17249	8.63317	8.78653	8.75207	9.23165	8.4805	7.78769	8.38044	9.24597	8.61473	9.48033		OAS2	5.69289	8.91518	8.66494		OAS2	3.22229	2.24428e-07	3.87045e-06	2.97205	3.45137e-07	7.81885e-06	-0.25024	0.508096	0.768068
IL1R1	6.22711	6.37416	6.66052	4.65053	6.42625	7.28497	9.99515	9.66736	9.4128	9.7185	9.88246	8.64362	8.86471	9.23774	9.39738	9.03064	9.11174		IL1R1	6.27059	9.73525	9.04764		IL1R1	3.46466	1.55833e-08	4.74613e-07	2.77705	1.61209e-07	4.18612e-06	-0.687614	0.0512606	0.330801
CAPNS2	4.627	2.20216	1.13431	1.97275	1.26824	3.99555	5.7362	5.13275	4.78523	5.14057	4.55954	4.75572	4.75322	1.8647	5.87111	4.89602	5.62603		CAPNS2	2.53334	5.07086	4.6278		CAPNS2	2.53752	0.00279514	0.00753999	2.09446	0.00752588	0.0229529	-0.443058	0.544699	0.790454
PLD4	7.39713	7.5358	7.18455	7.42779	7.59242	7.0997	11.1822	10.4651	10.361	10.4222	11.2027	10.0733	10.1706	10.3498	10.5537	10.3586	11.3954		PLD4	7.3729	10.7267	10.4836		PLD4	3.35376	1.29006e-10	1.19357e-08	3.11068	1.92671e-10	1.869e-08	-0.243079	0.29613	0.618602
DDX60	4.45386	4.79765	5.55908	5.49739	4.87282	5.0634	8.14133	7.88606	8.08364	8.00593	8.8554	8.24873	7.96323	7.90257	8.7821	8.43238	8.60062		DDX60	5.0407	8.19447	8.3216		DDX60	3.15377	3.72033e-10	2.68256e-08	3.2809	1.05e-10	1.16773e-08	0.127132	0.584163	0.81568
PPP1R1C	5.17303	5.30518	5.74053	2.32815	6.91436	4.71823	2.94211	5.39032	5.28762	5.30651	5.70803	9.22431	4.71277	5.96362	6.12853	5.51524	8.3105		PPP1R1C	5.02991	4.92692	6.6425		PPP1R1C	-0.102996	0.906994	0.937274	1.61258	0.0694706	0.142302	1.71558	0.0659559	0.356817
RGS18	0.806383	3.29836	4.22021	1.6356	4.78657	3.53354	6.40318	4.86135	6.24063	5.85251	5.86813	4.36555	5.58786	5.57733	5.4982	5.89349	6.32546		RGS18	3.04678	5.84516	5.54132		RGS18	2.79838	0.000291131	0.00107166	2.49454	0.000538169	0.002723	-0.303841	0.621111	0.8383
TLR8	1.56995	3.2171	5.27431	3.29428	5.80182	4.66713	7.66189	5.73945	6.67801	6.32777	7.06495	6.45062	5.71704	6.39748	6.64933	6.38114	7.33331		TLR8	3.97076	6.69441	6.48815		TLR8	2.72365	0.000436153	0.0014963	2.51739	0.000576003	0.00287219	-0.206259	0.740882	0.900741
CH25H	5.76013	5.75121	7.09941	6.11365	6.54809	6.65466	10.3198	9.68125	9.51971	9.27296	10.158	9.01827	8.97376	8.98613	9.98649	9.22854	8.92441		CH25H	6.32119	9.79037	9.18627		CH25H	3.46917	1.22789e-09	6.53098e-08	2.86508	9.26253e-09	3.89238e-07	-0.604098	0.0415621	0.321645
ADAM25	4.8292	4.06841	3.56568	4.26806	0.866205	0.68843	3.73758	3.46813	4.20427	0.297619	1.34513	1.22373	4.68974	2.7628	4.10684	0.649419	4.09176		ADAM25	3.04766	2.61055	2.92072		ADAM25	-0.437118	0.666283	0.756917	-0.126949	0.895201	0.938548	0.310169	0.759242	0.908216
CD14	7.92573	7.77465	8.33476	7.90841	7.80989	7.93211	12.0116	11.682	10.6444	10.8838	11.9595	10.5308	10.5018	10.5107	11.3424	10.7451	11.3213		CD14	7.94759	11.4363	10.8253		CD14	3.4887	3.87643e-10	2.75351e-08	2.87776	3.05949e-09	1.64719e-07	-0.610937	0.0281275	0.295218
CLCA3B	1.22122	0.688454	2.20159	1.49556	4.37747	0.855636	1.46095	3.06891	2.03411	4.55267	1.99879	3.52504	4.47405	4.69721	0.766502	5.43488	0.873076		CLCA3B	1.80665	2.62309	3.29513		CLCA3B	0.816435	0.387579	0.505359	1.48847	0.109106	0.204538	0.672037	0.47522	0.747143
SLC39A4	3.0283	2.71925	3.75497	3.1243	5.85831	5.36513	7.03612	6.66436	6.80557	6.56245	7.11231	6.53489	6.68417	6.85521	6.71268	7.05884	7.5767		SLC39A4	3.97504	6.83616	6.90375		SLC39A4	2.86112	2.23919e-05	0.000130961	2.92871	1.00492e-05	0.000131247	0.0675868	0.88972	0.962922
KRT19	6.2148	5.62444	5.16609	3.27799	2.93597	5.20369	3.94498	3.20507	6.80422	6.58678	2.13228	6.39511	1.80679	4.80671	4.99415	6.48474	3.42798		KRT19	4.73716	4.53466	4.65258		KRT19	-0.202498	0.841943	0.89124	-0.0845798	0.930353	0.957334	0.117918	0.907518	0.968998
COL8A1	7.84212	7.02749	8.14983	6.89001	7.37282	7.48117	10.504	10.222	11.8937	12.07	9.89911	9.37708	7.69904	9.08743	10.0439	10.1248	9.81897		COL8A1	7.46057	10.9178	9.35853		COL8A1	3.45721	1.87723e-06	2.06374e-05	1.89796	0.000654388	0.00317673	-1.55925	0.0044199	0.230086
WAS	5.47882	4.97142	5.8031	5.21729	5.99959	6.16698	9.44238	8.62755	8.56353	8.70811	9.39086	8.36318	8.16602	8.37766	8.82528	8.42829	9.54656		WAS	5.6062	8.94649	8.61783		WAS	3.34028	2.35968e-09	1.08931e-07	3.01163	5.18043e-09	2.55197e-07	-0.328654	0.24858	0.576912
EPYC	1.57374	1.30511	5.20598	5.1121	4.13249	5.30362	1.82986	4.33543	6.4978	6.20001	4.48613	4.88389	4.32464	4.88515	1.86165	5.24132	5.38756		EPYC	3.77217	4.66985	4.4307		EPYC	0.897675	0.368868	0.486638	0.658529	0.486978	0.626065	-0.239146	0.808479	0.926956
C1QTNF6	2.78012	4.07928	3.58382	4.44046	4.34775	4.87866	6.97626	7.70731	7.55023	8.6946	6.90649	6.61434	5.60067	5.95691	6.08851	6.0881	7.09992		C1QTNF6	4.01835	7.56698	6.24141		C1QTNF6	3.54863	1.15334e-07	2.3025e-06	2.22306	1.99479e-05	0.000226653	-1.32557	0.00358222	0.225698
LRRC17	4.89951	4.50002	4.97436	4.61006	3.67652	5.11735	4.50479	4.93353	7.36218	8.8972	4.55523	3.77094	5.23671	4.92048	2.40405	1.73846	5.57912		LRRC17	4.62964	6.05059	3.94163		LRRC17	1.42095	0.109785	0.182039	-0.68801	0.402114	0.546005	-2.10896	0.023225	0.282379
GM9706	7.86846	7.51009	6.85454	7.94182	7.41887	7.01284	10.2504	10.6519	10.6522	9.77527	11.5069	10.3723	9.6914	9.64905	11.6205	10.3942	10.9555		GM9706	7.43444	10.5674	10.4471		GM9706	3.13291	2.43479e-07	4.11467e-06	3.0127	2.17868e-07	5.3783e-06	-0.12021	0.743866	0.902285
ISG15	7.86846	7.51009	6.85454	7.94182	7.41887	7.01284	10.2504	10.6519	10.6522	9.77527	11.5069	10.3723	9.6914	9.64905	11.6205	10.3942	10.9555		ISG15	7.43444	10.5674	10.4471		ISG15	3.13291	2.43479e-07	4.11467e-06	3.0127	2.17868e-07	5.3783e-06	-0.12021	0.743866	0.902285
TBC1D10C	5.94959	5.57949	6.13443	4.42099	5.51861	5.57604	9.35538	8.72547	8.69296	8.32518	9.19245	7.75066	7.967	8.44007	8.74386	8.64386	9.22802		TBC1D10C	5.52986	8.85829	8.46225		TBC1D10C	3.32843	1.23058e-08	4.0204e-07	2.93239	3.62876e-08	1.21622e-06	-0.396042	0.216551	0.547483
LCP2	6.33916	6.73356	6.58905	6.65902	6.79043	6.50652	10.4151	9.78755	9.65854	9.54804	10.3963	9.42666	9.38439	9.55001	9.93124	9.70323	10.2967		LCP2	6.60296	9.96111	9.71537		LCP2	3.35815	9.91396e-12	1.77484e-09	3.11241	1.50861e-11	2.74541e-09	-0.245738	0.212696	0.544563
C1QC	10.5106	10.5707	10.4332	10.2857	10.2867	10.3393	13.8859	13.3651	13.392	13.4462	13.988	13.6018	13.5776	13.7333	13.5345	13.536	14.2071		C1QC	10.4044	13.6154	13.6984		C1QC	3.21107	2.54821e-13	1.36858e-10	3.294	8.43004e-14	6.18765e-11	0.0829303	0.566469	0.804388
NFE2	1.88938	4.46005	2.65778	5.19668	5.16953	2.41112	6.77114	6.17219	6.19067	6.49526	6.75324	5.40343	5.56036	5.10436	6.97896	6.71212	6.72987		NFE2	3.63076	6.4765	6.08152		NFE2	2.84574	0.000201664	0.000788048	2.45076	0.000518857	0.00264482	-0.394984	0.512657	0.770824
IFI203	6.38301	6.36473	6.60193	6.51441	5.87586	6.19002	10.1011	9.52975	9.42941	9.48871	10.1733	8.93064	8.54145	9.14126	9.66847	9.21753	10.1254		IFI203	6.32166	9.74445	9.2708		IFI203	3.42279	2.98016e-10	2.30256e-08	2.94913	1.27519e-09	8.46925e-08	-0.473654	0.0696654	0.362827
IFI203-PS	6.38301	6.36473	6.60193	6.51441	5.87586	6.19002	10.1011	9.52975	9.42941	9.48871	10.1733	8.93064	8.54145	9.14126	9.66847	9.21753	10.1254		IFI203-PS	6.32166	9.74445	9.2708		IFI203-PS	3.42279	2.98016e-10	2.30256e-08	2.94913	1.27519e-09	8.46925e-08	-0.473654	0.0696654	0.362827
NCF2	6.9919	6.98986	7.14232	6.98425	6.67592	7.23961	10.9911	10.2673	9.92794	9.87196	10.8445	9.84403	9.79354	9.87747	9.99782	9.66856	10.9195		NCF2	7.00398	10.3806	10.0168		NCF2	3.3766	2.45109e-10	1.96265e-08	3.01285	6.37778e-10	4.87306e-08	-0.363746	0.144309	0.468546
1700030C10RIK	1.0943	4.19906	4.47264	4.38502	0.77687	1.63748	3.95729	0.634794	1.05666	2.28249	4.72041	3.81019	4.39721	0.887065	0.566825	3.84325	2.26172		1700030C10RIK	2.7609	2.53033	2.62771		1700030C10RIK	-0.230567	0.819498	0.874765	-0.133187	0.889985	0.934593	0.0973799	0.923168	0.974606
PRL3B1	1.16118	4.6504	3.65077	5.07655	2.68041	1.11212	4.59848	3.17056	4.75483	3.95601	4.85476	4.9806	1.57498	0.761689	4.86529	2.70958	1.00183		PRL3B1	3.05524	4.26693	2.64899		PRL3B1	1.21169	0.197907	0.295512	-0.406242	0.642801	0.758627	-1.61793	0.0919647	0.395558
RRM2	6.36371	6.74568	6.31631	6.3461	6.63906	6.42532	10.889	9.91063	9.60433	9.63548	9.96045	8.94691	8.24479	8.25024	9.8486	9.19344	9.93909		RRM2	6.4727	9.99999	9.07051		RRM2	3.52729	6.27005e-09	2.32045e-07	2.59782	2.06566e-07	5.16756e-06	-0.929476	0.00879919	0.241555
FXYD5	8.4985	8.39033	9.00031	8.35335	8.4134	8.76938	12.443	11.846	11.7917	11.707	12.3183	11.1875	10.7664	11.2041	11.6754	11.5034	12.4523		FXYD5	8.57088	12.0212	11.4648		FXYD5	3.45034	2.81629e-10	2.21481e-08	2.89396	1.76807e-09	1.07549e-07	-0.556381	0.0371537	0.313578
PGK2	4.18917	0.597727	3.41231	4.88891	2.54072	0.882992	2.80465	3.63998	0.744836	1.13106	4.90002	3.69957	4.56776	1.707	0.98779	1.20173	4.65383		PGK2	2.75197	2.64411	2.80295		PGK2	-0.107863	0.914894	0.941965	0.0509726	0.957752	0.974666	0.158835	0.874981	0.957532
NES	5.04595	5.38774	5.37872	7.32583	6.43123	6.1154	9.64448	9.57403	8.83193	9.83841	9.14066	8.90395	8.25841	8.43387	7.61349	8.47368	9.08871		NES	5.94748	9.4059	8.46202		NES	3.45842	8.28566e-08	1.76793e-06	2.51454	2.63601e-06	4.24616e-05	-0.943883	0.0210139	0.276571
LRG1	7.77065	6.5303	7.92117	7.35405	6.92535	7.09543	11.3794	10.6311	10.3527	10.4141	11.0088	9.01578	9.67561	10.4201	10.8184	9.95027	9.43663		LRG1	7.26616	10.7572	9.88614		LRG1	3.49107	1.17894e-08	3.87465e-07	2.61998	2.92201e-07	6.83044e-06	-0.871093	0.0157724	0.257638
RYR1	4.50571	4.62547	4.10322	6.06099	4.99016	5.38877	6.50485	5.58144	7.35595	11.3991	6.59249	5.97747	5.59448	6.5367	6.26025	6.08979	6.71358		RYR1	4.94572	7.48676	6.19538		RYR1	2.54104	0.00403794	0.010391	1.24966	0.101929	0.193657	-1.29138	0.106637	0.418685
S1PR3	8.31867	8.20479	8.31793	8.73803	8.19378	8.09984	11.8849	12.1099	11.3955	11.2804	12.0488	11.7236	10.9568	10.8156	11.5403	11.0696	11.6388		S1PR3	8.31217	11.7439	11.2908		S1PR3	3.43173	1.54722e-11	2.50514e-09	2.97861	6.17161e-11	8.18668e-09	-0.453125	0.0374305	0.313906
CCNB1	5.31257	5.66787	5.86201	2.61619	5.27996	5.02572	8.97996	7.84941	7.99127	7.75682	7.93881	7.39356	7.26877	6.96368	7.93363	8.02873	7.94172		CCNB1	4.96072	8.10326	7.58835		CCNB1	3.14254	5.16006e-06	4.34179e-05	2.62763	2.31804e-05	0.00025382	-0.514908	0.283329	0.6075
CCNB1-PS	5.31257	5.66787	5.86201	2.61619	5.27996	5.02572	8.97996	7.84941	7.99127	7.75682	7.93881	7.39356	7.26877	6.96368	7.93363	8.02873	7.94172		CCNB1-PS	4.96072	8.10326	7.58835		CCNB1-PS	3.14254	5.16006e-06	4.34179e-05	2.62763	2.31804e-05	0.00025382	-0.514908	0.283329	0.6075
TNMD	6.83817	7.23207	6.80413	6.66498	6.7069	7.33039	5.49109	5.74429	9.05996	11.6948	4.70263	6.2529	6.23651	5.50687	5.56798	5.90782	6.29797		TNMD	6.92944	7.33856	5.96167		TNMD	0.409117	0.663274	0.754561	-0.967766	0.287602	0.43026	-1.37688	0.155281	0.479899
4930579H20RIK	1.21936	1.4292	3.93422	0.343017	1.97817	0.535753	2.58545	4.1098	3.30371	0.911101	4.25935	0.353301	4.53984	1.14281	0.503364	3.30264	4.60978		4930579H20RIK	1.57328	3.03388	2.40862		4930579H20RIK	1.4606	0.131605	0.211436	0.835337	0.354332	0.49941	-0.62526	0.505663	0.766694
ADGRE1	7.46874	7.56496	7.85978	7.34513	7.38877	7.57319	11.3621	10.4572	10.2156	10.8884	11.0262	10.3464	10.5754	10.5209	10.4503	10.3008	11.6444		ADGRE1	7.53343	10.7899	10.6397		ADGRE1	3.25647	3.94507e-10	2.78431e-08	3.10628	3.92028e-10	3.45298e-08	-0.15019	0.53346	0.784112
PRAMEL27	0.707469	4.13084	5.17146	2.60657	4.14972	1.55315	2.0844	1.33075	1.60908	0.852492	3.12821	0.683921	0.922528	5.3217	2.05329	4.66932	1.65822		PRAMEL27	3.0532	1.80099	2.5515		PRAMEL27	-1.25222	0.201085	0.299269	-0.501704	0.582783	0.708647	0.750513	0.435666	0.723591
ARL13A	4.33412	1.65808	5.91305	2.65736	4.43666	5.46163	2.01749	2.61343	4.76933	5.3366	5.01994	0.756666	5.26494	5.44953	3.93621	5.3664	5.75583		ARL13A	4.07682	3.95136	4.4216		ARL13A	-0.125457	0.899963	0.932434	0.344781	0.71762	0.814955	0.470238	0.638654	0.846362
DUSP27	4.91198	1.38924	4.33469	4.34777	4.4449	5.21739	2.27945	2.423	6.15916	7.62879	1.96691	5.06646	4.98677	5.63569	5.27386	4.97009	4.75507		DUSP27	4.10766	4.09146	5.11466		DUSP27	-0.0162021	0.986469	0.990112	1.00699	0.278338	0.420053	1.0232	0.293044	0.616199
MYL2	5.10984	6.31906	5.0833	6.08077	6.30564	6.23492	5.98614	5.6426	8.1677	12.0852	5.59982	6.59737	5.76806	6.44072	6.46713	5.79131	6.02696		MYL2	5.85559	7.49629	6.18193		MYL2	1.6407	0.0836468	0.14479	0.326337	0.70499	0.805041	-1.31436	0.15863	0.483933
8030456M14RIK	4.79571	4.34211	5.01345	1.75475	5.07644	3.72323	3.35077	1.20858	4.40205	4.24942	3.76618	3.58204	4.62357	1.44422	0.546954	4.98062	0.649952		8030456M14RIK	4.11762	3.3954	2.63789		8030456M14RIK	-0.722216	0.437694	0.553814	-1.47972	0.106836	0.200984	-0.757507	0.416093	0.709711
OBSCN	3.00913	2.33932	2.4913	3.36046	2.78113	1.86445	1.9498	1.62373	2.07781	8.68102	2.05077	2.32081	2.36865	2.57918	2.70629	3.51083	1.86577		OBSCN	2.64096	3.27663	2.55859		OBSCN	0.635663	0.520763	0.632289	-0.082375	0.929982	0.957102	-0.718038	0.469041	0.742568
CILP	7.72539	6.78822	8.82226	7.48581	6.01543	6.79687	7.57361	5.92757	9.34212	12.1538	6.9157	6.38966	5.9536	6.32957	6.74173	5.65541	7.09927		CILP	7.27233	8.38257	6.36154		CILP	1.11024	0.207164	0.306817	-0.910789	0.274581	0.415838	-2.02103	0.0295565	0.299238
IL1A	3.55797	4.7006	4.19716	5.23846	5.01908	2.96263	7.60265	7.34677	7.34107	7.19422	8.05936	6.45038	6.66837	7.10596	7.88854	7.25334	7.20935		IL1A	4.27932	7.50881	7.09599		IL1A	3.2295	2.05174e-07	3.59995e-06	2.81667	6.46407e-07	1.30826e-05	-0.412824	0.278597	0.603037
TRIM30B	1.72647	1.2592	2.06183	3.94311	5.18071	4.65327	5.62365	5.1863	5.61636	5.25295	5.48934	2.4855	3.10202	5.16196	6.31095	5.43633	5.6726		TRIM30B	3.13743	5.43372	4.69489		TRIM30B	2.29629	0.00983007	0.0225462	1.55746	0.0532426	0.114694	-0.738827	0.358504	0.666948
GM38525	1.72647	1.2592	2.06183	3.94311	5.18071	4.65327	5.62365	5.1863	5.61636	5.25295	5.48934	2.4855	3.10202	5.16196	6.31095	5.43633	5.6726		GM38525	3.13743	5.43372	4.69489		GM38525	2.29629	0.00983007	0.0225462	1.55746	0.0532426	0.114694	-0.738827	0.358504	0.666948
CYP3A16	4.86383	3.97814	1.35477	4.10407	3.93106	0.69357	0.916852	2.90602	0.364496	2.80771	3.66492	3.28904	4.63146	3.11242	0.320848	1.40768	0.507998		CYP3A16	3.15424	2.132	2.21157		CYP3A16	-1.02224	0.293679	0.40746	-0.942666	0.309258	0.452814	0.0795736	0.933656	0.978105
C130050O18RIK	4.67859	2.70969	3.12031	4.4157	4.80893	1.34395	7.07098	6.42689	6.01576	6.64335	6.45173	5.77331	5.85639	5.54147	6.71159	4.91362	6.62785		C130050O18RIK	3.51286	6.52175	5.90404		C130050O18RIK	3.00888	4.69539e-05	0.000235948	2.39118	0.000290889	0.00168785	-0.617707	0.269892	0.595494
SPN	4.43409	5.15726	5.15385	4.98422	5.2227	4.89248	8.43717	8.34811	8.22519	7.68659	9.01754	7.27356	7.39485	7.2791	8.16961	8.12339	8.75442		SPN	4.9741	8.34292	7.83249		SPN	3.36883	2.59216e-09	1.16015e-07	2.85839	1.32098e-08	5.23165e-07	-0.510433	0.0859173	0.386501
4930449E01RIK	1.14058	3.25262	3.52755	1.34929	2.31056	1.63989	4.53517	2.69612	3.28757	1.85858	5.0396	5.24523	5.15858	1.18764	3.36635	5.33863	5.71891		4930449E01RIK	2.20341	3.48341	4.33589		4930449E01RIK	1.28	0.130654	0.210215	2.13248	0.0134337	0.0367786	0.852483	0.304078	0.625593
DUSP5	3.86386	4.4238	4.6734	6.22012	4.2342	5.1278	8.16146	7.75868	7.11199	7.24703	8.53405	7.32418	7.5271	7.82024	7.73249	8.04634	8.28504		DUSP5	4.7572	7.76264	7.78923		DUSP5	3.00545	4.51158e-07	6.70637e-06	3.03203	2.17408e-07	5.3783e-06	0.026587	0.942652	0.980593
PPM1N	5.05475	1.21477	4.83651	4.38246	5.21297	1.35429	3.50783	4.72019	2.74653	5.07442	5.66579	1.4847	5.35605	4.59222	1.66544	4.56046	5.50065		PPM1N	3.67596	4.34295	3.85992		PPM1N	0.666995	0.501325	0.614175	0.183962	0.844731	0.905597	-0.483032	0.625069	0.840756
DKK2	1.98245	3.72844	2.86532	4.55564	2.47917	4.57474	4.69912	1.86893	6.21779	6.69047	5.46699	4.74472	2.02419	5.56914	2.04139	5.48046	4.59353		DKK2	3.36429	4.98866	4.07557		DKK2	1.62437	0.0882922	0.151606	0.711278	0.416234	0.5601	-0.913089	0.322277	0.64105
TCEAL7	4.67052	4.50026	4.33706	4.84425	4.28465	4.65313	4.09529	4.32955	7.19061	9.68576	5.6007	2.38953	4.87136	3.74541	3.37216	4.53463	4.34153		TCEAL7	4.54831	6.18038	3.87577		TCEAL7	1.63207	0.0536352	0.099281	-0.672541	0.380568	0.526125	-2.30461	0.00967496	0.244058
D17ERTD191E	0.762342	0.967686	4.54059	4.02656	4.40535	3.01864	4.32685	0.48725	3.87766	5.05407	4.75909	1.9441	4.11831	4.19868	4.54307	1.54911	5.10086		D17ERTD191E	2.95353	3.70099	3.57569		D17ERTD191E	0.747459	0.44802	0.563976	0.62216	0.506789	0.643093	-0.125299	0.897855	0.965803
MPO	4.51995	3.52264	5.52178	4.0361	5.90595	5.87161	8.91006	6.59628	7.57034	7.63783	6.88311	6.8354	7.34539	7.80591	8.18066	8.51023	8.24168		MPO	4.89634	7.51952	7.81988		MPO	2.62318	8.08223e-05	0.000367632	2.92354	1.49896e-05	0.000179973	0.300356	0.553366	0.795477
BB144871	0.672294	0.815946	0.6358	3.74576	0.729034	0.629903	2.65035	3.9056	3.96839	5.18726	0.720988	2.02377	4.22503	0.435206	3.39618	3.10494	2.88149		BB144871	1.20479	3.28652	2.67777		BB144871	2.08173	0.0211545	0.0442639	1.47298	0.0757565	0.15265	-0.608747	0.464552	0.740137
CCN1	7.39634	7.29079	7.45034	7.24339	7.3072	7.78971	10.6294	10.9684	10.1792	11.2066	11.51	9.26549	9.28768	9.16498	9.97406	10.6117	11.0207		CCN1	7.41296	10.8987	9.88743		CCN1	3.48577	1.31999e-08	4.20881e-07	2.47447	6.61905e-07	1.33228e-05	-1.0113	0.00672286	0.240673
AI790276	5.91643	5.11152	5.02171	5.70305	5.71851	3.81719	8.52642	8.47543	8.30663	7.90248	9.11102	7.99684	7.46435	7.72365	8.15107	8.31339	8.61962		AI790276	5.21474	8.4644	8.04482		AI790276	3.24966	5.04988e-08	1.17174e-06	2.83009	1.68507e-07	4.35504e-06	-0.419576	0.226144	0.558011
GDF15	2.91527	2.62108	4.16403	5.45009	3.90294	3.87224	7.66041	6.26613	6.52605	6.74124	7.28047	6.10157	6.1332	5.83667	3.99963	6.2827	7.44313		GDF15	3.82094	6.89486	5.96615		GDF15	3.07392	4.23334e-05	0.000217596	2.14521	0.000851962	0.00389701	-0.928706	0.109025	0.420779
CYP2C37	1.79107	3.2361	4.72894	5.52407	7.5242	4.56329	5.96505	3.7347	3.67269	4.05379	3.44248	4.88538	7.1791	4.85633	4.42293	3.38138	1.6789		CYP2C37	4.56128	4.17374	4.40067		CYP2C37	-0.387536	0.695795	0.781346	-0.16061	0.86477	0.91854	0.226925	0.818608	0.931756
SPATA31D1D	5.62745	2.3264	3.84313	1.34976	4.28257	4.21481	4.82537	3.79173	1.05427	2.71112	4.61607	2.43278	4.7717	5.55351	5.80219	2.09162	1.32296		SPATA31D1D	3.60735	3.39971	3.66246		SPATA31D1D	-0.207641	0.834175	0.886093	0.0551075	0.9535	0.97199	0.262748	0.791167	0.921609
GPR18	5.81723	5.92867	5.56627	3.88401	5.30494	5.73062	8.78559	8.19642	8.3834	8.25105	9.14605	8.06783	8.0314	8.15215	8.634	8.27612	8.7609		GPR18	5.37196	8.5525	8.3204		GPR18	3.18054	2.72446e-08	7.29836e-07	2.94844	3.99113e-08	1.32158e-06	-0.232101	0.467063	0.741616
PARVG	6.29879	6.23765	6.15089	5.54227	6.19972	6.26399	10.105	9.05626	8.7549	8.76957	9.81289	8.6876	8.4979	9.11417	9.14608	9.06496	10.1062		PARVG	6.11555	9.29973	9.10281		PARVG	3.18418	1.07597e-08	3.60865e-07	2.98726	1.34548e-08	5.30673e-07	-0.196919	0.508947	0.768393
SERPINB6B	6.19393	5.90725	6.48054	5.98784	5.88804	6.45408	10.2283	9.20958	9.62356	9.01985	9.56814	8.85014	8.2656	8.81375	9.38601	9.1767	9.60343		SERPINB6B	6.15195	9.52989	9.01594		SERPINB6B	3.37794	3.0485e-10	2.33895e-08	2.86399	1.63953e-09	1.01697e-07	-0.513949	0.0487037	0.327608
IL27RA	3.66932	5.29293	3.70039	4.96775	3.23655	3.6547	7.70738	7.37147	7.19277	6.63944	7.71562	6.38526	6.60975	6.74127	7.10456	7.30965	7.12063		IL27RA	4.08694	7.32534	6.87852		IL27RA	3.2384	7.78221e-08	1.6784e-06	2.79158	2.93208e-07	6.8467e-06	-0.446817	0.211187	0.543506
GPR84	6.59344	5.78341	4.81868	6.31491	6.40952	6.39434	9.32982	9.3443	8.94011	8.74414	9.74476	8.96202	8.63513	8.48442	9.58897	9.16184	9.34451		GPR84	6.05238	9.22063	9.02948		GPR84	3.16824	1.64555e-08	4.95013e-07	2.9771	2.00977e-08	7.43785e-07	-0.191145	0.531801	0.78319
TLR13	6.60576	6.60121	6.61573	6.28736	5.96018	5.80072	10.2234	9.52903	9.13884	9.06707	10.0984	8.91655	8.84276	8.89478	9.24278	8.98766	10.2347		TLR13	6.31182	9.61135	9.18655		TLR13	3.29952	3.55425e-09	1.46386e-07	2.87472	1.24869e-08	5.01756e-07	-0.424803	0.147683	0.470497
EVI2B	5.72515	6.00352	6.16143	3.92582	6.05426	6.27864	9.53818	8.57018	8.61291	8.48361	8.79834	8.04194	7.92908	8.28848	8.91131	8.61654	9.33053		EVI2B	5.69147	8.80064	8.51965		EVI2B	3.10918	5.51898e-07	7.80025e-06	2.82818	1.00004e-06	1.87253e-05	-0.280999	0.473161	0.746001
EVI2	5.72515	6.00352	6.16143	3.92582	6.05426	6.27864	9.53818	8.57018	8.61291	8.48361	8.79834	8.04194	7.92908	8.28848	8.91131	8.61654	9.33053		EVI2	5.69147	8.80064	8.51965		EVI2	3.10918	5.51898e-07	7.80025e-06	2.82818	1.00004e-06	1.87253e-05	-0.280999	0.473161	0.746001
C1QTNF3	6.4769	6.53375	6.76256	5.62788	6.07204	6.15725	7.67754	8.2474	10.5093	11.9673	8.17178	7.93285	7.39907	7.66046	7.25832	7.83435	8.13413		C1QTNF3	6.27173	9.31466	7.7032		C1QTNF3	3.04293	0.00011645	0.00049791	1.43147	0.0231852	0.0577531	-1.61146	0.0159824	0.257638
TMEM45B	4.52395	4.4763	4.45041	5.76677	7.23368	2.58697	4.68192	3.83921	5.23604	4.87263	5.13714	9.14259	5.22551	5.91215	5.20003	5.29539	8.33171		TMEM45B	4.83968	4.75339	6.5179		TMEM45B	-0.0862937	0.918044	0.944156	1.67821	0.0492442	0.107533	1.76451	0.048748	0.327608
NFKBIE	6.99544	6.36995	6.33589	6.37201	6.53152	6.79542	10.3452	9.86286	9.64296	9.56994	10.2521	9.32442	8.92571	9.42472	9.88647	9.47117	9.96613		NFKBIE	6.5667	9.93462	9.49977		NFKBIE	3.36792	2.05604e-11	3.10734e-09	2.93306	7.78613e-11	9.16849e-09	-0.434854	0.0447809	0.322854
GATA3	1.37257	4.53133	2.67121	1.62286	4.43457	4.21779	6.04335	6.06243	6.59095	5.05122	6.87398	5.59065	3.80833	4.81502	5.65198	5.44289	4.82795		GATA3	3.14172	6.12439	5.0228		GATA3	2.98267	0.000135497	0.000566156	1.88108	0.00443231	0.0147654	-1.10159	0.0824073	0.383722
C79256	4.17154	3.74843	4.41068	3.91464	4.33848	1.03274	2.73626	0.925984	4.62296	4.04644	0.126252	1.31264	4.73885	4.13617	1.15867	3.83791	4.60703		C79256	3.60275	2.49158	3.29854		C79256	-1.11117	0.250621	0.358589	-0.304208	0.736438	0.828761	0.806966	0.399303	0.697331
C77973	2.25031	5.10429	1.05605	2.0318	4.61519	1.71107	4.49198	1.398	2.22358	0.763288	4.24341	2.83507	5.41317	0.82333	1.9718	2.38138	0.765834		C77973	2.79478	2.62405	2.3651		C77973	-0.17073	0.862255	0.905677	-0.429685	0.647938	0.763054	-0.258956	0.792556	0.922122
EIF4EBP1	6.15365	6.67357	6.82302	6.68577	6.60774	6.73604	10.3998	9.9863	9.58573	9.78543	10.4368	9.11273	8.80612	9.0566	9.66125	9.07128	10.4336		EIF4EBP1	6.6133	10.0388	9.35693		EIF4EBP1	3.42551	5.29298e-10	3.53186e-08	2.74363	6.26158e-09	2.87198e-07	-0.68188	0.016304	0.261556
SCARF1	3.66035	4.93573	2.57637	2.89949	4.79378	5.07137	7.64444	7.00837	6.3035	7.06427	7.57137	5.83129	6.03652	6.09368	5.08487	6.07767	7.78703		SCARF1	3.98952	7.11839	6.15184		SCARF1	3.12888	1.79916e-05	0.000111067	2.16233	0.000468243	0.00244852	-0.966549	0.0790341	0.377637
UGT2B5	3.00653	3.69831	3.2081	5.45505	7.3203	4.53322	6.12667	2.18525	4.3045	3.87397	1.63622	4.62259	7.39876	4.95087	3.59976	3.8923	3.73755		UGT2B5	4.53692	3.62532	4.7003		UGT2B5	-0.911596	0.340913	0.45771	0.163386	0.855862	0.913262	1.07498	0.264129	0.59149
TRIM5	4.94023	5.06486	5.29383	5.08637	4.73078	3.77352	8.60962	7.49999	7.97027	7.90396	7.91694	7.34022	7.80006	7.55354	7.81429	7.14195	8.84592		TRIM5	4.81493	7.98016	7.74933		TRIM5	3.16523	2.36623e-08	6.54578e-07	2.9344	3.46723e-08	1.17283e-06	-0.230827	0.462827	0.739154
LY86	9.95491	10.0497	9.89904	10.178	9.94673	10.3624	13.464	13.2257	12.9407	13.0056	13.5138	13.3623	13.1484	13.0797	13.4125	13.1152	13.4586		LY86	10.0651	13.23	13.2628		LY86	3.16483	4.20598e-14	3.56214e-11	3.19766	1.7425e-14	1.66826e-11	0.0328293	0.794501	0.922623
CCR6	4.41225	4.37623	5.70455	5.58914	4.93277	4.11538	8.58534	7.99708	8.29788	7.81436	8.33135	6.82288	7.13603	7.53615	8.25909	7.97479	7.54524		CCR6	4.85505	8.2052	7.5457		CCR6	3.35015	1.27396e-08	4.10126e-07	2.69064	1.295e-07	3.48181e-06	-0.659508	0.049935	0.329508
TPBPA	3.55903	5.18261	2.58897	4.6223	5.05917	4.92112	0.413492	0.473615	3.37537	4.13448	4.79804	4.84857	5.4149	5.07614	2.33714	4.84559	4.59452		TPBPA	4.3222	2.639	4.51948		TPBPA	-1.6832	0.0578251	0.105648	0.197277	0.8045	0.876811	1.88048	0.0365076	0.313028
IFI35	8.82224	8.60719	8.76837	8.55624	8.57127	8.85735	11.9936	11.9804	11.7838	11.3833	12.6403	11.5051	11.092	11.2268	12.212	11.6482	12.3353		IFI35	8.69711	11.9563	11.6699		IFI35	3.25917	3.28882e-10	2.45491e-08	2.97278	6.22575e-10	4.81021e-08	-0.28639	0.237416	0.565873
CEBPB	9.18681	9.20947	9.22043	8.89307	9.17052	9.27814	12.7654	12.7741	12.0944	12.2135	12.8789	11.507	11.3456	11.3885	12.3874	11.7202	13.0409		CEBPB	9.15974	12.5453	11.8983		CEBPB	3.38553	1.2819e-09	6.77615e-08	2.73855	1.2871e-08	5.1531e-07	-0.646979	0.0276072	0.294173
5830407E08RIK	4.42921	3.70115	4.87746	4.73581	3.30058	4.20225	7.76984	6.92944	7.15539	7.3127	8.04331	6.28834	6.57347	6.89855	7.25798	7.24197	7.85152		5830407E08RIK	4.20774	7.44214	7.01864		5830407E08RIK	3.23439	3.08128e-08	7.98233e-07	2.8109	1.07007e-07	3.02088e-06	-0.423498	0.204116	0.536481
B4GALT1	7.15708	6.97215	7.19894	7.34839	7.27446	7.71878	10.9492	10.5704	10.0263	10.6722	11.0416	9.60883	9.35611	9.72635	10.1851	9.85229	11.2541		B4GALT1	7.2783	10.6519	9.99713		B4GALT1	3.37363	2.71194e-09	1.19913e-07	2.71883	2.79524e-08	9.7391e-07	-0.654801	0.0329022	0.306428
CD300C2	7.63433	7.63975	7.6069	7.85498	7.90671	7.82766	11.7198	10.7763	10.3228	10.6141	11.1734	10.6608	10.6979	10.9244	10.4483	10.2776	11.6279		CD300C2	7.74505	10.9213	10.7728		CD300C2	3.17624	8.01137e-10	4.87322e-08	3.02777	8.03632e-10	5.85656e-08	-0.148472	0.547801	0.791861
RSAD2	7.5464	7.36088	7.08842	7.73627	7.55653	7.62514	10.2715	10.2935	10.4401	10.2581	11.5087	10.5019	10.0879	9.69554	11.2329	10.6883	11.0585		RSAD2	7.4856	10.5544	10.5442		RSAD2	3.0688	8.06658e-09	2.82394e-07	3.05856	4.34519e-09	2.19247e-07	-0.0102374	0.970773	0.988829
C1QA	11.1229	11.1704	11.2088	11.025	10.8263	10.9726	14.4026	14.0778	13.9707	14.0166	14.4946	14.2477	14.2412	14.3178	14.1338	13.9362	14.5962		C1QA	11.0543	14.1925	14.2455		C1QA	3.13814	4.9619e-14	4.0467e-11	3.19117	1.86466e-14	1.71083e-11	0.0530276	0.675245	0.866476
LTF	5.78361	6.57113	6.30898	7.36947	6.41594	6.18042	10.4655	8.36053	10.0042	9.48625	8.05926	8.11894	8.88411	9.28363	10.2653	9.87178	9.03028		LTF	6.43826	9.27516	9.24235		LTF	2.8369	1.28889e-05	8.674e-05	2.80409	8.52549e-06	0.000114261	-0.0328142	0.943129	0.980915
PARP10	6.94094	6.24668	6.65575	7.08763	6.71991	6.79249	10.0166	9.8895	9.74955	9.54135	10.7464	9.25222	8.80898	9.17214	10.1477	9.72294	10.4753		PARP10	6.74056	9.9887	9.59655		PARP10	3.24813	5.07228e-09	1.9595e-07	2.85599	1.56093e-08	6.07495e-07	-0.392146	0.183221	0.514674
ALPK2	2.87439	5.42924	3.64049	4.41054	4.01032	5.08524	3.03296	2.651	5.0074	7.52003	4.25584	4.25852	1.61272	3.90215	6.07485	1.7349	2.22246		ALPK2	4.2417	4.49345	3.30093		ALPK2	0.251744	0.785452	0.850309	-0.94077	0.294234	0.437181	-1.19251	0.208578	0.540913
VMN2R42	5.34884	2.21596	3.9266	1.76818	5.77285	4.82876	1.86697	5.53257	2.09485	2.20875	1.85916	2.16153	2.82461	4.99815	5.55893	4.16162	5.01391		VMN2R42	3.97686	2.71246	4.11979		VMN2R42	-1.2644	0.172508	0.264161	0.142928	0.867554	0.920298	1.40733	0.131595	0.453411
VMN2R37	5.34884	2.21596	3.9266	1.76818	5.77285	4.82876	1.86697	5.53257	2.09485	2.20875	1.85916	2.16153	2.82461	4.99815	5.55893	4.16162	5.01391		VMN2R37	3.97686	2.71246	4.11979		VMN2R37	-1.2644	0.172508	0.264161	0.142928	0.867554	0.920298	1.40733	0.131595	0.453411
VMN2R34	5.34884	2.21596	3.9266	1.76818	5.77285	4.82876	1.86697	5.53257	2.09485	2.20875	1.85916	2.16153	2.82461	4.99815	5.55893	4.16162	5.01391		VMN2R34	3.97686	2.71246	4.11979		VMN2R34	-1.2644	0.172508	0.264161	0.142928	0.867554	0.920298	1.40733	0.131595	0.453411
GM10302	5.34884	2.21596	3.9266	1.76818	5.77285	4.82876	1.86697	5.53257	2.09485	2.20875	1.85916	2.16153	2.82461	4.99815	5.55893	4.16162	5.01391		GM10302	3.97686	2.71246	4.11979		GM10302	-1.2644	0.172508	0.264161	0.142928	0.867554	0.920298	1.40733	0.131595	0.453411
VMN2R45	5.34884	2.21596	3.9266	1.76818	5.77285	4.82876	1.86697	5.53257	2.09485	2.20875	1.85916	2.16153	2.82461	4.99815	5.55893	4.16162	5.01391		VMN2R45	3.97686	2.71246	4.11979		VMN2R45	-1.2644	0.172508	0.264161	0.142928	0.867554	0.920298	1.40733	0.131595	0.453411
VMN2R47	5.34884	2.21596	3.9266	1.76818	5.77285	4.82876	1.86697	5.53257	2.09485	2.20875	1.85916	2.16153	2.82461	4.99815	5.55893	4.16162	5.01391		VMN2R47	3.97686	2.71246	4.11979		VMN2R47	-1.2644	0.172508	0.264161	0.142928	0.867554	0.920298	1.40733	0.131595	0.453411
APOA2	7.06297	7.07102	6.82803	7.86234	10.7834	7.69584	9.98821	6.71598	6.12921	5.83688	6.74335	8.206	10.8669	6.57184	6.73262	6.84737	6.13392		APOA2	7.88394	7.08273	7.55978		APOA2	-0.801215	0.408716	0.526097	-0.324158	0.723471	0.818781	0.477056	0.620252	0.837839
PABPC5	4.48826	3.62527	1.30161	1.01487	4.21943	1.09066	4.17436	3.58354	3.85669	0.666046	0.818185	4.17981	0.8147	4.40029	4.23681	4.27654	3.88999		PABPC5	2.62335	2.61976	3.63302		PABPC5	-0.00358884	0.996919	0.997372	1.00967	0.264465	0.40441	1.01326	0.284815	0.607899
PRR11	2.73469	2.56005	4.88049	2.04702	4.32075	1.33045	4.98165	5.43769	5.69265	5.78093	5.86153	2.40253	5.38399	4.21713	3.43573	6.06629	5.91388		PRR11	2.97891	5.55089	4.56992		PRR11	2.57198	0.00210662	0.00587484	1.59102	0.0299637	0.0712066	-0.980963	0.179837	0.51017
GDF10	7.76519	7.851	7.90825	7.44111	7.42765	7.75219	5.82098	6.67639	8.91424	8.48954	6.19751	7.15453	5.64871	6.97438	1.86941	6.8117	6.62305		GDF10	7.6909	7.21974	5.84696		GDF10	-0.471162	0.573751	0.679102	-1.84393	0.0318176	0.074845	-1.37277	0.11409	0.426968
LSP1	7.365	7.00377	7.47436	7.53454	7.0092	7.2319	11.0224	10.3511	10.6862	10.8035	10.7649	9.7375	9.32443	9.85768	10.0468	10.0544	10.7943		LSP1	7.2698	10.7256	9.96918		LSP1	3.4558	1.98874e-11	3.06239e-09	2.69938	3.66103e-10	3.23759e-08	-0.756419	0.00199492	0.219549
SOCS1	4.45618	4.84745	4.03524	2.90992	5.22609	4.81583	7.64854	7.3024	7.31876	6.66285	7.97091	6.90857	6.81994	6.99801	8.0678	7.14616	7.68967		SOCS1	4.38179	7.38069	7.27169		SOCS1	2.99891	5.07296e-07	7.32982e-06	2.88991	4.428e-07	9.69231e-06	-0.109002	0.769917	0.91325
GM16201	5.40962	5.43815	1.47661	4.6918	3.92886	4.61789	4.62797	5.22055	3.86416	5.33871	1.75094	5.3966	1.40515	1.87302	2.27693	2.06088	4.41287		GM16201	4.26049	4.16047	2.90424		GM16201	-0.100021	0.910576	0.93968	-1.35625	0.124615	0.226956	-1.25622	0.171473	0.499515
AU022749	4.53632	1.13944	1.07787	2.42589	4.631	2.85222	4.45762	1.05886	1.55296	3.68212	0.686818	1.72406	3.85172	3.89176	1.43241	4.67369	0.305388		AU022749	2.77712	2.28768	2.6465		AU022749	-0.489445	0.615032	0.714407	-0.130618	0.88763	0.933358	0.358827	0.711825	0.884808
IGHV6-6	2.20219	2.9733	5.138	3.93019	2.18988	5.19515	5.71348	2.75139	4.7745	4.43295	5.6164	0.960717	3.50831	5.5609	2.40384	1.45794	2.34614		IGHV6-6	3.60478	4.65775	2.70631		IGHV6-6	1.05296	0.220459	0.322837	-0.898477	0.270519	0.411638	-1.95144	0.0313573	0.304851
CFHR1	2.26254	0.831723	4.05437	2.02322	5.20536	0.740989	4.13602	3.7037	3.70482	1.21181	0.383843	0.694668	4.71193	2.60182	3.567	2.06065	1.08647		CFHR1	2.5197	2.62804	2.45376		CFHR1	0.108341	0.911683	0.940205	-0.0659445	0.943544	0.965826	-0.174285	0.858432	0.950647
IL4RA	5.79873	6.37845	6.45821	6.02022	5.22499	6.85728	9.85181	9.41366	8.78479	9.0889	9.77051	8.67299	8.34117	8.88496	9.40466	8.51183	9.55203		IL4RA	6.12298	9.38194	8.89461		IL4RA	3.25896	1.02336e-08	3.4509e-07	2.77163	4.88236e-08	1.57439e-06	-0.487329	0.120975	0.437417
MYOF	5.86378	6.03932	6.81098	6.5421	5.34281	6.54738	10.2565	8.96208	9.0995	9.33232	9.51516	8.53894	8.03998	9.0714	8.59507	8.82034	10.069		MYOF	6.19106	9.43311	8.85579		MYOF	3.24205	7.49393e-08	1.62738e-06	2.66473	5.21602e-07	1.09701e-05	-0.57732	0.11141	0.423557
CSF2	3.38506	2.80755	2.63309	2.80136	2.39863	1.80374	6.4636	5.0887	5.01222	2.98926	6.58846	3.89239	2.60758	5.81027	5.06066	3.51122	5.99848		CSF2	2.63824	5.22845	4.4801		CSF2	2.59021	0.0014723	0.00431606	1.84186	0.0112589	0.0317889	-0.748349	0.282338	0.606841
SLC43A3	6.3156	6.06705	5.6639	6.27196	5.98491	5.92312	9.81052	8.98264	8.78453	8.97525	9.8492	8.93121	8.84556	8.50384	9.11758	8.31155	9.78827		SLC43A3	6.03776	9.28043	8.91633		SLC43A3	3.24267	1.27503e-09	6.76533e-08	2.87858	3.50487e-09	1.84194e-07	-0.364094	0.172896	0.500943
PPP1R2-PS7	0.887203	3.56684	4.19714	3.66046	1.07788	0.818183	0.494928	3.24847	3.52016	1.20589	4.19715	4.47767	4.40452	0.325998	4.32365	3.40171	3.46176		PPP1R2-PS7	2.36795	2.53332	3.39922		PPP1R2-PS7	0.165369	0.858931	0.903145	1.03127	0.255012	0.393618	0.865899	0.358522	0.666948
CXCL16	8.37215	7.68979	8.11902	7.64173	7.47652	7.735	11.4676	10.8035	10.6762	10.3515	11.6544	10.5304	10.3443	10.5194	10.9788	10.7427	11.6456		CXCL16	7.83903	10.9906	10.7935		CXCL16	3.15161	3.31463e-09	1.39727e-07	2.95451	4.20452e-09	2.12836e-07	-0.197099	0.468076	0.742106
MEIOB	1.05254	2.16424	1.21535	1.47929	2.85985	1.37025	5.14887	3.53057	2.2145	4.78562	4.51035	1.68316	4.66694	2.36318	2.01762	4.79359	5.49423		MEIOB	1.69025	4.03798	3.50312		MEIOB	2.34773	0.00500686	0.0125015	1.81287	0.017952	0.046809	-0.534864	0.467816	0.742106
CLEC2I	2.17602	2.68869	4.15687	2.79569	5.19452	4.39543	7.02245	5.38685	6.13752	6.01521	7.18619	5.67346	6.16935	6.36244	6.12777	6.47935	6.75688		CLEC2I	3.56787	6.34964	6.26154		CLEC2I	2.78177	3.49823e-05	0.000186335	2.69367	2.95723e-05	0.000306732	-0.088103	0.858379	0.950637
CD300A	5.99699	6.18869	6.13777	6.07723	6.39527	5.83011	9.8301	9.05287	9.14086	8.95879	9.40059	8.89006	8.78183	9.3593	8.69765	8.75012	10.083		CD300A	6.10434	9.27664	9.09366		CD300A	3.1723	3.78285e-10	2.7133e-08	2.98932	4.48132e-10	3.85464e-08	-0.182981	0.43641	0.724296
GRIP1OS1	2.21505	4.02803	2.76112	1.48482	4.44952	1.89653	4.80726	1.0689	4.61046	4.41357	5.25429	1.66894	1.80354	5.06012	2.05246	4.66873	5.52083		GRIP1OS1	2.80584	4.0309	3.46244		GRIP1OS1	1.22505	0.195794	0.292833	0.656593	0.45869	0.600426	-0.56846	0.539581	0.787696
ABRA	4.82582	4.63326	2.2314	5.11766	4.14594	4.55847	3.20362	4.62347	4.19895	8.58362	5.92458	2.32105	3.02455	4.78678	3.07332	2.40195	4.74054		ABRA	4.25209	5.30685	3.39136		ABRA	1.05476	0.220259	0.322609	-0.860728	0.290965	0.433936	-1.91549	0.0343502	0.308133
CSF3R	5.80425	6.61767	7.27356	7.09874	6.36325	6.89754	10.4654	9.46245	9.09758	9.792	9.93512	9.26996	9.64875	9.78107	9.66236	9.41373	10.2392		CSF3R	6.67584	9.7505	9.66919		CSF3R	3.07467	7.05559e-09	2.54695e-07	2.99335	5.27421e-09	2.5866e-07	-0.0813173	0.76962	0.913183
TGM2	9.32218	9.02955	9.52625	9.42043	8.86035	9.45862	12.8282	12.6798	12.3844	12.4228	13.1913	11.4843	11.2158	11.6476	12.5166	12.0039	12.4681		TGM2	9.26956	12.7013	11.8894		TGM2	3.43173	1.51735e-10	1.37498e-08	2.61981	3.65765e-09	1.89316e-07	-0.811912	0.00314675	0.225426
TMEM71	5.17923	4.34385	4.48472	5.2987	4.4294	4.44484	8.40157	7.99817	7.32936	7.51434	8.01173	7.71257	7.37367	7.65908	7.79981	7.31832	8.22611		TMEM71	4.69679	7.85103	7.68159		TMEM71	3.15424	4.66898e-10	3.19288e-08	2.9848	5.20543e-10	4.29301e-08	-0.16944	0.474356	0.746808
CENPI	2.84178	3.47837	3.44707	2.83663	3.07165	2.43858	6.9887	6.07012	6.57642	5.73903	5.87813	3.97377	5.92137	3.50775	6.16629	5.3039	6.05456		CENPI	3.01901	6.25048	5.15461		CENPI	3.23147	2.50935e-06	2.56051e-05	2.13559	0.000145186	0.000997698	-1.09587	0.0269547	0.2938
CD40	5.25566	5.90855	5.43627	6.00138	5.46268	4.55403	8.89576	8.03471	8.6304	7.93916	9.37122	7.93055	7.90054	8.27192	9.04379	8.2119	8.48375		CD40	5.43643	8.57425	8.30707		CD40	3.13782	1.83266e-08	5.39509e-07	2.87065	3.22229e-08	1.10178e-06	-0.267175	0.384181	0.686271
LAT	6.59809	5.84203	5.93439	6.81244	6.61217	5.90256	9.42953	9.62849	9.16156	9.03683	9.93452	8.59974	8.91742	8.90656	9.3363	9.34375	10.125		LAT	6.28361	9.43819	9.20479		LAT	3.15457	3.30299e-09	1.39601e-07	2.92118	4.97692e-09	2.48507e-07	-0.233395	0.392161	0.691438
GM29673	5.29402	5.71378	5.56328	6.29639	6.15678	6.53342	9.4987	8.90321	9.52166	9.64799	9.0637	7.98928	7.77792	8.09951	8.49546	8.62742	9.5435		GM29673	5.92628	9.32705	8.42218		GM29673	3.40078	4.84167e-09	1.89123e-07	2.49591	1.69714e-07	4.36067e-06	-0.90487	0.00737245	0.241394
BC005512	5.29402	5.71378	5.56328	6.29639	6.15678	6.53342	9.4987	8.90321	9.52166	9.64799	9.0637	7.98928	7.77792	8.09951	8.49546	8.62742	9.5435		BC005512	5.92628	9.32705	8.42218		BC005512	3.40078	4.84167e-09	1.89123e-07	2.49591	1.69714e-07	4.36067e-06	-0.90487	0.00737245	0.241394
GM6958	5.29402	5.71378	5.56328	6.29639	6.15678	6.53342	9.4987	8.90321	9.52166	9.64799	9.0637	7.98928	7.77792	8.09951	8.49546	8.62742	9.5435		GM6958	5.92628	9.32705	8.42218		GM6958	3.40078	4.84167e-09	1.89123e-07	2.49591	1.69714e-07	4.36067e-06	-0.90487	0.00737245	0.241394
F630007L15RIK	5.29402	5.71378	5.56328	6.29639	6.15678	6.53342	9.4987	8.90321	9.52166	9.64799	9.0637	7.98928	7.77792	8.09951	8.49546	8.62742	9.5435		F630007L15RIK	5.92628	9.32705	8.42218		F630007L15RIK	3.40078	4.84167e-09	1.89123e-07	2.49591	1.69714e-07	4.36067e-06	-0.90487	0.00737245	0.241394
CHRNA1	2.67374	5.28173	4.4231	5.50187	5.34276	5.49652	4.65534	5.31429	8.2166	9.13616	5.57065	2.77495	5.4895	5.3286	5.42289	5.70482	4.5779		CHRNA1	4.78662	6.57861	4.88311		CHRNA1	1.79199	0.0425996	0.081484	0.0964903	0.90233	0.943148	-1.6955	0.0534691	0.335839
ARHGDIB	8.22864	7.96261	8.10268	8.00381	7.62397	7.99699	11.4725	10.864	10.7714	10.693	11.9498	10.6602	10.5677	10.642	11.2836	10.8546	11.6398		ARHGDIB	7.98645	11.1501	10.9413		ARHGDIB	3.16368	6.6576e-10	4.26164e-08	2.95488	8.94479e-10	6.41577e-08	-0.208799	0.392876	0.691538
AGR2	2.45792	0.612649	4.48715	3.96535	4.24384	0.834925	0.675373	1.3383	4.4134	2.38617	0.85574	3.71647	0.76457	1.64264	3.95339	3.86798	0.798651		AGR2	2.76697	1.9338	2.45728		AGR2	-0.833178	0.384429	0.502083	-0.30969	0.731832	0.824927	0.523487	0.581899	0.814533
ANKRD45	7.07509	7.27873	7.61417	7.09515	6.52494	5.91536	2.04788	4.77919	5.17914	4.78581	5.46956	5.52586	2.81974	5.87976	5.04488	4.35329	3.76034		ANKRD45	6.91724	4.45232	4.56398		ANKRD45	-2.46493	0.00109693	0.00333211	-2.35326	0.00108522	0.00473011	0.111662	0.858665	0.950691
ANGPTL1	6.37343	5.18383	7.74289	6.10182	5.73602	5.95985	6.46868	5.29627	9.06895	11.3379	6.18068	6.60122	5.46184	5.87551	5.55974	5.99799	6.34999		ANGPTL1	6.18297	7.67049	5.97438		ANGPTL1	1.48751	0.0943205	0.160245	-0.208593	0.796703	0.871305	-1.69611	0.0596482	0.345608
PPP1R3B	5.63542	4.68969	6.09584	3.2368	5.91245	6.07268	8.98549	8.1469	7.93653	7.80877	8.35356	8.02101	7.56398	7.48872	8.50323	7.59915	8.21837		PPP1R3B	5.27381	8.24625	7.89908		PPP1R3B	2.97244	5.18907e-06	4.36119e-05	2.62526	1.26118e-05	0.000156457	-0.347172	0.440391	0.727427
TCP10C	1.77346	2.77999	4.85113	4.67517	5.35764	4.31283	2.41005	2.2092	5.70489	3.38447	5.67356	1.52279	1.97706	2.26969	5.33269	4.76431	5.48495		TCP10C	3.95837	3.87643	3.55858		TCP10C	-0.0819388	0.932196	0.954298	-0.399791	0.664227	0.776061	-0.317852	0.741784	0.901489
STYK1	2.85387	5.22558	2.12415	2.27825	2.68931	2.54138	5.44474	5.3819	5.62972	6.25256	4.80508	5.46667	2.22956	3.96574	6.10149	5.84669	5.46087		STYK1	2.95209	5.5028	4.84517		STYK1	2.55071	0.00152186	0.00444035	1.89308	0.00891895	0.0263489	-0.657627	0.337462	0.651456
CHRNG	3.38273	2.83878	3.58442	1.90814	5.96896	2.45527	4.99185	4.84316	6.43161	7.35617	3.39319	4.22266	4.10134	3.13526	1.81081	3.71259	5.02405		CHRNG	3.35638	5.4032	3.66779		CHRNG	2.04681	0.0184732	0.0393708	0.311402	0.680295	0.787286	-1.73541	0.0407931	0.320099
9330169L03RIK	1.30679	4.37037	4.78527	3.47776	1.19432	4.27879	1.19609	4.4717	0.4437	3.06819	3.30815	2.97092	0.891579	0.962204	4.09651	1.01798	1.17933		9330169L03RIK	3.23555	2.49756	1.85309		9330169L03RIK	-0.737988	0.414225	0.531478	-1.38246	0.119375	0.219314	-0.644475	0.474688	0.746982
FRRS1	5.41382	5.69264	5.65719	4.66668	5.83899	5.90938	9.26498	8.63669	8.03612	8.5161	9.06837	8.06023	8.14063	8.5369	8.26056	7.65599	9.36824		FRRS1	5.52978	8.70445	8.33709		FRRS1	3.17467	1.50755e-08	4.64932e-07	2.80731	4.21241e-08	1.38858e-06	-0.367361	0.235392	0.565376
C4B	10.4777	10.3068	10.6479	10.4583	10.2956	10.8758	13.6787	13.6236	13.2256	13.2544	13.8418	13.6391	13.6549	13.7492	13.6294	13.6217	13.9368		C4B	10.5104	13.5248	13.7052		C4B	3.01444	1.579e-13	9.83398e-11	3.19483	3.17781e-14	2.69136e-11	0.180389	0.180921	0.511868
C4A	10.4777	10.3068	10.6479	10.4583	10.2956	10.8758	13.6787	13.6236	13.2256	13.2544	13.8418	13.6391	13.6549	13.7492	13.6294	13.6217	13.9368		C4A	10.5104	13.5248	13.7052		C4A	3.01444	1.579e-13	9.83398e-11	3.19483	3.17781e-14	2.69136e-11	0.180389	0.180921	0.511868
SERPINA3I	4.16336	5.7268	2.25668	4.43816	3.234	2.30076	6.94283	5.93876	5.24742	6.63227	7.11063	5.78823	6.05508	6.39282	6.45801	6.12503	6.5169		SERPINA3I	3.68663	6.37438	6.22268		SERPINA3I	2.68775	0.000130156	0.00054643	2.53605	0.000144373	0.000993779	-0.151703	0.779466	0.917313
TFPI2	4.64431	5.04945	5.07681	2.9152	5.68485	5.40242	8.23916	7.43036	8.5253	8.82726	7.38335	6.71721	6.59841	6.46217	7.63376	6.81494	7.11043		TFPI2	4.79551	8.08109	6.88948		TFPI2	3.28558	9.64284e-07	1.22243e-05	2.09398	9.60359e-05	0.000730722	-1.1916	0.0125245	0.251264
SCGB1A1	5.11017	4.22894	2.67478	5.96902	6.25063	5.99117	6.16748	4.63691	5.29528	5.82558	4.2565	5.00945	8.98435	5.46395	1.81153	5.29523	4.91483		SCGB1A1	5.03745	5.23635	5.24656		SCGB1A1	0.198899	0.836669	0.888005	0.209105	0.820207	0.88804	0.0102055	0.991554	0.996714
5730510P18RIK	0.50383	3.0033	3.03713	4.0006	4.44015	1.01865	4.91114	0.890226	4.56586	1.41415	4.45695	2.74333	1.41046	3.92603	3.92542	2.35941	0.584589		5730510P18RIK	2.66728	3.24766	2.49154		5730510P18RIK	0.580388	0.541265	0.650493	-0.175738	0.845325	0.905864	-0.756126	0.428062	0.718789
HAL	1.67473	2.10107	2.59797	4.79793	5.70194	2.7804	6.26669	4.35925	2.38977	4.85364	2.68368	6.00062	6.30678	4.69197	4.39098	4.84978	5.40985		HAL	3.27567	4.1106	5.275		HAL	0.834931	0.303994	0.418007	1.99932	0.0170977	0.0449435	1.16439	0.158198	0.483706
SASH3	6.8695	6.84782	6.85283	6.89681	6.9943	7.00079	10.5251	10.0284	9.76878	9.51857	10.3843	9.56264	9.65734	9.67843	10.2061	9.78779	10.6029		SASH3	6.91034	10.045	9.91586		SASH3	3.13468	4.74689e-11	5.38797e-09	3.00552	4.37337e-11	6.213e-09	-0.129153	0.520123	0.775254
4930486L24RIK	2.78815	1.8268	4.62959	2.8333	3.11729	4.90787	6.68736	6.09593	5.94276	6.0889	6.9868	5.5484	5.59838	3.92082	5.99728	5.63212	6.18008		4930486L24RIK	3.3505	6.36035	5.47951		4930486L24RIK	3.00985	2.71665e-05	0.00015319	2.12901	0.000530534	0.00269055	-0.880838	0.106079	0.418151
TNFAIP8L2	6.9932	6.077	6.36756	5.83291	6.69282	6.37579	10.1114	9.43706	9.22634	9.19583	9.80693	9.14264	9.06452	9.28178	9.1377	8.97796	10.1077		TNFAIP8L2	6.38988	9.55551	9.28538		TNFAIP8L2	3.16563	7.59135e-10	4.6824e-08	2.8955	1.37359e-09	9.00192e-08	-0.270131	0.27729	0.601819
MS4A8A	5.84334	4.96458	5.34347	4.21701	4.71369	3.21532	8.80583	7.17158	6.59821	6.7657	8.57332	5.75271	5.60973	6.5157	7.31502	6.60475	8.34309		MS4A8A	4.71623	7.58293	6.69017		MS4A8A	2.86669	0.000137558	0.000573464	1.97393	0.00237346	0.00889593	-0.892761	0.138118	0.460868
CERS3	5.30766	4.3946	4.38459	1.67229	3.79092	4.86141	0.652494	2.97702	4.74585	1.40495	2.6823	4.32473	4.55829	4.12328	0.942421	4.79021	5.04245		CERS3	4.06858	2.49253	3.96356		CERS3	-1.57605	0.0786825	0.137398	-0.105016	0.897036	0.939711	1.47104	0.0986452	0.406544
4933433F19RIK	5.07879	6.03681	4.87129	5.61395	5.32869	1.91685	0.968149	5.328	5.18642	4.7489	5.8529	5.02775	4.99272	5.35161	2.01778	6.15875	5.69515		4933433F19RIK	4.80773	4.41687	4.87396		4933433F19RIK	-0.390857	0.682395	0.770672	0.0662294	0.941872	0.964832	0.457087	0.632615	0.843691
CD28	3.63675	4.81745	5.20874	5.22329	5.04873	4.20737	8.6195	7.89477	7.54082	7.44417	7.83518	7.11545	6.89224	7.20499	7.8804	7.47985	7.93122		CD28	4.69039	7.86689	7.41736		CD28	3.1765	1.87655e-08	5.48621e-07	2.72697	7.76805e-08	2.30655e-06	-0.449532	0.157346	0.483298
CASP1	6.26329	6.40795	6.31612	6.29621	6.51555	5.90184	9.69994	9.25198	8.95175	8.56323	9.95755	9.00797	8.99469	8.87073	9.75537	9.24982	9.94928		CASP1	6.28349	9.28489	9.30464		CASP1	3.0014	2.26991e-09	1.0545e-07	3.02115	1.05072e-09	7.23026e-08	0.0197545	0.936936	0.97853
SLCO1B2	5.45943	4.58987	4.18712	5.43993	6.8938	1.5038	6.49546	5.25594	4.92754	3.44869	4.25939	4.3278	7.14441	3.79702	4.26352	1.80193	5.35483		SLCO1B2	4.67899	4.8774	4.44825		SLCO1B2	0.198409	0.835279	0.886872	-0.230743	0.799853	0.873713	-0.429152	0.653732	0.855377
MYLK4	6.15107	5.27358	5.22409	6.16935	5.6138	5.18355	4.45931	3.43399	6.22703	6.97202	5.42216	2.40001	4.37043	5.06922	1.22001	2.96618	3.50703		MYLK4	5.60257	5.3029	3.25548		MYLK4	-0.299673	0.657028	0.74978	-2.3471	0.0019545	0.00758245	-2.04742	0.007185	0.241394
SMLR1	1.33104	4.60657	2.38439	5.1728	4.93244	4.59318	3.74039	1.0885	1.26541	1.97364	4.33853	4.33911	4.53762	2.13771	5.04229	1.4473	4.28256		SMLR1	3.83674	2.48129	3.6311		SMLR1	-1.35544	0.139586	0.221911	-0.205641	0.807557	0.879316	1.1498	0.205675	0.537924
MYL4	6.25147	6.3393	5.69564	6.51926	6.63569	6.02788	7.07498	6.41628	10.5484	11.4427	6.86747	6.4895	6.79959	6.32968	7.04991	6.52404	6.87075		MYL4	6.24487	8.46995	6.67724		MYL4	2.22508	0.00830058	0.0194528	0.432373	0.546746	0.67812	-1.79271	0.0273392	0.294129
C80142	1.36414	0.474944	2.92911	3.85065	4.68103	4.3666	1.83015	4.50884	4.97972	5.68966	5.1597	1.67126	4.67523	4.51456	5.07857	3.89393	4.22096		C80142	2.94441	4.43361	4.00909		C80142	1.4892	0.102092	0.171228	1.06468	0.211629	0.341923	-0.424527	0.627316	0.84157
NEURL3	2.95081	5.91497	5.60206	5.7699	5.7155	5.68719	8.62429	7.79798	7.9969	8.29184	8.40543	6.94516	7.12598	8.13242	7.98996	8.08942	8.35866		NEURL3	5.2734	8.22329	7.7736		NEURL3	2.94988	8.77597e-06	6.497e-05	2.5002	3.28548e-05	0.000332168	-0.449686	0.338267	0.651968
AKNA	5.80691	5.84265	6.24429	6.42978	5.87174	5.83428	9.88247	9.15061	8.92941	8.96909	9.17387	8.62093	8.13613	8.76003	9.34634	8.84525	9.35426		AKNA	6.00494	9.22109	8.84383		AKNA	3.21615	2.07195e-10	1.76156e-08	2.83888	6.30489e-10	4.8489e-08	-0.377263	0.110291	0.422595
SLFNL1	2.96984	2.74415	2.93687	5.73557	4.97411	5.64477	2.1929	5.07195	3.14893	5.63628	6.12031	6.17866	6.30447	3.5843	5.7597	2.49281	2.78265		SLFNL1	4.16755	4.43408	4.5171		SLFNL1	0.266524	0.779929	0.846303	0.349546	0.701058	0.801475	0.0830221	0.930562	0.977207
CNKSR1	4.86757	5.0373	4.75444	3.76144	1.62057	2.41911	5.3679	1.64858	5.244	7.24246	4.73768	5.09347	1.74235	3.94887	4.84978	4.3536	4.61409		CNKSR1	3.74341	4.84812	4.10036		CNKSR1	1.10472	0.237206	0.343085	0.356956	0.682634	0.789118	-0.747763	0.417912	0.711486
HMX2	1.73917	1.44532	1.37435	4.48137	1.39383	2.10018	1.04855	4.48515	2.90206	4.21258	4.73662	1.14868	3.20468	5.4103	1.33818	4.08679	1.34643		HMX2	2.08903	3.47699	2.75584		HMX2	1.38796	0.1323	0.212383	0.666807	0.435519	0.578555	-0.721151	0.421638	0.71408
H2-Q10	2.63548	3.50876	5.12081	5.6307	7.04227	5.37543	7.90812	6.41934	6.14383	6.36649	6.16773	6.29412	8.48901	3.48288	6.07184	4.57459	6.25812		H2-Q10	4.88557	6.6011	5.86176		H2-Q10	1.71553	0.0565385	0.103705	0.976188	0.237149	0.373093	-0.739342	0.388119	0.688932
MYH6	7.23867	7.04442	6.64189	7.52306	7.45759	7.55593	4.4655	5.60964	8.2819	11.6122	6.29362	5.86731	6.86081	6.10998	6.10572	6.56709	5.65857		MYH6	7.24359	7.25258	6.19491		MYH6	0.00898205	0.992032	0.994087	-1.04868	0.232398	0.367497	-1.05766	0.249993	0.577952
FAM83F	3.57637	3.40523	5.2671	1.38803	1.96296	3.00236	5.69448	4.04176	2.06336	2.38276	5.01543	5.5694	1.1712	3.57104	3.9704	2.8616	5.98698		FAM83F	3.10034	3.83956	3.8551		FAM83F	0.739218	0.430123	0.546684	0.754763	0.398872	0.542673	0.0155455	0.986625	0.995075
CES1F	1.61865	1.15761	2.21265	5.06396	6.10918	1.32223	4.7167	3.88507	2.95362	1.73777	3.48719	4.0138	5.03542	3.87322	2.89305	3.29581	1.07783		CES1F	2.91405	3.35607	3.36486		CES1F	0.44202	0.640985	0.736085	0.450808	0.618097	0.738576	0.00878797	0.992576	0.99699
CCDC65	6.42045	6.72796	6.27184	5.84104	6.34702	6.06241	3.82041	1.784	4.13154	4.19378	5.65007	1.95789	3.05474	4.37838	4.25429	5.30765	4.26082		CCDC65	6.27846	3.91596	3.86896		CCDC65	-2.3625	0.00122204	0.00367019	-2.40949	0.000692779	0.00331323	-0.0469975	0.938454	0.979273
SELL	5.7314	5.47792	5.28505	6.06624	5.16106	5.54597	9.21384	8.68937	8.67899	8.36523	9.1288	7.51713	7.93747	7.9347	8.99287	8.5006	8.5213		SELL	5.54461	8.81525	8.23401		SELL	3.27064	6.18004e-10	3.99075e-08	2.6894	5.04114e-09	2.50578e-07	-0.581234	0.0305894	0.302868
D2ERTD173E	3.69242	1.02614	2.25486	4.12533	4.3602	4.582	2.49229	4.89217	5.33994	4.31968	4.35995	0.97753	4.64534	1.2892	4.53212	1.22595	4.3534		D2ERTD173E	3.34016	4.28081	2.83726		D2ERTD173E	0.940649	0.292431	0.406139	-0.502899	0.549993	0.680885	-1.44355	0.114469	0.427006
DTX3L	7.37253	7.48711	7.58904	7.57034	7.47973	7.55901	10.8066	10.5029	10.3413	10.2723	11.3438	10.1455	9.89299	10.0408	10.8569	10.2443	11.1691		DTX3L	7.50963	10.6534	10.3916		DTX3L	3.14376	3.51872e-10	2.56865e-08	2.88198	6.1942e-10	4.81021e-08	-0.261779	0.26394	0.591187
9130024F11RIK	5.21009	3.44398	4.60271	3.29463	3.49987	4.53086	1.65228	1.47392	0.911956	0.350874	1.9342	1.68955	4.50985	3.13013	4.31358	0.902407	3.56596		9130024F11RIK	4.09702	1.26465	3.01858		9130024F11RIK	-2.83238	0.00025123	0.000943668	-1.07844	0.0784202	0.156897	1.75393	0.0102306	0.244058
CD300LB	4.29043	5.45218	4.69069	4.49271	4.22476	4.8089	8.8321	7.71108	7.64681	7.62823	7.87521	6.64466	7.30818	7.34921	7.30795	7.03976	7.98523		CD300LB	4.65994	7.93869	7.2725		CD300LB	3.27874	2.50471e-09	1.13954e-07	2.61255	3.02119e-08	1.04438e-06	-0.666186	0.0257832	0.290892
GM12167	0.589915	2.46155	1.52778	4.39507	0.608804	1.25022	4.42894	3.78857	4.23899	1.81536	2.1484	2.00076	1.26401	3.02798	4.81773	1.23035	4.96954		GM12167	1.80556	3.28405	2.88506		GM12167	1.47849	0.1023	0.171539	1.0795	0.20284	0.330977	-0.398991	0.645882	0.850368
GZMC	0.886231	2.19689	2.72732	2.85461	3.14306	1.40439	1.93602	5.00006	4.7335	3.53078	5.86903	4.8983	3.0574	4.3136	4.92671	4.00669	6.03605		GZMC	2.20208	4.21388	4.53979		GZMC	2.01179	0.00779479	0.0184105	2.33771	0.00194344	0.00754541	0.325914	0.627753	0.841823
NCKAP1L	7.2799	7.16604	7.30867	7.65359	7.17205	7.66786	11.2309	10.2199	9.82441	10.1462	10.8953	10.1127	9.89399	10.1773	10.2769	10.0112	11.1244		NCKAP1L	7.37468	10.4634	10.2661		NCKAP1L	3.08867	2.03174e-09	9.66282e-08	2.89139	2.63343e-09	1.45334e-07	-0.197277	0.443419	0.728392
GM15523	4.57389	1.62085	1.10188	1.56765	3.41882	1.47297	4.79935	3.90622	4.58841	3.1086	2.70226	4.79604	5.10417	5.74063	2.07735	3.67917	5.42676		GM15523	2.29268	3.82097	4.47069		GM15523	1.52829	0.0520238	0.0968764	2.17801	0.00644566	0.0201696	0.649718	0.384652	0.686817
SPC24	3.05115	2.6565	3.58908	3.64319	5.44008	5.39554	7.60436	6.72701	6.88418	6.54709	7.11273	6.32003	4.47084	6.07347	6.63053	5.92379	6.4639		SPC24	3.96259	6.97507	5.98043		SPC24	3.01248	2.28733e-05	0.000133206	2.01784	0.000745679	0.00351227	-0.994647	0.0674066	0.359974
HOXD11	4.50113	1.34354	1.99236	2.72845	1.73684	5.25465	3.29828	1.03048	1.48827	3.75569	3.92546	4.77261	4.78032	4.20747	4.59104	1.66899	0.848731		HOXD11	2.92616	2.69964	3.47819		HOXD11	-0.226524	0.807548	0.865694	0.552032	0.535747	0.669494	0.778556	0.407367	0.702792
A230107O07RIK	2.03116	2.04238	5.29892	5.76718	2.78224	2.22463	1.75684	5.05443	2.80361	4.70402	5.47699	2.13742	4.68819	4.13887	6.22084	3.59704	4.96876		A230107O07RIK	3.35775	3.95918	4.29185		A230107O07RIK	0.601423	0.515031	0.627128	0.934099	0.29436	0.43731	0.332675	0.717452	0.887884
2600014E21RIK	3.98057	3.90579	1.78885	3.80869	5.1838	5.66922	3.81821	5.28071	1.34054	5.74526	5.22622	1.12575	4.65113	5.89512	4.06692	5.53967	4.9751		2600014E21RIK	4.05615	4.28219	4.37562		2600014E21RIK	0.226033	0.811737	0.869126	0.319463	0.724332	0.819217	0.0934299	0.921512	0.973961
HK2	7.36786	7.25256	7.48078	7.41351	7.59737	7.3083	10.8008	10.6183	9.7608	10.446	11.0164	9.86455	9.99965	10.1223	10.4986	10.1124	11.1283		HK2	7.4034	10.5284	10.2876		HK2	3.12505	3.7278e-10	2.68256e-08	2.88424	5.95415e-10	4.67773e-08	-0.24081	0.301699	0.623619
HAO2	1.32228	1.18017	3.80723	1.72343	4.73524	4.01349	0.858373	4.59852	4.45647	3.71942	1.20058	4.28634	3.26779	4.80029	1.91505	0.704432	3.43428		HAO2	2.79697	2.96667	3.06803		HAO2	0.169699	0.858075	0.90246	0.271057	0.76472	0.84794	0.101357	0.914913	0.970981
RBM47	5.06186	4.30543	5.46398	5.01108	5.46415	4.79129	8.77321	7.83527	7.38002	7.84901	8.45996	7.0398	7.57328	7.65521	7.88598	7.84324	8.87619		RBM47	5.0163	8.05949	7.81229		RBM47	3.0432	4.84207e-08	1.13902e-06	2.79599	7.96113e-08	2.35126e-06	-0.247209	0.438334	0.725625
STPG4	2.97164	1.39574	1.7986	0.809044	4.89938	4.65225	3.95275	1.24623	4.2888	1.08729	3.57302	4.37678	1.4878	1.55205	4.73181	4.71083	2.81086		STPG4	2.75444	2.82962	3.27835		STPG4	0.0751754	0.936198	0.956794	0.523912	0.560638	0.689838	0.448737	0.634012	0.84405
AOC3	4.46978	2.64204	4.35113	3.97325	4.15978	4.82787	5.48235	5.62062	6.91884	8.30485	5.32125	5.07538	2.12223	2.83573	4.97362	5.8732	5.50643		AOC3	4.07064	6.32958	4.39777		AOC3	2.25894	0.00590367	0.0144331	0.327124	0.635038	0.752005	-1.93182	0.0152589	0.25565
TPM2	7.02136	6.88774	6.7069	7.22308	7.10229	6.79176	5.63279	6.86847	9.10823	12.2369	8.13657	6.38979	6.87751	6.17366	7.33703	6.84694	5.77085		TPM2	6.95552	8.39659	6.56596		TPM2	1.44106	0.0914845	0.156088	-0.38956	0.61718	0.737722	-1.83062	0.0367306	0.313094
METTL7B	2.83568	2.05893	2.06744	2.51919	6.93245	1.7346	4.8826	1.88244	2.29886	2.32747	2.35356	3.12213	6.09974	2.51742	2.13826	2.08108	2.46055		METTL7B	3.02471	2.74899	3.06986		METTL7B	-0.275727	0.771082	0.839807	0.0451465	0.960095	0.976278	0.320874	0.735036	0.896972
CD3E	5.77816	4.04991	6.34733	3.6827	4.11014	5.2247	8.15166	7.30818	7.40329	6.89927	8.10716	7.69558	7.28439	6.81854	7.79318	7.42844	8.43298		CD3E	4.86549	7.57391	7.57552		CD3E	2.70843	1.97747e-05	0.00011894	2.71003	1.1473e-05	0.000144611	0.00160377	0.997195	0.9991
KLRK1	6.1962	5.77218	5.98998	3.09096	3.82595	6.27761	7.99957	7.13645	8.11092	7.75759	8.25295	7.52272	7.07471	7.76366	7.93631	8.00692	8.01596		KLRK1	5.19215	7.8515	7.72005		KLRK1	2.65935	9.22303e-05	0.000410451	2.5279	9.51293e-05	0.000725077	-0.13145	0.799647	0.924918
POU4F3	5.13842	3.12158	4.84332	4.70065	1.23275	3.10351	1.267	1.81628	0.926694	0.705722	3.19953	3.48034	2.34307	5.09408	1.49728	2.15405	1.4851		POU4F3	3.69003	1.58305	2.67565		POU4F3	-2.10699	0.014608	0.0320259	-1.01438	0.184943	0.308383	1.09261	0.174022	0.502356
D10ERTD494E	3.57908	3.86622	0.726487	4.43816	3.81545	0.668045	3.30544	2.18269	1.30083	4.38166	4.1714	2.10922	4.04802	0.567074	4.51345	1.0774	1.19175		D10ERTD494E	2.84891	3.06841	2.25115		D10ERTD494E	0.2195	0.81237	0.869621	-0.597756	0.500618	0.637792	-0.817255	0.382405	0.685278
OAS3	4.25806	4.06373	4.32187	4.80475	3.52399	4.15966	7.26176	7.50448	6.95925	6.69096	7.88904	5.86658	5.9724	5.11022	7.64264	6.91896	7.81122		OAS3	4.18868	7.2611	6.55367		OAS3	3.07242	2.33549e-06	2.42354e-05	2.365	2.78492e-05	0.000292576	-0.707426	0.115283	0.427719
MELA	4.56512	1.01504	4.24627	2.9881	4.88317	2.34686	4.54619	2.4342	1.85912	4.59354	4.51677	1.19993	2.48634	5.02998	5.24421	5.77403	4.94794		MELA	3.34076	3.58997	4.11374		MELA	0.249205	0.788024	0.851813	0.772977	0.387074	0.532445	0.523771	0.573549	0.808981
TNNC1	6.85119	7.09382	7.07615	6.92775	7.09295	6.93407	6.31556	6.40257	10.2318	12.2706	6.97152	6.8615	6.8031	6.94693	7.41262	7.25703	6.4597		TNNC1	6.99599	8.43842	6.95681		TNNC1	1.44243	0.103444	0.173141	-0.0391733	0.961326	0.976762	-1.48161	0.0951546	0.400895
HAMP2	3.62687	2.73644	3.51502	3.42138	6.92665	4.97555	6.50176	5.23148	2.7368	4.30823	2.85716	5.66167	7.65258	3.61834	3.0157	4.21024	4.6575		HAMP2	4.20032	4.32709	4.80267		HAMP2	0.126767	0.892037	0.92689	0.60235	0.501855	0.638741	0.475584	0.61202	0.833231
CTSH	9.55425	9.40904	9.82861	9.25735	9.28459	9.67483	13.2989	12.4211	12.2142	12.0715	13.034	12.2577	11.9378	12.1896	12.359	12.1851	13.2254		CTSH	9.50144	12.6079	12.3591		CTSH	3.1065	1.11308e-09	6.09703e-08	2.85765	1.85296e-09	1.11178e-07	-0.248845	0.319224	0.638543
HCRTR2	6.62056	7.07121	6.90657	6.68057	6.07645	6.23259	1.91304	5.84226	6.22027	4.06732	6.49043	4.98336	4.69162	6.44053	5.79433	2.27663	5.65769		HCRTR2	6.59799	4.90666	4.97403		HCRTR2	-1.69133	0.0478616	0.0902244	-1.62396	0.0464977	0.102603	0.0673633	0.932912	0.977955
APOC3	5.28129	5.38757	5.92088	6.82658	9.15104	6.14604	9.21325	5.47922	5.79977	5.38858	5.5426	7.21997	9.77697	4.90472	5.72266	5.5177	6.18294		APOC3	6.45223	6.28469	6.55416		APOC3	-0.167547	0.85945	0.903415	0.101928	0.910018	0.947193	0.269475	0.775978	0.916195
VMN2R129	3.88111	0.756109	4.45131	1.27122	1.36945	2.73439	4.17514	0.439007	1.06948	0.635445	0.615288	3.73606	1.1065	4.23065	0.599205	1.9489	0.72355		VMN2R129	2.4106	1.38687	2.05748		VMN2R129	-1.02373	0.270208	0.381165	-0.35312	0.684794	0.790352	0.670607	0.465063	0.740413
VMN2R123	3.88111	0.756109	4.45131	1.27122	1.36945	2.73439	4.17514	0.439007	1.06948	0.635445	0.615288	3.73606	1.1065	4.23065	0.599205	1.9489	0.72355		VMN2R123	2.4106	1.38687	2.05748		VMN2R123	-1.02373	0.270208	0.381165	-0.35312	0.684794	0.790352	0.670607	0.465063	0.740413
VMN2R122	3.88111	0.756109	4.45131	1.27122	1.36945	2.73439	4.17514	0.439007	1.06948	0.635445	0.615288	3.73606	1.1065	4.23065	0.599205	1.9489	0.72355		VMN2R122	2.4106	1.38687	2.05748		VMN2R122	-1.02373	0.270208	0.381165	-0.35312	0.684794	0.790352	0.670607	0.465063	0.740413
LIN28A	3.70965	0.702628	1.55281	1.43156	2.19983	0.96268	3.76471	4.18971	4.67842	5.05262	4.58283	4.37232	3.60746	5.03234	4.92996	2.19756	4.25602		LIN28A	1.75986	4.45366	4.06594		LIN28A	2.6938	0.00015382	0.000629101	2.30608	0.000426435	0.00227639	-0.387714	0.485577	0.754516
SPAG6	4.51686	3.3385	2.52302	0.720127	3.98914	4.17301	1.7424	4.53591	4.12066	1.36362	4.95549	2.15042	4.89588	4.12796	2.37788	0.847215	0.955569		SPAG6	3.21011	3.34362	2.55916		SPAG6	0.133508	0.884748	0.921535	-0.650954	0.462405	0.603924	-0.784462	0.399771	0.697486
LRRC39	1.58246	2.55127	4.61141	2.6268	4.5361	1.84832	2.19217	0.913653	3.95236	6.13943	4.52993	1.99623	4.84438	3.51767	2.01673	1.25605	4.23704		LRRC39	2.95939	3.54551	2.97802		LRRC39	0.586115	0.531742	0.641868	0.0186229	0.983266	0.989805	-0.567492	0.544699	0.790454
HCN3	6.1273	2.77002	6.05203	6.36552	6.36594	6.73353	4.96872	6.06352	4.4813	3.97382	2.801	6.90139	6.64823	6.78673	4.83406	3.31834	3.12458		HCN3	5.73572	4.45767	5.26889		HCN3	-1.27805	0.16283	0.251721	-0.466838	0.582594	0.708612	0.811213	0.36661	0.672281
SPI1	6.69436	6.5029	6.49559	6.10757	6.49518	6.08151	9.92225	9.46354	9.06583	9.04314	10.0885	9.09789	8.92064	9.05987	9.4221	9.05512	9.97163		SPI1	6.39619	9.51665	9.25454		SPI1	3.12047	2.85214e-10	2.2271e-08	2.85836	5.08442e-10	4.257e-08	-0.26211	0.25333	0.580894
STFA1	6.64284	5.2216	1.60664	1.39587	5.05511	3.66259	6.2547	4.84396	5.90139	4.9366	5.94388	3.86051	4.57861	4.61963	5.37692	5.90867	6.39495		STFA1	3.93078	5.5761	5.12321		STFA1	1.64533	0.0621331	0.112292	1.19244	0.146658	0.258043	-0.45289	0.587945	0.817673
CSTDC5	6.64284	5.2216	1.60664	1.39587	5.05511	3.66259	6.2547	4.84396	5.90139	4.9366	5.94388	3.86051	4.57861	4.61963	5.37692	5.90867	6.39495		CSTDC5	3.93078	5.5761	5.12321		CSTDC5	1.64533	0.0621331	0.112292	1.19244	0.146658	0.258043	-0.45289	0.587945	0.817673
5930435M05RIK	2.186	1.07113	2.45995	5.02063	2.42667	4.37949	1.42395	0.899284	1.36615	1.13673	2.50609	2.49568	2.29123	4.9713	4.75218	0.65211	0.752321		5930435M05RIK	2.92398	1.46644	2.65247		5930435M05RIK	-1.45754	0.103832	0.173697	-0.271507	0.740192	0.831613	1.18603	0.179401	0.509403
4930435M08RIK	0.865831	2.24404	4.43273	1.16715	4.37701	3.18927	4.29139	0.480876	0.964995	0.504856	1.06518	2.57108	1.98363	4.0265	4.41382	0.958312	2.82066		4930435M08RIK	2.71267	1.46146	2.79567		4930435M08RIK	-1.25121	0.160914	0.249302	0.0829984	0.919724	0.952113	1.33421	0.136571	0.459762
GM31718	2.82366	4.52527	4.98557	5.11385	3.40539	4.72764	7.81572	7.47103	6.47148	6.78518	7.76823	5.9598	5.70388	6.12876	7.14891	6.97488	7.48294		GM31718	4.26356	7.26233	6.56653		GM31718	2.99876	6.18599e-06	4.98593e-05	2.30296	6.80882e-05	0.00056564	-0.6958	0.141345	0.464722
MAP3K8	6.05037	4.59085	5.53274	4.09315	4.50185	5.68273	8.91789	7.47732	7.70757	7.98029	8.37225	7.34041	7.21717	7.53535	7.87939	7.73967	8.50227		MAP3K8	5.07528	8.09106	7.70238		MAP3K8	3.01578	3.89562e-07	5.9987e-06	2.62709	1.22162e-06	2.22887e-05	-0.388689	0.297749	0.619955
KLRA16	4.53826	2.53148	0.682601	2.86509	1.04417	0.855844	0.501763	3.04261	2.94543	3.75661	3.96282	2.35609	4.84966	0.897306	4.54004	0.716018	1.99045		KLRA16	2.08624	2.84185	2.55826		KLRA16	0.755605	0.417207	0.534526	0.472019	0.592766	0.717064	-0.283586	0.758581	0.908153
CPN2	4.15858	4.46001	1.84302	4.29033	5.87786	5.1187	5.14825	1.74023	5.35976	3.90033	5.435	5.54653	6.39105	1.34577	2.96139	5.12184	4.62446		CPN2	4.29142	4.31672	4.33184		CPN2	0.0253003	0.978579	0.984615	0.0404244	0.964111	0.978373	0.0151241	0.987193	0.995192
D630033A02RIK	5.30254	5.16514	2.20571	1.37557	1.64729	4.05539	2.12175	1.28076	1.79812	4.27871	4.87537	4.77034	1.84469	2.50219	4.22252	1.2133	2.3882		D630033A02RIK	3.29194	2.87094	2.82354		D630033A02RIK	-0.421	0.652588	0.746239	-0.468399	0.599815	0.722851	-0.0473989	0.959444	0.986365
DEFB13	1.92578	5.47439	4.62557	4.59531	4.91954	4.86188	0.880476	4.6992	4.42303	5.32579	3.01951	5.58496	1.62929	2.22685	5.18358	4.28235	2.66883		DEFB13	4.40041	3.6696	3.59598		DEFB13	-0.730808	0.42754	0.544264	-0.804433	0.361317	0.506216	-0.073625	0.935631	0.978269
F13A1	8.15393	7.54649	8.63592	7.69325	7.71748	8.06243	12.3897	10.5383	9.97848	10.1613	11.4858	10.0016	9.72562	10.565	10.238	9.81608	11.9201		F13A1	7.96825	10.9107	10.3777		F13A1	2.94247	6.5449e-06	5.2198e-05	2.40949	3.63045e-05	0.000355774	-0.532975	0.246628	0.575474
B830004H01RIK	1.98776	1.01252	2.21564	2.06951	4.72122	5.12153	0.919312	0.685319	2.81183	4.6983	2.39473	2.34987	1.92579	1.41043	1.0802	2.38384	5.22707		B830004H01RIK	2.8547	2.3019	2.3962		B830004H01RIK	-0.552799	0.554009	0.661856	-0.458498	0.606209	0.728323	0.0943014	0.919139	0.973006
KLRA1	0.731878	0.700572	3.6	1.01792	4.54183	0.787293	4.18792	0.855724	1.87057	1.04438	3.77358	1.37798	3.20302	1.16672	1.5136	4.39108	4.05553		KLRA1	1.89658	2.34644	2.61799		KLRA1	0.449855	0.626562	0.723449	0.721407	0.416431	0.560297	0.271551	0.768417	0.912615
IFIT3	9.24768	9.03231	8.99689	9.13555	8.53532	8.68775	11.4476	11.7891	11.8152	11.1729	12.7166	11.7401	11.0224	11.1527	12.8489	11.8714	12.3729		IFIT3	8.93925	11.7883	11.8347		IFIT3	2.84902	1.55491e-07	2.90655e-06	2.89546	6.66389e-08	2.03521e-06	0.0464399	0.885619	0.96151
9130007G19RIK	3.40418	4.24458	1.72478	0.849003	1.88935	1.57322	2.95332	3.64143	2.28214	1.31541	5.09883	5.43001	1.67664	4.20891	2.68309	1.67194	5.42281		9130007G19RIK	2.28085	3.05822	3.51557		9130007G19RIK	0.777373	0.382233	0.500046	1.23472	0.15417	0.268161	0.457343	0.604238	0.82842
PRSS3	1.14279	4.80742	4.65934	3.72117	5.0701	5.04665	4.35747	3.76671	3.52047	3.48149	5.14269	0.967425	4.48772	1.50997	2.43163	5.23561	1.55394		PRSS3	4.07458	4.05377	2.69772		PRSS3	-0.0208135	0.980267	0.985728	-1.37686	0.100929	0.192022	-1.35605	0.121597	0.439018
C1QB	10.7515	10.6297	10.758	10.5539	10.4791	10.5819	13.9641	13.4984	13.3536	13.4282	13.9542	13.6697	13.6142	13.6987	13.5805	13.3187	14.0599		C1QB	10.6257	13.6397	13.657		C1QB	3.01404	3.69203e-13	1.89066e-10	3.03129	1.64993e-13	1.02744e-10	0.0172516	0.900834	0.967061
UGT3A2	2.44222	5.32521	3.81579	4.33492	6.76389	2.41811	6.12234	2.11474	3.61777	4.03331	4.09052	5.03863	6.51661	2.59537	2.47609	4.85152	5.38233		UGT3A2	4.18336	3.99574	4.47676		UGT3A2	-0.187619	0.84044	0.890078	0.293403	0.741522	0.832397	0.481022	0.607068	0.830185
HMGB2	6.57704	7.72281	7.59926	7.25655	7.75603	7.61182	10.9455	10.7495	10.2793	9.88751	11.0236	9.25227	9.32454	9.17333	10.4553	10.3821	10.8429		HMGB2	7.42058	10.5771	9.90508		HMGB2	3.1565	7.93685e-08	1.70673e-06	2.48449	9.52263e-07	1.80299e-05	-0.672005	0.0622166	0.350655
CYP3A44	2.34946	0.995206	1.72549	2.05711	4.60973	0.480288	3.55975	1.40424	3.38285	4.3371	0.776186	0.859254	4.27601	4.0513	1.23556	1.93156	4.70553		CYP3A44	2.03621	2.69202	2.8432		CYP3A44	0.65581	0.475268	0.589468	0.806989	0.35949	0.504619	0.151179	0.868236	0.954696
GPR132	2.28937	5.38764	5.35201	4.66608	4.72409	4.934	7.49862	7.23457	7.48073	7.09289	7.78906	5.34384	5.88801	6.99253	7.71658	7.16941	7.14119		GPR132	4.55886	7.41918	6.70859		GPR132	2.86031	4.48107e-05	0.000228093	2.14973	0.000466596	0.00244258	-0.710582	0.183948	0.515168
KLK1B11	1.15992	1.42613	1.75031	4.83076	5.42936	1.77016	5.19991	3.09807	1.61325	4.987	4.66966	3.49802	4.57588	2.56637	4.76099	3.1294	4.40967		KLK1B11	2.72777	3.91358	3.82339		KLK1B11	1.1858	0.186271	0.281111	1.09561	0.19951	0.326993	-0.09019	0.91758	0.972241
ANKRD1	3.53079	3.32431	3.53415	5.169	5.33205	4.83717	4.6247	4.41656	7.21434	9.66295	4.61126	5.03747	4.36236	4.32711	4.38247	4.42759	5.05171		ANKRD1	4.28791	6.10596	4.59812		ANKRD1	1.81805	0.0346193	0.067973	0.310204	0.684249	0.790352	-1.50784	0.0733486	0.367989
C79595	4.62667	3.68802	1.03815	1.62543	0.781688	4.78386	5.04086	4.0334	4.05047	1.3679	5.17391	3.40663	4.61993	4.76316	3.02059	2.62726	1.92568		C79595	2.7573	3.93331	3.39387		C79595	1.176	0.197718	0.295289	0.636571	0.456325	0.598182	-0.539434	0.545994	0.790996
TRIM42	1.01447	1.65603	4.87456	0.976363	3.36551	3.57429	0.891735	4.09984	3.19967	1.18929	2.1443	4.63485	4.51451	1.80317	4.92832	2.14375	1.27539		TRIM42	2.57687	2.30497	3.21666		TRIM42	-0.271905	0.7645	0.834951	0.639792	0.463056	0.604272	0.911696	0.32231	0.64105
CPS1	5.43206	4.59527	6.08124	5.76282	7.95715	6.46411	8.5428	5.32728	5.44181	5.19484	4.84625	6.68206	8.97922	5.04933	5.56108	4.87631	3.005		CPS1	6.04878	5.87059	5.69216		CPS1	-0.178182	0.848683	0.895834	-0.356612	0.689387	0.793421	-0.17843	0.848474	0.946751
4930524C18RIK	1.57662	4.55865	5.06719	4.56472	1.55854	4.06012	2.45216	3.45281	4.07556	3.59039	5.33178	2.20051	1.94729	1.80838	1.09594	5.13316	1.19895		4930524C18RIK	3.56431	3.78054	2.2307		4930524C18RIK	0.216234	0.79381	0.855129	-1.3336	0.105303	0.198678	-1.54984	0.0753595	0.371006
HERC6	7.39409	7.41769	7.18439	6.47138	6.87366	6.94442	10.0492	9.93015	9.86766	9.2606	10.7973	9.83245	9.3653	9.55301	10.5356	9.86384	10.5061		HERC6	7.04761	9.98098	9.94272		HERC6	2.93338	1.24523e-08	4.0502e-07	2.89512	7.71729e-09	3.3987e-07	-0.038259	0.889619	0.962922
D7ERTD413E	0.492655	1.35702	3.89905	2.26105	4.30624	4.7449	4.93157	0.993919	4.14626	4.15265	3.75929	1.55803	3.78485	1.28198	2.9441	4.29153	4.72649		D7ERTD413E	2.84349	3.59674	3.09783		D7ERTD413E	0.753253	0.416509	0.533757	0.254345	0.771431	0.853228	-0.498908	0.588206	0.81785
CAR3	8.75937	8.6207	8.38636	10.2187	9.5823	9.33043	9.02428	6.8606	9.80889	13.887	10.3981	8.79956	9.2471	7.88855	8.8019	8.49444	7.87501		CAR3	9.14964	9.99578	8.51776		CAR3	0.846137	0.330867	0.447166	-0.631879	0.443583	0.58555	-1.47802	0.0992508	0.407667
APCS	4.49875	4.42563	3.55962	5.72436	5.75889	5.11622	6.28954	5.31552	3.36771	2.74824	2.18074	3.8923	7.83194	2.9657	3.28834	3.25194	3.21257		APCS	4.84724	3.98035	4.0738		APCS	-0.866895	0.343941	0.461005	-0.773446	0.374967	0.520526	0.0934484	0.917541	0.972241
CD44	8.96638	8.9934	9.0217	9.03837	9.01388	9.40522	12.6813	12.3139	11.926	12.1253	12.5619	11.7508	11.3031	11.4976	11.8449	11.5891	12.5522		CD44	9.07316	12.3217	11.7563		CD44	3.24854	1.89191e-11	2.9546e-09	2.68313	1.55313e-10	1.59813e-08	-0.565413	0.00947031	0.243333
D17H6S56E-5	6.75219	6.7185	7.00509	6.85248	6.65964	7.298	10.7334	10.0104	9.73475	9.83182	9.85091	9.26066	9.08298	8.73594	10.0452	9.71426	10.415		D17H6S56E-5	6.88098	10.0323	9.54234		D17H6S56E-5	3.15127	3.60167e-09	1.47414e-07	2.66136	1.94159e-08	7.24496e-07	-0.489913	0.085241	0.385514
6030498E09RIK	2.1723	0.675036	1.51045	5.15383	3.65959	4.07267	4.15118	4.32776	1.72175	3.7453	1.73946	3.15154	4.66674	0.85937	1.89206	4.29306	0.880789		6030498E09RIK	2.87398	3.13709	2.62393		6030498E09RIK	0.26311	0.77683	0.843772	-0.250053	0.777532	0.85767	-0.513163	0.581772	0.814458
CLNK	1.62209	1.843	1.93418	3.10285	2.87397	3.97495	4.94313	4.74911	4.97614	5.04285	6.2376	5.05903	5.67957	4.70243	5.50052	5.60034	5.81682		CLNK	2.55851	5.18977	5.39312		CLNK	2.63126	6.31098e-06	5.06771e-05	2.83461	1.44798e-06	2.55895e-05	0.203349	0.613603	0.834168
WDR95	1.58351	5.68697	5.86159	5.38146	2.0024	5.32182	5.56204	5.51278	5.8994	5.81987	6.40815	2.75401	5.01698	5.78211	6.58282	5.85845	5.99008		WDR95	4.30629	5.84045	5.33074		WDR95	1.53416	0.0831746	0.144077	1.02445	0.213613	0.344547	-0.509709	0.547313	0.791751
SLC5A7	7.93884	7.90891	7.9524	7.68716	7.79878	7.15834	5.11759	4.80401	4.72396	5.83126	5.24458	5.89875	5.94667	6.50538	5.53794	6.03546	2.44881		SLC5A7	7.74074	5.14428	5.3955		SLC5A7	-2.59646	0.000199818	0.000781806	-2.34523	0.000333455	0.00188612	0.251221	0.646603	0.850728
PRSS41	5.43648	4.84714	5.25392	5.82086	5.02483	1.91665	5.77483	5.32234	3.32742	5.37655	5.40823	1.78948	3.25655	4.69833	1.44337	5.49315	3.26823		PRSS41	4.71665	5.04187	3.32485		PRSS41	0.325227	0.685872	0.773556	-1.39179	0.0834714	0.164906	-1.71702	0.0453871	0.323643
2210406H18RIK	5.00385	5.12786	4.51297	5.6419	3.60434	2.00329	7.39278	6.77415	6.7961	6.51918	7.39326	6.09679	5.62566	6.18475	7.03384	6.246	7.87903		2210406H18RIK	4.3157	6.97509	6.51101		2210406H18RIK	2.65939	0.000196556	0.00077082	2.19531	0.000734923	0.003472	-0.464081	0.411108	0.704921
CTSR	1.44515	3.21299	5.32737	1.41472	3.35982	2.91708	3.74111	2.22911	5.22124	4.77994	4.0885	4.69479	1.40749	1.33398	4.25852	1.62203	5.17547		CTSR	2.94619	4.01198	3.08204		CTSR	1.06579	0.240411	0.346729	0.135857	0.872466	0.923866	-0.929935	0.303112	0.624722
C79329	2.75238	4.38598	4.78332	0.576563	4.36551	4.36072	4.81582	4.9553	4.09025	4.36035	4.81549	0.691411	3.85776	1.68374	4.1736	1.69523	4.56967		C79329	3.53741	4.60744	2.77857		C79329	1.07003	0.197136	0.29454	-0.758842	0.331559	0.476095	-1.82887	0.0354715	0.310199
GNA15	2.9587	5.23172	5.54224	5.04854	5.52549	5.72662	8.21377	7.78492	7.37667	7.40766	8.14588	7.39981	7.46636	7.7988	7.7043	7.91582	8.11685		GNA15	5.00555	7.78578	7.73366		GNA15	2.78023	2.74102e-06	2.7311e-05	2.7281	1.9316e-06	3.26681e-05	-0.0521238	0.895072	0.96478
A730041O05RIK	1.02815	2.22484	1.5186	4.51623	3.56761	5.59923	5.1769	1.27392	1.85956	4.36822	1.86153	3.22083	2.74695	1.16429	4.09018	3.83086	1.50678		A730041O05RIK	3.07578	2.90802	2.75998		A730041O05RIK	-0.167754	0.857033	0.901666	-0.315795	0.722486	0.817993	-0.148042	0.873667	0.956979
ALDOART1	1.94571	0.918257	2.21098	0.763014	4.68248	1.26175	1.2295	0.62946	1.30683	1.03552	1.14378	1.3229	4.94566	0.402898	4.00502	3.87561	0.792102		ALDOART1	1.9637	1.06902	2.55737		ALDOART1	-0.89468	0.301557	0.415891	0.593667	0.468149	0.608539	1.48835	0.0950324	0.400895
C76876	5.41031	4.29189	3.18017	4.92673	1.21377	2.49725	2.53725	4.29799	5.34557	5.50898	4.30628	4.58999	4.5833	5.00355	3.05483	1.46687	1.20194		C76876	3.58669	4.39922	3.31675		C76876	0.812529	0.366775	0.484603	-0.26994	0.750313	0.838249	-1.08247	0.233925	0.564181
PRL3A1	2.11983	1.17242	2.62684	1.84219	4.23946	3.67367	5.06433	1.47801	4.63552	4.44629	3.44098	1.21766	5.38109	5.55985	2.62586	4.52142	4.37199		PRL3A1	2.6124	3.81303	3.94631		PRL3A1	1.20063	0.169325	0.260227	1.33391	0.113037	0.21028	0.133283	0.87493	0.957532
PIRT	5.41584	4.39315	5.93322	3.77283	6.54841	2.82397	4.79698	4.63193	5.02162	4.73189	4.69098	8.55948	3.14738	5.21324	5.01758	5.30329	8.08574		PIRT	4.81457	4.77468	5.88779		PIRT	-0.0398928	0.963445	0.974076	1.07321	0.207885	0.337111	1.11311	0.212718	0.544563
USMG2	3.93784	3.12761	4.5823	3.69371	4.24127	2.64544	1.30222	4.42691	1.0388	2.06315	3.12656	3.00456	0.942135	4.47426	4.62703	0.622416	0.536854		USMG2	3.70469	2.39153	2.36788		USMG2	-1.31317	0.131784	0.211661	-1.33682	0.10934	0.204837	-0.023651	0.977506	0.991123
TIMM8A2	4.09201	4.22437	0.822975	3.93574	2.59359	2.06415	0.737545	3.3722	3.93529	2.42372	0.539787	1.27566	4.30342	4.05869	4.71722	3.35396	0.608796		TIMM8A2	2.95547	2.20171	3.05296		TIMM8A2	-0.753763	0.408476	0.525879	0.0974863	0.909732	0.947193	0.851249	0.35204	0.662091
CYP2C29	4.73307	5.09715	2.42394	6.23906	7.84953	5.75427	7.9877	5.01327	4.43423	4.88175	6.03076	5.35067	8.41474	4.54811	4.3323	5.15737	5.2713		CYP2C29	5.3495	5.66954	5.51242		CYP2C29	0.32004	0.730821	0.808474	0.162912	0.854068	0.911909	-0.157128	0.865671	0.953772
CPZ	1.66828	2.39775	2.85214	1.84069	2.15947	1.36223	3.16478	3.32968	6.61381	6.35933	2.5826	2.90275	2.68527	1.85403	2.30485	1.82836	1.85322		CPZ	2.04676	4.41004	2.23808		CPZ	2.36328	0.00206819	0.0057882	0.191321	0.75812	0.84342	-2.17196	0.00385468	0.225745
BTK	5.41562	6.65555	6.81083	5.41791	6.46398	6.59889	9.65035	9.15803	8.94164	8.97011	9.49135	8.6862	8.62243	8.9184	9.16796	8.99137	9.60861		BTK	6.22713	9.2423	8.99916		BTK	3.01517	9.5397e-09	3.25256e-07	2.77203	1.57738e-08	6.11513e-07	-0.243132	0.387465	0.68882
VPREB2	2.86301	4.8204	2.14428	5.6652	4.64426	1.80114	1.23999	4.23432	5.03266	4.50842	5.39092	1.29258	2.62367	2.02924	3.36556	3.39867	4.97336		VPREB2	3.65638	4.08126	2.94718		VPREB2	0.424882	0.631264	0.727467	-0.709199	0.404423	0.548193	-1.13408	0.210304	0.542555
VPREB1	2.86301	4.8204	2.14428	5.6652	4.64426	1.80114	1.23999	4.23432	5.03266	4.50842	5.39092	1.29258	2.62367	2.02924	3.36556	3.39867	4.97336		VPREB1	3.65638	4.08126	2.94718		VPREB1	0.424882	0.631264	0.727467	-0.709199	0.404423	0.548193	-1.13408	0.210304	0.542555
TMEM106A	7.14946	6.9112	7.37521	7.02692	6.907	7.04528	10.7167	9.95457	9.67077	9.66199	10.663	9.53053	9.39019	9.67776	9.87828	9.40262	10.91		TMEM106A	7.06918	10.1334	9.79824		TMEM106A	3.06422	5.01856e-09	1.94557e-07	2.72906	1.29447e-08	5.17318e-07	-0.335162	0.225202	0.556498
HPD	5.40116	5.02655	5.28262	6.24203	7.97718	5.63786	8.41069	4.25215	4.64042	4.88443	5.20467	6.90838	9.1514	3.85611	5.50316	5.50258	4.68062		HPD	5.9279	5.47847	5.93371		HPD	-0.449426	0.626917	0.72373	0.00581026	0.994721	0.997166	0.455236	0.622503	0.839007
MYLK3	2.40438	4.93245	5.26466	2.13092	5.4979	2.17953	4.29899	3.1195	5.86183	4.88462	5.21288	4.16892	1.02476	1.74828	4.39832	4.87973	4.22294		MYLK3	3.73497	4.67556	3.40716		MYLK3	0.94059	0.287409	0.400351	-0.327815	0.692673	0.795487	-1.26841	0.157417	0.483326
SIGLECG	4.60911	5.38986	2.5656	5.91336	6.29943	3.95192	8.2099	7.25272	7.25431	6.9812	7.35525	5.97552	6.35127	7.56875	7.55178	7.16064	7.31826		SIGLECG	4.78821	7.41067	6.98771		SIGLECG	2.62246	0.000224251	0.000860879	2.19949	0.000721183	0.00341809	-0.422968	0.452809	0.733745
TRIM12C	6.62966	6.18512	6.77855	6.65724	6.54401	6.54031	10.2207	9.42001	9.34994	9.55438	10.0421	9.30864	9.00283	9.16358	9.27127	8.97382	10.0301		TRIM12C	6.55581	9.71742	9.2917		TRIM12C	3.16161	4.46799e-11	5.19584e-09	2.73589	1.84192e-10	1.80263e-08	-0.425723	0.0468219	0.326673
LY6G6G	2.4765	6.15405	5.78901	2.09199	4.68463	3.60378	4.79078	5.32598	2.86033	2.18279	5.31183	4.07012	4.59012	3.14333	1.49904	6.06655	4.84877		LY6G6G	4.13333	4.09434	4.03632		LY6G6G	-0.0389852	0.966537	0.976291	-0.0970049	0.912834	0.948607	-0.0580197	0.950217	0.983742
D4ERTD103E	0.606821	4.12896	3.25717	0.728245	4.81109	1.12683	3.78104	0.824274	3.9402	3.8904	3.73768	3.09109	1.01987	3.73833	4.14333	1.54568	4.10285		D4ERTD103E	2.44319	3.23472	2.94019		D4ERTD103E	0.791531	0.388041	0.50581	0.497004	0.567047	0.695117	-0.294527	0.74547	0.902978
FGL2	7.97504	8.23427	8.54389	7.82267	8.08817	8.19667	11.2931	11.1563	11.132	10.8716	11.9141	10.545	10.0835	10.4563	10.9338	10.996	11.7907		FGL2	8.14345	11.2734	10.8009		FGL2	3.12994	2.01845e-09	9.62043e-08	2.65742	1.02527e-08	4.23575e-07	-0.472525	0.0819632	0.38291
9430037O13RIK	5.56681	1.17405	6.29907	2.81348	4.50825	5.87189	2.95581	4.72283	4.25095	5.55699	1.16848	4.6643	4.41459	5.11104	3.9917	5.23661	4.35034		9430037O13RIK	4.37226	3.73101	4.6281		9430037O13RIK	-0.641247	0.478751	0.592486	0.255838	0.765379	0.848367	0.897085	0.325483	0.642706
AA522020	4.21086	3.59285	4.92174	4.54716	4.82138	4.28017	1.78552	1.2114	1.34196	1.15413	4.82308	3.67663	4.40728	4.68585	3.07426	1.25815	1.91358		AA522020	4.39569	2.06322	3.16929		AA522020	-2.33247	0.00409442	0.010513	-1.2264	0.0826998	0.163734	1.10607	0.130848	0.453169
6330407A03RIK	5.21422	6.22289	5.97621	5.91549	6.55327	5.93255	9.19502	8.99307	8.66571	9.30847	9.27742	7.69765	7.99852	8.46313	9.13391	8.56396	9.4379		6330407A03RIK	5.9691	9.08794	8.54918		6330407A03RIK	3.11883	1.24038e-08	4.0404e-07	2.58007	8.52417e-08	2.48942e-06	-0.538758	0.0805973	0.380521
TSPO	8.60445	8.73992	8.77883	9.01269	8.67522	8.82601	12.1632	11.7076	11.522	11.3243	12.4008	11.4893	11.2616	11.2745	12.0027	11.3763	12.216		TSPO	8.77286	11.8236	11.6034		TSPO	3.05073	1.52786e-10	1.37883e-08	2.83056	2.26952e-10	2.15409e-08	-0.220172	0.303548	0.62527
SERPING1	10.319	9.60404	10.8498	9.64451	9.70012	9.93656	13.2784	12.8334	13.1176	13.1937	13.1886	12.6778	12.1431	12.8524	12.7694	12.6518	13.338		SERPING1	10.009	13.1223	12.7388		SERPING1	3.11332	3.83728e-10	2.73453e-08	2.72974	1.27603e-09	8.46925e-08	-0.383584	0.108172	0.419991
GM10451	1.80502	1.92767	4.7127	4.1069	1.80202	5.30903	5.6819	5.33767	3.21889	5.2312	4.30284	5.21981	1.88817	5.37651	3.0366	4.61291	5.77345		GM10451	3.27723	4.7545	4.31791		GM10451	1.47727	0.0928331	0.158023	1.04068	0.204937	0.333387	-0.43659	0.604105	0.82842
BATF2	5.87079	3.89876	6.25336	5.99646	6.53597	5.33089	8.18357	8.49774	8.1879	7.90364	9.26605	7.92528	8.14765	8.01084	9.03901	8.03741	8.73814		BATF2	5.64771	8.40778	8.31639		BATF2	2.76007	4.02746e-06	3.60541e-05	2.66868	3.40655e-06	5.30229e-05	-0.0913906	0.821611	0.933871
CLEC5A	6.55339	5.96737	5.26019	5.6141	6.05532	6.0297	9.34957	8.61342	8.49142	8.12715	9.63425	8.61076	8.55738	8.5807	8.93368	8.74746	9.14385		CLEC5A	5.91335	8.84316	8.7623		CLEC5A	2.92982	7.62622e-09	2.69118e-07	2.84896	5.79764e-09	2.76929e-07	-0.0808585	0.761218	0.909048
RBAKDN	1.839	5.20353	4.67291	5.24638	2.89805	6.72227	5.62918	3.37144	2.97705	2.36105	4.65675	2.79511	5.34336	3.54763	1.9259	2.6862	5.2962		RBAKDN	4.43036	3.7991	3.59907		RBAKDN	-0.63126	0.484871	0.598043	-0.831289	0.338146	0.483223	-0.200029	0.823577	0.934995
MYF5	0.852643	3.65266	1.19542	1.47433	2.50204	1.59876	0.639848	3.19531	4.52444	5.37132	4.09604	1.60781	2.52658	2.22759	4.59748	3.62931	0.964137		MYF5	1.87931	3.56539	2.59215		MYF5	1.68608	0.0528692	0.0982017	0.712842	0.366943	0.511657	-0.97324	0.24447	0.573343
PRND	3.89113	4.65433	2.91278	2.78245	4.4187	4.14983	5.13412	5.07616	6.11808	7.6594	4.98027	3.10553	3.52857	3.29731	5.04796	1.24968	3.07142		PRND	3.80154	5.7936	3.21675		PRND	1.99207	0.0049763	0.0124347	-0.58479	0.329479	0.473912	-2.57686	0.000678229	0.210137
PRN	3.89113	4.65433	2.91278	2.78245	4.4187	4.14983	5.13412	5.07616	6.11808	7.6594	4.98027	3.10553	3.52857	3.29731	5.04796	1.24968	3.07142		PRN	3.80154	5.7936	3.21675		PRN	1.99207	0.0049763	0.0124347	-0.58479	0.329479	0.473912	-2.57686	0.000678229	0.210137
RNF213	8.48016	8.50447	8.52125	8.77529	8.70792	8.85167	11.7011	11.3993	11.2754	11.1119	12.2414	11.4971	10.8026	11.1901	12.221	11.3963	12.1052		RNF213	8.64013	11.5458	11.5354		RNF213	2.90569	2.86513e-09	1.23949e-07	2.89526	1.53563e-09	9.82983e-08	-0.0104283	0.966147	0.987739
BARHL2	4.09956	1.22598	3.31588	4.661	2.83957	4.72553	0.898042	3.47177	4.42774	1.97143	0.860027	0.866683	4.50166	3.89362	3.88648	1.83741	4.66562		BARHL2	3.47792	2.3258	3.27525		BARHL2	-1.15212	0.197814	0.295413	-0.202672	0.80721	0.879121	0.949444	0.284422	0.607703
1700013D24RIK	4.75253	2.95199	3.80676	1.97	3.49314	4.98042	2.60073	5.34225	2.68811	5.38933	4.46453	1.6503	1.49355	1.13097	3.66428	5.2681	5.23562		1700013D24RIK	3.65914	4.09699	3.0738		1700013D24RIK	0.43785	0.622406	0.719691	-0.585337	0.49157	0.630203	-1.02319	0.258039	0.58545
H2AC8	7.66417	8.42772	7.90237	8.47885	8.09309	8.50837	11.838	11.0789	11.2876	10.9905	11.4923	10.6684	10.2947	10.1814	11.4151	10.8533	11.3318		H2AC8	8.17909	11.3374	10.7908		H2AC8	3.15835	8.86525e-10	5.11466e-08	2.6117	6.62572e-09	2.96541e-07	-0.546656	0.0386465	0.316339
H2AC6	7.66417	8.42772	7.90237	8.47885	8.09309	8.50837	11.838	11.0789	11.2876	10.9905	11.4923	10.6684	10.2947	10.1814	11.4151	10.8533	11.3318		H2AC6	8.17909	11.3374	10.7908		H2AC6	3.15835	8.86525e-10	5.11466e-08	2.6117	6.62572e-09	2.96541e-07	-0.546656	0.0386465	0.316339
H2AC7	7.66417	8.42772	7.90237	8.47885	8.09309	8.50837	11.838	11.0789	11.2876	10.9905	11.4923	10.6684	10.2947	10.1814	11.4151	10.8533	11.3318		H2AC7	8.17909	11.3374	10.7908		H2AC7	3.15835	8.86525e-10	5.11466e-08	2.6117	6.62572e-09	2.96541e-07	-0.546656	0.0386465	0.316339
H2AC11	7.66417	8.42772	7.90237	8.47885	8.09309	8.50837	11.838	11.0789	11.2876	10.9905	11.4923	10.6684	10.2947	10.1814	11.4151	10.8533	11.3318		H2AC11	8.17909	11.3374	10.7908		H2AC11	3.15835	8.86525e-10	5.11466e-08	2.6117	6.62572e-09	2.96541e-07	-0.546656	0.0386465	0.316339
H2AC12	7.66417	8.42772	7.90237	8.47885	8.09309	8.50837	11.838	11.0789	11.2876	10.9905	11.4923	10.6684	10.2947	10.1814	11.4151	10.8533	11.3318		H2AC12	8.17909	11.3374	10.7908		H2AC12	3.15835	8.86525e-10	5.11466e-08	2.6117	6.62572e-09	2.96541e-07	-0.546656	0.0386465	0.316339
H2AC22	7.66417	8.42772	7.90237	8.47885	8.09309	8.50837	11.838	11.0789	11.2876	10.9905	11.4923	10.6684	10.2947	10.1814	11.4151	10.8533	11.3318		H2AC22	8.17909	11.3374	10.7908		H2AC22	3.15835	8.86525e-10	5.11466e-08	2.6117	6.62572e-09	2.96541e-07	-0.546656	0.0386465	0.316339
H2AC24	7.66417	8.42772	7.90237	8.47885	8.09309	8.50837	11.838	11.0789	11.2876	10.9905	11.4923	10.6684	10.2947	10.1814	11.4151	10.8533	11.3318		H2AC24	8.17909	11.3374	10.7908		H2AC24	3.15835	8.86525e-10	5.11466e-08	2.6117	6.62572e-09	2.96541e-07	-0.546656	0.0386465	0.316339
H2AC4	7.66417	8.42772	7.90237	8.47885	8.09309	8.50837	11.838	11.0789	11.2876	10.9905	11.4923	10.6684	10.2947	10.1814	11.4151	10.8533	11.3318		H2AC4	8.17909	11.3374	10.7908		H2AC4	3.15835	8.86525e-10	5.11466e-08	2.6117	6.62572e-09	2.96541e-07	-0.546656	0.0386465	0.316339
H2AC13	7.66417	8.42772	7.90237	8.47885	8.09309	8.50837	11.838	11.0789	11.2876	10.9905	11.4923	10.6684	10.2947	10.1814	11.4151	10.8533	11.3318		H2AC13	8.17909	11.3374	10.7908		H2AC13	3.15835	8.86525e-10	5.11466e-08	2.6117	6.62572e-09	2.96541e-07	-0.546656	0.0386465	0.316339
H2AC23	7.66417	8.42772	7.90237	8.47885	8.09309	8.50837	11.838	11.0789	11.2876	10.9905	11.4923	10.6684	10.2947	10.1814	11.4151	10.8533	11.3318		H2AC23	8.17909	11.3374	10.7908		H2AC23	3.15835	8.86525e-10	5.11466e-08	2.6117	6.62572e-09	2.96541e-07	-0.546656	0.0386465	0.316339
KLHL6	6.68779	6.48259	6.61931	7.16432	6.44134	6.51917	10.2619	9.44422	9.00242	9.20678	9.89311	9.2226	9.0531	9.46825	9.61476	9.41782	10.3962		KLHL6	6.65242	9.56169	9.52879		KLHL6	2.90927	3.8842e-09	1.57514e-07	2.87637	2.32952e-09	1.31505e-07	-0.0328969	0.895913	0.965081
ANPEP	4.66027	3.04577	3.12647	5.1677	5.1131	4.68305	7.17478	7.19685	7.30158	7.13835	7.63455	6.31243	5.86993	6.40456	7.19109	6.58541	7.56642		ANPEP	4.29939	7.28922	6.65497		ANPEP	2.98983	1.65116e-06	1.86611e-05	2.35558	1.57081e-05	0.000186867	-0.634248	0.13398	0.457968
4930433N12RIK	5.03856	1.04025	2.34923	3.77339	2.18703	4.55788	1.8567	1.29277	2.23591	4.77682	2.06757	1.17981	4.88565	4.56595	4.68343	2.27881	4.25392		4930433N12RIK	3.15772	2.44595	3.64126		4930433N12RIK	-0.711768	0.419057	0.536241	0.483538	0.562725	0.691628	1.19531	0.182938	0.514468
GPSM3	6.60234	6.10655	5.94247	6.69396	6.60814	5.89332	9.93745	9.38109	8.82661	9.04367	9.77747	8.63971	8.3977	8.87803	9.04482	8.88016	9.91065		GPSM3	6.30779	9.39326	8.95851		GPSM3	3.08546	4.63711e-09	1.8332e-07	2.65072	1.96591e-08	7.30006e-07	-0.434746	0.121887	0.43912
TNFAIP3	6.97227	7.48547	7.18768	7.15667	7.35232	6.88571	10.6068	9.97241	9.8429	9.71474	10.8889	9.43736	9.30382	9.76772	10.1666	9.89913	10.8046		TNFAIP3	7.17335	10.2051	9.89654		TNFAIP3	3.03179	4.47452e-09	1.77529e-07	2.72319	1.02794e-08	4.23883e-07	-0.308604	0.253801	0.581457
XLR	3.66932	4.71619	4.43398	3.83554	2.80456	4.93077	7.11647	6.99912	6.73311	6.84762	7.57656	6.45015	6.69385	6.43974	6.99816	6.47176	7.19685		XLR	4.06506	7.05458	6.70842		XLR	2.98952	6.66242e-08	1.47e-06	2.64336	1.80989e-07	4.60207e-06	-0.346158	0.285045	0.608222
3830403N18RIK	3.66932	4.71619	4.43398	3.83554	2.80456	4.93077	7.11647	6.99912	6.73311	6.84762	7.57656	6.45015	6.69385	6.43974	6.99816	6.47176	7.19685		3830403N18RIK	4.06506	7.05458	6.70842		3830403N18RIK	2.98952	6.66242e-08	1.47e-06	2.64336	1.80989e-07	4.60207e-06	-0.346158	0.285045	0.608222
KRT78	3.41866	3.96548	7.24719	6.94269	6.63209	3.28959	3.70731	6.25857	3.37709	6.58532	3.9731	3.62118	6.12796	3.92189	3.56211	3.95959	4.01576		KRT78	5.24928	4.78028	4.20142		KRT78	-0.469005	0.59462	0.697169	-1.04787	0.221692	0.354541	-0.578865	0.512331	0.77049
CD6	4.65049	5.4621	4.11798	3.42529	4.80097	5.81866	8.16631	7.73344	7.33381	7.11079	7.66065	7.14553	7.21114	6.94092	7.51327	7.67215	7.74542		CD6	4.71258	7.601	7.3714		CD6	2.88842	3.92101e-07	6.02096e-06	2.65882	6.14571e-07	1.2542e-05	-0.229596	0.516334	0.773079
LOXL2	6.76903	6.42693	7.4087	6.49922	7.25825	7.25837	9.67538	9.92866	10.6841	11.4737	9.17382	9.40369	8.30609	8.51931	9.06398	9.09138	9.0047		LOXL2	6.93675	10.1871	8.89819		LOXL2	3.25038	8.57372e-08	1.8101e-06	1.96144	2.35807e-05	0.000257691	-1.28894	0.00194452	0.219549
GM21451	6.76903	6.42693	7.4087	6.49922	7.25825	7.25837	9.67538	9.92866	10.6841	11.4737	9.17382	9.40369	8.30609	8.51931	9.06398	9.09138	9.0047		GM21451	6.93675	10.1871	8.89819		GM21451	3.25038	8.57372e-08	1.8101e-06	1.96144	2.35807e-05	0.000257691	-1.28894	0.00194452	0.219549
COL14A1	6.5322	6.53613	6.81479	6.68134	6.73883	6.73272	7.65832	8.35522	10.6295	11.6619	7.43097	7.54208	6.22462	6.88799	7.06137	8.07262	8.0804		COL14A1	6.67267	9.14716	7.31151		COL14A1	2.4745	0.00136289	0.0040334	0.638847	0.308065	0.451427	-1.83565	0.0109784	0.245493
PROK2	1.74123	2.15376	3.90662	3.80284	4.96626	4.11292	6.04903	6.98444	6.32908	5.81384	5.30979	5.07192	5.05817	2.87966	5.19651	6.24737	4.60727		PROK2	3.44727	6.09724	4.84348		PROK2	2.64996	0.000486219	0.00164362	1.39621	0.0278028	0.0669749	-1.25375	0.0546765	0.338961
IFIH1	7.11848	7.02444	7.36655	7.51724	6.85006	7.17244	10.3435	9.89885	9.87868	9.63387	10.7643	9.97678	9.65468	9.57624	10.4717	9.93856	10.6489		IFIH1	7.17487	10.1038	10.0445		IFIH1	2.92897	8.34384e-10	5.03374e-08	2.8696	5.65122e-10	4.55824e-08	-0.05937	0.793965	0.922555
ATP8B4	5.34672	5.5966	6.76381	4.70565	6.04665	6.26481	9.02881	8.44135	8.6618	8.28692	9.33448	7.64441	7.85764	8.18474	8.9095	7.95204	9.23773		ATP8B4	5.78737	8.75067	8.29767		ATP8B4	2.9633	4.7335e-07	6.94415e-06	2.5103	2.07903e-06	3.48935e-05	-0.452999	0.226753	0.558512
HSD17B3	4.56359	3.02033	5.27673	5.65238	5.03414	2.23251	0.855072	4.38934	2.00463	2.19631	2.56552	2.80947	3.70627	2.33637	4.14985	3.95689	0.797942		HSD17B3	4.29661	2.40218	2.95947		HSD17B3	-1.89444	0.023334	0.0482093	-1.33715	0.0816407	0.161972	0.557289	0.470385	0.743831
ATP6V0A4	4.63026	1.86196	1.69483	3.3543	4.43043	2.43076	4.43378	5.99881	6.23985	6.41018	4.37623	3.24932	3.18438	2.36756	4.53865	5.34394	4.35555		ATP6V0A4	3.06709	5.49177	3.8399		ATP6V0A4	2.42468	0.00204052	0.00572312	0.772811	0.234772	0.370267	-1.65187	0.0231465	0.282365
MIR133B	1.7162	4.21466	4.87456	3.6636	3.73407	3.8696	1.9914	2.65072	5.51316	6.86716	4.62931	1.33238	4.3373	1.71865	3.05425	4.06777	4.17841		MIR133B	3.67878	4.33035	3.11479		MIR133B	0.651566	0.454786	0.570621	-0.56399	0.496715	0.634583	-1.21556	0.17246	0.500602
LOC102638047	3.71199	4.89148	3.41014	3.95443	3.86875	0.598128	5.98261	5.2169	6.07886	5.90819	6.66139	5.16566	4.18932	5.0091	6.018	5.05614	6.25993		LOC102638047	3.40582	5.96959	5.28302		LOC102638047	2.56377	0.000525998	0.00175865	1.87721	0.00427023	0.0143099	-0.686565	0.261242	0.588797
CTSM	4.22337	3.93974	4.5466	3.37687	2.44601	0.627394	1.33534	4.24202	3.97142	1.28573	1.08769	0.37037	4.22186	1.87192	3.59848	1.14046	3.22675		CTSM	3.19333	2.38444	2.40497		CTSM	-0.808892	0.367127	0.484923	-0.788357	0.356879	0.501915	0.0205347	0.981486	0.992432
FLG	5.90109	1.16207	1.95269	4.62612	4.19049	1.3154	3.132	2.06517	4.29625	3.16643	3.65261	3.13746	3.70887	0.952298	2.85342	1.22426	0.960099		FLG	3.19131	3.26249	2.1394		FLG	0.071181	0.933637	0.955303	-1.05191	0.20869	0.338191	-1.12309	0.201033	0.533669
C77405	3.44225	4.68947	5.26686	3.953	4.35339	1.15435	2.46207	1.31347	3.13591	5.02262	5.31834	1.17785	5.15439	4.36117	4.94663	4.99768	3.91145		C77405	3.80989	3.45048	4.09153		C77405	-0.359404	0.691138	0.77755	0.281644	0.743801	0.83379	0.641048	0.481004	0.750784
CES1D	2.18468	2.18116	4.01669	2.98185	6.8642	3.86151	6.01735	3.19661	2.52313	4.49938	2.95629	4.15075	6.56371	4.01661	4.66553	2.2917	4.59435		CES1D	3.68168	3.83855	4.38044		CES1D	0.156869	0.86105	0.904639	0.698757	0.418337	0.562158	0.541888	0.547612	0.791859
D030059C06RIK	0.679535	4.33712	1.67134	1.74321	0.614553	3.74395	3.47518	1.08652	5.03433	4.0611	2.81675	3.38733	3.65125	4.05791	1.32279	4.17613	1.13175		D030059C06RIK	2.13162	3.29477	2.95453		D030059C06RIK	1.16315	0.18969	0.285351	0.822909	0.324401	0.468659	-0.340246	0.693726	0.875889
KRTAP16-3	2.73283	3.50044	3.45645	3.59414	4.383	3.41396	3.02091	1.05478	1.25253	0.657119	3.6427	0.6764	4.20407	0.888309	0.593395	0.510407	0.834287		KRTAP16-3	3.51347	1.9256	1.28448		KRTAP16-3	-1.58787	0.0302465	0.0604875	-2.22899	0.00301448	0.0108144	-0.641127	0.350414	0.661153
4933430N04RIK	5.32013	3.21546	3.47831	4.45466	3.6275	2.38379	2.10664	1.50766	2.52468	4.84855	4.50744	1.48254	1.17383	4.58357	5.34658	2.69123	1.05817		4933430N04RIK	3.74664	3.09899	2.72265		4933430N04RIK	-0.647651	0.462178	0.577034	-1.02399	0.229746	0.364325	-0.37634	0.667352	0.86254
TSHR	2.99022	2.16961	3.98606	2.87123	2.25956	3.0204	2.77404	3.73666	5.86698	6.63665	3.53024	3.63104	5.70103	2.36655	4.79491	3.95065	6.49617		TSHR	2.88285	4.50891	4.49006		TSHR	1.62607	0.0479998	0.0904463	1.60721	0.0412674	0.0931053	-0.0188546	0.980459	0.991855
CERKL	3.4492	3.40634	0.723745	3.50816	3.54466	4.3166	0.547843	0.99868	0.848021	0.501964	4.01028	4.149	2.90559	2.5084	0.359047	1.21937	1.65414		CERKL	3.15812	1.38136	2.13259		CERKL	-1.77676	0.0367645	0.0715976	-1.02552	0.186184	0.310071	0.751234	0.348818	0.660095
TPTE	2.88891	5.88636	6.47748	5.65575	6.17367	3.09221	5.73639	5.04537	5.48043	3.33285	5.83697	1.18605	5.84802	3.61352	5.17042	3.8473	4.81239		TPTE	5.02906	5.0864	4.07962		TPTE	0.0573388	0.947153	0.963722	-0.949446	0.259705	0.399183	-1.00678	0.254695	0.582023
F2RL1	4.65815	1.54717	2.21462	3.30426	4.62166	3.46667	5.47603	5.6254	6.32608	7.31636	5.66045	3.77899	4.54995	4.5848	5.30205	5.61345	5.55153		F2RL1	3.30209	6.08086	4.8968		F2RL1	2.77877	0.000132185	0.000554315	1.59471	0.00812057	0.024445	-1.18407	0.0479017	0.327608
CENPA	4.51356	5.29421	5.0215	5.54394	5.70344	5.61863	9.14267	8.16406	8.2033	8.11993	8.13129	7.50938	7.16373	6.67282	8.56463	7.75461	8.49173		CENPA	5.28255	8.35225	7.69281		CENPA	3.0697	1.014e-07	2.07126e-06	2.41027	1.23543e-06	2.24828e-05	-0.659434	0.064438	0.353927
6230400D17RIK	3.77589	4.73437	2.78704	4.83258	2.9137	5.43098	1.44102	3.79671	2.89001	3.56398	3.98677	0.927659	1.18586	4.88044	1.71199	5.17596	4.72579		6230400D17RIK	4.07909	3.1357	3.10128		6230400D17RIK	-0.943396	0.285135	0.397763	-0.977808	0.246843	0.383888	-0.0344123	0.968304	0.9881
SMCO2	1.04649	0.519052	1.30186	3.33577	4.15845	4.10766	3.40423	1.35776	4.37881	4.00081	1.36357	4.01033	3.65789	0.598552	4.31153	1.31433	2.32343		SMCO2	2.41155	2.90104	2.70268		SMCO2	0.489489	0.590797	0.693537	0.291131	0.736583	0.828839	-0.198358	0.826837	0.936475
SLCO1A5	3.97318	3.34716	2.55852	4.95073	3.61439	4.58125	6.83642	7.06619	6.8999	6.25967	6.83222	7.02853	5.702	6.42413	6.30798	5.75943	6.73159		SLCO1A5	3.83754	6.77888	6.32561		SLCO1A5	2.94134	5.78317e-07	8.03441e-06	2.48807	2.56229e-06	4.14561e-05	-0.453269	0.230156	0.560871
4933412L11RIK	2.24555	5.45155	2.94771	5.20869	2.80118	5.92109	5.46972	2.5934	4.16075	6.1023	6.34455	3.11375	5.51339	5.78525	3.46702	3.2106	6.05869		4933412L11RIK	4.09596	4.93414	4.52478		4933412L11RIK	0.838182	0.352622	0.470077	0.42882	0.614368	0.735239	-0.409362	0.646284	0.850536
FLNC	4.77741	7.40467	6.71719	6.0208	6.38148	5.88512	8.72461	8.9437	8.9422	10.5879	8.76145	8.53375	7.99006	8.15937	7.74862	8.6207	8.97928		FLNC	6.19778	9.19197	8.33863		FLNC	2.99419	2.91983e-06	2.86391e-05	2.14085	7.43091e-05	0.000604688	-0.853341	0.0601504	0.346887
COLEC10	0.733568	3.94472	4.27449	1.689	4.13613	2.95599	4.91351	4.19297	5.79605	5.15031	3.28585	5.45755	5.77319	5.36257	5.09366	3.73811	5.96054		COLEC10	2.95565	4.66774	5.23094		COLEC10	1.71209	0.0175721	0.0376546	2.27529	0.00202113	0.00779019	0.5632	0.39552	0.694332
SERPINA6	1.53206	4.76161	3.72032	4.49915	6.20806	5.32177	5.2567	1.10579	4.14537	4.0564	4.40964	2.5867	4.88476	4.75266	1.64086	5.20659	4.08716		SERPINA6	4.3405	3.79478	3.85979		SERPINA6	-0.545717	0.546733	0.655258	-0.480708	0.577344	0.703899	0.0650086	0.942427	0.980545
NUPR1	9.07783	8.55758	9.12019	8.11504	8.39899	8.62778	12.5371	11.527	11.4392	11.6224	11.687	11.1598	10.3598	10.7746	10.6933	11.0991	12.3074		NUPR1	8.64957	11.7625	11.0657		NUPR1	3.11295	2.62078e-08	7.06652e-07	2.4161	4.0117e-07	8.94105e-06	-0.696846	0.0361452	0.311758
SUSD3	5.98283	5.62883	4.63192	4.6549	5.1037	4.70178	8.68228	7.61748	7.43134	7.50013	8.05336	7.31149	7.66095	8.20088	8.07871	7.69668	8.70269		SUSD3	5.11733	7.85692	7.9419		SUSD3	2.73959	1.71266e-07	3.12709e-06	2.82457	6.06491e-08	1.89971e-06	0.0849814	0.786004	0.920285
KCNMB1	4.35829	3.67948	6.06182	5.63268	4.81245	4.6149	5.11284	1.20049	5.01745	4.34778	5.78999	5.8476	1.07642	4.89707	5.26838	4.3924	5.97611		KCNMB1	4.85993	4.29371	4.57633		KCNMB1	-0.566221	0.532407	0.64253	-0.283606	0.74177	0.832549	0.282615	0.754179	0.906596
G6PC	3.31183	3.49077	2.54466	3.95868	7.22634	3.69599	6.09803	3.85064	4.60701	1.63394	4.76253	4.97698	6.03452	2.58416	5.02298	4.94115	2.80145		G6PC	4.03805	4.19043	4.39354		G6PC	0.152385	0.866717	0.907735	0.355492	0.682039	0.788829	0.203107	0.82306	0.934553
SPON2	3.5818	5.57249	2.68889	5.61171	6.53919	5.51572	6.71061	6.58818	8.15497	8.68122	7.2547	6.68876	5.86541	6.53209	6.42803	7.04923	7.14439		SPON2	4.9183	7.47794	6.61799		SPON2	2.55964	0.000613789	0.00200797	1.69968	0.00907761	0.0267517	-0.859953	0.170448	0.498045
VMN1R49	4.07471	3.66684	2.1967	3.7163	0.951774	2.84595	4.72349	1.84441	3.7315	0.849282	1.53052	0.673442	3.87409	0.536703	4.34125	4.35169	3.55474		VMN1R49	2.90871	2.53584	2.88865		VMN1R49	-0.37287	0.681598	0.770026	-0.0200604	0.981479	0.988843	0.35281	0.697777	0.877823
4930544N03RIK	1.43561	4.73659	4.63764	4.85933	5.05633	1.46241	4.2624	0.971917	5.06645	4.53188	5.2111	5.33499	4.47893	3.19276	2.58023	4.28934	2.59541		4930544N03RIK	3.69799	4.00875	3.74528		4930544N03RIK	0.310763	0.732793	0.810167	0.047292	0.956461	0.973797	-0.263471	0.772112	0.914228
POTEG	2.26061	3.88809	4.94983	0.899232	1.48372	4.22796	4.42707	4.92507	4.48815	1.89938	4.9389	2.48145	4.8187	3.25978	4.84219	5.81112	4.86094		POTEG	2.95157	4.13572	4.3457		POTEG	1.18414	0.161387	0.249893	1.39412	0.088758	0.173393	0.209981	0.797695	0.924548
UGT1A6A	7.40649	7.22815	7.46586	7.57837	8.94935	7.53609	11.4804	10.1199	10.0387	10.0672	10.9229	10.1077	10.4565	10.256	10.1996	9.88669	11.247		UGT1A6A	7.69405	10.5258	10.3589		UGT1A6A	2.83178	3.87749e-07	5.97916e-06	2.66487	4.58693e-07	9.90238e-06	-0.16691	0.628976	0.842169
UGT1A2	7.40649	7.22815	7.46586	7.57837	8.94935	7.53609	11.4804	10.1199	10.0387	10.0672	10.9229	10.1077	10.4565	10.256	10.1996	9.88669	11.247		UGT1A2	7.69405	10.5258	10.3589		UGT1A2	2.83178	3.87749e-07	5.97916e-06	2.66487	4.58693e-07	9.90238e-06	-0.16691	0.628976	0.842169
UGT1A10	7.40649	7.22815	7.46586	7.57837	8.94935	7.53609	11.4804	10.1199	10.0387	10.0672	10.9229	10.1077	10.4565	10.256	10.1996	9.88669	11.247		UGT1A10	7.69405	10.5258	10.3589		UGT1A10	2.83178	3.87749e-07	5.97916e-06	2.66487	4.58693e-07	9.90238e-06	-0.16691	0.628976	0.842169
UGT1A7C	7.40649	7.22815	7.46586	7.57837	8.94935	7.53609	11.4804	10.1199	10.0387	10.0672	10.9229	10.1077	10.4565	10.256	10.1996	9.88669	11.247		UGT1A7C	7.69405	10.5258	10.3589		UGT1A7C	2.83178	3.87749e-07	5.97916e-06	2.66487	4.58693e-07	9.90238e-06	-0.16691	0.628976	0.842169
UGT1A5	7.40649	7.22815	7.46586	7.57837	8.94935	7.53609	11.4804	10.1199	10.0387	10.0672	10.9229	10.1077	10.4565	10.256	10.1996	9.88669	11.247		UGT1A5	7.69405	10.5258	10.3589		UGT1A5	2.83178	3.87749e-07	5.97916e-06	2.66487	4.58693e-07	9.90238e-06	-0.16691	0.628976	0.842169
UGT1A9	7.40649	7.22815	7.46586	7.57837	8.94935	7.53609	11.4804	10.1199	10.0387	10.0672	10.9229	10.1077	10.4565	10.256	10.1996	9.88669	11.247		UGT1A9	7.69405	10.5258	10.3589		UGT1A9	2.83178	3.87749e-07	5.97916e-06	2.66487	4.58693e-07	9.90238e-06	-0.16691	0.628976	0.842169
UGT1A6B	7.40649	7.22815	7.46586	7.57837	8.94935	7.53609	11.4804	10.1199	10.0387	10.0672	10.9229	10.1077	10.4565	10.256	10.1996	9.88669	11.247		UGT1A6B	7.69405	10.5258	10.3589		UGT1A6B	2.83178	3.87749e-07	5.97916e-06	2.66487	4.58693e-07	9.90238e-06	-0.16691	0.628976	0.842169
UGT1A1	7.40649	7.22815	7.46586	7.57837	8.94935	7.53609	11.4804	10.1199	10.0387	10.0672	10.9229	10.1077	10.4565	10.256	10.1996	9.88669	11.247		UGT1A1	7.69405	10.5258	10.3589		UGT1A1	2.83178	3.87749e-07	5.97916e-06	2.66487	4.58693e-07	9.90238e-06	-0.16691	0.628976	0.842169
UBE2L6	5.17831	5.15144	5.94828	5.43941	4.44683	4.83749	7.95773	7.92801	8.26148	7.90726	8.69135	7.42731	7.00694	7.3588	8.49064	7.48431	8.65509		UBE2L6	5.16696	8.14917	7.73718		UBE2L6	2.98221	6.43653e-08	1.43019e-06	2.57022	2.44513e-07	5.90336e-06	-0.411986	0.204521	0.536904
OBOX2	0.864967	5.12479	3.71609	1.07693	3.82315	1.71358	1.63228	2.33195	5.11085	4.78489	2.47277	2.09226	1.99539	2.29614	2.05731	4.98692	1.75411		OBOX2	2.71992	3.26655	2.53035		OBOX2	0.546633	0.541835	0.650911	-0.189562	0.823484	0.89022	-0.736195	0.413612	0.707398
TMPRSS11A	1.17307	1.57828	3.16685	0.912681	3.58201	4.81737	1.2093	4.37199	4.43402	2.45814	2.88564	1.01099	1.71434	4.23847	4.15581	2.23457	5.0692		TMPRSS11A	2.53838	3.07182	3.07056		TMPRSS11A	0.53344	0.554084	0.661907	0.532185	0.536093	0.669746	-0.00125569	0.998882	0.999586
4921523L03RIK	2.70115	6.02901	3.58668	5.90838	5.79937	5.47523	2.93438	5.52083	5.08823	3.4652	1.9021	5.54032	5.59504	5.89316	2.311	5.99465	5.04397		4921523L03RIK	4.91664	3.78215	5.06302		4921523L03RIK	-1.13449	0.188537	0.28385	0.146385	0.854752	0.91252	1.28087	0.140606	0.463747
SPANXN4	3.85988	4.73617	4.98317	3.92503	3.48554	4.81375	0.692511	1.05509	1.05068	3.49321	4.70967	1.50096	2.02511	3.50839	3.72394	4.2021	2.0963		SPANXN4	4.30059	2.20023	2.8428		SPANXN4	-2.10036	0.00900058	0.0208976	-1.45779	0.0457174	0.101226	0.642566	0.375277	0.679516
NLRP4E	1.71871	1.86276	3.47218	4.03775	0.956603	2.0818	0.868135	3.61865	1.28716	0.840726	1.459	4.28862	3.44384	0.74951	5.13881	0.504196	1.53057		NLRP4E	2.35497	1.61473	2.60926		NLRP4E	-0.740234	0.401075	0.518808	0.254288	0.759889	0.844576	0.994522	0.263595	0.590816
D8ERTD268E	1.54882	5.31504	4.82476	2.76912	1.10029	5.4469	6.07797	3.3778	4.80752	4.89735	5.51863	2.73882	4.9811	4.7068	3.20384	3.07829	4.70782		D8ERTD268E	3.50082	4.93586	3.90278		D8ERTD268E	1.43504	0.0978476	0.16523	0.401957	0.61213	0.733553	-1.03308	0.223472	0.554964
C78888	2.09185	3.43362	4.45446	4.31447	4.63454	1.15324	2.28722	0.783974	3.652	1.3033	2.19013	0.937718	1.74238	2.51221	5.31018	2.51856	4.57246		C78888	3.34703	2.04332	2.93225		C78888	-1.30371	0.136591	0.218094	-0.414777	0.607779	0.729573	0.888929	0.30078	0.622857
CEP135	5.03894	1.59964	3.81527	1.60689	2.42718	4.81603	4.07113	4.48522	4.96423	2.33306	2.46641	5.15634	5.45214	1.96316	1.92751	5.0623	2.23333		CEP135	3.21732	3.66401	3.63246		CEP135	0.446688	0.621172	0.718604	0.415141	0.629946	0.747987	-0.0315465	0.972046	0.988832
SPINK1	3.83484	2.2448	4.47936	2.33391	2.10356	1.55985	5.77452	4.17959	4.68889	4.59032	1.81463	2.64463	5.00728	1.46859	5.35151	4.6533	2.42201		SPINK1	2.75939	4.20959	3.59122		SPINK1	1.4502	0.0945493	0.160535	0.831832	0.300444	0.443595	-0.61837	0.459067	0.737374
GM19990	3.68347	1.98576	5.43377	2.91895	2.22155	4.82161	1.56713	5.45714	4.17017	4.60314	5.46877	3.7941	1.58554	4.28203	4.99685	1.87502	5.21291		GM19990	3.51085	4.25327	3.62441		GM19990	0.742415	0.407782	0.525201	0.113555	0.893185	0.937184	-0.62886	0.481798	0.751465
4932412D23RIK	4.88904	1.42984	5.00364	2.90187	4.03381	3.73765	2.49864	0.849686	4.26184	3.73841	2.04193	4.28378	1.49868	1.0915	4.92678	2.35062	4.78919		4932412D23RIK	3.66598	2.6781	3.15676		4932412D23RIK	-0.987872	0.267594	0.378422	-0.509216	0.543184	0.675376	0.478656	0.58536	0.816419
CELA3A	1.52364	4.64189	3.08718	3.45317	4.89685	2.33011	0.658465	3.7745	4.13896	0.807441	3.01796	1.452	4.3342	4.57041	4.7667	2.91183	1.3545		CELA3A	3.32214	2.47947	3.23161		CELA3A	-0.842674	0.344285	0.461281	-0.090532	0.913886	0.949146	0.752142	0.397199	0.695209
TRIM14	6.07375	5.23497	5.84733	4.89165	5.6743	5.68087	9.24988	7.73722	8.00278	8.07094	8.89469	8.11768	7.50546	7.73919	8.5249	7.99842	9.3799		TRIM14	5.56715	8.3911	8.21092		TRIM14	2.82396	4.40335e-07	6.62761e-06	2.64378	5.56127e-07	1.16185e-05	-0.180177	0.604761	0.828641
4632411P08RIK	5.01262	5.74117	5.48935	3.47703	4.02179	5.01522	5.66042	6.01037	5.68346	5.75766	5.45817	5.19345	1.82548	0.888755	4.66169	5.70545	5.49408		4632411P08RIK	4.79286	5.71401	3.96148		4632411P08RIK	0.92115	0.252754	0.361242	-0.83138	0.277928	0.419536	-1.75253	0.0385921	0.316339
GPATCH11	7.4498	7.23928	7.49028	7.26045	7.33009	6.03362	1.83936	5.15476	6.03008	6.10255	5.66266	4.06716	5.96428	5.739	5.88605	5.472	4.32762		GPATCH11	7.13392	4.95788	5.24268		GPATCH11	-2.17603	0.00413302	0.0106023	-1.89123	0.00765912	0.0232786	0.2848	0.666248	0.861922
PRAMEL3	3.28497	4.09482	0.542742	2.61439	0.968377	3.98167	1.54377	4.18235	4.85538	2.33748	0.589917	4.7407	4.16487	1.65456	3.8985	3.78975	3.59558		PRAMEL3	2.58116	2.70178	3.64066		PRAMEL3	0.120619	0.887683	0.923586	1.0595	0.205093	0.333491	0.93888	0.28075	0.604963
GM5128	3.28497	4.09482	0.542742	2.61439	0.968377	3.98167	1.54377	4.18235	4.85538	2.33748	0.589917	4.7407	4.16487	1.65456	3.8985	3.78975	3.59558		GM5128	2.58116	2.70178	3.64066		GM5128	0.120619	0.887683	0.923586	1.0595	0.205093	0.333491	0.93888	0.28075	0.604963
AV320801	3.28497	4.09482	0.542742	2.61439	0.968377	3.98167	1.54377	4.18235	4.85538	2.33748	0.589917	4.7407	4.16487	1.65456	3.8985	3.78975	3.59558		AV320801	2.58116	2.70178	3.64066		AV320801	0.120619	0.887683	0.923586	1.0595	0.205093	0.333491	0.93888	0.28075	0.604963
GM7903	3.28497	4.09482	0.542742	2.61439	0.968377	3.98167	1.54377	4.18235	4.85538	2.33748	0.589917	4.7407	4.16487	1.65456	3.8985	3.78975	3.59558		GM7903	2.58116	2.70178	3.64066		GM7903	0.120619	0.887683	0.923586	1.0595	0.205093	0.333491	0.93888	0.28075	0.604963
GM15023	3.28497	4.09482	0.542742	2.61439	0.968377	3.98167	1.54377	4.18235	4.85538	2.33748	0.589917	4.7407	4.16487	1.65456	3.8985	3.78975	3.59558		GM15023	2.58116	2.70178	3.64066		GM15023	0.120619	0.887683	0.923586	1.0595	0.205093	0.333491	0.93888	0.28075	0.604963
4930466I24RIK	4.93791	1.98087	5.63412	5.54558	2.47604	3.81003	2.26772	4.08233	4.41036	5.69104	5.17203	5.72016	5.91658	2.23557	4.65819	5.872	6.13631		4930466I24RIK	4.06409	4.3247	5.0898		4930466I24RIK	0.260604	0.762685	0.833631	1.02571	0.223275	0.35645	0.765106	0.380708	0.683645
RAB44	3.31212	3.26119	4.83501	4.80042	4.79077	3.57009	7.51066	6.39975	6.03938	6.86266	7.05344	4.54652	3.93666	5.58704	6.94632	6.8068	6.96358		RAB44	4.09493	6.77318	5.79782		RAB44	2.67825	0.000220966	0.000849749	1.70289	0.00588881	0.0187116	-0.97536	0.101373	0.409524
TRAP1A	4.98425	2.16705	4.31987	2.30802	2.0294	1.23474	4.72467	0.826965	2.25454	5.12059	5.03602	1.59809	2.45195	3.51247	4.64252	2.63176	3.98559		TRAP1A	2.84056	3.59256	3.13706		TRAP1A	0.751999	0.401722	0.51937	0.296505	0.726241	0.820627	-0.455494	0.608889	0.831118
LRGUK	3.59585	4.68252	3.37316	1.69937	4.42341	1.62131	5.42568	5.07764	5.01326	4.82304	5.9335	4.99783	5.44072	4.51558	5.32597	1.39454	5.54842		LRGUK	3.23261	5.25462	4.53718		LRGUK	2.02202	0.0130352	0.02897	1.30457	0.0765955	0.153929	-0.717447	0.335139	0.649406
AU022077	3.40832	0.658712	0.890477	1.12965	0.467316	3.70959	3.74809	1.00851	4.37078	0.920951	1.23552	2.39146	3.371	1.54286	4.50143	1.05408	0.630141		AU022077	1.71068	2.25677	2.2485		AU022077	0.546094	0.542828	0.651642	0.537817	0.529797	0.664018	-0.00827644	0.992596	0.99699
3100002H20RIK	3.38543	4.75549	2.97293	4.5558	4.54744	4.85023	3.64847	3.9113	2.72957	3.92861	5.45312	1.24175	1.30242	1.86097	5.05439	5.89369	5.61374		3100002H20RIK	4.17789	3.93421	3.49449		3100002H20RIK	-0.243672	0.783967	0.849096	-0.683393	0.424348	0.568034	-0.439721	0.621767	0.838653
SLC11A1	7.30973	7.61239	7.64867	7.73508	7.4972	7.60292	10.8735	10.3203	10.0962	10.2508	10.8843	10.1136	10.1478	10.3946	10.3037	10.0209	11.325		SLC11A1	7.56767	10.485	10.3843		SLC11A1	2.91734	3.98604e-10	2.79911e-08	2.81663	3.3269e-10	2.97798e-08	-0.100703	0.640454	0.84732
FBXW28	4.92909	4.96707	2.04343	3.95409	1.55576	3.72857	3.76658	4.82499	4.43121	1.85756	0.747384	4.87739	1.40807	2.47642	1.92209	1.86129	3.8711		FBXW28	3.52967	3.12555	2.73606		FBXW28	-0.404123	0.647691	0.742163	-0.793609	0.35188	0.496979	-0.389486	0.659554	0.858364
VMN1R30	0.375005	1.13539	0.849562	1.10375	3.51389	2.95912	0.56432	0.307628	0.601757	0.47562	3.52385	2.08675	1.39717	0.312872	1.51107	4.43312	4.2861		VMN1R30	1.65612	1.09464	2.33785		VMN1R30	-0.561484	0.510739	0.623274	0.681727	0.404364	0.548181	1.24321	0.156135	0.48112
1700003P14RIK	3.99918	4.66276	5.0371	4.90752	1.54672	2.30397	1.66878	4.29346	4.68006	4.47253	4.92931	4.15572	0.813501	5.12927	1.76444	3.93354	2.6797		1700003P14RIK	3.74287	4.00883	3.07936		1700003P14RIK	0.265954	0.7605	0.832121	-0.66351	0.429185	0.572489	-0.929464	0.294804	0.617955
SDC1	6.21188	6.35707	6.37754	6.36232	6.85151	6.5687	9.85271	9.88383	9.45604	9.91023	9.7342	8.31131	7.71623	8.24167	8.5346	8.32785	9.72645		SDC1	6.45484	9.7674	8.47635		SDC1	3.31256	8.88675e-10	5.11466e-08	2.02151	3.93622e-07	8.81745e-06	-1.29105	0.0001207	0.204446
MT4	5.33824	4.10857	4.16379	3.9519	2.4135	1.61673	2.97922	2.69193	1.63999	1.28454	3.79053	1.68577	5.39652	5.00983	1.50185	5.11999	3.32007		MT4	3.59879	2.47724	3.67234		MT4	-1.12155	0.194331	0.290962	0.0735486	0.926858	0.955551	1.1951	0.168205	0.495344
SLC13A4	8.95731	8.34158	8.5002	7.81862	7.88906	7.74915	8.71161	7.67372	9.1107	8.9023	6.75761	8.01124	2.87263	7.73276	7.67019	9.17547	8.4941		SLC13A4	8.20932	8.23119	7.32606		SLC13A4	0.0218681	0.979783	0.985421	-0.883256	0.291953	0.434908	-0.905124	0.302766	0.624419
GM26553	3.39187	2.27444	5.09558	5.81396	4.46034	4.19899	1.90929	4.93523	5.2528	2.52646	5.29314	1.79534	4.66487	1.59297	5.24182	3.27909	5.29024		GM26553	4.20586	3.98338	3.64406		GM26553	-0.222477	0.803322	0.862381	-0.561804	0.512087	0.64772	-0.339327	0.704434	0.881426
CRISP1	0.698552	4.28957	4.01256	4.1791	3.83944	4.37196	5.0648	3.22117	4.31105	3.79246	4.11152	0.956646	4.82274	3.7415	2.65058	1.71083	0.645264		CRISP1	3.5652	4.1002	2.42126		CRISP1	0.535003	0.499488	0.612401	-1.14394	0.141137	0.250328	-1.67894	0.0459071	0.324767
FLACC1	3.05947	3.26584	5.29194	5.5977	4.23109	5.40106	5.76198	2.78128	2.945	5.75946	5.36275	2.85185	5.59869	1.41132	5.88178	2.6816	4.73624		FLACC1	4.47452	4.5221	3.86025		FLACC1	0.0475782	0.957038	0.970167	-0.614271	0.46956	0.609653	-0.661849	0.457726	0.736294
9230118N17RIK	3.96426	2.69697	5.12481	4.68378	1.16615	3.49914	4.48905	5.01633	4.59578	5.43152	1.16423	4.88475	4.92913	5.32234	5.20256	6.05877	2.78517		9230118N17RIK	3.52252	4.13938	4.86379		9230118N17RIK	0.616865	0.460565	0.575608	1.34127	0.104266	0.197163	0.724405	0.387776	0.68882
5830403F22RIK	0.831034	4.07769	1.7115	0.781857	1.80437	1.16611	1.79639	1.85834	4.88444	1.6206	3.91791	4.81429	1.45528	1.70435	4.71827	3.12669	1.73924		5830403F22RIK	1.72876	2.81554	2.92635		5830403F22RIK	1.08678	0.203685	0.302662	1.19759	0.145223	0.256009	0.110817	0.894101	0.964539
4921539E11RIK	0.996873	1.30432	5.27127	5.1087	4.20603	4.71182	1.29559	5.41437	4.91629	4.93867	4.84402	4.59692	4.35919	4.3657	3.97883	5.19294	3.74446		4921539E11RIK	3.59983	4.28179	4.37301		4921539E11RIK	0.681953	0.440619	0.556556	0.773174	0.361074	0.505941	0.0912211	0.917045	0.972183
ALX4	4.02798	5.07969	5.81067	5.96658	6.10616	5.276	5.18414	5.90806	3.91435	2.52921	4.69323	3.82883	5.45847	1.92762	1.96668	6.19139	3.13397		ALX4	5.37785	4.4458	3.75116		ALX4	-0.932048	0.248155	0.35587	-1.62669	0.0436272	0.0974411	-0.694638	0.38482	0.687007
E230016K23RIK	1.53629	4.9309	1.90545	3.40979	1.0112	1.82621	4.00979	3.83277	4.51796	3.37781	4.3077	0.614289	3.55754	2.54846	0.588447	1.52447	1.23805		E230016K23RIK	2.43664	4.00921	1.67854		E230016K23RIK	1.57257	0.0300362	0.0600972	-0.758096	0.245349	0.382115	-2.33066	0.00284007	0.223395
COL5A1	7.50538	6.8923	7.77867	7.17587	6.90449	7.51767	9.24616	10.0611	10.9607	12.1121	9.08788	9.02778	7.75579	8.76502	9.03224	8.58013	9.57199		COL5A1	7.29573	10.2936	8.78883		COL5A1	2.99786	8.15375e-06	6.17033e-05	1.4931	0.00373873	0.0128615	-1.50477	0.00493295	0.233137
6530413G14RIK	2.30141	1.43412	4.40008	4.50397	5.12704	5.21697	5.11684	4.45619	5.16886	4.48257	5.57409	5.24681	1.16336	3.85178	2.01052	5.33744	4.17575		6530413G14RIK	3.8306	4.95971	3.63094		6530413G14RIK	1.12911	0.185088	0.279689	-0.199656	0.800405	0.874	-1.32877	0.122785	0.440783
GM15241	5.22044	4.44245	5.06971	3.37369	4.97292	3.78061	1.32472	2.15895	1.75559	2.29986	1.53512	5.17476	5.15674	2.83814	2.33423	4.90583	2.70368		GM15241	4.47664	1.81485	3.85223		GM15241	-2.66179	0.000198649	0.000777634	-0.624406	0.252077	0.390265	2.03738	0.00202798	0.219549
D3ERTD797E	1.12519	2.88042	4.20032	4.09256	3.6161	3.16354	3.59655	0.594632	4.40789	3.09394	0.556749	3.96135	4.93533	4.24341	1.65445	1.5574	1.31427		D3ERTD797E	3.17969	2.44995	2.94437		D3ERTD797E	-0.729735	0.41392	0.531366	-0.235322	0.780209	0.859526	0.494413	0.577632	0.811551
C78200	2.10227	4.44083	4.73331	3.88531	4.90988	1.37647	2.57234	1.54911	4.5314	4.36307	2.50635	1.06992	4.85582	4.48737	4.60605	2.16403	1.48971		C78200	3.57468	3.10446	3.11215		C78200	-0.470224	0.599699	0.701444	-0.46253	0.588311	0.713199	0.00769403	0.993117	0.997193
THBS1	8.747	8.24459	9.49835	7.58087	8.87366	9.6926	12.4062	11.8501	11.3628	12.1059	11.324	10.2329	8.72711	9.94731	10.6299	10.3238	11.5377		THBS1	8.77285	11.8098	10.2331		THBS1	3.03696	4.42016e-06	3.87019e-05	1.46027	0.00331205	0.011669	-1.57669	0.00267702	0.223395
PALD1	8.747	8.24459	9.49835	7.58087	8.87366	9.6926	12.4062	11.8501	11.3628	12.1059	11.324	10.2329	8.72711	9.94731	10.6299	10.3238	11.5377		PALD1	8.77285	11.8098	10.2331		PALD1	3.03696	4.42016e-06	3.87019e-05	1.46027	0.00331205	0.011669	-1.57669	0.00267702	0.223395
D13ERTD94E	2.03718	1.17673	0.240903	2.36921	4.60088	1.68256	4.05574	3.38023	4.19758	4.19975	4.03536	3.92591	3.67022	4.85304	0.72125	2.70494	1.71231		D13ERTD94E	2.01791	3.97373	2.93128		D13ERTD94E	1.95582	0.0176285	0.0377422	0.91337	0.212465	0.342972	-1.04245	0.176808	0.506545
LY6D	4.57554	5.25712	5.36961	5.6353	5.04675	5.13437	8.78534	7.88432	8.3064	7.59116	8.30984	7.2471	7.0816	8.24504	8.17172	8.17	7.70011		LY6D	5.16978	8.17541	7.76926		LY6D	3.00563	4.83724e-09	1.89123e-07	2.59948	1.86921e-08	7.02389e-07	-0.406148	0.137846	0.460868
C79246	4.41907	2.24925	1.54988	1.96338	4.76075	2.68003	3.79986	0.59265	1.11155	4.81567	1.11368	1.17468	0.693022	4.18597	1.89232	2.13552	1.8425		C79246	2.93706	2.28668	1.98734		C79246	-0.650377	0.455445	0.57122	-0.949722	0.258708	0.398056	-0.299346	0.72932	0.894239
ANGPTL3	2.88285	5.51307	4.77532	4.33833	6.22116	2.06292	6.5693	2.59337	4.64033	3.41021	2.60716	4.14721	6.47405	3.92967	3.27393	3.37641	2.54904		ANGPTL3	4.29894	3.96407	3.95838		ANGPTL3	-0.334867	0.709291	0.791938	-0.340558	0.690981	0.79429	-0.00569059	0.994934	0.997925
UNC93B1	8.22065	8.19177	7.92507	8.18295	8.09242	8.1485	11.6243	11.0521	10.7123	10.8771	11.4629	10.6186	10.5644	10.8107	10.9089	10.5118	11.6014		UNC93B1	8.12689	11.1458	10.836		UNC93B1	3.01886	6.00039e-11	6.4453e-09	2.70908	1.45425e-10	1.53219e-08	-0.30978	0.126881	0.446668
CYP2E1	6.37906	6.25044	6.41115	7.36938	9.79748	6.26054	7.76521	4.95139	4.98973	6.23981	5.00609	6.66595	9.06754	5.12506	4.94303	5.7621	5.1753		CYP2E1	7.07801	5.79044	6.12316		CYP2E1	-1.28756	0.135464	0.21653	-0.954845	0.238895	0.374971	0.33272	0.689607	0.874569
GM16367	2.41163	2.2512	2.27898	1.90013	2.59433	3.92632	3.8513	1.11266	3.81118	4.21566	5.36828	1.8656	1.80312	1.21019	5.37634	5.27752	4.05904		GM16367	2.56043	3.67182	3.2653		GM16367	1.11139	0.204603	0.303617	0.70487	0.391839	0.536319	-0.406515	0.634893	0.84414
LOC100038995	2.41163	2.2512	2.27898	1.90013	2.59433	3.92632	3.8513	1.11266	3.81118	4.21566	5.36828	1.8656	1.80312	1.21019	5.37634	5.27752	4.05904		LOC100038995	2.56043	3.67182	3.2653		LOC100038995	1.11139	0.204603	0.303617	0.70487	0.391839	0.536319	-0.406515	0.634893	0.84414
PRAMEL42	2.41163	2.2512	2.27898	1.90013	2.59433	3.92632	3.8513	1.11266	3.81118	4.21566	5.36828	1.8656	1.80312	1.21019	5.37634	5.27752	4.05904		PRAMEL42	2.56043	3.67182	3.2653		PRAMEL42	1.11139	0.204603	0.303617	0.70487	0.391839	0.536319	-0.406515	0.634893	0.84414
GM3183	2.41163	2.2512	2.27898	1.90013	2.59433	3.92632	3.8513	1.11266	3.81118	4.21566	5.36828	1.8656	1.80312	1.21019	5.37634	5.27752	4.05904		GM3183	2.56043	3.67182	3.2653		GM3183	1.11139	0.204603	0.303617	0.70487	0.391839	0.536319	-0.406515	0.634893	0.84414
GM16513	2.41163	2.2512	2.27898	1.90013	2.59433	3.92632	3.8513	1.11266	3.81118	4.21566	5.36828	1.8656	1.80312	1.21019	5.37634	5.27752	4.05904		GM16513	2.56043	3.67182	3.2653		GM16513	1.11139	0.204603	0.303617	0.70487	0.391839	0.536319	-0.406515	0.634893	0.84414
LOC100041712	2.41163	2.2512	2.27898	1.90013	2.59433	3.92632	3.8513	1.11266	3.81118	4.21566	5.36828	1.8656	1.80312	1.21019	5.37634	5.27752	4.05904		LOC100041712	2.56043	3.67182	3.2653		LOC100041712	1.11139	0.204603	0.303617	0.70487	0.391839	0.536319	-0.406515	0.634893	0.84414
LOC100862245	2.41163	2.2512	2.27898	1.90013	2.59433	3.92632	3.8513	1.11266	3.81118	4.21566	5.36828	1.8656	1.80312	1.21019	5.37634	5.27752	4.05904		LOC100862245	2.56043	3.67182	3.2653		LOC100862245	1.11139	0.204603	0.303617	0.70487	0.391839	0.536319	-0.406515	0.634893	0.84414
FTMT	1.94327	4.14448	2.06163	2.34585	5.04404	5.18782	4.45567	4.98944	3.11335	4.75629	5.38371	5.43143	1.39915	1.82842	5.21054	3.33763	4.7059		FTMT	3.45451	4.53969	3.65218		FTMT	1.08518	0.214481	0.315705	0.197664	0.807943	0.879384	-0.887513	0.305996	0.626788
TLR4	4.93892	5.34049	4.66726	4.657	5.49386	5.57662	8.74674	8.13005	7.98709	8.04823	8.39219	7.29884	7.18377	7.50378	7.9175	7.47798	8.15348		TLR4	5.11236	8.26086	7.58923		TLR4	3.1485	2.12641e-10	1.794e-08	2.47687	3.32438e-09	1.76819e-07	-0.671636	0.00746385	0.241394
IQGAP3	3.48527	5.5566	5.73016	5.5548	5.2414	5.75732	8.75461	7.93949	7.41707	8.05101	8.04719	7.26255	6.74442	7.39863	7.99621	7.60997	8.61512		IQGAP3	5.22093	8.04187	7.60448		IQGAP3	2.82095	3.47968e-06	3.24672e-05	2.38355	1.4245e-05	0.000172915	-0.437394	0.293607	0.616853
IL1BOS	1.8514	2.26937	1.60664	1.76367	4.95744	4.97662	4.82123	4.80357	4.40707	5.16719	4.91995	2.58665	1.35826	2.67951	2.52894	2.16266	2.40476		IL1BOS	2.90419	4.8238	2.28679		IL1BOS	1.91961	0.00497701	0.0124347	-0.617396	0.286831	0.42931	-2.53701	0.000561929	0.206964
GM14743	1.35184	4.29043	4.4431	0.916527	3.35715	1.01507	0.814362	3.67467	1.29811	2.3315	1.67999	4.71197	3.73148	2.48981	4.63742	1.85862	1.17803		GM14743	2.56235	1.95973	3.10122		GM14743	-0.602627	0.482455	0.595765	0.538869	0.509673	0.645594	1.1415	0.192298	0.52468
1700074P13RIK	4.00511	4.79212	1.5671	4.35322	1.06325	3.3455	0.995575	3.89304	2.77863	1.2154	2.5806	1.19829	3.37629	2.09688	5.01397	3.88839	4.96829		1700074P13RIK	3.18772	2.29265	3.42369		1700074P13RIK	-0.895067	0.299399	0.413625	0.23597	0.770509	0.852637	1.13104	0.194291	0.52605
4933424G06RIK	5.86116	5.78928	5.57293	5.09011	2.85113	2.43512	6.12288	3.62662	2.26932	3.57455	2.50792	5.62515	4.91141	2.72347	5.4967	5.82114	5.28805		4933424G06RIK	4.59995	3.62026	4.97765		4933424G06RIK	-0.979697	0.245871	0.353146	0.377699	0.632615	0.749943	1.3574	0.114762	0.42711
AU014965	2.17813	4.02844	5.31281	1.45489	5.35475	1.58599	1.31102	5.19597	3.1827	4.009	3.6073	4.74218	4.67192	2.47211	2.37769	3.30025	1.56061		AU014965	3.31917	3.4612	3.18746		AU014965	0.142028	0.874221	0.913551	-0.131709	0.877637	0.926974	-0.273736	0.760553	0.9089
CFAP97D1	1.24421	0.714856	0.928306	4.79077	4.36149	4.08437	0.449525	3.13145	2.29851	2.98122	1.99484	3.01307	4.83818	4.51069	3.68294	2.44126	3.27211		CFAP97D1	2.68733	2.17111	3.62637		CFAP97D1	-0.516225	0.528102	0.638888	0.939042	0.236544	0.372395	1.45527	0.0881959	0.390137
TAT	5.41055	4.06696	3.16635	6.02088	6.4473	3.67129	7.56742	3.2365	4.38623	4.08595	5.84443	6.06048	7.20829	4.48242	3.32226	6.20907	3.74034		TAT	4.79722	5.0241	5.17048		TAT	0.226883	0.799767	0.859696	0.373255	0.662301	0.774625	0.146372	0.869936	0.955601
GM5129	5.07925	1.70641	4.55462	2.06506	1.17508	3.21745	4.86519	1.69055	2.99323	4.09389	1.54161	2.83602	5.42496	1.64535	1.54904	2.15214	1.68469		GM5129	2.96631	3.03689	2.5487		GM5129	0.0705826	0.936661	0.957134	-0.417613	0.623278	0.742633	-0.488195	0.584391	0.815947
4932432N04RIK	4.68795	5.42382	5.41842	4.25873	2.54754	2.20006	5.0294	2.68923	4.48566	4.7781	4.0755	5.33072	1.71176	1.61533	1.73783	5.20044	2.95606		4932432N04RIK	4.08942	4.21158	3.09202		4932432N04RIK	0.122155	0.884102	0.921123	-0.997399	0.223135	0.356403	-1.11955	0.193831	0.525239
GM4836	4.05714	1.2384	2.28077	0.930063	1.36725	0.734557	3.41527	2.83776	3.35079	3.42394	3.71723	0.311979	4.11174	1.32824	0.675022	3.8978	0.200707		GM4836	1.76803	3.349	1.75425		GM4836	1.58097	0.0533664	0.0988416	-0.0137824	0.984991	0.990224	-1.59475	0.0515529	0.330801
GM5169	4.05714	1.2384	2.28077	0.930063	1.36725	0.734557	3.41527	2.83776	3.35079	3.42394	3.71723	0.311979	4.11174	1.32824	0.675022	3.8978	0.200707		GM5169	1.76803	3.349	1.75425		GM5169	1.58097	0.0533664	0.0988416	-0.0137824	0.984991	0.990224	-1.59475	0.0515529	0.330801
GM5934	4.05714	1.2384	2.28077	0.930063	1.36725	0.734557	3.41527	2.83776	3.35079	3.42394	3.71723	0.311979	4.11174	1.32824	0.675022	3.8978	0.200707		GM5934	1.76803	3.349	1.75425		GM5934	1.58097	0.0533664	0.0988416	-0.0137824	0.984991	0.990224	-1.59475	0.0515529	0.330801
GM6121	4.05714	1.2384	2.28077	0.930063	1.36725	0.734557	3.41527	2.83776	3.35079	3.42394	3.71723	0.311979	4.11174	1.32824	0.675022	3.8978	0.200707		GM6121	1.76803	3.349	1.75425		GM6121	1.58097	0.0533664	0.0988416	-0.0137824	0.984991	0.990224	-1.59475	0.0515529	0.330801
GM2005	4.05714	1.2384	2.28077	0.930063	1.36725	0.734557	3.41527	2.83776	3.35079	3.42394	3.71723	0.311979	4.11174	1.32824	0.675022	3.8978	0.200707		GM2005	1.76803	3.349	1.75425		GM2005	1.58097	0.0533664	0.0988416	-0.0137824	0.984991	0.990224	-1.59475	0.0515529	0.330801
GM2012	4.05714	1.2384	2.28077	0.930063	1.36725	0.734557	3.41527	2.83776	3.35079	3.42394	3.71723	0.311979	4.11174	1.32824	0.675022	3.8978	0.200707		GM2012	1.76803	3.349	1.75425		GM2012	1.58097	0.0533664	0.0988416	-0.0137824	0.984991	0.990224	-1.59475	0.0515529	0.330801
GM2030	4.05714	1.2384	2.28077	0.930063	1.36725	0.734557	3.41527	2.83776	3.35079	3.42394	3.71723	0.311979	4.11174	1.32824	0.675022	3.8978	0.200707		GM2030	1.76803	3.349	1.75425		GM2030	1.58097	0.0533664	0.0988416	-0.0137824	0.984991	0.990224	-1.59475	0.0515529	0.330801
GM14525	4.05714	1.2384	2.28077	0.930063	1.36725	0.734557	3.41527	2.83776	3.35079	3.42394	3.71723	0.311979	4.11174	1.32824	0.675022	3.8978	0.200707		GM14525	1.76803	3.349	1.75425		GM14525	1.58097	0.0533664	0.0988416	-0.0137824	0.984991	0.990224	-1.59475	0.0515529	0.330801
GM10058	4.05714	1.2384	2.28077	0.930063	1.36725	0.734557	3.41527	2.83776	3.35079	3.42394	3.71723	0.311979	4.11174	1.32824	0.675022	3.8978	0.200707		GM10058	1.76803	3.349	1.75425		GM10058	1.58097	0.0533664	0.0988416	-0.0137824	0.984991	0.990224	-1.59475	0.0515529	0.330801
GM10147	4.05714	1.2384	2.28077	0.930063	1.36725	0.734557	3.41527	2.83776	3.35079	3.42394	3.71723	0.311979	4.11174	1.32824	0.675022	3.8978	0.200707		GM10147	1.76803	3.349	1.75425		GM10147	1.58097	0.0533664	0.0988416	-0.0137824	0.984991	0.990224	-1.59475	0.0515529	0.330801
GM10096	4.05714	1.2384	2.28077	0.930063	1.36725	0.734557	3.41527	2.83776	3.35079	3.42394	3.71723	0.311979	4.11174	1.32824	0.675022	3.8978	0.200707		GM10096	1.76803	3.349	1.75425		GM10096	1.58097	0.0533664	0.0988416	-0.0137824	0.984991	0.990224	-1.59475	0.0515529	0.330801
GM10487	4.05714	1.2384	2.28077	0.930063	1.36725	0.734557	3.41527	2.83776	3.35079	3.42394	3.71723	0.311979	4.11174	1.32824	0.675022	3.8978	0.200707		GM10487	1.76803	3.349	1.75425		GM10487	1.58097	0.0533664	0.0988416	-0.0137824	0.984991	0.990224	-1.59475	0.0515529	0.330801
GM10486	4.05714	1.2384	2.28077	0.930063	1.36725	0.734557	3.41527	2.83776	3.35079	3.42394	3.71723	0.311979	4.11174	1.32824	0.675022	3.8978	0.200707		GM10486	1.76803	3.349	1.75425		GM10486	1.58097	0.0533664	0.0988416	-0.0137824	0.984991	0.990224	-1.59475	0.0515529	0.330801
GM14819	4.05714	1.2384	2.28077	0.930063	1.36725	0.734557	3.41527	2.83776	3.35079	3.42394	3.71723	0.311979	4.11174	1.32824	0.675022	3.8978	0.200707		GM14819	1.76803	3.349	1.75425		GM14819	1.58097	0.0533664	0.0988416	-0.0137824	0.984991	0.990224	-1.59475	0.0515529	0.330801
GM10488	4.05714	1.2384	2.28077	0.930063	1.36725	0.734557	3.41527	2.83776	3.35079	3.42394	3.71723	0.311979	4.11174	1.32824	0.675022	3.8978	0.200707		GM10488	1.76803	3.349	1.75425		GM10488	1.58097	0.0533664	0.0988416	-0.0137824	0.984991	0.990224	-1.59475	0.0515529	0.330801
GM14632	4.05714	1.2384	2.28077	0.930063	1.36725	0.734557	3.41527	2.83776	3.35079	3.42394	3.71723	0.311979	4.11174	1.32824	0.675022	3.8978	0.200707		GM14632	1.76803	3.349	1.75425		GM14632	1.58097	0.0533664	0.0988416	-0.0137824	0.984991	0.990224	-1.59475	0.0515529	0.330801
GM10230	4.05714	1.2384	2.28077	0.930063	1.36725	0.734557	3.41527	2.83776	3.35079	3.42394	3.71723	0.311979	4.11174	1.32824	0.675022	3.8978	0.200707		GM10230	1.76803	3.349	1.75425		GM10230	1.58097	0.0533664	0.0988416	-0.0137824	0.984991	0.990224	-1.59475	0.0515529	0.330801
GM4297	4.05714	1.2384	2.28077	0.930063	1.36725	0.734557	3.41527	2.83776	3.35079	3.42394	3.71723	0.311979	4.11174	1.32824	0.675022	3.8978	0.200707		GM4297	1.76803	3.349	1.75425		GM4297	1.58097	0.0533664	0.0988416	-0.0137824	0.984991	0.990224	-1.59475	0.0515529	0.330801
MSMB	0.875196	1.73443	3.39186	3.88037	5.27261	4.89627	3.44709	5.02596	4.94964	4.88061	2.52277	3.70901	4.64563	2.43312	2.76262	4.82076	1.10802		MSMB	3.34179	4.16522	3.24653		MSMB	0.823426	0.346054	0.463126	-0.0952615	0.907648	0.946551	-0.918687	0.294821	0.617955
1700012O15RIK	1.80286	3.19205	2.97637	3.60162	1.18266	1.66648	2.7274	1.68495	2.68388	4.71365	5.22785	3.48469	5.24661	5.23161	1.48571	1.99347	4.77082		1700012O15RIK	2.40367	3.40755	3.70215		1700012O15RIK	1.00387	0.232122	0.337136	1.29848	0.111593	0.208173	0.294607	0.720078	0.889386
STK31	0.871607	4.77538	3.95832	0.704342	1.91046	2.82718	1.66808	3.54341	4.19858	1.82056	2.91283	3.363	2.27386	4.99034	4.02384	0.698328	4.50471		STK31	2.50788	2.82869	3.30901		STK31	0.320811	0.713421	0.794815	0.801132	0.342261	0.487032	0.48032	0.583443	0.815308
RBMY	4.81103	4.46419	3.96819	3.38259	2.09693	1.37315	4.49591	4.25486	3.99607	4.45345	4.66898	0.93191	5.26098	3.75	1.54462	1.64902	1.79469		RBMY	3.34935	4.37385	2.48854		RBMY	1.02451	0.18747	0.282474	-0.86081	0.242474	0.378914	-1.88532	0.0223214	0.280277
GM4064	4.81103	4.46419	3.96819	3.38259	2.09693	1.37315	4.49591	4.25486	3.99607	4.45345	4.66898	0.93191	5.26098	3.75	1.54462	1.64902	1.79469		GM4064	3.34935	4.37385	2.48854		GM4064	1.02451	0.18747	0.282474	-0.86081	0.242474	0.378914	-1.88532	0.0223214	0.280277
GM10256	4.81103	4.46419	3.96819	3.38259	2.09693	1.37315	4.49591	4.25486	3.99607	4.45345	4.66898	0.93191	5.26098	3.75	1.54462	1.64902	1.79469		GM10256	3.34935	4.37385	2.48854		GM10256	1.02451	0.18747	0.282474	-0.86081	0.242474	0.378914	-1.88532	0.0223214	0.280277
GM10352	4.81103	4.46419	3.96819	3.38259	2.09693	1.37315	4.49591	4.25486	3.99607	4.45345	4.66898	0.93191	5.26098	3.75	1.54462	1.64902	1.79469		GM10352	3.34935	4.37385	2.48854		GM10352	1.02451	0.18747	0.282474	-0.86081	0.242474	0.378914	-1.88532	0.0223214	0.280277
GM21677	4.81103	4.46419	3.96819	3.38259	2.09693	1.37315	4.49591	4.25486	3.99607	4.45345	4.66898	0.93191	5.26098	3.75	1.54462	1.64902	1.79469		GM21677	3.34935	4.37385	2.48854		GM21677	1.02451	0.18747	0.282474	-0.86081	0.242474	0.378914	-1.88532	0.0223214	0.280277
GM21693	4.81103	4.46419	3.96819	3.38259	2.09693	1.37315	4.49591	4.25486	3.99607	4.45345	4.66898	0.93191	5.26098	3.75	1.54462	1.64902	1.79469		GM21693	3.34935	4.37385	2.48854		GM21693	1.02451	0.18747	0.282474	-0.86081	0.242474	0.378914	-1.88532	0.0223214	0.280277
GM21704	4.81103	4.46419	3.96819	3.38259	2.09693	1.37315	4.49591	4.25486	3.99607	4.45345	4.66898	0.93191	5.26098	3.75	1.54462	1.64902	1.79469		GM21704	3.34935	4.37385	2.48854		GM21704	1.02451	0.18747	0.282474	-0.86081	0.242474	0.378914	-1.88532	0.0223214	0.280277
GM21708	4.81103	4.46419	3.96819	3.38259	2.09693	1.37315	4.49591	4.25486	3.99607	4.45345	4.66898	0.93191	5.26098	3.75	1.54462	1.64902	1.79469		GM21708	3.34935	4.37385	2.48854		GM21708	1.02451	0.18747	0.282474	-0.86081	0.242474	0.378914	-1.88532	0.0223214	0.280277
D3ERTD229E	2.78361	4.12602	3.64046	4.7527	4.92637	1.09198	1.25025	2.47029	1.36616	2.28387	4.98605	2.14214	4.97494	2.99635	3.72628	1.34855	1.4272		D3ERTD229E	3.55352	2.47132	2.76924		D3ERTD229E	-1.0822	0.213897	0.31503	-0.784283	0.339677	0.484938	0.297918	0.726053	0.892668
IGF1IT	1.06689	2.19785	3.41785	1.58474	2.45255	0.919062	4.54454	4.06838	5.30688	5.83765	2.78195	1.86642	1.75753	3.56276	2.52235	2.26878	3.95869		IGF1IT	1.93982	4.50788	2.65609		IGF1IT	2.56806	0.000450709	0.00153918	0.716264	0.214002	0.344973	-1.85179	0.00582633	0.236798
AA414992	0.914564	3.85323	1.15579	4.69632	2.25282	2.12404	1.30984	4.49078	2.90718	4.48524	0.469742	1.28715	3.03263	1.1386	0.956672	2.89974	3.91094		AA414992	2.49946	2.73256	2.20429		AA414992	0.233093	0.792849	0.854696	-0.295175	0.727476	0.82153	-0.528268	0.553587	0.795568
1700095A21RIK	3.35172	2.37659	2.55998	1.86218	1.477	0.826164	4.98469	3.75631	0.733706	4.21738	1.83013	3.87393	1.40197	4.43218	4.97204	4.35112	2.36122		1700095A21RIK	2.07561	3.10444	3.56541		1700095A21RIK	1.02884	0.208521	0.308245	1.48981	0.0641577	0.133467	0.460968	0.565031	0.803486
AU015247	2.70065	4.31133	3.25721	5.77263	3.00364	5.30983	2.40756	3.64064	5.07181	5.42177	6.20697	1.1616	2.77468	4.77886	3.02959	5.66605	3.70951		AU015247	4.05922	4.54975	3.52005		AU015247	0.490533	0.568681	0.674877	-0.539168	0.511863	0.647511	-1.0297	0.239765	0.568618
MMP2	7.45654	7.39806	7.94314	7.64393	7.85329	7.40877	9.97083	9.72137	11.0792	12.4378	9.92257	9.03332	8.20869	9.11784	8.73382	8.82566	10.3766		MMP2	7.61729	10.6264	9.04933		MMP2	3.00907	4.76497e-06	4.10022e-05	1.43204	0.00373057	0.0128435	-1.57703	0.00261562	0.223395
D10ERTD447E	1.00123	4.62912	3.7421	1.14556	2.11481	1.07168	3.39089	3.98363	4.68117	4.00189	4.6746	1.26793	3.54452	3.756	4.07945	0.879529	2.33131		D10ERTD447E	2.28408	4.14644	2.64312		D10ERTD447E	1.86236	0.0216944	0.0452721	0.359041	0.613156	0.734187	-1.50331	0.0565995	0.342684
MAB21L3	2.29431	1.73764	5.15671	4.59802	2.20271	2.96513	6.11496	5.1078	5.94711	5.44495	5.23234	5.28794	5.56903	5.29036	6.05594	4.71165	5.68362		MAB21L3	3.15909	5.56943	5.43309		MAB21L3	2.41035	0.000326416	0.00117619	2.274	0.000359948	0.00199548	-0.136342	0.79863	0.924548
PTAFR	2.42827	1.5187	2.68773	1.7968	5.16314	1.2905	5.01152	3.12372	4.62826	4.40351	4.23233	4.54111	2.67665	1.83326	1.97164	1.627	5.17872		PTAFR	2.48086	4.27987	2.9714		PTAFR	1.79901	0.0290143	0.0582987	0.490542	0.501629	0.638564	-1.30847	0.0999162	0.408164
WDR86	1.49702	2.92703	3.40494	2.68565	2.68383	1.53783	5.91631	2.15233	6.16002	5.64058	4.46126	4.07279	3.8657	2.83636	4.9972	3.50413	4.09546		WDR86	2.45605	4.8661	3.89528		WDR86	2.41005	0.00147142	0.00431433	1.43923	0.0285023	0.0683981	-0.970826	0.140578	0.463747
CCR5	7.45794	7.22233	7.13247	7.3542	7.09441	7.32914	10.927	10.2806	9.86646	9.38699	10.7756	9.48356	9.53729	9.49555	10.1006	9.8491	10.5917		CCR5	7.26508	10.2473	9.84297		CCR5	2.98224	4.5244e-09	1.79186e-07	2.57789	1.76345e-08	6.67204e-07	-0.40435	0.134876	0.458451
LTA	4.61587	2.33807	2.87726	4.44255	2.44491	4.09164	6.85036	6.09999	5.61463	4.70446	7.07567	5.1117	4.55713	5.98915	6.28159	5.81328	5.67248		LTA	3.46838	6.06902	5.57089		LTA	2.60064	0.000122338	0.000519054	2.10251	0.000578946	0.00288099	-0.498133	0.345502	0.657186
4930449I24RIK	4.8275	1.6	4.75366	4.37835	5.02645	1.16827	2.11368	3.18312	2.44314	3.56566	5.20871	4.22896	2.35065	1.16761	4.37828	5.23365	3.85794		4930449I24RIK	3.62571	3.30286	3.53618		4930449I24RIK	-0.322844	0.717652	0.798156	-0.0895218	0.916082	0.95017	0.233322	0.79363	0.922489
GM6309	4.8275	1.6	4.75366	4.37835	5.02645	1.16827	2.11368	3.18312	2.44314	3.56566	5.20871	4.22896	2.35065	1.16761	4.37828	5.23365	3.85794		GM6309	3.62571	3.30286	3.53618		GM6309	-0.322844	0.717652	0.798156	-0.0895218	0.916082	0.95017	0.233322	0.79363	0.922489
GM6370	4.8275	1.6	4.75366	4.37835	5.02645	1.16827	2.11368	3.18312	2.44314	3.56566	5.20871	4.22896	2.35065	1.16761	4.37828	5.23365	3.85794		GM6370	3.62571	3.30286	3.53618		GM6370	-0.322844	0.717652	0.798156	-0.0895218	0.916082	0.95017	0.233322	0.79363	0.922489
GM3402	4.8275	1.6	4.75366	4.37835	5.02645	1.16827	2.11368	3.18312	2.44314	3.56566	5.20871	4.22896	2.35065	1.16761	4.37828	5.23365	3.85794		GM3402	3.62571	3.30286	3.53618		GM3402	-0.322844	0.717652	0.798156	-0.0895218	0.916082	0.95017	0.233322	0.79363	0.922489
APOBEC2	4.87325	5.62252	4.03863	6.2784	4.80483	6.31576	5.75594	4.71729	7.6582	10.0113	5.75471	5.00776	4.66184	5.0682	6.31023	5.05785	4.41471		APOBEC2	5.32223	6.77948	5.08676		APOBEC2	1.45725	0.0708467	0.125638	-0.23547	0.746791	0.836163	-1.69272	0.0391284	0.316855
E330016L19RIK	4.50208	0.863442	4.64709	4.00218	4.03474	1.25939	3.46341	2.70735	0.919485	3.87753	3.29106	1.41733	3.75282	1.31309	1.12681	1.59656	0.941104		E330016L19RIK	3.21815	2.85177	1.69129		E330016L19RIK	-0.366387	0.641316	0.736315	-1.52687	0.0548267	0.117235	-1.16048	0.15243	0.4761
E330010L02RIK	4.50208	0.863442	4.64709	4.00218	4.03474	1.25939	3.46341	2.70735	0.919485	3.87753	3.29106	1.41733	3.75282	1.31309	1.12681	1.59656	0.941104		E330010L02RIK	3.21815	2.85177	1.69129		E330010L02RIK	-0.366387	0.641316	0.736315	-1.52687	0.0548267	0.117235	-1.16048	0.15243	0.4761
GM3669	4.50208	0.863442	4.64709	4.00218	4.03474	1.25939	3.46341	2.70735	0.919485	3.87753	3.29106	1.41733	3.75282	1.31309	1.12681	1.59656	0.941104		GM3669	3.21815	2.85177	1.69129		GM3669	-0.366387	0.641316	0.736315	-1.52687	0.0548267	0.117235	-1.16048	0.15243	0.4761
1110015O18RIK	5.47735	5.49171	4.84316	5.46427	4.61331	3.99199	3.97523	2.98013	3.94526	1.20471	3.95426	2.00551	1.85877	1.49757	3.85192	5.27098	3.09256		1110015O18RIK	4.9803	3.21192	2.92955		1110015O18RIK	-1.76838	0.0160061	0.0347109	-2.05075	0.00480282	0.0158202	-0.282364	0.672022	0.86527
NFKBIZ	8.0949	7.83066	8.09486	7.70916	7.9645	8.25841	11.1744	11.2302	10.9849	11.0031	11.2603	10.0588	9.80184	9.77388	10.8415	10.8497	11.0793		NFKBIZ	7.99208	11.1306	10.4008		NFKBIZ	3.13851	2.71639e-10	2.1439e-08	2.40876	5.95642e-09	2.79404e-07	-0.729749	0.00472359	0.231813
MMP1A	4.61955	2.69415	4.84243	3.82846	4.475	3.32636	4.47123	2.2233	4.37969	4.22959	1.24811	3.51514	0.674881	4.9135	0.741306	4.64838	3.56187		MMP1A	3.96433	3.31038	3.00918		MMP1A	-0.653943	0.44765	0.563626	-0.955149	0.250613	0.388544	-0.301206	0.724548	0.891443
TRPC6	4.43976	1.07886	4.17001	3.2663	4.12756	0.730981	1.34563	4.31718	3.69577	2.04465	4.36919	5.22219	4.45886	4.98699	4.15422	5.00438	4.21448		TRPC6	2.96891	3.15449	4.67352		TRPC6	0.185574	0.801833	0.86116	1.70461	0.0260682	0.0635965	1.51904	0.0534702	0.335839
GM884	4.80028	4.37285	5.38518	2.40342	5.0081	5.31475	0.866542	4.40172	4.95613	2.04754	5.17402	2.81419	5.73169	4.80826	5.46887	2.9195	4.86651		GM884	4.54743	3.48919	4.43484		GM884	-1.05824	0.220305	0.322655	-0.112593	0.8885	0.933612	0.945647	0.271042	0.596596
AU022436	1.2598	2.60056	0.80908	0.672966	4.32861	0.819086	2.38022	0.713516	2.757	0.306107	3.43628	0.490145	3.88071	2.53156	3.79336	3.59185	3.88331		AU022436	1.74835	1.91863	3.02849		AU022436	0.170275	0.833739	0.885955	1.28014	0.112336	0.20924	1.10986	0.183724	0.515168
SMCP	4.64782	4.52142	2.46994	1.48498	1.22327	3.32252	4.14677	4.59388	1.76183	1.62275	1.84926	1.41933	5.2716	1.80818	1.23965	1.98875	1.58035		SMCP	2.94499	2.7949	2.21797		SMCP	-0.150094	0.86278	0.906154	-0.727018	0.385636	0.530864	-0.576924	0.509326	0.768665
LOCKD	4.28054	3.55292	5.03574	2.25929	2.28056	2.70293	6.66547	4.77105	6.05312	5.82042	5.90488	4.42217	3.26147	4.76187	6.2917	5.73919	5.66771		LOCKD	3.352	5.84299	5.02402		LOCKD	2.49099	0.000648792	0.00211119	1.67202	0.00883288	0.026146	-0.818972	0.181839	0.512916
TTC36	2.63544	5.6276	2.96039	4.85413	6.43367	5.47439	6.25369	4.88999	4.32537	1.68957	4.78468	5.23486	7.30328	4.47591	4.06705	5.84012	5.46286		TTC36	4.66427	4.38866	5.39735		TTC36	-0.275607	0.745749	0.820644	0.733079	0.371227	0.516358	1.00869	0.245107	0.574175
SAMHD1	8.25215	8.21447	8.32021	8.15405	7.85518	8.19946	11.3244	10.9223	10.8832	10.527	11.9052	10.1371	10.1753	10.4005	11.3364	10.9187	11.4511		SAMHD1	8.16592	11.1124	10.7365		SAMHD1	2.94649	9.34907e-09	3.20166e-07	2.57058	3.16571e-08	1.08581e-06	-0.375909	0.178581	0.509133
COL6A3	8.06742	7.74417	8.60973	7.93251	8.10254	8.24363	9.68237	9.86851	12.1611	12.9484	9.26832	9.29082	8.19119	9.07912	9.38903	9.75626	9.72922		COL6A3	8.11667	10.7858	9.23927		COL6A3	2.66909	0.000214648	0.000829947	1.12261	0.0509007	0.110579	-1.54649	0.0136975	0.253788
TNFRSF10B	1.44526	3.52495	1.54382	1.85197	1.45568	1.51739	3.75772	4.68327	5.14036	5.18581	2.8565	4.51756	1.88544	4.16197	5.05095	2.66212	2.53353		TNFRSF10B	1.88984	4.32473	3.46859		TNFRSF10B	2.43489	0.00104706	0.00319782	1.57875	0.015037	0.0404208	-0.856135	0.177324	0.507165
SERPINA7	1.19697	2.95337	3.90939	4.49673	4.16921	2.17149	2.43802	0.574367	3.46794	2.80431	0.571803	4.63267	4.61659	4.00015	2.28036	1.63488	0.983747		SERPINA7	3.14953	1.97129	3.02473		SERPINA7	-1.17824	0.168106	0.258679	-0.124793	0.87447	0.924694	1.05344	0.21502	0.54605
ORM2	4.30197	2.3441	4.54594	4.54825	4.22151	4.36984	5.8136	3.63433	4.03162	5.1553	4.59587	6.11629	8.83997	2.88176	3.9492	4.59095	5.27385		ORM2	4.05527	4.64615	5.27534		ORM2	0.590877	0.478972	0.592634	1.22007	0.13633	0.243549	0.629192	0.451427	0.733091
GM11346	1.70328	2.48449	5.0825	4.3446	3.69063	5.38759	6.45294	6.17081	6.27444	5.78948	6.20155	4.83286	4.25065	6.16129	6.33254	6.17533	6.00895		GM11346	3.78218	6.17785	5.62694		GM11346	2.39566	0.000945711	0.00292356	1.84476	0.00481427	0.0158484	-0.550908	0.363802	0.670273
GM9777	1.67274	2.84777	4.5679	6.08131	5.96511	6.27602	5.74022	4.22162	5.36704	6.04177	3.42693	4.42444	6.30333	6.68898	5.6103	6.1128	6.38598		GM9777	4.56848	4.95952	5.92097		GM9777	0.39104	0.629686	0.726257	1.35249	0.0939307	0.18161	0.961452	0.244612	0.573451
MEI4	3.69015	3.7205	4.77844	0.700131	4.96178	1.5041	1.37605	3.71332	4.81604	3.76404	3.31346	0.864514	3.53012	4.38327	3.46198	1.7248	1.87537		MEI4	3.22585	3.39658	2.64001		MEI4	0.170732	0.843798	0.892775	-0.585839	0.481586	0.620838	-0.756571	0.388158	0.688932
DPY19L2	1.78458	4.66492	2.37859	4.57297	3.94923	4.94228	1.15399	2.66293	1.76372	3.75943	4.68574	4.75253	4.50173	4.14417	3.91844	1.74686	0.829003		DPY19L2	3.71543	2.80516	3.31546		DPY19L2	-0.910267	0.29797	0.412011	-0.399972	0.62664	0.745284	0.510295	0.554751	0.796687
IQGAP1	8.47333	7.93403	8.63903	8.48169	8.6313	8.51362	11.9608	11.246	11.2999	11.5955	11.8463	10.6687	10.4608	10.6021	11.1362	10.6821	11.6068		IQGAP1	8.4455	11.5897	10.8594		IQGAP1	3.14421	7.96623e-11	7.93739e-09	2.41395	1.80972e-09	1.09178e-07	-0.730264	0.00260415	0.223395
PCLAF	6.89896	6.9062	7.27604	6.38033	6.87203	5.91595	10.1085	9.378	9.61444	9.68838	9.98036	8.87777	8.11293	8.35221	9.85547	9.35806	9.50183		PCLAF	6.70825	9.75393	9.00971		PCLAF	3.04568	3.61221e-08	9.05932e-07	2.30146	7.6191e-07	1.49264e-05	-0.744223	0.0268252	0.293302
FBXW21	1.74155	1.44495	1.1281	0.997029	2.2771	0.951197	1.56949	0.77435	4.40955	1.921	4.13825	3.38352	4.18725	3.93508	0.724496	4.53542	3.33247		FBXW21	1.42332	2.56253	3.3497		FBXW21	1.13921	0.127945	0.206689	1.92638	0.011799	0.0330148	0.787175	0.28339	0.6075
MC2R	4.32264	2.03824	1.57744	2.78445	2.16648	2.11662	4.86805	1.81215	5.70766	2.78859	4.73051	1.28787	4.66465	1.63911	2.87109	4.37323	4.42385		MC2R	2.50098	3.98139	3.20997		MC2R	1.48041	0.0802473	0.139676	0.708989	0.361603	0.506488	-0.771423	0.344412	0.656768
4921531P14RIK	2.11389	2.70149	2.45279	4.3301	4.2559	5.34695	2.14893	5.10978	4.42713	1.49305	2.54377	1.2806	4.2584	1.26569	4.23766	3.8573	1.24266		4921531P14RIK	3.53352	3.14453	2.69039		4921531P14RIK	-0.388989	0.652169	0.745936	-0.843135	0.312104	0.455506	-0.454146	0.599156	0.825513
ESRP1	3.7098	5.12513	3.20058	5.1644	5.01663	5.85964	5.00605	4.02525	4.87298	4.67577	2.4913	5.40739	2.85639	1.48698	3.57016	2.45937	1.15844		ESRP1	4.67936	4.21427	2.82312		ESRP1	-0.465094	0.52221	0.633592	-1.85624	0.0148107	0.039879	-1.39115	0.0683992	0.361476
VMN1R29	3.48285	1.07879	1.16992	0.619043	2.60872	2.35464	0.558532	3.26639	4.72305	2.17933	2.35099	4.93177	1.58947	4.31241	1.6011	1.37046	0.691593		VMN1R29	1.88566	2.61566	2.41614		VMN1R29	0.729999	0.405456	0.522724	0.530474	0.524079	0.658651	-0.199525	0.818241	0.931661
4930503E24RIK	2.76709	3.49628	4.58507	2.39155	4.07708	1.51347	0.586742	0.810632	3.49841	3.88631	5.05208	1.75386	1.71811	2.74797	5.04366	4.54904	2.67426		4930503E24RIK	3.13842	2.76684	3.08115		4930503E24RIK	-0.371584	0.67506	0.764573	-0.0572701	0.94582	0.96739	0.314314	0.722668	0.890616
MDFIC	7.6889	7.36432	8.03274	7.69263	7.94936	8.33175	11.3901	10.6914	10.5612	10.6152	11.1291	10.232	9.76162	10.1784	10.4397	10.1713	11.2658		MDFIC	7.84328	10.8774	10.3415		MDFIC	3.0341	1.42772e-09	7.32828e-08	2.49818	1.11857e-08	4.54446e-07	-0.535916	0.0409146	0.320099
1700123M08RIK	2.92178	1.87443	4.27831	4.14513	4.48537	4.65919	1.54244	1.80212	4.12499	4.54738	1.39573	1.03545	1.74779	1.98475	2.1261	5.07712	1.59635		1700123M08RIK	3.72737	2.68253	2.26126		1700123M08RIK	-1.04484	0.198501	0.296238	-1.46611	0.066104	0.136699	-0.42127	0.59579	0.823249
D030020J04RIK	3.49374	3.89682	1.40326	0.821135	2.02995	1.09764	3.78434	1.4206	1.75321	3.85078	4.17401	0.95525	0.871373	3.58252	3.94385	0.645452	4.35476		D030020J04RIK	2.12376	2.99659	2.3922		D030020J04RIK	0.872832	0.317702	0.433204	0.268444	0.743576	0.83379	-0.604388	0.485296	0.75434
6030422H21RIK	7.33376	6.7039	7.11606	5.73953	6.3057	7.06613	9.87804	9.35308	9.21408	10.0538	10.1991	8.71111	8.7093	7.66406	8.93064	9.07804	9.89356		6030422H21RIK	6.71085	9.73961	8.83112		6030422H21RIK	3.02876	2.59434e-07	4.33768e-06	2.12027	1.14415e-05	0.000144611	-0.908491	0.0201868	0.272876
KRT24	1.44364	5.25105	5.2298	5.3293	5.95577	2.45737	3.54227	4.89282	4.60567	5.28442	3.19586	2.53039	4.45078	3.88952	1.61591	4.89833	2.50809		KRT24	4.27782	4.30421	3.3155		KRT24	0.0263865	0.974842	0.982247	-0.962319	0.238534	0.374645	-0.988705	0.247819	0.576427
GYS2	4.66568	2.03973	2.11067	4.83659	3.62094	5.31572	4.93876	2.2666	4.75603	4.0106	1.68006	1.53458	5.26531	3.91498	4.8839	1.61902	4.36407		GYS2	3.76489	3.53041	3.59698		GYS2	-0.234479	0.791643	0.853904	-0.167913	0.842644	0.904152	0.0665666	0.940153	0.980034
4930509J09RIK	4.37614	0.647826	1.07921	1.38751	3.88365	1.32803	4.3219	3.39773	3.29116	3.53944	1.30816	3.73165	0.636046	1.61012	2.88246	0.815652	0.612017		4930509J09RIK	2.11706	3.17168	1.71466		4930509J09RIK	1.05462	0.200411	0.298523	-0.402404	0.600132	0.723074	-1.45702	0.083826	0.385178
ALOX5AP	8.69435	8.7408	8.91831	8.60731	8.54939	8.77625	12.2457	11.3166	11.1853	11.1256	12.0629	11.0368	11.047	11.2564	11.5682	11.225	12.2951		ALOX5AP	8.7144	11.5872	11.4048		ALOX5AP	2.87282	2.84412e-09	1.23597e-07	2.69036	3.66252e-09	1.89316e-07	-0.182459	0.456508	0.735655
RDH16F2	4.41946	3.99598	3.7226	3.03267	5.5894	2.53689	5.51845	2.29288	2.53992	1.64325	3.10228	5.0988	6.39272	2.17593	2.7301	1.9901	3.74559		RDH16F2	3.88283	3.01936	3.68887		RDH16F2	-0.863474	0.322002	0.437711	-0.193957	0.81271	0.883093	0.669517	0.439626	0.726769
TRP53TG5	1.20757	4.70659	3.62283	1.11192	2.12971	1.57867	1.95572	3.34941	4.1661	3.9896	2.13657	3.56728	3.92177	0.591088	4.81168	2.39823	0.531766		TRP53TG5	2.39288	3.11948	2.63697		TRP53TG5	0.726594	0.407841	0.525246	0.244087	0.768348	0.850929	-0.482506	0.580179	0.813614
GM7592	1.85582	2.78879	3.1679	3.58285	4.46634	2.88875	6.22806	5.39218	5.34715	5.79282	3.92242	6.232	4.8936	5.44507	6.63437	6.04023	4.94416		GM7592	3.12507	5.33652	5.69824		GM7592	2.21145	0.000269785	0.00100468	2.57316	3.59133e-05	0.000353198	0.361711	0.45522	0.735071
4930503E14RIK	4.90804	2.57989	3.90532	4.86641	4.4414	2.87258	0.641054	3.60198	4.61689	2.06445	1.41898	3.73473	1.76988	4.43358	1.4834	5.09013	4.03489		4930503E14RIK	3.92894	2.46867	3.42444		4930503E14RIK	-1.46027	0.0835558	0.144646	-0.504504	0.512652	0.648286	0.955766	0.244247	0.573116
CCR3	4.91939	0.836054	2.05482	5.64594	3.61124	3.66749	1.67471	1.57138	2.53194	2.0265	5.50223	2.92236	4.88607	3.29832	3.2968	2.4251	3.78073		CCR3	3.45582	2.66135	3.4349		CCR3	-0.794471	0.360688	0.478454	-0.0209282	0.979571	0.987904	0.773542	0.37314	0.677598
XLR4B	7.20177	7.93081	8.40483	6.52295	8.47207	5.6801	10.6803	9.64906	9.60854	9.47483	10.1625	9.14376	9.45383	9.89935	9.6234	10.1493	10.4528		XLR4B	7.36875	9.91503	9.78708		XLR4B	2.54628	3.65514e-05	0.000193244	2.41833	3.81202e-05	0.00036962	-0.127951	0.778142	0.917078
XLR4C	7.20177	7.93081	8.40483	6.52295	8.47207	5.6801	10.6803	9.64906	9.60854	9.47483	10.1625	9.14376	9.45383	9.89935	9.6234	10.1493	10.4528		XLR4C	7.36875	9.91503	9.78708		XLR4C	2.54628	3.65514e-05	0.000193244	2.41833	3.81202e-05	0.00036962	-0.127951	0.778142	0.917078
XLR4A	7.20177	7.93081	8.40483	6.52295	8.47207	5.6801	10.6803	9.64906	9.60854	9.47483	10.1625	9.14376	9.45383	9.89935	9.6234	10.1493	10.4528		XLR4A	7.36875	9.91503	9.78708		XLR4A	2.54628	3.65514e-05	0.000193244	2.41833	3.81202e-05	0.00036962	-0.127951	0.778142	0.917078
TAPBP	10.3684	10.3148	10.4514	10.199	10.1172	10.2334	13.4645	13.0757	13.0537	12.9311	13.6315	12.857	12.4647	12.7684	13.3613	12.9139	13.5449		TAPBP	10.2807	13.2313	12.9851		TAPBP	2.95061	2.36894e-11	3.40942e-09	2.70435	4.23728e-11	6.13848e-09	-0.246253	0.181921	0.51292
AY512915	0.740635	2.68369	4.66301	4.3183	1.82483	1.51405	4.35196	4.4497	4.55206	5.00633	3.5416	2.78753	2.96949	1.56495	0.881021	2.92714	1.71804		AY512915	2.62409	4.38033	2.14136		AY512915	1.75624	0.015063	0.0329185	-0.482724	0.442735	0.584719	-2.23897	0.00319033	0.225426
4930556H04RIK	1.29878	1.2781	5.11517	5.00856	1.67795	5.46116	5.20171	4.92144	4.85273	3.77631	4.44125	3.61397	3.97814	3.4413	5.26566	5.20232	5.02633		4930556H04RIK	3.30662	4.63869	4.42129		4930556H04RIK	1.33207	0.111755	0.184845	1.11467	0.158923	0.274589	-0.217399	0.786799	0.920726
CYLC1	1.33174	0.713594	3.41901	4.02577	0.834446	1.49797	3.06265	1.64279	3.77565	0.602524	1.95432	2.06578	3.73355	3.85135	4.49011	4.54023	0.941845		CYLC1	1.97042	2.20759	3.27048		CYLC1	0.237169	0.768705	0.838089	1.30006	0.105206	0.198573	1.06289	0.199155	0.531628
PRSS54	2.61776	1.94772	3.49254	5.05034	1.86779	3.04335	3.44493	2.03489	4.82906	2.77567	5.16439	4.66838	3.09773	5.51716	6.3189	4.63233	2.01613		PRSS54	3.00325	3.64979	4.3751		PRSS54	0.646538	0.427067	0.543994	1.37185	0.0888874	0.173576	0.725316	0.374199	0.678569
OXGR1	3.76943	2.62081	5.32633	4.91894	5.23619	4.77818	5.08572	4.12854	3.04729	3.91109	5.54762	5.17106	4.9533	0.94272	4.38709	2.94184	1.15974		OXGR1	4.44165	4.34405	3.25929		OXGR1	-0.097593	0.904652	0.935742	-1.18235	0.141979	0.251538	-1.08476	0.195322	0.527147
GM29811	2.52008	5.12588	3.66765	5.74829	4.94002	5.7601	1.82847	3.25868	3.3198	5.83066	4.1428	3.45249	1.77274	2.09859	4.30464	5.43201	5.19946		GM29811	4.627	3.67608	3.70999		GM29811	-0.950924	0.266912	0.377652	-0.917015	0.261711	0.401482	0.0339094	0.967767	0.9881
SLITRK3	6.84221	7.6434	6.32178	7.16185	7.30689	6.82131	4.2217	4.92344	4.99249	4.9706	2.66133	6.68056	6.60459	5.92483	4.82514	4.44888	3.82731		SLITRK3	7.01624	4.35391	5.38522		SLITRK3	-2.66233	0.00015547	0.000634559	-1.63102	0.0059262	0.0188191	1.03131	0.0733344	0.367989
XCL1	3.62016	3.77149	1.68563	5.63057	3.32959	3.94394	6.06283	4.58725	6.38466	6.06077	6.19639	6.96491	6.12641	5.46363	5.73752	5.82802	6.20908		XCL1	3.66356	5.85838	6.05493		XCL1	2.19481	0.000710545	0.00228679	2.39136	0.000209865	0.00131998	0.196549	0.711449	0.884541
LYN	8.00489	7.95314	7.64865	8.00161	7.90763	8.36529	11.4024	10.8994	10.454	10.6965	11.2651	10.3743	10.3355	10.4344	10.7981	10.4092	11.358		LYN	7.9802	10.9435	10.6182		LYN	2.96325	1.92193e-10	1.64035e-08	2.63804	5.17839e-10	4.28677e-08	-0.325211	0.131353	0.453411
GM11787	8.00489	7.95314	7.64865	8.00161	7.90763	8.36529	11.4024	10.8994	10.454	10.6965	11.2651	10.3743	10.3355	10.4344	10.7981	10.4092	11.358		GM11787	7.9802	10.9435	10.6182		GM11787	2.96325	1.92193e-10	1.64035e-08	2.63804	5.17839e-10	4.28677e-08	-0.325211	0.131353	0.453411
3930401B19RIK	9.18033	9.10678	9.50149	8.31215	9.32849	8.78201	11.5004	11.655	12.6645	12.0469	12.3091	10.4709	10.249	10.5408	11.5288	11.9841	12.1603		3930401B19RIK	9.03521	12.0352	11.1557		3930401B19RIK	2.99999	3.70126e-07	5.80084e-06	2.12044	1.40174e-05	0.000171004	-0.879547	0.0260166	0.291457
DTL	2.67937	5.31216	5.00202	5.80648	5.07737	5.05148	7.52503	6.41383	5.76908	6.97932	7.38418	6.22229	2.43258	5.181	6.8839	6.08828	6.3655		DTL	4.82148	6.81429	5.52893		DTL	1.99281	0.0126798	0.0282687	0.707445	0.310319	0.453945	-1.28536	0.088587	0.390137
TEX55	3.21449	4.95245	2.16378	4.611	0.885933	5.57461	2.45571	1.49118	2.87236	4.02411	1.22298	1.94255	1.71793	1.91915	3.47557	2.4999	4.64729		TEX55	3.56704	2.41327	2.7004		TEX55	-1.15378	0.176238	0.268807	-0.866641	0.28127	0.423057	0.287134	0.729097	0.894169
GM3916	2.92865	1.26722	2.79166	4.5433	5.23393	2.64513	4.83778	2.45052	4.78366	2.69699	5.47956	1.05875	2.80634	3.97412	2.69282	5.02017	5.15236		GM3916	3.23498	4.0497	3.45076		GM3916	0.814722	0.34986	0.467159	0.215782	0.792409	0.867972	-0.59894	0.489061	0.756525
GM11342	1.29612	1.00758	3.10876	4.87699	0.659125	0.795555	0.870308	0.953185	3.08631	0.939426	2.39901	1.93047	0.928332	3.41752	3.92644	1.18967	4.36759		GM11342	1.95735	1.64965	2.62667		GM11342	-0.307706	0.716552	0.797515	0.669319	0.411719	0.555314	0.977025	0.258061	0.58545
SIT1	4.46817	3.77994	5.04787	4.45032	4.83646	1.39033	6.43151	6.62549	6.08803	5.34948	6.8308	6.12484	6.43333	6.42829	6.2013	6.61238	6.57812		SIT1	3.99552	6.26506	6.39638		SIT1	2.26955	0.000380365	0.0013354	2.40086	0.000141168	0.000978139	0.131315	0.797437	0.924452
ENAM	3.60732	2.18304	5.49492	5.06818	3.70165	5.32309	1.94416	1.52194	2.1576	4.11948	3.4731	3.97983	5.22864	1.53855	4.45625	3.75932	1.54666		ENAM	4.2297	2.64325	3.41821		ENAM	-1.58645	0.0566126	0.103823	-0.811494	0.286005	0.428278	0.774953	0.32979	0.64482
MYO5C	2.34543	4.84923	5.78915	2.02533	1.90299	3.11441	2.22927	4.7441	3.49969	3.75378	5.15759	5.56328	2.52378	3.31702	4.49161	1.00973	3.00213		MYO5C	3.33776	3.87689	3.31793		MYO5C	0.539129	0.537459	0.647102	-0.0198311	0.9809	0.98844	-0.55896	0.522794	0.776835
STFA3	3.02769	1.21479	3.48661	2.91889	4.61004	3.03249	6.12427	2.89499	2.43985	3.38325	2.71768	2.05479	4.98924	1.35632	3.53349	5.66964	4.9483		STFA3	3.04842	3.51201	3.75863		STFA3	0.46359	0.592158	0.694875	0.710212	0.392862	0.537318	0.246623	0.774908	0.915816
HEMGN	4.01394	1.54687	1.46722	4.44646	1.6552	1.21077	5.66023	2.81175	2.45805	5.05512	3.99464	4.31252	4.05891	3.72342	3.23393	4.88832	4.98353		HEMGN	2.39008	3.99596	4.20011		HEMGN	1.60588	0.0347294	0.0681588	1.81003	0.0149674	0.0402667	0.204148	0.772519	0.914392
MCOLN2	5.33073	3.33233	5.67707	3.33217	4.83592	4.94915	7.89677	6.70613	7.22734	6.65067	7.51072	6.71554	6.24579	7.06119	7.30968	6.57332	7.76787		MCOLN2	4.57623	7.19832	6.94556		MCOLN2	2.6221	1.72546e-05	0.000107652	2.36934	3.1228e-05	0.000319982	-0.25276	0.564467	0.802891
4930453O03RIK	1.32952	3.31276	2.19758	1.4355	4.9063	1.12039	2.50275	4.32697	2.07604	4.32767	1.76711	4.69534	2.25673	4.86117	1.66047	2.62302	4.93261		4930453O03RIK	2.38367	3.00011	3.50489		4930453O03RIK	0.616431	0.460875	0.575832	1.12121	0.169037	0.287695	0.504784	0.544762	0.790488
SCN11A	5.74404	4.82949	5.28097	5.52637	7.31277	5.20182	5.32245	5.30039	5.52294	4.56004	4.45123	9.62184	5.31335	5.17298	5.36467	5.67127	8.71836		SCN11A	5.64924	5.03141	6.64375		SCN11A	-0.617835	0.429295	0.546042	0.994502	0.190133	0.315266	1.61234	0.0506946	0.330801
ITGAM	7.06859	6.59158	7.13806	6.77205	7.06484	7.16827	10.3978	9.75039	9.15672	9.63352	10.4845	9.61328	9.46773	9.11691	9.77122	9.42915	10.124		ITGAM	6.96723	9.88457	9.58705		ITGAM	2.91734	1.07355e-09	5.91857e-08	2.61981	2.51324e-09	1.40068e-07	-0.297527	0.20811	0.540272
ADAM24	4.62528	5.18562	1.91332	2.67182	3.75403	4.46755	1.71492	1.11249	5.32114	3.83848	2.34885	3.13762	2.29499	1.18131	3.44591	2.45829	0.916074		ADAM24	3.7696	2.86718	2.23903		ADAM24	-0.902427	0.256038	0.365035	-1.53057	0.0526753	0.113672	-0.628145	0.42415	0.71558
OSMR	7.8283	7.78851	8.08654	7.80344	7.77728	8.20901	11.134	10.9694	10.8007	10.9509	11.1973	10.4286	10.1664	10.5188	10.6816	10.3041	10.7373		OSMR	7.91551	11.0105	10.4728		OSMR	3.09496	3.08196e-14	2.8277e-11	2.55727	2.69479e-13	1.4473e-10	-0.537694	0.000367384	0.206964
MRGPRH	4.46712	4.73463	3.03595	2.19667	2.02346	2.87748	1.1975	3.59354	4.24108	2.2704	5.31268	4.73122	1.90552	1.60004	4.50552	2.63517	5.75097		MRGPRH	3.22255	3.32304	3.52141		MRGPRH	0.100489	0.908841	0.938329	0.298856	0.721487	0.817198	0.198367	0.821292	0.933557
9330111N05RIK	3.85174	4.83272	4.30423	4.18915	4.81023	4.83594	2.42917	4.34034	3.41648	3.99598	0.375246	1.4917	3.74686	4.19734	4.3009	3.36942	0.65228		9330111N05RIK	4.47067	2.91144	2.95975		9330111N05RIK	-1.55923	0.0495838	0.0929301	-1.51092	0.0463996	0.102418	0.0483063	0.948238	0.983015
AI848615	2.29819	1.46737	3.64847	1.83766	2.37649	0.923962	1.29521	0.897936	4.45774	1.57805	3.54293	4.25863	0.697409	4.74244	4.69266	2.00294	2.98863		AI848615	2.09202	2.35437	3.23045		AI848615	0.262349	0.749582	0.82356	1.13843	0.159214	0.274994	0.876079	0.29448	0.617685
E230013L22RIK	2.04576	1.30972	4.88118	4.08828	4.66191	4.48973	5.19516	4.51712	4.16548	4.6188	5.63293	5.32502	1.27728	4.76757	4.72103	2.34289	5.22853		E230013L22RIK	3.57943	4.8259	3.94372		E230013L22RIK	1.24646	0.1416	0.224658	0.364292	0.641599	0.757453	-0.882172	0.28976	0.613217
CNGA4	4.83208	5.30952	5.02435	4.21467	5.84627	5.81656	1.01193	4.91457	5.06957	2.94167	2.02215	5.13156	3.0594	5.09257	4.64652	4.1128	2.42223		CNGA4	5.17391	3.19198	4.07751		CNGA4	-1.98193	0.0126698	0.0282492	-1.0964	0.122247	0.2233	0.885535	0.22671	0.558512
CASP12	7.5086	7.53889	7.67681	7.01643	7.50312	7.76886	10.5984	10.3569	10.3849	10.2832	10.6679	10.2619	9.79864	9.94474	10.243	10.1873	10.6825		CASP12	7.50212	10.4583	10.1863		CASP12	2.95616	3.00177e-12	8.29701e-10	2.68423	6.21601e-12	1.44081e-09	-0.27193	0.0963167	0.40175
MGAM	3.45136	3.90252	1.13023	1.92405	4.04051	3.53745	4.9212	4.56911	1.83678	4.90099	1.46083	3.74869	5.05626	2.56818	3.78806	0.907343	1.74725		MGAM	2.99769	3.53778	2.9693		MGAM	0.540091	0.535269	0.6451	-0.0283913	0.972559	0.983998	-0.568482	0.514317	0.771436
TMPRSS11D	1.63673	4.29244	4.4862	3.54556	4.72988	1.58138	1.49401	0.807708	1.8052	1.98731	3.50039	3.76859	4.4819	1.24322	3.04283	0.908543	4.16746		TMPRSS11D	3.3787	1.91892	2.93542		TMPRSS11D	-1.45978	0.0804235	0.13995	-0.443278	0.559992	0.689462	1.0165	0.21179	0.544046
6330437I11RIK	4.11887	5.44453	3.25912	2.55308	2.63636	5.53276	1.63259	2.96599	3.51117	4.83414	5.13777	5.16574	1.77531	2.02103	5.4968	4.28253	5.27525		6330437I11RIK	3.92412	3.61633	4.00278		6330437I11RIK	-0.307788	0.725389	0.804122	0.0786547	0.924851	0.955261	0.386443	0.659564	0.858364
MAT1A	4.63758	3.8724	3.13411	4.4312	7.17316	4.72562	7.09577	4.05519	4.28425	3.04068	4.36312	5.79624	8.03488	4.75005	3.88036	4.68906	4.04436		MAT1A	4.66234	4.5678	5.19916		MAT1A	-0.0945438	0.912669	0.940914	0.536816	0.516533	0.651702	0.63136	0.467744	0.742106
JCHAIN	5.87339	5.81296	5.68844	5.57039	5.17559	5.51472	9.27748	8.5626	8.06553	7.76825	8.98585	7.62938	8.96871	8.52452	7.97524	7.20768	7.68439		JCHAIN	5.60592	8.53194	7.99832		JCHAIN	2.92603	7.63283e-08	1.65103e-06	2.3924	5.67502e-07	1.18002e-05	-0.533625	0.104136	0.414886
CAR1	2.16988	3.12511	2.87629	4.96475	4.65258	2.58234	5.63453	2.23717	4.27866	1.30858	2.09391	1.98593	4.17404	5.66681	4.8693	4.04614	4.97718		CAR1	3.39516	3.11057	4.28657		CAR1	-0.284587	0.728771	0.806612	0.891409	0.263599	0.403585	1.176	0.164489	0.490724
1810028F09RIK	5.02013	5.50563	0.960701	4.75791	2.33329	3.89042	3.78658	1.31937	2.88976	3.84561	4.14184	4.15859	2.05034	0.952206	3.95372	3.35691	4.52117		1810028F09RIK	3.74468	3.19663	3.16549		1810028F09RIK	-0.548045	0.528008	0.638831	-0.579189	0.484913	0.624011	-0.0311441	0.971204	0.988832
ADAM34	2.07803	0.905145	3.47887	0.706343	4.55265	4.43489	2.90032	2.14483	4.37483	2.60697	4.40505	4.8675	1.46962	4.75374	3.58282	4.08296	4.66146		ADAM34	2.69265	3.2864	3.90302		ADAM34	0.593745	0.471162	0.585231	1.21036	0.134456	0.241257	0.616619	0.454549	0.734893
GM2824	4.14558	2.30679	5.32824	4.69311	4.84147	2.46331	4.41591	4.4443	4.96733	1.64861	4.72711	2.32086	1.63312	3.97169	1.26413	4.71572	5.07037		GM2824	3.96308	4.04065	3.16265		GM2824	0.0775693	0.926527	0.950306	-0.800433	0.325968	0.470399	-0.878002	0.304979	0.626108
CEACAM13	1.42321	1.26501	3.9603	1.52758	3.56708	1.91918	3.89923	3.89041	0.941593	5.10878	4.13965	4.40592	2.51864	2.17281	2.08423	4.28301	0.724058		CEACAM13	2.27706	3.59593	2.69811		CEACAM13	1.31887	0.117774	0.192959	0.421051	0.587126	0.712432	-0.897822	0.276704	0.601186
GM30238	6.00941	5.50925	6.07251	5.75413	6.23594	6.45822	2.63959	3.14782	3.11482	5.52598	3.56081	2.4785	2.9683	3.98309	5.65044	5.21331	4.96649		GM30238	6.00658	3.5978	4.21002		GM30238	-2.40877	0.000733248	0.00235195	-1.79655	0.00488232	0.0160102	0.612217	0.302973	0.624668
AADACL2FM1	0.903999	0.485885	4.09124	1.54948	4.13106	1.56765	3.34562	0.388318	1.47166	3.04636	4.18866	1.2504	3.99577	1.06521	1.73189	1.76772	4.04847		AADACL2FM1	2.12155	2.48812	2.30991		AADACL2FM1	0.366573	0.675948	0.765421	0.188358	0.821413	0.888996	-0.178215	0.838615	0.94163
ACER1	4.00496	4.56304	5.59905	4.97345	3.33807	4.56399	2.68128	2.40707	3.03882	5.95445	5.83237	4.37315	2.04626	1.50253	3.44614	5.78557	5.02524		ACER1	4.50709	3.9828	3.69648		ACER1	-0.524296	0.540358	0.649597	-0.810613	0.325559	0.469963	-0.286317	0.737009	0.898065
4930432O09RIK	4.29125	2.52178	2.93065	4.25413	5.23745	1.91943	5.21636	3.33787	4.54009	0.931128	3.13337	4.91724	5.70867	3.10618	5.56098	4.94716	2.40225		4930432O09RIK	3.52578	3.43176	4.44041		4930432O09RIK	-0.0940215	0.909645	0.938901	0.914628	0.256967	0.395914	1.00865	0.2343	0.564535
4933436H12RIK	1.47248	2.68025	3.25316	2.67303	5.8417	5.13857	5.64925	4.41097	2.34573	3.01097	1.97836	1.74217	5.03616	4.36681	2.64902	2.87641	4.6234		4933436H12RIK	3.50987	3.47906	3.549		4933436H12RIK	-0.0308119	0.972041	0.980277	0.039128	0.962769	0.977687	0.0699398	0.936596	0.978269
CCL21B	7.89967	7.8721	8.07702	7.15865	7.24624	7.50323	6.28536	7.88951	10.6824	10.5804	6.02383	7.34934	7.21332	6.53174	5.00168	7.40287	7.21296		CCL21B	7.62615	8.2923	6.78532		CCL21B	0.666144	0.402884	0.520231	-0.840833	0.272183	0.413314	-1.50698	0.0700573	0.363133
CCL21A	7.89967	7.8721	8.07702	7.15865	7.24624	7.50323	6.28536	7.88951	10.6824	10.5804	6.02383	7.34934	7.21332	6.53174	5.00168	7.40287	7.21296		CCL21A	7.62615	8.2923	6.78532		CCL21A	0.666144	0.402884	0.520231	-0.840833	0.272183	0.413314	-1.50698	0.0700573	0.363133
GM10591	7.89967	7.8721	8.07702	7.15865	7.24624	7.50323	6.28536	7.88951	10.6824	10.5804	6.02383	7.34934	7.21332	6.53174	5.00168	7.40287	7.21296		GM10591	7.62615	8.2923	6.78532		GM10591	0.666144	0.402884	0.520231	-0.840833	0.272183	0.413314	-1.50698	0.0700573	0.363133
GM13304	7.89967	7.8721	8.07702	7.15865	7.24624	7.50323	6.28536	7.88951	10.6824	10.5804	6.02383	7.34934	7.21332	6.53174	5.00168	7.40287	7.21296		GM13304	7.62615	8.2923	6.78532		GM13304	0.666144	0.402884	0.520231	-0.840833	0.272183	0.413314	-1.50698	0.0700573	0.363133
CCL21D	7.89967	7.8721	8.07702	7.15865	7.24624	7.50323	6.28536	7.88951	10.6824	10.5804	6.02383	7.34934	7.21332	6.53174	5.00168	7.40287	7.21296		CCL21D	7.62615	8.2923	6.78532		CCL21D	0.666144	0.402884	0.520231	-0.840833	0.272183	0.413314	-1.50698	0.0700573	0.363133
RSPH6A	2.62908	5.80104	3.72844	1.76541	2.28281	5.58489	3.0007	2.87524	4.45001	6.13917	4.59549	5.23344	3.01902	5.03934	5.54067	5.60459	5.04809		RSPH6A	3.63194	4.21212	4.91419		RSPH6A	0.580179	0.475898	0.589982	1.28225	0.110321	0.206213	0.702069	0.390125	0.6904
C78878	2.03887	1.38571	1.73734	3.9702	5.13426	1.89165	4.63567	5.06779	1.45288	2.13874	2.59011	2.19901	3.03448	2.34534	2.14872	5.0668	4.84566		C78878	2.693	3.17704	3.27333		C78878	0.484035	0.576643	0.681425	0.58033	0.483952	0.623195	0.0962957	0.911123	0.970021
C230079E05RIK	2.81804	2.81224	6.03249	5.35285	2.66558	3.06044	3.19989	3.03421	6.11175	2.80402	5.43403	2.4656	2.70874	5.71257	5.54579	3.57411	5.03893		C230079E05RIK	3.79027	4.11678	4.17429		C230079E05RIK	0.326508	0.70855	0.791431	0.384017	0.645123	0.760675	0.0575084	0.947389	0.982755
FAM81B	0.558015	3.44035	1.29709	2.79868	4.09213	4.64623	3.98067	1.19071	1.21892	0.830249	4.4638	2.84643	3.51255	4.07286	3.70469	4.15965	4.00488		FAM81B	2.80542	2.33687	3.71684		FAM81B	-0.468548	0.55949	0.666665	0.911427	0.241859	0.378436	1.37998	0.0986918	0.406629
2700068H02RIK	5.0269	5.57836	3.63104	4.85323	3.43399	4.69943	3.61199	3.61812	2.00854	1.61013	5.35651	2.5848	2.29994	1.22865	4.57324	5.00207	5.18578		2700068H02RIK	4.53716	3.24106	3.47908		2700068H02RIK	-1.2961	0.11951	0.195455	-1.05808	0.178048	0.299294	0.238022	0.766221	0.911484
PHXR2	2.65726	0.927665	4.70227	3.49002	3.91971	1.91647	1.11815	3.93518	1.68952	0.817453	1.57935	4.50165	3.90268	1.5981	4.52345	4.38701	3.18352		PHXR2	2.93557	1.82793	3.68273		PHXR2	-1.10764	0.14622	0.230592	0.747168	0.295679	0.438589	1.8548	0.0212721	0.276571
A530053G22RIK	5.04427	5.49377	5.41351	3.72722	5.46224	5.74325	3.52736	4.26387	4.54627	3.30505	1.62289	4.27694	5.24073	4.18233	1.51451	5.00644	1.62835		A530053G22RIK	5.14738	3.45309	3.64155		A530053G22RIK	-1.69429	0.0312867	0.0622624	-1.50583	0.0427752	0.0958668	0.188464	0.795759	0.923458
CRIP1	9.22784	8.76853	9.37617	9.16084	9.04511	9.55883	12.3995	12.1347	12.352	12.5899	12.3397	11.412	10.7989	11.1479	11.6996	11.4955	12.1075		CRIP1	9.18955	12.3632	11.4436		CRIP1	3.17362	3.09225e-11	4.17739e-09	2.254	2.18751e-09	1.26414e-07	-0.919615	0.000228545	0.206964
SPAM1	0.947347	2.16651	4.623	1.61998	1.72297	0.647126	1.75302	1.06856	1.73253	0.74402	4.35706	3.40313	3.59825	0.796598	1.29344	4.2607	3.69952		SPAM1	1.95449	1.93104	2.84194		SPAM1	-0.0234467	0.977555	0.98411	0.887451	0.273605	0.414758	0.910898	0.283584	0.6075
NLRP4B	0.547825	1.53632	3.96612	0.724834	4.07138	0.569541	1.05023	4.33844	0.859632	3.05347	1.44321	0.922944	0.651037	0.830552	0.852002	1.08291	3.62653		NLRP4B	1.90267	2.149	1.32766		NLRP4B	0.246326	0.77223	0.840493	-0.575007	0.481526	0.620796	-0.821333	0.341077	0.654232
4930408K08RIK	0.905914	1.4502	3.55247	0.728034	2.8247	1.63821	0.560059	3.72317	0.975977	3.02236	4.38355	0.570165	2.69443	0.990721	4.17972	0.595111	0.555712		4930408K08RIK	1.84992	2.53302	1.59764		4930408K08RIK	0.683102	0.422268	0.539378	-0.252278	0.753775	0.840496	-0.935381	0.276171	0.600551
CACNG1	4.66903	3.3936	4.93475	2.92719	4.97875	5.15732	4.1932	3.28081	6.20266	8.68484	6.13071	5.06183	5.20887	3.81984	3.23177	4.13525	4.24513		CACNG1	4.34344	5.69844	4.28378		CACNG1	1.355	0.0962754	0.163051	-0.0596586	0.935884	0.960829	-1.41466	0.0836771	0.385178
C80893	5.30602	4.89037	5.87553	3.07203	5.51788	5.72864	2.17805	2.95072	4.76563	2.77642	2.45373	1.79782	4.4808	5.36573	4.45959	5.83915	5.03204		C80893	5.06508	3.02491	4.49585		C80893	-2.04017	0.00890421	0.0207038	-0.569223	0.395077	0.539276	1.47095	0.0472285	0.327608
SVS4	3.80486	0.919453	2.08884	1.05538	1.77042	1.83308	4.4767	1.72267	2.20076	4.1688	1.75063	4.5147	5.16825	0.829846	1.24771	2.1156	1.82195		SVS4	1.912	2.86391	2.61634		SVS4	0.951908	0.265893	0.376525	0.704339	0.384104	0.529386	-0.247569	0.768029	0.912484
GULO	3.97525	2.15376	4.64705	3.93809	4.95444	2.20112	4.8224	1.69569	4.50498	2.80821	4.43308	5.28649	5.79059	4.91325	1.98307	4.89918	1.60891		GULO	3.64495	3.65287	4.08025		GULO	0.00792086	0.99271	0.994245	0.435296	0.600119	0.723074	0.427375	0.623418	0.839304
CSTA2	2.16897	0.966871	1.30901	2.41658	1.30654	1.0673	4.33005	4.12437	3.95865	3.5288	4.94105	1.24816	2.05883	1.73268	2.78338	4.55566	4.34209		CSTA2	1.53921	4.17659	2.7868		CSTA2	2.63738	0.000194888	0.000765414	1.24759	0.0291267	0.069646	-1.38979	0.0216394	0.277378
CSTDC4	2.16897	0.966871	1.30901	2.41658	1.30654	1.0673	4.33005	4.12437	3.95865	3.5288	4.94105	1.24816	2.05883	1.73268	2.78338	4.55566	4.34209		CSTDC4	1.53921	4.17659	2.7868		CSTDC4	2.63738	0.000194888	0.000765414	1.24759	0.0291267	0.069646	-1.38979	0.0216394	0.277378
5830444B04RIK	3.65056	2.67378	1.82726	3.05103	3.33213	4.07366	5.18331	1.42742	2.6134	4.38785	5.76875	5.54365	3.07967	5.66673	3.82327	4.99062	5.81893		5830444B04RIK	3.1014	3.87615	4.82048		5830444B04RIK	0.774746	0.305522	0.419635	1.71908	0.0257438	0.0629724	0.944332	0.215404	0.546389
W91776	2.26996	2.96906	1.52237	3.46424	5.26989	5.42732	5.48129	2.55394	5.59454	2.86929	4.83184	4.36456	3.43746	5.04758	2.24684	5.29512	5.48236		W91776	3.48714	4.26618	4.31232		W91776	0.779038	0.360968	0.478711	0.825183	0.311699	0.455271	0.0461449	0.956247	0.98478
NCAPG	4.2918	3.59665	1.94609	3.37527	3.43125	4.73067	7.22656	5.88128	6.3061	5.70615	6.66786	5.24406	5.04294	4.56237	6.33732	5.80621	6.05606		NCAPG	3.56195	6.35759	5.50816		NCAPG	2.79563	1.2809e-05	8.63077e-05	1.94621	0.000332617	0.00188235	-0.849429	0.0754071	0.371006
AA517841	2.89049	2.19456	2.6694	2.14042	5.23552	2.45781	5.62844	4.59925	5.50482	4.71556	5.79147	4.81237	2.00772	4.52848	5.11313	2.40894	3.50961		AA517841	2.93137	5.24791	3.73004		AA517841	2.31654	0.00201237	0.00565496	0.798675	0.199659	0.32712	-1.51787	0.0277901	0.294507
RASD2	8.75	8.51016	8.66539	8.46717	8.82645	8.7242	4.78145	6.74544	7.32536	7.03494	4.76227	8.02491	8.2393	8.07598	7.4775	7.97838	5.02404		RASD2	8.65723	6.12989	7.47002		RASD2	-2.52734	0.000485468	0.00164175	-1.18721	0.0463996	0.102418	1.34013	0.0337017	0.306669
ARMH2	1.17454	3.03056	1.5491	2.75389	4.87017	4.75608	3.05195	1.20755	4.02799	2.4446	1.24496	4.07581	2.36766	1.19042	4.75184	4.21235	1.34299		ARMH2	3.02239	2.39541	2.99018		ARMH2	-0.626979	0.468364	0.582644	-0.032213	0.968558	0.981394	0.594766	0.491151	0.757704
C77190	3.6665	4.27309	1.42618	2.30098	3.56816	0.502001	1.02072	2.88728	1.36589	4.42093	3.67721	3.80073	4.19164	3.64912	0.553407	1.01554	2.10958		C77190	2.62282	2.67441	2.55334		C77190	0.0515887	0.952984	0.967931	-0.0694822	0.933627	0.959108	-0.121071	0.889975	0.962922
1700052I22RIK	2.6441	5.15779	5.80487	3.20624	5.45177	1.48585	4.44814	4.17934	5.17601	3.10366	5.6942	1.88723	3.83378	2.09512	4.55497	5.44638	4.00377		1700052I22RIK	3.95844	4.52027	3.63687		1700052I22RIK	0.561837	0.508963	0.621423	-0.321561	0.690421	0.793894	-0.883399	0.304056	0.625593
FAM163A	6.782	6.35431	6.45839	6.60882	6.96035	6.59574	3.474	5.93292	4.75615	4.81144	2.6492	6.23036	3.7425	3.12246	5.72996	6.27392	4.93424		FAM163A	6.6266	4.32474	5.00557		FAM163A	-2.30186	0.00169851	0.00487885	-1.62103	0.0132213	0.0363237	0.68083	0.279808	0.604507
FGR	5.57976	6.21756	6.74392	6.19109	6.13246	5.79812	9.71121	8.99902	8.66714	8.66131	9.46418	7.69265	7.91965	8.33568	8.93677	8.31683	9.25447		FGR	6.11049	9.10057	8.40934		FGR	2.99009	2.32025e-08	6.46733e-07	2.29886	4.04029e-07	8.97751e-06	-0.691231	0.0299311	0.301186
TRIM30D	6.99754	7.55322	7.51554	7.56302	7.65857	7.1886	10.4333	10.1763	10.0962	9.95258	10.7768	9.81506	9.54389	9.49013	10.5674	10.0697	10.685		TRIM30D	7.41275	10.287	10.0285		TRIM30D	2.87428	1.18289e-09	6.38411e-08	2.61576	2.29195e-09	1.30074e-07	-0.258516	0.267356	0.592749
S100A11	10.0832	9.86161	10.3379	9.76652	9.6324	9.8131	13.2704	12.7623	12.7165	12.8427	13.1654	12.3305	11.6773	12.0273	12.609	12.4084	13.0822		S100A11	9.91579	12.9515	12.3558		S100A11	3.03568	1.70974e-10	1.50234e-08	2.43999	1.98518e-09	1.17195e-07	-0.595687	0.0113509	0.246462
TMEM114	8.25057	7.59507	7.72736	7.67649	8.01966	7.81019	4.51052	5.54198	4.56213	4.60229	4.27597	6.97524	7.4277	7.24201	5.78013	7.30522	6.15555		TMEM114	7.84656	4.69858	6.81431		TMEM114	-3.14798	1.46304e-08	4.53579e-07	-1.03225	0.00213223	0.0081471	2.11573	2.58571e-06	0.0569373
PCDH12	1.79648	2.89908	5.26942	2.8748	5.54541	2.57024	3.99173	2.57831	5.158	6.44434	5.36107	2.41114	4.81238	4.27861	5.39374	5.27687	3.64938		PCDH12	3.49257	4.70669	4.30369		PCDH12	1.21412	0.148678	0.233816	0.811117	0.303225	0.446802	-0.403004	0.621027	0.838289
FABP2	3.58835	2.12301	4.17352	1.96542	4.89374	1.4998	6.61706	3.82898	1.64448	2.09903	2.73642	3.2219	4.88491	3.85713	4.11232	2.43363	2.11826		FABP2	3.04064	3.38519	3.43803		FABP2	0.344553	0.691513	0.777766	0.397387	0.631646	0.749319	0.0528339	0.951358	0.983888
GM19723	1.94705	1.73544	1.85509	2.4851	5.41099	4.70193	1.60819	1.43302	5.01433	1.28242	2.68356	4.53682	3.41414	2.3015	2.6347	1.86046	4.54482		GM19723	3.0226	2.4043	3.21541		GM19723	-0.618299	0.468955	0.583148	0.192804	0.811348	0.881945	0.811103	0.345064	0.657186
GM14033	1.08259	1.36972	2.39869	4.30046	4.77608	2.26026	0.670288	4.66832	2.36682	3.90538	1.4766	4.74573	4.58906	3.88705	2.98841	3.5858	3.94049		GM14033	2.69797	2.61748	3.95609		GM14033	-0.0804872	0.91752	0.943817	1.25812	0.104264	0.197163	1.33861	0.0997549	0.408118
A930007I19RIK	2.63865	2.68361	3.07959	2.4916	3.17888	2.38749	6.21059	5.39619	3.02544	5.53407	5.09837	2.80406	3.82391	4.89049	6.28027	4.55832	5.49504		A930007I19RIK	2.7433	5.05293	4.64202		A930007I19RIK	2.30963	0.0010304	0.00315044	1.89871	0.00326627	0.0115409	-0.410918	0.484337	0.753702
NLRP3	5.65575	5.26378	3.00812	6.04619	6.34885	6.13763	7.9002	7.80418	7.1924	7.93285	8.5633	7.04596	7.25018	7.33706	8.11789	6.41561	8.46053		NLRP3	5.41005	7.87859	7.43787		NLRP3	2.46853	0.000237709	0.00090263	2.02782	0.000907323	0.00409327	-0.440714	0.409732	0.704122
5830408C22RIK	2.74593	2.98304	3.24257	2.51454	4.69526	3.71542	5.91626	2.04902	5.61485	4.65195	2.30522	5.807	3.87216	5.22546	6.4377	4.7115	5.17927		5830408C22RIK	3.31613	4.10746	5.20551		5830408C22RIK	0.791336	0.272293	0.383535	1.88939	0.0118445	0.0331194	1.09805	0.134408	0.458265
TESPA1	3.91632	4.01422	4.95617	1.87113	4.47092	4.81132	6.86249	6.31278	6.41712	6.52572	6.70878	5.6247	6.24629	6.90844	5.69106	7.01976	6.35756		TESPA1	4.00668	6.56538	6.30797		TESPA1	2.5587	3.26138e-05	0.000176278	2.30129	6.07723e-05	0.000522532	-0.257411	0.570215	0.806898
TNS4	1.44612	2.62135	2.82864	5.61946	4.79029	4.90031	6.23127	5.27922	5.47428	5.67563	6.16777	5.75611	5.68379	5.63619	5.44787	5.88432	6.2851		TNS4	3.70103	5.76563	5.78223		TNS4	2.06461	0.00292338	0.00782745	2.0812	0.00192016	0.00747426	0.0165967	0.977752	0.991129
DEFA6	3.75699	1.16019	1.44969	4.82393	2.06367	0.65746	2.2748	1.86529	4.05729	2.93315	4.52189	0.5384	1.34001	3.48796	4.03451	1.48103	1.52498		DEFA6	2.31865	3.13048	2.06782		DEFA6	0.811829	0.332767	0.449156	-0.250838	0.750281	0.838249	-1.06267	0.209702	0.542191
DEFA1	3.75699	1.16019	1.44969	4.82393	2.06367	0.65746	2.2748	1.86529	4.05729	2.93315	4.52189	0.5384	1.34001	3.48796	4.03451	1.48103	1.52498		DEFA1	2.31865	3.13048	2.06782		DEFA1	0.811829	0.332767	0.449156	-0.250838	0.750281	0.838249	-1.06267	0.209702	0.542191
DEFA24	3.75699	1.16019	1.44969	4.82393	2.06367	0.65746	2.2748	1.86529	4.05729	2.93315	4.52189	0.5384	1.34001	3.48796	4.03451	1.48103	1.52498		DEFA24	2.31865	3.13048	2.06782		DEFA24	0.811829	0.332767	0.449156	-0.250838	0.750281	0.838249	-1.06267	0.209702	0.542191
DEFA30	3.75699	1.16019	1.44969	4.82393	2.06367	0.65746	2.2748	1.86529	4.05729	2.93315	4.52189	0.5384	1.34001	3.48796	4.03451	1.48103	1.52498		DEFA30	2.31865	3.13048	2.06782		DEFA30	0.811829	0.332767	0.449156	-0.250838	0.750281	0.838249	-1.06267	0.209702	0.542191
BTLA	6.13433	6.59556	6.81169	6.2424	6.42252	5.96017	10.1335	8.83485	9.073	8.94459	9.2708	8.26789	7.94708	8.87195	9.24748	9.31572	9.24226		BTLA	6.36111	9.25135	8.8154		BTLA	2.89024	2.41627e-08	6.65911e-07	2.45429	1.14822e-07	3.18435e-06	-0.435948	0.140172	0.463154
SERPINF2	4.55345	5.42728	3.39001	5.94867	7.44853	3.81063	7.05288	6.78009	6.05065	6.39974	6.64893	5.96021	7.81195	6.65239	5.7091	7.09064	3.19042		SERPINF2	5.09643	6.58646	6.06912		SERPINF2	1.49003	0.0696256	0.123864	0.972693	0.201353	0.329209	-0.51734	0.508594	0.768131
FAM111A	6.63211	6.68428	7.01777	6.16532	6.85818	6.56339	10.0566	9.19338	9.42915	9.25704	9.74559	8.86721	8.58243	9.12769	9.71594	9.31353	9.81326		FAM111A	6.65351	9.53635	9.23668		FAM111A	2.88284	1.28322e-09	6.77615e-08	2.58317	3.09258e-09	1.66094e-07	-0.299673	0.205281	0.537557
GCG	2.34716	2.13246	1.22596	2.51895	5.08205	4.65549	4.22871	4.35465	0.648752	1.86884	2.47643	4.55671	1.17538	1.76388	2.21241	2.17655	4.05819		GCG	2.99368	2.71548	2.65719		GCG	-0.278202	0.748415	0.822525	-0.336493	0.684415	0.790352	-0.0582912	0.946334	0.982196
DLX4OS	3.9538	1.20482	4.52715	4.01927	4.51679	2.99155	2.70267	5.36356	3.29012	5.36501	1.4713	2.78928	3.51642	5.27017	1.74869	5.49114	2.69917		DLX4OS	3.53557	3.63853	3.58581		DLX4OS	0.102966	0.905906	0.936639	0.0502466	0.951751	0.970772	-0.0527199	0.951732	0.983888
4930519D14RIK	4.49998	1.67169	1.34166	4.83631	3.84053	1.27045	4.69951	4.90077	2.18389	2.5085	2.87422	2.27651	5.17727	2.52658	1.52419	4.36298	3.94898		4930519D14RIK	2.9101	3.43338	3.30275		4930519D14RIK	0.523277	0.544776	0.653304	0.39265	0.632861	0.750072	-0.130627	0.879153	0.958842
KCNE2	0.963486	3.7861	3.5333	3.0454	4.49618	4.05161	1.62291	4.16172	5.10092	2.03037	1.49126	1.44669	4.50993	0.876941	3.61018	4.44224	3.43011		KCNE2	3.31268	2.88143	3.05268		KCNE2	-0.431249	0.618696	0.71647	-0.260001	0.752394	0.83968	0.171248	0.842796	0.944136
ADAMTS19	3.96636	1.02679	3.69876	4.9211	3.83168	4.3405	1.17047	1.80038	4.87411	1.51352	2.45534	1.06679	2.71553	1.1641	1.60221	1.61082	2.6269		ADAMTS19	3.63087	2.36276	1.79773		ADAMTS19	-1.2681	0.0877922	0.150924	-1.83314	0.0141754	0.0385029	-0.56504	0.429174	0.719472
2310034C09RIK	4.9129	4.57053	5.33265	3.94963	4.12143	5.2307	2.81194	2.2423	2.24339	4.45572	0.973497	5.1926	1.90599	4.53605	4.97279	2.4506	4.82279		2310034C09RIK	4.68631	2.54537	3.98014		2310034C09RIK	-2.14094	0.00504355	0.0125817	-0.70617	0.276054	0.417465	1.43477	0.0444227	0.322854
2310075M01RIK	5.24792	5.13162	6.11194	2.44162	2.99905	3.72552	5.8121	5.80607	6.68956	6.69339	4.88607	3.75384	2.40439	5.4336	5.70261	6.19297	5.12137		2310075M01RIK	4.27628	5.97744	4.76813		2310075M01RIK	1.70116	0.0344242	0.0676383	0.491853	0.49241	0.630937	-1.20931	0.119395	0.434991
EDEM1	7.49674	7.41906	7.63663	7.64838	7.28384	7.64707	10.7783	10.2715	10.2097	9.9411	10.7073	10.0847	9.66924	9.92042	10.38	10.2722	10.7872		EDEM1	7.52195	10.3816	10.1856		EDEM1	2.85963	7.81868e-11	7.82579e-09	2.66366	1.09937e-10	1.19774e-08	-0.195964	0.306285	0.627009
PRAM1	3.37639	4.70999	3.15911	5.6115	4.21789	5.53151	7.95586	6.29145	6.70911	7.25798	7.03404	6.27355	6.82584	6.47275	6.9924	6.69597	7.09716		PRAM1	4.4344	7.04969	6.72628		PRAM1	2.61529	1.52119e-05	9.84866e-05	2.29188	3.85317e-05	0.000372461	-0.323409	0.456413	0.735655
GM16867	1.8702	5.70365	2.71061	4.71389	2.74644	2.96569	2.66538	4.73074	4.89433	2.13387	5.48072	4.93026	3.62993	3.36386	1.16157	5.19148	4.46668		GM16867	3.45175	3.98101	3.79063		GM16867	0.529259	0.539771	0.64906	0.338887	0.679478	0.786693	-0.190373	0.824509	0.93533
AU015449	4.29868	3.36391	4.80414	4.83168	3.14403	4.87095	4.89937	4.35699	4.74505	4.32051	5.06731	1.21404	1.60464	1.01506	4.89114	5.3	4.08203		AU015449	4.2189	4.67785	3.01782		AU015449	0.458948	0.539687	0.649004	-1.20108	0.105056	0.198382	-1.66003	0.0379652	0.315946
D430047D06RIK	1.15549	4.47171	3.94818	1.29545	4.68135	4.27838	2.47701	3.39848	0.859944	5.12597	4.75649	4.12601	1.96784	4.59867	3.32058	4.44531	4.0134		D430047D06RIK	3.30509	3.32358	3.7453		D430047D06RIK	0.0184832	0.982829	0.987448	0.440209	0.592604	0.717014	0.421726	0.624752	0.84038
EIF2S3Y	0.587078	2.94239	3.15398	0.842102	0.649207	4.07801	3.30488	3.59284	2.1242	4.47713	3.58339	0.516705	2.80689	0.816319	2.37323	0.846017	3.71817		EIF2S3Y	2.04213	3.41649	1.84622		EIF2S3Y	1.37436	0.0823268	0.142743	-0.195905	0.784918	0.86303	-1.57027	0.0502903	0.330301
C80719	2.75586	3.69166	0.986824	4.23653	3.99604	2.2528	3.49979	4.1333	1.45417	0.586358	1.89201	3.51604	1.79611	4.36761	0.843045	1.48662	0.454143		C80719	2.98662	2.31313	2.07726		C80719	-0.673492	0.422393	0.539445	-0.909355	0.260848	0.40046	-0.235863	0.776714	0.916523
GLIPR1L2	4.371	1.32732	4.50755	2.61496	4.55413	0.885102	3.06382	4.50684	4.16611	0.60241	2.43778	4.41879	4.43365	4.18341	3.61796	4.04312	4.91104		GLIPR1L2	3.04334	2.95539	4.268		GLIPR1L2	-0.0879541	0.9098	0.93901	1.22465	0.112646	0.209658	1.31261	0.105577	0.417402
OLFR658	4.61236	4.41446	4.70654	4.69347	3.93032	4.55181	1.90326	4.24526	4.44701	2.30284	1.96122	3.61594	1.64592	1.17859	4.8626	4.34614	1.17081		OLFR658	4.48483	2.97192	2.80333		OLFR658	-1.51291	0.0471611	0.0891099	-1.68149	0.02344	0.0582693	-0.168584	0.813296	0.929653
TAGLN2	8.77647	8.45452	8.33945	8.64462	8.3315	8.48496	11.7063	11.4896	11.4671	11.5406	11.6305	10.8673	10.4499	10.5829	11.0658	11.0296	11.6302		TAGLN2	8.50525	11.5668	10.9376		TAGLN2	3.06156	5.19949e-12	1.20519e-09	2.43236	7.68527e-11	9.09836e-09	-0.6292	0.00160963	0.21879
OLFR69	0.919885	2.23103	3.46955	4.82537	3.71324	2.37487	1.94016	2.31154	1.20414	3.97288	4.89077	4.88747	4.70166	4.32643	3.72855	1.31653	2.12787		OLFR69	2.92233	2.8639	3.51475		OLFR69	-0.058428	0.945026	0.962515	0.592425	0.467262	0.60798	0.650853	0.446758	0.730027
OLFR68	0.919885	2.23103	3.46955	4.82537	3.71324	2.37487	1.94016	2.31154	1.20414	3.97288	4.89077	4.88747	4.70166	4.32643	3.72855	1.31653	2.12787		OLFR68	2.92233	2.8639	3.51475		OLFR68	-0.058428	0.945026	0.962515	0.592425	0.467262	0.60798	0.650853	0.446758	0.730027
4833444G19RIK	4.06909	2.01295	4.53786	1.44045	4.69625	4.30956	5.33241	5.11566	3.84969	6.32131	5.90145	4.64174	4.12299	5.45657	4.17079	1.79768	5.20033		4833444G19RIK	3.51102	5.3041	4.23168		4833444G19RIK	1.79308	0.025002	0.0512801	0.72066	0.311722	0.455271	-1.07242	0.157919	0.483376
4921511C10RIK	5.09273	5.4142	2.41101	2.48589	4.98048	4.38005	1.44265	4.96278	2.7882	4.33942	2.75833	2.61778	1.98526	4.95194	3.20605	5.36105	1.85065		4921511C10RIK	4.12739	3.25828	3.32879		4921511C10RIK	-0.869117	0.303432	0.41739	-0.798604	0.320722	0.464319	0.0705127	0.932288	0.977856
AA763515	4.43022	3.64752	3.96776	2.72924	1.25055	2.42111	4.37896	4.30509	1.74021	5.19687	3.62898	0.754138	3.07835	4.28785	4.88652	0.984037	3.48546		AA763515	3.0744	3.85002	2.91273		AA763515	0.77562	0.35692	0.474447	-0.161674	0.838258	0.901326	-0.937294	0.26859	0.59405
NMRK2	5.4483	3.98887	5.62637	5.04097	4.65915	4.8362	3.10517	3.27296	5.52168	8.58635	3.61435	3.38994	4.44409	5.1229	3.92745	5.30699	2.60105		NMRK2	4.93331	4.8201	4.13207		NMRK2	-0.113207	0.89238	0.927203	-0.801239	0.322954	0.466906	-0.688031	0.415919	0.709524
PRSS58	2.18335	4.25573	4.15322	5.33119	4.1851	4.82231	2.40244	2.6535	4.90065	3.65552	4.45668	0.813359	3.59999	1.54752	4.71681	3.11752	1.23763		PRSS58	4.15515	3.61376	2.50547		PRSS58	-0.541394	0.468066	0.582421	-1.64968	0.0306809	0.072639	-1.10829	0.147926	0.470716
TCRB-J	7.66575	7.62845	7.95302	7.75913	7.63903	7.48096	11.0459	10.3222	10.4219	9.99221	10.65	10.2019	10.3708	10.1574	10.7668	10.413	10.6623		TCRB-J	7.68772	10.4864	10.4287		TCRB-J	2.79871	1.6223e-11	2.60752e-09	2.74098	1.09067e-11	2.10672e-09	-0.0577254	0.727851	0.893514
AI847159	3.94766	3.79714	1.8891	3.00829	0.945464	3.98654	4.23182	3.50081	5.41808	1.52214	4.14729	1.59677	2.04314	5.2664	4.29211	1.51927	2.52977		AI847159	2.92903	3.76403	2.87457		AI847159	0.834994	0.32219	0.437886	-0.0544591	0.945129	0.967088	-0.889453	0.292666	0.615874
1700093K21RIK	3.68874	2.43161	4.25537	1.21314	4.26386	4.72591	2.09029	3.92495	2.00736	4.22606	3.38419	0.778571	3.10829	4.33702	0.870908	2.66559	0.71985		1700093K21RIK	3.42977	3.12657	2.08004		1700093K21RIK	-0.3032	0.697752	0.782671	-1.34973	0.083866	0.165581	-1.04653	0.191525	0.524354
AI429363	5.76695	6.13362	5.30896	6.32755	5.65372	5.16026	8.79625	8.79075	7.98824	8.33216	8.86586	8.27879	7.74438	7.8739	8.36885	7.58887	9.28211		AI429363	5.72518	8.55465	8.18948		AI429363	2.82948	5.37002e-08	1.23047e-06	2.46431	1.78763e-07	4.56126e-06	-0.365171	0.228353	0.559842
SOAT2	1.20261	3.69318	3.76419	3.74971	5.60898	4.81524	5.97646	3.88579	5.66577	5.22688	6.45499	5.83676	5.4878	5.71565	3.09338	3.8894	6.14451		SOAT2	3.80565	5.44198	5.02792		SOAT2	1.63633	0.0401743	0.0774097	1.22227	0.0991112	0.189321	-0.414063	0.579078	0.81272
ASB14	3.13962	1.49563	4.44814	3.60013	4.35496	1.72291	3.47433	3.56865	3.77807	7.08575	2.71879	4.17334	4.47262	4.37213	4.15494	1.17212	4.25438		ASB14	3.1269	4.12512	3.76659		ASB14	0.998218	0.23753	0.343406	0.639688	0.421461	0.565337	-0.35853	0.665101	0.861252
FEZF1	5.02724	2.08659	1.96167	4.90912	3.50105	3.07667	2.69056	4.74694	1.83031	4.04044	5.13214	1.03995	1.87774	4.26436	4.53572	1.60553	2.34806		FEZF1	3.42706	3.68808	2.61189		FEZF1	0.261022	0.749133	0.82319	-0.815164	0.302631	0.446137	-1.07619	0.198861	0.531552
APOA5	3.26213	3.27423	4.22358	4.28227	7.21101	4.22731	6.56286	3.79816	3.8662	4.45032	3.68263	3.2882	7.26833	2.9803	4.03912	3.70533	2.84775		APOA5	4.41342	4.47203	4.0215		APOA5	0.0586127	0.945457	0.962772	-0.391917	0.63265	0.749944	-0.45053	0.600613	0.82626
AADAC	1.59538	4.4285	4.42859	3.40369	7.10256	4.75459	6.29081	4.0244	4.71509	4.33905	2.6596	4.81011	6.25173	5.28147	5.19456	3.16435	3.36475		AADAC	4.28555	4.40579	4.67783		AADAC	0.120241	0.888789	0.924388	0.392276	0.633484	0.75065	0.272035	0.752041	0.905856
4933431J24RIK	4.43183	0.997196	2.28687	4.56294	3.95282	5.17457	3.2021	0.997984	2.17927	3.79392	3.30956	1.43182	4.03618	0.911663	1.3173	2.63636	2.35793		4933431J24RIK	3.5677	2.69657	2.11521		4933431J24RIK	-0.871136	0.268247	0.379079	-1.45249	0.0623733	0.130483	-0.581359	0.454992	0.735071
HGD	4.06616	2.5856	5.28828	5.03622	6.74195	5.54166	7.16397	2.59732	4.03743	5.06957	5.45702	6.18359	7.60541	5.14662	4.28301	5.32299	4.49479		HGD	4.87665	4.86506	5.50607		HGD	-0.011585	0.989041	0.99206	0.629422	0.438402	0.580806	0.641007	0.451537	0.733091
AI467606	7.67736	7.28985	7.28197	7.38503	6.82576	7.64018	10.6272	10.3091	10.0763	9.65796	10.4137	9.86711	9.58129	9.86254	10.1097	9.84377	10.5244		AI467606	7.35002	10.2168	9.9648		AI467606	2.86681	1.71248e-10	1.50234e-08	2.61478	3.25687e-10	2.92719e-08	-0.252035	0.21725	0.548293
AI194348	1.23239	3.8298	1.01238	0.40457	0.89836	3.16312	4.83975	1.54574	0.92863	2.60771	1.68882	0.498478	1.13348	0.597017	1.11087	4.16294	1.04017		AI194348	1.75677	2.32213	1.42383		AI194348	0.565361	0.50094	0.613772	-0.332945	0.676231	0.78417	-0.898305	0.290263	0.613609
CD8A	5.29064	5.02382	5.0235	4.19933	3.1766	5.67401	7.53844	5.94814	7.52109	6.39151	7.43651	7.47927	6.60438	7.05039	7.39187	7.35045	8.01404		CD8A	4.73132	6.96714	7.31507		CD8A	2.23582	7.66236e-05	0.000351511	2.58375	9.34543e-06	0.000123152	0.347927	0.420394	0.713234
ALDH1A3	4.64229	3.77335	5.85335	3.16573	4.60328	5.06564	6.34094	5.54617	6.92435	7.02884	5.85036	5.21997	2.40515	2.84507	5.84834	6.12405	5.95072		ALDH1A3	4.51727	6.33813	4.73222		ALDH1A3	1.82086	0.0181807	0.0387964	0.214947	0.748182	0.837083	-1.60591	0.0337982	0.306697
CCDC198	5.34165	1.75024	1.85792	3.79663	4.63197	0.924837	3.88635	3.89841	3.06918	4.11148	4.86028	3.87804	3.53794	4.60754	4.48583	0.638247	3.03292		CCDC198	3.05054	3.96514	3.36342		CCDC198	0.914598	0.280337	0.392237	0.31288	0.693645	0.796045	-0.601718	0.47276	0.74591
TMEM30B	5.99388	4.65526	4.68293	4.47687	5.68734	2.77111	5.14458	5.45896	8.02324	7.98142	5.54177	5.53107	5.23266	2.84863	5.12568	6.28212	5.88754		TMEM30B	4.71123	6.42999	5.15128		TMEM30B	1.71876	0.0306311	0.0611622	0.44005	0.532406	0.666277	-1.27871	0.0964933	0.401786
D7ERTD558E	5.24378	1.91959	1.52829	1.61785	3.94816	4.9189	5.12674	1.90415	2.0308	1.41445	2.08809	3.89418	2.77323	4.26353	2.20628	3.32125	1.38703		D7ERTD558E	3.19609	2.51284	2.97425		D7ERTD558E	-0.683248	0.424066	0.540891	-0.221843	0.783486	0.861928	0.461405	0.587175	0.817493
C80198	4.9163	5.81338	3.40708	3.81042	2.06099	3.25553	3.75639	4.43483	4.84685	5.01765	5.8195	1.97418	1.49906	1.90882	4.87023	4.96939	3.52769		C80198	3.87728	4.77505	3.1249		C80198	0.897762	0.243302	0.350187	-0.752389	0.302673	0.446138	-1.65015	0.0409413	0.320099
SPAG17	2.73019	1.28623	1.82579	4.76413	1.67938	4.03875	4.04504	2.29866	0.988202	1.81224	4.05871	0.68646	2.94942	1.39407	0.877196	0.893217	4.24589		SPAG17	2.72075	2.64057	1.84104		SPAG17	-0.0801736	0.922503	0.947326	-0.879703	0.272438	0.413539	-0.79953	0.339239	0.652747
SCUBE2	4.81522	5.52733	5.72765	1.88883	5.40613	2.79477	4.25385	4.18886	5.85518	7.84725	2.90104	4.70775	5.06855	5.50079	5.45779	5.17107	5.51554		SCUBE2	4.35999	5.00924	5.23692		SCUBE2	0.649248	0.437909	0.553927	0.876927	0.276479	0.417965	0.227679	0.78376	0.918985
MIP	2.9244	0.682797	3.01718	1.10205	3.77833	1.5877	0.667762	2.14791	2.09581	1.66789	4.64695	3.75926	4.63329	4.08241	4.31742	4.19909	3.4171		MIP	2.18208	2.24526	4.0681		MIP	0.0631858	0.922287	0.947148	1.88602	0.00702203	0.0216865	1.82283	0.0116003	0.246462
2610307P16RIK	2.09239	1.12457	2.38414	4.757	5.4381	5.34936	4.64649	4.89081	4.37515	4.76462	5.36011	5.06833	5.52595	2.75733	4.85093	5.66165	5.2532		2610307P16RIK	3.52426	4.80744	4.8529		2610307P16RIK	1.28318	0.107885	0.179347	1.32864	0.0830017	0.164214	0.0454605	0.952569	0.984122
ARPC1B	9.74494	9.93197	9.9182	9.72668	9.9597	9.95548	13.1662	12.5879	12.4521	12.504	13.0868	12.4683	12.1034	12.3225	12.5602	12.3344	13.1512		ARPC1B	9.87283	12.7594	12.49		ARPC1B	2.88656	2.26154e-11	3.34222e-09	2.61714	4.744e-11	6.69633e-09	-0.26942	0.137082	0.460379
CREB3L3	5.78032	6.82033	4.45545	6.31078	5.32218	3.89616	6.96778	4.1446	6.53813	6.45192	7.18484	3.28788	6.81753	6.51865	3.73798	3.61046	6.6036		CREB3L3	5.43087	6.25745	5.09602		CREB3L3	0.826587	0.31443	0.429513	-0.334851	0.664785	0.776417	-1.16144	0.164016	0.490045
IL1RL2	5.55692	4.21898	5.35433	5.25319	5.37488	4.93263	8.6035	7.38884	7.75151	7.50212	8.49299	6.75951	7.24885	6.8902	7.45649	7.30254	8.688		IL1RL2	5.11515	7.94779	7.39093		IL1RL2	2.83264	4.11816e-07	6.27556e-06	2.27578	3.46328e-06	5.36674e-05	-0.556862	0.121887	0.43912
4933440J02RIK	1.1492	4.29575	4.13162	0.957783	3.7507	1.5081	4.83583	2.20442	2.1477	3.96001	4.93972	4.2677	3.7086	4.65263	1.81336	4.29645	4.38208		4933440J02RIK	2.63219	3.61754	3.85347		4933440J02RIK	0.985344	0.223784	0.326945	1.22128	0.119604	0.21962	0.235934	0.765605	0.911425
SH2D4A	3.59319	4.45682	4.58647	4.16312	4.90414	5.16988	6.02927	1.31137	4.93929	6.20463	4.81031	5.22875	5.92291	5.98987	1.64261	5.23811	4.79279		SH2D4A	4.47894	4.65898	4.80251		SH2D4A	0.180039	0.834084	0.886093	0.323569	0.693506	0.795945	0.14353	0.867343	0.954411
DLX1AS	5.37084	1.57951	4.97563	2.4485	4.74178	3.43932	1.74546	1.18404	3.21296	1.52532	2.53048	3.94391	3.66239	4.77108	3.9383	2.04658	1.58952		DLX1AS	3.75926	2.03965	3.3253		DLX1AS	-1.71961	0.0302372	0.0604744	-0.433965	0.537109	0.670321	1.28565	0.0941721	0.399397
EPHB4	3.61064	4.07692	3.46039	3.81559	3.61524	6.84445	6.19266	6.05286	5.91604	6.97542	5.66343	5.33063	3.6375	5.61774	6.80919	3.3457	3.41306		EPHB4	4.2372	6.16008	4.6923		EPHB4	1.92288	0.0127491	0.0283973	0.4551	0.495148	0.633463	-1.46778	0.0478572	0.327608
1700010B13RIK	2.78882	3.47549	1.71902	1.63713	1.51442	4.07189	1.98461	1.00064	0.966687	1.17845	0.887151	1.22602	3.64634	4.96865	3.82898	1.18007	4.26335		1700010B13RIK	2.53446	1.20351	3.18557		1700010B13RIK	-1.33095	0.0683859	0.12211	0.65111	0.330355	0.474769	1.98206	0.0103354	0.244058
IGSF23	6.47024	1.36473	4.90873	5.74124	5.84838	5.61256	5.96064	5.26128	6.1721	5.27284	6.11234	5.67162	3.99137	5.73705	4.97175	6.03068	2.35446		IGSF23	4.99098	5.75584	4.79282		IGSF23	0.76486	0.359323	0.476989	-0.198157	0.8008	0.874163	-0.963017	0.252176	0.579152
4933403O08RIK	1.18185	4.37291	1.10461	2.75401	4.05801	1.90429	1.21846	3.0938	3.90739	3.93133	3.46245	4.55548	4.56999	3.2415	2.35766	5.1197	0.91436		4933403O08RIK	2.56261	3.12269	3.45978		4933403O08RIK	0.560075	0.501547	0.614412	0.897168	0.265149	0.405063	0.337093	0.684433	0.8715
MYH7	8.55243	8.37373	8.11184	8.48864	8.61163	8.31851	7.03379	7.07224	9.70941	12.8065	7.29251	7.99386	8.28811	7.57428	7.6651	7.70968	6.74524		MYH7	8.40946	8.7829	7.66271		MYH7	0.373432	0.645731	0.74055	-0.746753	0.340582	0.48552	-1.12019	0.179353	0.509397
H2-D1	11.5519	11.3253	11.5567	11.4232	11.2902	11.2336	14.2675	14.0134	13.9452	13.9384	14.3074	14.2272	14.1935	14.4217	14.1538	14.0829	14.4055		H2-D1	11.3968	14.0944	14.2475		H2-D1	2.69758	1.25594e-14	1.53643e-11	2.85063	2.6153e-15	4.34253e-12	0.153053	0.136731	0.459878
H2-L	11.5519	11.3253	11.5567	11.4232	11.2902	11.2336	14.2675	14.0134	13.9452	13.9384	14.3074	14.2272	14.1935	14.4217	14.1538	14.0829	14.4055		H2-L	11.3968	14.0944	14.2475		H2-L	2.69758	1.25594e-14	1.53643e-11	2.85063	2.6153e-15	4.34253e-12	0.153053	0.136731	0.459878
D7ERTD443E	7.24397	6.93376	6.32784	7.09162	6.87526	7.17789	5.81128	5.31311	4.53342	4.54168	4.89352	7.10492	7.35549	7.27207	4.52163	2.86725	4.5891		D7ERTD443E	6.94172	5.0186	5.61841		D7ERTD443E	-1.92312	0.0124858	0.0278898	-1.32331	0.0589231	0.124531	0.599811	0.391788	0.691169
KRTAP7-1	4.25656	1.26294	1.58872	2.49116	4.64827	3.35902	4.85033	3.73998	3.27719	4.55523	4.92955	1.43328	2.06298	1.15394	2.39067	2.42218	4.83164		KRTAP7-1	2.93444	4.27046	2.38245		KRTAP7-1	1.33601	0.0727297	0.12848	-0.551998	0.416793	0.560625	-1.88801	0.0154288	0.2567
HAO1	3.76171	3.90408	4.8794	5.39017	5.40083	5.1552	6.52553	3.83667	4.66301	3.35676	5.48223	5.09383	6.09829	1.62825	1.48488	4.96758	4.53504		HAO1	4.74856	4.77284	3.96798		HAO1	0.0242775	0.976579	0.983412	-0.780584	0.329797	0.474246	-0.804862	0.337779	0.65168
SECTM1A	2.63519	2.70182	4.89017	4.22978	3.46178	1.48624	4.93053	4.68529	5.56612	5.39115	6.63918	4.40424	2.91446	2.71507	5.26711	4.37348	5.69742		SECTM1A	3.23416	5.44245	4.22863		SECTM1A	2.20829	0.0032927	0.00869264	0.99447	0.121501	0.22222	-1.21382	0.0752831	0.370941
PTH	2.00742	1.6462	3.64287	2.12887	1.37963	2.96017	4.30809	1.98358	4.21357	2.45059	4.69021	4.17415	1.33664	0.715055	1.52243	4.74076	4.48412		PTH	2.29419	3.52921	2.82886		PTH	1.23501	0.137293	0.219008	0.534666	0.487353	0.626512	-0.700349	0.387802	0.68882
TAFA4	4.2005	4.57146	2.65079	5.97369	5.7558	3.63791	1.92063	4.73957	4.76787	2.44535	3.26344	6.73713	4.37541	3.11582	2.41468	2.97609	4.82804		TAFA4	4.46503	3.42737	4.07453		TAFA4	-1.03765	0.21678	0.318445	-0.390498	0.618472	0.738825	0.647155	0.434104	0.722505
IL21R	5.67341	4.94848	5.20484	5.81983	4.08063	5.56721	8.45505	7.64682	7.61349	7.68993	8.45112	7.64602	7.15244	7.80282	7.75584	7.25841	8.47284		IL21R	5.21573	7.97128	7.68139		IL21R	2.75555	1.64394e-07	3.02926e-06	2.46566	3.75437e-07	8.47041e-06	-0.289887	0.361719	0.668426
C730036E19RIK	4.20915	3.53441	3.69563	4.71947	4.7282	4.55319	3.63616	3.34617	0.509574	3.82632	1.82281	4.25717	4.12309	4.28922	4.54135	0.184093	3.11133		C730036E19RIK	4.24001	2.62821	3.41771		C730036E19RIK	-1.6118	0.0457919	0.0868058	-0.822297	0.262879	0.402876	0.789501	0.303806	0.62545
KRT16	4.21619	4.99658	2.85416	2.6923	2.70057	4.61413	3.90784	5.19691	1.11085	4.37155	4.52293	2.1371	2.91439	5.62928	5.79674	4.17466	1.86979		KRT16	3.67899	3.82202	3.75366		KRT16	0.143025	0.8681	0.908534	0.0746699	0.927522	0.955689	-0.0683555	0.936716	0.978347
TRARG1	5.57742	3.29682	5.84119	5.95075	6.85253	4.62312	5.77824	5.72628	4.85066	6.39388	5.63766	9.29592	4.21594	6.02872	4.96915	5.81815	7.97777		TRARG1	5.35697	5.67734	6.38427		TRARG1	0.320374	0.694427	0.780127	1.0273	0.19761	0.324731	0.70693	0.390611	0.690456
TMEM225	5.27453	1.54289	1.5922	3.69729	4.12289	2.92857	0.902787	1.64612	2.69182	2.12971	1.99275	2.22222	3.92959	2.43487	4.48791	5.5466	3.84174		TMEM225	3.19306	1.87264	3.74382		TMEM225	-1.32042	0.0766247	0.134434	0.550764	0.419238	0.563041	1.87118	0.0164862	0.261709
NXPE2	4.66814	1.91559	2.42862	2.06739	4.78711	2.85505	5.6754	5.11156	5.91081	2.9647	5.23534	4.54014	3.82206	4.72167	5.88675	5.62286	5.37875		NXPE2	3.12032	4.97956	4.99537		NXPE2	1.85924	0.00972595	0.0223415	1.87505	0.00684545	0.0212126	0.0158089	0.980333	0.991811
LYZL4	3.84341	4.07516	3.50804	1.54713	1.49034	1.57269	2.33183	4.8963	3.45573	4.88369	1.05762	2.35446	1.41276	4.73001	2.94052	4.57558	1.65784		LYZL4	2.67279	3.32504	2.9452		LYZL4	0.652241	0.444385	0.560297	0.272401	0.735639	0.828031	-0.37984	0.653975	0.855444
VMN1R43	1.64265	3.70263	4.08608	4.36614	2.03667	4.07863	1.08316	3.84925	1.40727	0.905666	2.10875	1.31941	0.713544	4.57452	1.22405	2.96098	1.48426		VMN1R43	3.3188	1.87082	2.04613		VMN1R43	-1.44798	0.0687928	0.122757	-1.27267	0.0909173	0.176777	0.175308	0.815959	0.930952
VMN1R13	4.56419	0.818911	4.46997	4.99451	4.37544	4.09694	4.10729	2.44021	2.24044	2.86315	3.47646	1.30267	4.71371	0.620998	3.84087	3.34112	3.86555		VMN1R13	3.88666	3.02551	2.94749		VMN1R13	-0.861149	0.29911	0.413252	-0.939174	0.237448	0.373338	-0.0780255	0.923704	0.974606
D830036C21RIK	1.89164	3.62485	4.58943	4.77183	4.77587	2.29768	1.66594	2.46277	4.08418	2.6954	4.62354	2.91643	0.653977	5.07339	4.34707	4.39804	1.72194		D830036C21RIK	3.65855	3.10636	3.18514		D830036C21RIK	-0.552186	0.516887	0.628728	-0.473408	0.559506	0.689056	0.0787773	0.925823	0.97567
TBX22	4.51527	4.08483	3.90686	4.47558	1.39128	1.94982	3.98685	1.71929	3.65229	4.91526	0.836604	2.05668	1.62106	1.58052	4.17861	1.68105	3.89716		TBX22	3.38727	3.02206	2.50251		TBX22	-0.365211	0.659553	0.751746	-0.884758	0.271113	0.412258	-0.519547	0.532194	0.783472
AI662168	1.09854	3.78212	4.09649	3.19818	2.8932	3.99099	4.95634	5.05816	4.09692	2.1046	2.55678	5.37976	5.79014	5.38389	5.13191	2.43326	5.22026		AI662168	3.17659	3.75456	4.88987		AI662168	0.577973	0.427274	0.544086	1.71328	0.0224549	0.0563098	1.13531	0.129453	0.451038
4930554G24RIK	4.01346	3.65831	4.25556	4.3749	5.47884	4.49261	3.18724	4.16713	5.08239	3.28109	2.27783	0.965606	4.89564	5.24269	4.13982	1.5166	1.51303		4930554G24RIK	4.37895	3.59914	3.04556		4930554G24RIK	-0.779811	0.325581	0.441459	-1.33338	0.0880068	0.172121	-0.553571	0.481833	0.751466
CLEC4A2	5.40389	5.57627	6.47132	4.98333	5.36278	6.25153	9.1412	8.20754	8.19707	8.88458	8.4409	7.69395	7.62509	7.89275	7.83576	8.14216	8.84133		CLEC4A2	5.67485	8.57426	8.00517		CLEC4A2	2.8994	2.81122e-08	7.44028e-07	2.33032	2.73151e-07	6.46056e-06	-0.569083	0.0632296	0.352587
CLEC4B1	5.40389	5.57627	6.47132	4.98333	5.36278	6.25153	9.1412	8.20754	8.19707	8.88458	8.4409	7.69395	7.62509	7.89275	7.83576	8.14216	8.84133		CLEC4B1	5.67485	8.57426	8.00517		CLEC4B1	2.8994	2.81122e-08	7.44028e-07	2.33032	2.73151e-07	6.46056e-06	-0.569083	0.0632296	0.352587
2610021J01RIK	4.46773	0.99378	3.34317	3.86719	4.07183	1.20719	1.35232	1.9846	4.00656	1.76376	4.56359	3.59282	4.19877	1.66257	0.76512	2.41046	1.29118		2610021J01RIK	2.99181	2.73416	2.32015		2610021J01RIK	-0.25765	0.759499	0.831428	-0.671662	0.407212	0.550854	-0.414012	0.623618	0.839522
XDH	8.13652	7.90349	8.27268	6.7174	7.60498	8.07238	11.1623	10.1438	10.0933	10.1728	10.8959	9.75983	9.88007	10.1245	10.3707	10.1861	11.2913		XDH	7.78457	10.4936	10.2687		XDH	2.70904	2.71864e-07	4.50787e-06	2.48417	4.495e-07	9.79029e-06	-0.224863	0.486137	0.754707
IGKV6-15	2.31897	1.19296	2.16342	3.94703	3.93127	4.23545	5.93829	4.59755	5.20188	4.89497	4.79776	5.23233	5.13781	6.32294	5.66836	4.60866	4.72668		IGKV6-15	2.96485	5.08609	5.2828		IGKV6-15	2.12124	0.000755405	0.00241353	2.31795	0.000218466	0.00135549	0.196707	0.703729	0.881057
SSC5D	4.62807	5.34675	3.95556	4.70278	5.14615	6.23351	7.53357	7.29409	7.44871	9.37344	7.38582	6.85756	6.077	7.4506	7.16011	6.3597	7.17629		SSC5D	5.00214	7.80713	6.84688		SSC5D	2.80499	6.68714e-06	5.30825e-05	1.84474	0.000334294	0.00188819	-0.960247	0.0377441	0.31481
GM12888	1.76935	1.64604	3.37601	3.17737	1.20185	2.40823	4.50966	2.22177	3.43808	2.68528	1.27184	4.45866	1.0654	6.01414	2.57999	4.37924	2.57118		GM12888	2.26314	2.82532	3.51143		GM12888	0.562182	0.480415	0.593777	1.24829	0.112218	0.209091	0.68611	0.391012	0.690575
CD5	5.74002	4.86636	4.99185	4.93955	5.15186	5.45187	8.31747	8.07655	7.94177	7.68151	8.12326	7.21201	7.746	7.77953	8.20404	7.62026	8.20948		CD5	5.19025	8.02811	7.79522		CD5	2.83786	1.77217e-10	1.54242e-08	2.60497	3.07246e-10	2.79568e-08	-0.232891	0.248988	0.577217
KCNJ1	5.17006	3.33873	1.53644	3.33646	1.54538	3.19405	4.96606	4.04653	1.8525	4.58633	5.36337	1.656	3.2085	3.79588	2.72518	5.10474	5.26066		KCNJ1	3.02019	4.16296	3.62516		KCNJ1	1.14277	0.169952	0.261027	0.604973	0.436293	0.579269	-0.537797	0.508182	0.768068
CREB3L1	6.3391	5.85083	4.58787	5.95047	4.55135	4.03106	8.11392	8.07857	7.71397	8.40936	7.67943	6.89377	6.4882	7.26932	7.79342	7.3906	8.03511		CREB3L1	5.21845	7.99905	7.31174		CREB3L1	2.7806	3.06036e-06	2.95825e-05	2.09329	4.50582e-05	0.000421556	-0.687313	0.0995814	0.408118
SPACA7	3.48621	0.7298	1.17558	3.35427	3.36559	0.740441	4.31251	1.23958	1.62915	1.62722	3.01788	4.71508	3.69748	3.7337	4.38053	2.26237	4.30399		SPACA7	2.14198	2.36527	3.84886		SPACA7	0.223289	0.75034	0.824106	1.70688	0.0198179	0.0508088	1.48359	0.0475061	0.327608
TOGARAM2	6.26951	4.30072	3.68678	4.98625	3.07669	5.19102	6.86629	7.07337	4.44309	7.02693	6.94852	6.98256	6.93132	6.50435	6.86453	6.99848	7.24148		TOGARAM2	4.58516	6.47164	6.92045		TOGARAM2	1.88648	0.00288105	0.00773572	2.33529	0.000327784	0.00186031	0.44881	0.413446	0.707175
ANKLE1	2.28407	2.79806	3.96137	5.01598	2.96225	3.30351	6.05219	4.45191	6.30223	6.20856	6.65084	5.50633	4.97651	4.51178	5.74324	5.87647	6.02744		ANKLE1	3.38754	5.93315	5.44029		ANKLE1	2.54561	6.75857e-05	0.000318953	2.05275	0.000350489	0.00195684	-0.492853	0.313228	0.633296
GSAP	5.74251	6.08177	6.33634	6.21674	7.11479	7.40171	9.53158	8.68226	8.86858	8.91278	9.57755	8.6674	8.93956	8.70197	9.16724	8.72009	10.0343		GSAP	6.48231	9.11455	9.03842		GSAP	2.63224	3.78316e-07	5.88515e-06	2.55611	2.98694e-07	6.95269e-06	-0.0761257	0.811708	0.928799
CCDC175	4.34774	1.36642	1.70063	1.79705	2.03841	3.81153	4.51964	3.69124	3.19956	1.47197	1.67958	4.04794	5.11223	0.939085	3.72886	2.2232	0.94551		CCDC175	2.5103	2.9124	2.8328		CCDC175	0.4021	0.637966	0.733424	0.322507	0.691922	0.794871	-0.0795925	0.925531	0.975621
2310002L09RIK	5.35006	3.04285	5.8474	5.52349	5.88558	3.33253	5.73093	3.23808	4.21652	7.21458	3.4126	2.83893	5.84401	5.6132	6.39642	3.5338	5.64606		2310002L09RIK	4.83032	4.76254	4.97874		2310002L09RIK	-0.0677751	0.936958	0.95726	0.148419	0.855914	0.913273	0.216195	0.800995	0.925401
A930012N16RIK	4.64323	4.57597	5.60748	5.22236	3.04902	3.02676	4.43443	4.98978	5.28914	2.64617	5.38052	2.89353	0.954607	5.41828	5.56285	5.39003	5.6329		A930012N16RIK	4.35414	4.54801	4.3087		A930012N16RIK	0.19387	0.821038	0.876018	-0.04544	0.955619	0.97341	-0.23931	0.780163	0.917704
UGT2A3	1.67912	1.47502	1.80795	1.52742	4.9005	2.1208	5.01358	2.41444	2.21836	1.54695	1.3088	4.97927	4.20653	1.9429	2.52159	1.01159	1.6225		UGT2A3	2.2518	2.50042	2.71406		UGT2A3	0.248622	0.770109	0.839094	0.46226	0.570286	0.698219	0.213638	0.801657	0.925401
COL4A4	6.03424	4.08722	6.48602	4.13456	2.76872	5.57213	6.57712	5.70203	6.76457	6.52955	6.14007	6.28587	3.24667	4.095	6.43827	3.2407	6.04175		COL4A4	4.84715	6.34267	4.89138		COL4A4	1.49552	0.0577922	0.105609	0.0442275	0.950144	0.969741	-1.45129	0.0647314	0.354186
TMPRSS11F	3.52027	3.53888	4.14909	4.25985	4.52368	2.26308	4.26906	1.12942	4.08936	3.75413	4.67147	4.67125	0.495906	3.63945	3.7873	1.41496	1.34533		TMPRSS11F	3.70914	3.58269	2.55903		TMPRSS11F	-0.126454	0.872777	0.912345	-1.15011	0.140588	0.249695	-1.02366	0.206669	0.538944
5330439B14RIK	4.94329	1.07132	3.86498	2.91466	5.34338	4.9185	3.77666	4.818	5.00287	2.03642	2.82463	1.95403	5.1746	3.92137	2.74362	5.39379	5.03023		5330439B14RIK	3.84269	3.69171	4.03627		5330439B14RIK	-0.150974	0.859723	0.903589	0.193586	0.812215	0.882659	0.34456	0.687344	0.873148
WDR62	1.90937	2.5934	1.93491	4.57702	5.51451	4.06117	5.63583	5.49324	5.5141	5.52553	5.50426	5.56694	3.90472	2.4311	5.11594	4.33383	3.44598		WDR62	3.43173	5.53459	4.13308		WDR62	2.10286	0.00535483	0.0132502	0.701352	0.275024	0.416308	-1.40151	0.0471626	0.327608
IQCH	1.94298	4.28563	1.83399	2.62412	2.96634	2.30323	5.24954	2.97746	5.46141	6.01725	5.20711	4.73062	4.87614	4.66959	5.06905	5.44861	4.53751		IQCH	2.65938	4.98256	4.88859		IQCH	2.32317	0.000236361	0.00089875	2.2292	0.000222411	0.00137279	-0.0939682	0.850181	0.947349
KLRA7	4.3881	1.48717	1.8582	3.51207	4.17973	2.61389	5.4184	3.83984	5.65576	4.94541	5.81247	4.22055	5.05576	6.24163	5.60828	5.11444	4.04656		KLRA7	3.00653	5.13438	5.04787		KLRA7	2.12785	0.00169497	0.00487071	2.04134	0.0016146	0.00648195	-0.0865075	0.87962	0.959058
4932441P12RIK	4.55564	3.91263	2.11555	3.88127	4.63195	4.4911	4.40515	1.8974	4.2307	1.79552	2.9363	4.32409	1.03582	4.31257	0.72606	3.93993	4.96439		4932441P12RIK	3.93136	3.05301	3.21714		4932441P12RIK	-0.878345	0.294061	0.407811	-0.714216	0.368538	0.513231	0.164129	0.841826	0.943455
TRAV13-5	4.42531	1.641	4.9595	4.18824	3.42935	5.1256	1.60124	4.93616	1.09003	4.47488	3.29619	2.9452	4.95184	2.46706	2.49358	4.56697	5.14642		TRAV13-5	3.9615	3.0797	3.76185		TRAV13-5	-0.881799	0.293906	0.407698	-0.199654	0.799816	0.873713	0.682145	0.41345	0.707175
MROH9	1.07488	4.79282	3.66128	3.55188	4.79553	3.64532	1.27447	3.81712	4.53513	4.03796	2.05666	5.03204	3.97236	3.8303	1.81048	1.35766	1.64928		MROH9	3.58695	3.14427	2.94202		MROH9	-0.442682	0.599517	0.701304	-0.644931	0.425135	0.568879	-0.202249	0.809734	0.927457
FAP	5.38202	5.40322	5.93323	5.77741	5.97422	5.81498	7.29236	7.48807	9.45205	10.5545	7.39213	6.61677	6.625	7.06377	7.2657	7.40388	7.40803		FAP	5.71418	8.43582	7.06386		FAP	2.72164	4.24845e-05	0.000218271	1.34968	0.0101381	0.029197	-1.37196	0.0121963	0.249023
AU022554	1.09349	3.94467	3.30756	1.2854	3.48051	1.54675	3.82438	1.77548	3.77516	4.76707	1.78843	2.04004	4.5626	1.13315	1.31857	4.24537	1.07537		AU022554	2.44306	3.1861	2.39585		AU022554	0.743039	0.375462	0.493415	-0.0472139	0.952285	0.971145	-0.790253	0.346688	0.65811
4930510E17RIK	4.32314	2.06774	4.75226	3.83361	4.76838	2.71538	1.04806	2.32671	3.08325	1.48975	2.41189	4.97584	2.23176	2.30718	4.99536	4.91074	1.77518		4930510E17RIK	3.74342	2.07193	3.53268		4930510E17RIK	-1.67149	0.0321739	0.0636655	-0.210743	0.759816	0.844538	1.46074	0.0569588	0.342983
TRY5	3.06978	4.43157	1.60311	4.58077	3.28131	1.29164	2.08127	3.55852	1.43993	3.86797	1.04626	5.32129	4.62088	1.57157	1.82763	3.3468	3.9211		TRY5	3.04303	2.39879	3.43488		TRY5	-0.644242	0.43367	0.549901	0.391847	0.615355	0.736099	1.03609	0.215047	0.54605
TRY4	3.06978	4.43157	1.60311	4.58077	3.28131	1.29164	2.08127	3.55852	1.43993	3.86797	1.04626	5.32129	4.62088	1.57157	1.82763	3.3468	3.9211		TRY4	3.04303	2.39879	3.43488		TRY4	-0.644242	0.43367	0.549901	0.391847	0.615355	0.736099	1.03609	0.215047	0.54605
KRTAP4-1	4.5996	3.17965	4.82064	4.40525	5.25507	3.74762	4.69382	3.06241	4.9301	1.62694	2.084	1.29229	2.38936	3.53931	2.09157	2.10608	1.27396		KRTAP4-1	4.33464	3.27945	2.11543		KRTAP4-1	-1.05519	0.0993991	0.167465	-2.21921	0.00143933	0.00591307	-1.16402	0.071645	0.365718
LRMP	5.35063	5.28769	4.98493	5.34877	5.7929	6.17224	8.6594	7.94575	8.00176	8.1639	8.52282	7.39916	8.09176	8.06441	7.90283	7.96218	8.90935		LRMP	5.48953	8.25873	8.05495		LRMP	2.7692	7.43633e-09	2.65394e-07	2.56542	1.10856e-08	4.51211e-07	-0.203776	0.421237	0.713839
TFAP2D	2.56853	4.09689	5.73999	1.77826	5.59788	1.93789	2.5545	2.55804	4.05711	1.03501	1.96109	1.89087	3.65272	4.15781	2.64385	2.23189	1.72498		TFAP2D	3.61991	2.43315	2.71702		TFAP2D	-1.18676	0.148233	0.233232	-0.902886	0.242861	0.37933	0.28387	0.720804	0.889593
BECN2	2.00987	3.06127	5.23981	3.04572	4.57769	1.68945	4.5058	1.31929	4.85926	3.29639	4.0798	5.44791	4.91804	4.77076	5.412	5.00904	2.54851		BECN2	3.27064	3.61211	4.68438		BECN2	0.341472	0.653964	0.747268	1.41374	0.0651546	0.135044	1.07227	0.171071	0.499055
ITGA5	5.30817	4.49411	4.7444	4.04032	5.22716	4.59162	7.66388	7.53594	7.27819	8.37892	7.95183	6.16855	6.12845	6.49421	6.86846	6.95373	7.69234		ITGA5	4.7343	7.76175	6.71762		ITGA5	3.02746	2.43807e-08	6.70066e-07	1.98333	3.10659e-06	4.88972e-05	-1.04413	0.00276309	0.223395
GPR6	5.7895	4.23942	4.98887	5.66031	5.5347	5.32661	4.18258	4.35269	4.12011	0.676951	4.66357	3.20667	4.51474	4.12611	1.737	5.25955	3.34592		GPR6	5.25657	3.59918	3.69833		GPR6	-1.65739	0.0289469	0.0581791	-1.55824	0.0309255	0.0731135	0.0991525	0.887365	0.962207
TEX33	0.971741	3.37478	5.01894	4.5638	5.43367	3.6434	3.68197	0.895603	3.21338	1.74413	2.06305	2.49071	2.0234	1.80071	3.20419	2.54291	4.60853		TEX33	3.83439	2.31963	2.77841		TEX33	-1.51476	0.0585419	0.106766	-1.05598	0.155509	0.269871	0.458782	0.545264	0.790603
1700016P04RIK	1.74599	3.03878	4.60357	1.23558	1.05781	0.716604	1.30354	0.58368	1.06921	0.72983	3.4549	0.693745	1.20932	2.82764	4.1687	1.43819	3.9563		1700016P04RIK	2.06639	1.42823	2.38232		1700016P04RIK	-0.638156	0.440765	0.556688	0.315927	0.686836	0.791726	0.954083	0.25467	0.582023
SLC47A1	8.6519	7.81133	9.51428	7.51132	8.48073	8.94738	6.71759	8.73277	10.221	10.4976	8.66237	8.98716	5.17295	7.3639	8.60274	10.3094	9.63669		SLC47A1	8.48616	8.96626	8.34546		SLC47A1	0.4801	0.569834	0.675591	-0.140695	0.860673	0.916348	-0.620795	0.464024	0.74005
A930011E06RIK	2.46895	4.22989	4.95198	0.953522	4.62595	1.16789	4.08478	3.67815	4.93057	4.95805	3.04756	2.9479	1.42711	4.65149	4.35417	4.62443	4.29207		A930011E06RIK	3.06636	4.13982	3.71619		A930011E06RIK	1.07346	0.196863	0.294232	0.649832	0.404943	0.548637	-0.423628	0.602158	0.827375
ANKRD2	5.44574	5.3612	4.90138	5.94634	6.199	5.49691	5.44607	2.89635	5.15361	8.96381	4.11436	5.42713	3.95904	6.77009	3.78739	4.31051	6.08457		ANKRD2	5.55843	5.31484	5.05645		ANKRD2	-0.24359	0.773508	0.841284	-0.501974	0.535972	0.669661	-0.258384	0.760201	0.908676
4933416I08RIK	5.18721	2.93726	3.14747	5.68953	4.93948	5.82253	3.02838	5.47724	3.16195	1.48933	3.06667	5.37338	5.24829	5.63039	6.00458	3.60869	5.064		4933416I08RIK	4.62058	3.24471	5.15489		4933416I08RIK	-1.37587	0.0610885	0.110659	0.534308	0.423306	0.567018	1.91018	0.0130386	0.252961
SBP	3.28294	4.51919	2.63443	5.19191	5.3935	4.40104	4.55107	4.32137	5.25232	4.3239	5.64116	4.62718	2.44668	5.29667	0.474492	5.26779	5.39517		SBP	4.23717	4.81796	3.918		SBP	0.580795	0.484057	0.597273	-0.319171	0.685096	0.790521	-0.899966	0.283508	0.6075
SBPL	3.28294	4.51919	2.63443	5.19191	5.3935	4.40104	4.55107	4.32137	5.25232	4.3239	5.64116	4.62718	2.44668	5.29667	0.474492	5.26779	5.39517		SBPL	4.23717	4.81796	3.918		SBPL	0.580795	0.484057	0.597273	-0.319171	0.685096	0.790521	-0.899966	0.283508	0.6075
A230106O10RIK	3.00945	1.01124	4.47532	4.53683	3.6223	2.80614	1.04557	0.921656	1.76119	2.28133	4.28734	1.40506	0.980605	3.66975	3.07508	1.04615	4.06552		A230106O10RIK	3.24355	2.05942	2.37369		A230106O10RIK	-1.18413	0.149052	0.234304	-0.869855	0.259754	0.399203	0.314276	0.692475	0.875889
SERPINB12	3.51767	1.41773	1.80315	1.6701	3.21324	3.99448	4.28347	2.77691	4.43661	4.40497	1.39748	3.06724	4.12174	0.5814	3.74971	0.502018	1.64836		SERPINB12	2.60273	3.45989	2.27841		SERPINB12	0.857158	0.290853	0.40438	-0.324317	0.670305	0.78039	-1.18148	0.151829	0.475222
TRIM34A	7.69929	7.74968	7.53879	8.06708	7.84738	7.9127	10.8393	10.2374	10.3908	10.2079	11.1278	10.205	9.88463	10.0059	10.9806	10.4793	10.9598		TRIM34A	7.80249	10.5606	10.4192		TRIM34A	2.75815	1.4447e-09	7.39823e-08	2.61673	1.55066e-09	9.89728e-08	-0.14142	0.527256	0.779843
KLRE1	4.55572	2.29465	4.77525	2.33245	2.12464	4.03122	5.68093	5.3589	5.55918	4.97727	6.47196	5.50243	5.75075	5.77232	5.42838	6.0696	5.75673		KLRE1	3.35232	5.60965	5.71337		KLRE1	2.25733	0.00019183	0.000755786	2.36105	7.59379e-05	0.000614085	0.10372	0.826464	0.936148
D15ERTD50E	1.26374	4.04405	5.28087	5.2946	5.11677	3.6762	4.78464	2.57122	4.46115	1.8222	2.0918	1.31375	3.45724	2.40904	3.54846	2.7679	4.44195		D15ERTD50E	4.11271	3.1462	2.98972		D15ERTD50E	-0.966506	0.232485	0.337418	-1.12298	0.15008	0.262679	-0.156476	0.843182	0.944324
C76628	3.41429	2.04628	4.08449	1.26837	2.73346	2.12086	2.01525	4.41915	4.77421	2.14817	3.03013	0.724189	4.52017	5.16862	2.32138	5.05497	2.5952		C76628	2.61129	3.27738	3.39742		C76628	0.666093	0.423934	0.540848	0.786128	0.324946	0.469262	0.120035	0.884251	0.960654
MAPK13	3.09782	2.88611	3.90893	2.09828	4.148	1.41084	6.05043	4.72144	4.0157	4.55677	5.85166	3.65383	4.63052	4.96703	4.62434	5.59803	6.41875		MAPK13	2.925	5.0392	4.98208		MAPK13	2.1142	0.00163945	0.00473326	2.05709	0.00139456	0.00577547	-0.0571144	0.919483	0.973134
6430605C03RIK	4.1198	3.62562	0.688278	1.20351	4.27667	2.98658	4.43344	3.89695	2.17068	4.26748	3.63891	3.99194	4.80935	1.28613	0.856704	3.37068	3.94539		6430605C03RIK	2.81674	3.68149	3.04337		6430605C03RIK	0.864751	0.30209	0.416506	0.226623	0.773104	0.854308	-0.638128	0.442731	0.728392
SLXL1	3.7535	0.363591	3.00643	1.19392	4.53092	0.997865	3.66773	2.6719	3.84411	2.97189	2.57378	0.326208	0.942929	0.712925	1.27576	3.37154	2.75775		SLXL1	2.3077	3.14588	1.56452		SLXL1	0.838178	0.273779	0.384724	-0.743184	0.307538	0.4509	-1.58136	0.0485629	0.327608
GM14625	3.7535	0.363591	3.00643	1.19392	4.53092	0.997865	3.66773	2.6719	3.84411	2.97189	2.57378	0.326208	0.942929	0.712925	1.27576	3.37154	2.75775		GM14625	2.3077	3.14588	1.56452		GM14625	0.838178	0.273779	0.384724	-0.743184	0.307538	0.4509	-1.58136	0.0485629	0.327608
GM14596	3.7535	0.363591	3.00643	1.19392	4.53092	0.997865	3.66773	2.6719	3.84411	2.97189	2.57378	0.326208	0.942929	0.712925	1.27576	3.37154	2.75775		GM14596	2.3077	3.14588	1.56452		GM14596	0.838178	0.273779	0.384724	-0.743184	0.307538	0.4509	-1.58136	0.0485629	0.327608
GM6660	3.7535	0.363591	3.00643	1.19392	4.53092	0.997865	3.66773	2.6719	3.84411	2.97189	2.57378	0.326208	0.942929	0.712925	1.27576	3.37154	2.75775		GM6660	2.3077	3.14588	1.56452		GM6660	0.838178	0.273779	0.384724	-0.743184	0.307538	0.4509	-1.58136	0.0485629	0.327608
GM6664	3.7535	0.363591	3.00643	1.19392	4.53092	0.997865	3.66773	2.6719	3.84411	2.97189	2.57378	0.326208	0.942929	0.712925	1.27576	3.37154	2.75775		GM6664	2.3077	3.14588	1.56452		GM6664	0.838178	0.273779	0.384724	-0.743184	0.307538	0.4509	-1.58136	0.0485629	0.327608
GM14594	3.7535	0.363591	3.00643	1.19392	4.53092	0.997865	3.66773	2.6719	3.84411	2.97189	2.57378	0.326208	0.942929	0.712925	1.27576	3.37154	2.75775		GM14594	2.3077	3.14588	1.56452		GM14594	0.838178	0.273779	0.384724	-0.743184	0.307538	0.4509	-1.58136	0.0485629	0.327608
GM14595	3.7535	0.363591	3.00643	1.19392	4.53092	0.997865	3.66773	2.6719	3.84411	2.97189	2.57378	0.326208	0.942929	0.712925	1.27576	3.37154	2.75775		GM14595	2.3077	3.14588	1.56452		GM14595	0.838178	0.273779	0.384724	-0.743184	0.307538	0.4509	-1.58136	0.0485629	0.327608
GM14590	3.7535	0.363591	3.00643	1.19392	4.53092	0.997865	3.66773	2.6719	3.84411	2.97189	2.57378	0.326208	0.942929	0.712925	1.27576	3.37154	2.75775		GM14590	2.3077	3.14588	1.56452		GM14590	0.838178	0.273779	0.384724	-0.743184	0.307538	0.4509	-1.58136	0.0485629	0.327608
GM7958	3.7535	0.363591	3.00643	1.19392	4.53092	0.997865	3.66773	2.6719	3.84411	2.97189	2.57378	0.326208	0.942929	0.712925	1.27576	3.37154	2.75775		GM7958	2.3077	3.14588	1.56452		GM7958	0.838178	0.273779	0.384724	-0.743184	0.307538	0.4509	-1.58136	0.0485629	0.327608
GM16404	3.7535	0.363591	3.00643	1.19392	4.53092	0.997865	3.66773	2.6719	3.84411	2.97189	2.57378	0.326208	0.942929	0.712925	1.27576	3.37154	2.75775		GM16404	2.3077	3.14588	1.56452		GM16404	0.838178	0.273779	0.384724	-0.743184	0.307538	0.4509	-1.58136	0.0485629	0.327608
GM14598	3.7535	0.363591	3.00643	1.19392	4.53092	0.997865	3.66773	2.6719	3.84411	2.97189	2.57378	0.326208	0.942929	0.712925	1.27576	3.37154	2.75775		GM14598	2.3077	3.14588	1.56452		GM14598	0.838178	0.273779	0.384724	-0.743184	0.307538	0.4509	-1.58136	0.0485629	0.327608
GM16405	3.7535	0.363591	3.00643	1.19392	4.53092	0.997865	3.66773	2.6719	3.84411	2.97189	2.57378	0.326208	0.942929	0.712925	1.27576	3.37154	2.75775		GM16405	2.3077	3.14588	1.56452		GM16405	0.838178	0.273779	0.384724	-0.743184	0.307538	0.4509	-1.58136	0.0485629	0.327608
GM16430	3.7535	0.363591	3.00643	1.19392	4.53092	0.997865	3.66773	2.6719	3.84411	2.97189	2.57378	0.326208	0.942929	0.712925	1.27576	3.37154	2.75775		GM16430	2.3077	3.14588	1.56452		GM16430	0.838178	0.273779	0.384724	-0.743184	0.307538	0.4509	-1.58136	0.0485629	0.327608
MAGIX	5.44385	5.22182	5.10055	4.21791	5.27527	3.79884	3.69324	1.86002	3.44524	4.19008	2.64663	1.63879	2.16978	3.16618	2.11456	5.40803	2.03309		MAGIX	4.84304	3.16704	2.75507		MAGIX	-1.676	0.0137919	0.0304733	-2.08797	0.00236658	0.0088762	-0.411968	0.505109	0.766423
FOSL1	3.49423	2.37707	3.39169	3.1879	2.95337	2.75656	6.44878	6.04431	4.60696	5.52386	5.60779	2.7254	5.52291	4.25724	5.5036	3.78134	5.91998		FOSL1	3.02681	5.64634	4.61841		FOSL1	2.61953	8.91106e-05	0.000399567	1.59161	0.00430216	0.0143972	-1.02793	0.0569313	0.342983
2610027K06RIK	3.70082	4.2966	1.717	5.33171	2.33747	5.61607	2.45475	2.04153	4.85417	5.01634	2.6452	5.1728	4.06516	2.05472	2.77211	5.1868	4.61856		2610027K06RIK	3.83328	3.4024	3.97836		2610027K06RIK	-0.430884	0.609726	0.709891	0.145079	0.856411	0.913482	0.575963	0.49647	0.761371
CRYGS	2.15086	1.63601	1.59874	1.74482	5.0035	1.44387	5.40057	5.44752	4.16177	2.43961	2.78275	4.27701	2.79578	1.65362	2.63454	2.56898	2.96373		CRYGS	2.26297	4.04644	2.81561		CRYGS	1.78348	0.0224926	0.0466924	0.552644	0.422735	0.566535	-1.23083	0.100109	0.408164
1700061E18RIK	4.2398	2.00551	1.70429	0.906247	2.27999	2.25847	3.28034	2.18586	4.96482	1.73589	4.65285	2.29911	1.22712	5.21291	3.5888	4.54964	2.98777		1700061E18RIK	2.23238	3.36395	3.31089		1700061E18RIK	1.13157	0.16228	0.250995	1.07851	0.162427	0.279359	-0.0530606	0.946027	0.982196
AU022804	1.77003	2.86195	4.74258	1.95169	4.79553	1.18219	4.94709	1.49372	1.86181	2.9135	0.903765	2.28099	3.45196	4.10479	4.73789	3.65665	2.26913		AU022804	2.88399	2.42398	3.4169		AU022804	-0.460018	0.574167	0.679358	0.532907	0.495836	0.633901	0.992925	0.233744	0.56406
C9	3.24206	3.33671	3.45692	4.58546	4.72917	3.58554	6.87941	4.00554	2.30174	2.69399	4.88472	5.34604	7.57676	4.05391	4.93094	4.51551	5.01866		C9	3.82264	4.15308	5.2403		C9	0.330436	0.662513	0.753929	1.41766	0.0630742	0.131624	1.08722	0.163169	0.489107
[truncated: 20,548 more rows]
