# Supplementary material for: Humanized Anti-RGMa Antibody Treatment Promotes Repair of Blood-Spinal Cord Barrier Under Autoimmune Encephalomyelitis in Mice
Source: Front Immunol. 2022 Jun 15;13:870126. doi: 10.3389/fimmu.2022.870126 (PMC9241446; doi:10.3389/fimmu.2022.870126)
Supplement: Supplementary file 3 — GSEA results summary. [file DataSheet_3.xlsx]

## Sheet: anti-RGMa_treat
gmt_library	ID	Description	setSize	enrichmentScore	NES	pvalue	p.adjust	qvalues	rank	leading_edge	core_enrichment
Cell_Marker_Mouse_CNS	Type I spiral ganglion neuron	Type I spiral ganglion neuron	433	0.424038	2.02946	1e-10	2.6e-09	1.57895e-09	5390	tags=42%, list=24%, signal=33%	CNTN5/KCNIP2/DUSP27/FAIM2/CCDC184/CALB2/SCN4B/FN3K/ADD2/B3GALT1/FRMPD1/FBXO41/KCNS1/HCN1/KCNAB2/EPN3/CKMT1/HECW1/CIB2/ATP2B3/CABP1/CALB1/KCNC3/AMPH/KCNIP1/FKBP1B/KCNC1/ANKRD55/ENTPD3/GLS2/ANKRD9/CPNE9/FLYWCH1/INPP5J/ELOVL4/CLEC2L/DNAJC27/GNAZ/DIRAS1/AUH/CHN1/ATP6V1G2/CASKIN1/ANO4/CDS1/CNNM1/CLSTN3/BEND6/BCAT1/TUBB3/KIFC2/FAM234B/AI593442/ANK1/GALNT9/CCDC28A/KCNN2/BRSK2/CACNG2/CAR7/EPDR1/4931428F0…
Cell_Marker_Mouse_CNS	Neuron	Neuron	50	0.672162	2.40388	1.36304e-08	1.77195e-07	1.07609e-07	4157	tags=76%, list=19%, signal=62%	ATP1A3/STMN2/RAB3C/BEX2/STMN3/RBFOX3/SNRPN/SCG2/CNIH2/LY6H/NEFL/PCSK1N/MAP1A/RTN1/MYT1L/SYT1/MAP1B/KIF5A/6330403K07RIK/NRSN1/MAP2/ATP1B1/HPCAL4/RPH3A/AHI1/NCDN/TTC3/SNAP25/CAMK2N1/KIF5C/FBXL16/DYNLL2/AGAP2/UNC13C/CAMK2A/HAP1/CAMK2B/CELF4
Cell_Marker_Mouse_CNS	Mural cell	Mural cell	40	-0.734723	-2.24123	9.59343e-08	8.31431e-07	5.04918e-07	3265	tags=72%, list=15%, signal=62%	MYO1B/NBL1/P2RY14/ARHGAP29/LMOD1/SERPING1/GJC1/CP/PLN/ZIC1/MYL9/S1PR3/IGF2/IFITM1/RBPMS/GJA4/PHLDB2/MGP/CALD1/IFITM2/COLEC12/CRIP1/FILIP1L/ACTA2/TAGLN/BGN/PCOLCE/TPM2/ASPN
Cell_Marker_Mouse_CNS	Oligodendrocyte	Oligodendrocyte	49	0.596248	2.11734	2.13666e-05	0.000138883	8.43418e-05	6830	tags=73%, list=31%, signal=51%	LGI3/TTLL7/HAPLN2/STMN4/PLS1/MAL/GPR37/TMEM151A/PPP1R14A/TUBB4A/ERMN/GJC2/PEX5L/CCP110/EFNB3/TMEM125/CNTN2/APOD/TMEFF2/TSPAN2/PLEKHH1/GRB14/CAR2/MAG/PTGDS/MOG/ASPA/MBP/GJB1/PDLIM2/EVI2A/JOSD2/UGT8A/SLC12A2/S1PR5/PLP1
Cell_Marker_Mouse_CNS	Endothelial cell	Endothelial cell	82	-0.547002	-1.87238	9.06711e-05	0.00047149	0.00028633	4094	tags=40%, list=19%, signal=33%	FZD6/PTPRB/CYYR1/EMCN/ESAM/PECAM1/EGFL7/PODXL/ITGA1/IGFBP7/PLTP/ITM2A/CXCL12/ERG/CD34/APCDD1/RASSF9/NOS3/CTLA2A/ITGA4/HMCN1/RHOJ/WWTR1/TM4SF1/KDR/ETS1/KLF2/CDH5/CD93/VWF/LY75/FN1/HSPG2
Cell_Marker_Mouse_CNS	Macrophage	Macrophage	42	-0.604398	-1.85125	0.000758211	0.00328558	0.00199529	5149	tags=71%, list=23%, signal=55%	LRMDA/ADGRE1/P2RX7/SNX2/PIK3AP1/TNFRSF11A/FYB/ABCA9/IKZF1/RBM47/ARHGAP15/WDFY4/CD84/LYN/TGFBR2/RREB1/AOAH/MAF/TNFAIP8/EHD4/DOCK2/CMAH/TBXAS1/F13A1/FLI1/BANK1/CFH/DAB2/RUNX1/MRC1
Cell_Marker_Mouse_CNS	Type IC spiral ganglion neuron	Type IC spiral ganglion neuron	135	0.375307	1.58971	0.00109694	0.00380728	0.00231211	4115	tags=40%, list=19%, signal=33%	CLRN1/ESPN/PIRT/SNCG/KCNK3/GRM8/POU4F1/TAGLN3/CCKAR/PNCK/CPNE6/CIT/FAM43B/ELMOD1/DIRAS2/CHST9/LGI1/RAB15/PLCXD2/SPOCK1/ARPP21/LYPD1/PCBD1/VAT1L/SLC17A6/RASGRF1/ADAM11/SPTB/PRRT2/ST6GALNAC3/UST/CDH8/SPHKAP/HRH3/GGACT/RHBDL1/BC030500/NDST3/NCALD/PCSK2/NTNG1/DCC/GALNT13/NEGR1/MGAT4C/NALCN/ISLR2/RGS10/ADGRB3/GALNT14/LGR5/ELFN2/TENM2/RND2
Cell_Marker_Mouse_CNS	Smooth muscle cell	Smooth muscle cell	26	-0.657952	-1.81804	0.00117147	0.00380728	0.00231211	4141	tags=54%, list=19%, signal=44%	NOTCH3/LAMA2/MYH9/UACA/DOCK6/SLC16A12/AIRN/EDNRA/NID1/PDE5A/COL4A2/COL4A1/LAMB1/PALD1
Cell_Marker_Mouse_CNS	Olfactory ensheathing glia	Olfactory ensheathing glia	24	-0.637905	-1.72538	0.003282	0.00948135	0.0057579	4937	tags=58%, list=22%, signal=45%	LHFP/YAP1/ZBTB7C/SMOC1/ST6GAL1/NOTCH2/COL27A1/AFAP1L2/ROR1/LAMC1/IGF1/BNC2/COL5A2/MYBPC1
Cell_Marker_Mouse_CNS	Astrocyte	Astrocyte	52	0.451015	1.62925	0.00693696	0.0180361	0.0109531	5878	tags=63%, list=27%, signal=47%	AGT/CLDN10/ENO2/ID4/FUT9/SLC39A12/NTSR2/GRIA2/EVA1A/SLC7A10/SLC4A4/GPR37L1/SLC27A1/SLC6A11/GJB6/ACSL3/ACSL6/BCAN/SLC6A1/FGFR3/PLCD4/PAQR7/TRIL/S1PR1/TRIM9/ATP13A4/GJA1/NKAIN4/ATP1B2/GPLD1/DDHD1/S100B/ALDH1L1
Cell_Marker_Mouse_CNS	Microglial cell	Microglial cell	71	-0.440314	-1.47679	0.0214782	0.0507667	0.03083	7504	tags=55%, list=34%, signal=36%	ITGB5/FCGR3/MFSD10/SLC30A5/BMP2K/TMEM119/SKAP2/IRF8/LAIR1/CD68/TGFBR1/MPEG1/ADAP2/RNASE4/MYO1F/NCKAP1L/ABI3/CD53/OLFML3/MAFB/PTPRC/PLD4/AIF1/LCP2/PROS1/LAPTM5/FCER1G/INPP5D/MCOLN3/HPGD/UNC93B1/APBB1IP/FCRLS/VAV1/CCR5/IL6RA/CYTH4/STAB1/CD14
Cell_Marker_Mouse_CNS	Ependymal cell	Ependymal cell	39	-0.47069	-1.42516	0.0567485	0.122955	0.074669	1542	tags=23%, list=7%, signal=21%	CFAP43/DAW1/LRGUK/TTC29/SPAG17/CCDC146/ZBBX/TMEM232/DNAH12
Cell_Marker_Mouse_CNS	Long-projecting GABAergic cell	Long-projecting GABAergic cell	52	0.354144	1.27931	0.0990712	0.198142	0.120329	4237	tags=37%, list=19%, signal=30%	CNIH3/CORT/DBPHT2/CHODL/ARHGDIG/SV2B/NNAT/CTXN2/NPTX1/HTR1A/PATL2/SST/NDST4/HEY1/OXTR/TPPP3/NOS1/GABRG1/SLC5A7
Cell_Marker_Mouse_CNS	Chandelier cell	Chandelier cell	27	-0.455308	-1.26597	0.166134	0.308535	0.187369	3510	tags=30%, list=16%, signal=25%	TRPS1/TGFB3/PTHLH/RAMP3/IER2/PDLIM3/GDF10/THBS1
Cell_Marker_Mouse_CNS	Basket cell	Basket cell	22	0.419223	1.23221	0.187342	0.324726	0.197202	1846	tags=41%, list=8%, signal=38%	NOG/KCNJ9/SYT2/HAPLN4/NEFH/CARTPT/VAMP1/NXPH2/ESRRG
Cell_Marker_Mouse_CNS	Type IA spiral ganglion neuron	Type IA spiral ganglion neuron	132	-0.311948	-1.12742	0.228931	0.338224	0.205399	5529	tags=30%, list=25%, signal=22%	GHR/SMIM3/FAM78B/TEC/SLC7A2/POFUT1/NR3C1/MYO1E/NAIP2/MBD2/TNKS1BP1/TSPAN4/TMEM108/PLEKHO1/HMOX1/NAIP5/PYGL/BVES/PLIN2/ARHGAP19/RASD1/FMNL1/SNTB2/UPP1/OLFML2B/KREMEN1/TCIM/OBSCN/NFKBIZ/MDGA1/IGFBP3/CPXM1/SLC15A5/ALPK2/CLDN23/GXYLT2/LMCD1/TRIM54/CHRNA1
Cell_Marker_Mouse_CNS	Type IB spiral ganglion neuron	Type IB spiral ganglion neuron	38	-0.38891	-1.17062	0.233945	0.338224	0.205399	1543	tags=11%, list=7%, signal=10%	LGALS1/CDH23/LRRC52/TTN
Cell_Marker_Mouse_CNS	Dorsal otocyst	Dorsal otocyst	11	-0.544488	-1.21789	0.234155	0.338224	0.205399	7137	tags=64%, list=32%, signal=43%	BMP4/GATA2/DLX5/INHBA/WNT2B/GBX2/FST
Cell_Marker_Mouse_CNS	Cajal-Retzius cell	Cajal-Retzius cell	36	0.300384	1.00771	0.432203	0.585802	0.35575	2971	tags=28%, list=13%, signal=24%	KCNH7/TMEM163/CNTNAP2/SLC2A13/EBF3/NRG1/CDH4/DYNC1I1/CLSTN2/KCNC2
Cell_Marker_Mouse_CNS	Bergmann glial cell	Bergmann glial cell	36	-0.339523	-1.01182	0.450617	0.585802	0.35575	3813	tags=19%, list=17%, signal=16%	PAX3/SNED1/PDZRN3/SH3PXD2B/FBXL7/TCF7L1/TNC
Cell_Marker_Mouse_CNS	Interneuron-selective cell	Interneuron-selective cell	21	0.343208	0.9978	0.475248	0.588402	0.357329	3698	tags=29%, list=17%, signal=24%	RASD2/SEMA5B/CELSR3/UNC5A/RPRM/TPBG
Cell_Marker_Mouse_CNS	Neuroblast	Neuroblast	16	-0.366575	-0.914326	0.57868	0.683895	0.415321	3807	tags=38%, list=17%, signal=31%	FXYD6/DCHS1/CCND2/BTG1/FOXC1/DLX6
Cell_Marker_Mouse_CNS	Type II spiral ganglion neuron	Type II spiral ganglion neuron	408	-0.233852	-0.93553	0.67101	0.758533	0.460647	5472	tags=26%, list=25%, signal=20%	PRKCD/PDIA4/PSME2/PSME2B/JDP2/MARCKS/MYO7A/EFS/SERINC5/RSU1/ERLIN2/MED18/ADAM19/CD200/NIPSNAP3B/FAM117A/HMGN2/AKAP13/DMD/SLC52A3/MMP16/HMGN1/GMPPA/MFAP3/FLNB/ID1/MARCKSL1/F2R/APOBEC1/SERTAD1/CTNNA1/SH3BGRL/FUBP3/2900026A02RIK/2610001J05RIK/CPNE8/HAMP/GPSM2/MOB3C/ATP10D/ARPC5/CCDC112/FBLN5/EFEMP2/RNPC3/PDLIM4/KCTD12/EDARADD/RRBP1/FAM178B/SGPL1/METRNL/RHOC/PNRC2/MICAL1/SEC61A1/RIC8A/FES/MXRA7/FURIN…
Cell_Marker_Mouse_CNS	Martinotti cell	Martinotti cell	21	0.288306	0.838184	0.715347	0.774959	0.470623	5789	tags=52%, list=26%, signal=39%	ANO3/CDH7/CDH22/SLC30A3/CAPN5/HOPX/FOXRED2/HDAC4/SIRT4/RELN/SGCD
Cell_Marker_Mouse_CNS	CCK basket cell	CCK basket cell	25	-0.212068	-0.577584	0.977456	0.983356	0.59718	5772	tags=36%, list=26%, signal=27%	SCYL2/EPS8/UNK/USP53/EGLN3/MXD1/CCND3/IL4RA/COL15A1
Cell_Marker_Mouse_CNS	Oligodendrocyte precursor cell	Oligodendrocyte precursor cell	71	-0.188416	-0.631936	0.983356	0.983356	0.59718	2946	tags=32%, list=13%, signal=28%	GM4876/EMID1/ITPR2/WIPF1/USP24/SEMA3D/KIF13A/CHST11/PID1/SH3BP4/SOX6/ABTB2/MATN4/C1QL1/CSPG4/PHLDA1/PDGFRA/TRAF4/PPFIBP1/VCAN/SH3D19/TPM1/ADAM12
GO_Biological_Process_2018	actin-myosin filament sliding (GO:0033275)	actin-myosin filament sliding (GO:0033275)	38	-0.918523	-2.80609	1e-10	3.59677e-08	3.07411e-08	816	tags=76%, list=4%, signal=74%	MYH4/TPM1/MYH6/ACTN2/MYH7/MYL3/MYL2/TNNT2/TNNI1/MYBPC1/TNNC1/TNNI2/DES/TCAP/ACTN3/MYL4/TNNT3/ACTC1/TPM2/TNNT1/TNNC2/MYBPC2/ACTA1/MYH2/NEB/TTN/MYL1/MYH8/MYH3
GO_Biological_Process_2018	actomyosin structure organization (GO:0031032)	actomyosin structure organization (GO:0031032)	70	-0.756303	-2.5353	1e-10	3.59677e-08	3.07411e-08	599	tags=39%, list=3%, signal=38%	OBSCN/MYOM3/TPM1/TMOD4/MYOM1/CASQ1/MYH6/ACTN2/MYPN/LMOD2/MYLK3/TNNT2/MYOZ1/MYBPC1/ANKRD1/MYOZ2/TCAP/MYOM2/KLHL41/TNNT3/ACTC1/TNNT1/MYBPC2/TTN/MYBPH/MYH3/LMOD3
GO_Biological_Process_2018	cellular response to cytokine stimulus (GO:0071345)	cellular response to cytokine stimulus (GO:0071345)	399	-0.495545	-1.99677	1e-10	3.59677e-08	3.07411e-08	4843	tags=41%, list=22%, signal=32%	IL6ST/RELA/AIF1/VIM/IKBKB/HCK/KIT/HSP90B1/ERBIN/IL16/IL10RB/LAMA5/SMAD3/CTF1/CCL4/TNFRSF1A/HMOX1/TRIM6/STAT5B/RIPK1/INPP5D/PTPN2/STAT3/ITGAM/FLRT2/MME/UPF1/CCL24/INPPL1/SIGIRR/WNT5A/HGF/CRLF2/VCAM1/ACOD1/DCSTAMP/CXCL10/XBP1/IFNGR1/CCL17/IL10RA/IRAK1/CDKN1A/POMC/EREG/IL2RB/IL36G/STAT5A/BIRC5/PTPN12/IL2RA/VAV1/ZFP36L1/MCL1/BATF/TNFSF11/CCR5/CD80/MYC/IL1A/IRF4/JUNB/IL13/CXCR4/ICAM1/IL3RA/PTPN14/EDN2…
GO_Biological_Process_2018	extracellular matrix organization (GO:0030198)	extracellular matrix organization (GO:0030198)	221	-0.644822	-2.47432	1e-10	3.59677e-08	3.07411e-08	2810	tags=51%, list=13%, signal=45%	PECAM1/ITGB3/LAMA2/FBLN5/ITGA1/COL13A1/ITGAL/VCAM1/ICAM2/ITGA8/HAS1/ATP7A/ADAM10/OPTC/ITGA2B/FURIN/KLK5/ADAMTS9/ITGB7/ICAM1/PXDN/CAPNS2/COL11A1/COL16A1/SPP1/COL7A1/ADAMTS5/ITGA4/BMP1/ITGA10/LCP1/CMA1/MMP11/SERPINF2/SH3PXD2B/VCAN/LOXL3/COL2A1/ADAM8/KDR/NOXO1/CD44/COL4A5/DDR2/TGFB1/SH3PXD2A/MFAP2/CDH1/LAMB2/MMP19/TGFBI/LAMC1/COL5A3/SCX/NID2/TIMP1/TLL2/FBN2/CTSK/VWF/ICAM4/SERPINE1/NID1/HAS2/KLK7/FN1…
GO_Biological_Process_2018	muscle contraction (GO:0006936)	muscle contraction (GO:0006936)	131	-0.755457	-2.75915	1e-10	3.59677e-08	3.07411e-08	1921	tags=47%, list=9%, signal=43%	OBSL1/TPM4/MYOF/MYL12A/EDNRA/TNNI3/CHRNB1/CALD1/CACNA1S/MYOM3/GALR2/MYH4/ACTG2/TPM1/TMOD4/MYOM1/ACTA2/MYH6/SMTN/ACTN2/MYH7/CASQ2/MYL3/LMOD2/RYR1/MYL2/TNNT2/TNNI1/CACNG1/HRC/MYBPC1/TNNC1/CKMT2/PGAM2/TNNI2/DES/TCAP/ACTN3/MYOM2/TRDN/CHRNG/KLHL41/MYL4/TNNT3/ACTC1/TPM2/TNNT1/TNNC2/MYBPC2/MYOT/SMPX/ACTA1/MYH2/MYLPF/NEB/TTN/MYBPH/CAV3/MYL1/MYH8/MYH3/LMOD3
GO_Biological_Process_2018	muscle filament sliding (GO:0030049)	muscle filament sliding (GO:0030049)	38	-0.918523	-2.80609	1e-10	3.59677e-08	3.07411e-08	816	tags=76%, list=4%, signal=74%	MYH4/TPM1/MYH6/ACTN2/MYH7/MYL3/MYL2/TNNT2/TNNI1/MYBPC1/TNNC1/TNNI2/DES/TCAP/ACTN3/MYL4/TNNT3/ACTC1/TPM2/TNNT1/TNNC2/MYBPC2/ACTA1/MYH2/NEB/TTN/MYL1/MYH8/MYH3
GO_Biological_Process_2018	myofibril assembly (GO:0030239)	myofibril assembly (GO:0030239)	46	-0.844978	-2.67183	1e-10	3.59677e-08	3.07411e-08	1267	tags=65%, list=6%, signal=62%	OBSCN/PDGFRB/MYOM3/TPM1/TMOD4/MYOM1/CASQ1/MYH6/ACTN2/MYPN/LMOD2/MYLK3/MYL2/TNNT2/MYOZ1/MYBPC1/ANKRD1/MYOZ2/TCAP/MYOM2/KLHL41/TNNT3/ACTC1/CSRP3/TNNT1/MYBPC2/TTN/MYBPH/MYH3/LMOD3
GO_Biological_Process_2018	sarcomere organization (GO:0045214)	sarcomere organization (GO:0045214)	30	-0.854606	-2.48008	1e-10	3.59677e-08	3.07411e-08	1267	tags=73%, list=6%, signal=69%	OBSCN/MYOM3/TPM1/MYOM1/CASQ1/MYH6/ACTN2/MYPN/LMOD2/MYLK3/TNNT2/MYBPC1/ANKRD1/TCAP/MYOM2/KLHL41/TNNT3/TNNT1/MYBPC2/TTN/MYBPH/MYH3
GO_Biological_Process_2018	striated muscle contraction (GO:0006941)	striated muscle contraction (GO:0006941)	58	-0.810154	-2.64812	1e-10	3.59677e-08	3.07411e-08	649	tags=50%, list=3%, signal=49%	JSRP1/TPM1/MYOM1/MYH6/MYH7/CASQ2/MYL3/TNNT2/TNNI1/MYBPC1/TNNC1/PGAM2/TNNI2/TCAP/CHRNA1/MYOM2/KLHL41/MYL4/TNNT3/CSRP3/TNNT1/TNNC2/MYBPC2/SMPX/TTN/MYBPH/MYH8/MYH3/LMOD3
GO_Biological_Process_2018	inflammatory response (GO:0006954)	inflammatory response (GO:0006954)	206	-0.546276	-2.07873	1.05354e-10	3.59677e-08	3.07411e-08	5068	tags=48%, list=23%, signal=37%	IL22/LTBR/CD6/LAT/JAK3/RELA/AIF1/PTGER4/IKBKB/KIT/TNFAIP6/BDKRB2/BMP2/IL10RB/MAPKAPK2/CD40/PARP4/FPR2/CCL4/PIK3CG/F2R/TNFRSF1A/RELB/STAT3/NFATC3/PTGFR/FCGR2B/CCL24/LYN/ITGAL/CXCL10/CCL17/NMI/AOAH/TNFRSF4/IL2RA/FAS/TNFRSF18/IL1A/PTGER2/ADGRE5/CXCR4/NLRP3/CD27/ACKR1/C3AR1/FOS/AFAP1L2/TNFRSF14/TNFRSF25/VNN1/TNFRSF1B/IL17D/CCL2/IL10/LOXL3/MEFV/ADAM8/CCL19/CCL20/FOLR2/NFKB2/CXCL13/IL1B/TGFB1/CEBPB/TLR…
GO_Biological_Process_2018	heart contraction (GO:0060047)	heart contraction (GO:0060047)	42	-0.770962	-2.40843	1.28225e-09	3.75717e-07	3.21119e-07	599	tags=48%, list=3%, signal=46%	SGCG/TNNI3/TPM1/MYH6/MYH7/CASQ2/MYL3/MYL2/TNNT2/TNNI1/TNNC1/TNNI2/TCAP/TRDN/MYL4/TNNT3/ACTC1/CSRP3/TNNT1/TTN
GO_Biological_Process_2018	skeletal muscle tissue development (GO:0007519)	skeletal muscle tissue development (GO:0007519)	35	-0.792919	-2.38818	1.32062e-09	3.75717e-07	3.21119e-07	1841	tags=46%, list=8%, signal=42%	MEF2C/CAV1/SVIL/MYF5/MYOG/SIX1/RYR1/MYOD1/ANKRD1/KLHL40/KLHL41/CSRP3/ACTA1/MYLPF/MYF6/LMOD3
GO_Biological_Process_2018	skeletal muscle contraction (GO:0003009)	skeletal muscle contraction (GO:0003009)	17	-0.905833	-2.31841	1.5702e-09	4.12359e-07	3.52437e-07	649	tags=82%, list=3%, signal=80%	TNNI3/JSRP1/MYH7/TNNT2/TNNI1/TNNC1/TNNI2/TCAP/CHRNA1/TNNT3/TNNT1/TNNC2/MYH8/MYH3
GO_Biological_Process_2018	muscle fiber development (GO:0048747)	muscle fiber development (GO:0048747)	22	-0.870195	-2.34719	3.09465e-09	7.38804e-07	6.31444e-07	1293	tags=59%, list=6%, signal=56%	CHRNB1/MYOM3/MYOM1/MYH6/MYPN/RYR1/KLHL40/TCAP/MYOM2/KLHL41/ACTA1/TTN/LMOD3
GO_Biological_Process_2018	response to lipopolysaccharide (GO:0032496)	response to lipopolysaccharide (GO:0032496)	134	-0.568654	-2.07746	3.24606e-09	7.38804e-07	6.31444e-07	5066	tags=54%, list=23%, signal=42%	CD274/PDCD1LG2/JAK2/LTBR/CD6/NFKBIL1/GCH1/LY96/ERBIN/TNIP2/MAPKAPK2/CD40/RPS6KA3/F2R/TNFRSF1A/TRIM6/TIRAP/JUND/CTSG/MAPKAPK3/TNFAIP3/UPF1/WNT5A/ACOD1/CXCL10/XBP1/IRAK1/TNFRSF4/JUN/FAS/CCR5/CD80/TNFRSF18/JUNB/NLRP3/DEFA4/NOS3/FOXP1/CD27/TNFRSF14/TNFRSF25/TNFRSF1B/SBNO2/CCL2/IL10/MEF2C/VDR/CD14/ZFP36/ZC3H12A/CXCL13/IRAK3/TLR4/HMGB2/TRIB1/TNFRSF9/SLPI/SERPINE1/TNFRSF10B/LBP/TNFRSF11B/NR1H4/CXCL1/DEF…
GO_Biological_Process_2018	chemical synaptic transmission (GO:0007268)	chemical synaptic transmission (GO:0007268)	248	0.425009	1.95184	3.50024e-09	7.46864e-07	6.38333e-07	4252	tags=48%, list=19%, signal=39%	HTR3B/KCNIP2/NPTX2/CHRNA6/CHRM3/HTR3A/KCNC4/UTS2/GPRIN1/NPY4R/LPAR3/GABRD/KCNK3/CORT/GLRA4/SSTR3/OPRM1/SYN1/HTR1D/HTR1B/SLC6A5/GABRR1/CPNE6/CHRNA7/AMPH/DLGAP2/CHRNA2/UNC13A/SLC18A3/TH/BSN/KCNQ2/NAPB/GRIK1/SLC12A5/GABRA3/KCNQ3/CPLX1/CHRNA5/NPY/SLC1A6/PNOC/NPTX1/HTR1A/DOC2A/SYN2/SYT1/GRID1/KIF5A/SCN2B/NOVA1/SST/CRHBP/SLC17A6/DLG2/HTR2C/GABRB3/GLRA1/GALR3/GABRB2/GABRG2/GABRB1/GABRA6/GRIA2/NPY5R/APBA…
GO_Biological_Process_2018	protein complex subunit organization (GO:0071822)	protein complex subunit organization (GO:0071822)	43	-0.756888	-2.38224	4.09654e-09	8.22682e-07	7.03134e-07	3335	tags=58%, list=15%, signal=49%	ATP7A/NUF2/NUP54/COL11A1/NDC80/CDT1/SERPINF2/COL2A1/DDR2/COL5A3/SCX/CYP1B1/COL1A2/SERPINH1/LOXL1/LOXL2/LOX/COL12A1/COL3A1/COL5A2/COL5A1/LUM/DPT/COL14A1/COL1A1
GO_Biological_Process_2018	collagen fibril organization (GO:0030199)	collagen fibril organization (GO:0030199)	29	-0.814925	-2.34017	1.35129e-08	2.56294e-06	2.19051e-06	2185	tags=66%, list=10%, signal=59%	SERPINF2/COL2A1/DDR2/COL5A3/SCX/CYP1B1/COL1A2/SERPINH1/LOXL1/LOXL2/LOX/COL12A1/COL3A1/COL5A2/COL5A1/LUM/DPT/COL14A1/COL1A1
GO_Biological_Process_2018	extracellular matrix disassembly (GO:0022617)	extracellular matrix disassembly (GO:0022617)	74	-0.657913	-2.22828	1.75725e-08	3.15751e-06	2.69868e-06	3212	tags=50%, list=15%, signal=43%	ADAM10/OPTC/FURIN/KLK5/CAPNS2/SPP1/ADAMTS5/BMP1/LCP1/CMA1/MMP11/SH3PXD2B/ADAM8/NOXO1/CD44/CDH1/MMP19/LAMC1/TIMP1/TLL2/FBN2/CTSK/NID1/KLK7/FN1/MMP12/MMP14/SCUBE3/PRSS1/DCN/ELN/LAMC2/FBN1/MMP2/HSPG2/MMP13/MMP3
GO_Biological_Process_2018	positive regulation of cell motility (GO:2000147)	positive regulation of cell motility (GO:2000147)	165	-0.534759	-1.99974	2.27861e-08	3.88959e-06	3.32437e-06	5311	tags=45%, list=24%, signal=35%	RHOD/CD151/SEMA4C/ITGA6/TRIP6/MYLK/ACTN4/SOD2/INSR/CTSH/ACVR1/HBEGF/BMP2/VIL1/F2R/NOTCH1/RDX/SEMA4D/CCL24/GCNT2/PODXL/PTK2B/EGF/PDPN/HGF/RNASE10/XBP1/FERMT3/EDN1/WNT11/F10/ADAM10/PDGFC/GTSE1/CXCL12/SEMA4A/GPNMB/PDGFRA/SNAI1/DRD1/F7/WNT5B/KDR/CCL19/MYO1C/CEMIP/IL1B/TGFB1/CCL7/EGFR/MYADM/FGR/EPHA1/SPHK1/CAVIN1/CCR7/PDGFRB/ROR2/CCL11/CCR1/DAB2/HAS2/MMP14/IGF1/TWIST1/ARHGEF39/SNAI2/F2RL1/PLET1/NTF3/L…
GO_Biological_Process_2018	cardiac muscle contraction (GO:0060048)	cardiac muscle contraction (GO:0060048)	35	-0.763803	-2.30049	3.87066e-08	6.29259e-06	5.37818e-06	599	tags=43%, list=3%, signal=42%	TPM1/MYH6/MYH7/CASQ2/MYL3/TNNT2/TNNI1/TNNC1/TNNI2/TCAP/MYL4/TNNT3/CSRP3/TNNT1/TTN
GO_Biological_Process_2018	metal ion transport (GO:0030001)	metal ion transport (GO:0030001)	91	0.550205	2.20144	5.86922e-08	9.10797e-06	7.78444e-06	3268	tags=43%, list=15%, signal=37%	SCN11A/KCNK7/KCNK16/KCNIP2/ATP1A4/KCNC4/SCN9A/KCNG1/KCNV1/KCNK3/SCN4A/FGF13/SCN4B/KCNAB1/KCNS1/SLC12A3/KCNC1/SCN8A/KCNG2/SCN1A/KCNA6/KCNN2/KCNH1/KCNAB3/KCND3/KCNK1/SLC5A1/KCNA2/KCNS2/KCNJ12/SLC4A4/KCNJ16/KCNK4/KCNN1/SCN2A/KCNMB2/ABCC8/SCN3B/KCNA1
GO_Biological_Process_2018	anterograde trans-synaptic signaling (GO:0098916)	anterograde trans-synaptic signaling (GO:0098916)	210	0.415087	1.84999	2.31608e-07	3.43786e-05	2.93829e-05	3871	tags=45%, list=18%, signal=38%	HTR3B/KCNIP2/NPTX2/CHRNA6/HTR3A/KCNC4/UTS2/NPY4R/LPAR3/GABRD/KCNK3/CORT/GLRA4/SSTR3/OPRM1/SYN1/HTR1D/HTR1B/SLC6A5/GABRR1/CPNE6/CHRNA7/AMPH/CHRNA2/SLC18A3/BSN/KCNQ2/GRIK1/SLC12A5/GABRA3/KCNQ3/CPLX1/CHRNA5/NPY/SLC1A6/PNOC/NPTX1/HTR1A/DOC2A/SYN2/SYT1/KIF5A/SCN2B/NOVA1/SST/DLG2/HTR2C/GABRB3/GLRA1/GALR3/GABRB2/GABRG2/GABRB1/GABRA6/GRIA2/NPY5R/APBA2/OPRL1/GRM7/RIT2/SCN1B/GABRA5/KCND2/GPR149/CACNA1E/SNA…
GO_Biological_Process_2018	monovalent inorganic cation transport (GO:0015672)	monovalent inorganic cation transport (GO:0015672)	93	0.531208	2.12837	2.73142e-07	3.88545e-05	3.32084e-05	3775	tags=45%, list=17%, signal=38%	SCN11A/KCNK7/KCNK16/KCNIP2/ATP1A4/KCNC4/SCN9A/KCNG1/KCNV1/KCNK3/SCN4A/FGF13/SCN4B/KCNAB1/KCNS1/SLC12A3/KCNC1/SCN8A/KCNG2/SCN1A/KCNA6/KCNN2/KCNH1/KCNAB3/KCND3/KCNK1/SLC5A1/KCNA2/KCNS2/KCNJ12/SLC4A4/KCNJ16/KCNK4/KCNN1/SCN2A/KCNMB2/ABCC8/SCN3B/KCNA1/KCNJ3/KCNMB1/SLC9B1
GO_Biological_Process_2018	regulation of angiogenesis (GO:0045765)	regulation of angiogenesis (GO:0045765)	165	-0.515766	-1.92872	3.08543e-07	4.21346e-05	3.60118e-05	3306	tags=33%, list=15%, signal=28%	PML/GATA4/GHRL/IL1A/GPNMB/SFRP2/CD34/PTGIS/NOS3/SP100/BTG1/PRKD2/TNFSF12/HSPB6/FOXC1/RGCC/SULF1/KDR/STAB1/ECSCR/ETS1/PLXND1/VEGFC/ZC3H12A/CXCL13/IL1B/ADGRA2/CCR2/PPARG/EPHA1/SPHK1/CDH5/ANGPTL4/KLF4/SERPINE1/THBS2/ECM1/GATA6/RUNX1/PRL/COL4A2/CYP1B1/AQP1/EPHA2/SERPINF1/DCN/ADAM12/TWIST1/PF4/PROK2/THBS1/HSPG2/IL6/THBS4
GO_Biological_Process_2018	cardiac muscle cell development (GO:0055013)	cardiac muscle cell development (GO:0055013)	26	-0.78923	-2.21099	3.39775e-07	4.46151e-05	3.81319e-05	1210	tags=58%, list=5%, signal=55%	BMP10/PDGFRA/OBSL1/PDGFRB/MYOM3/MYOM1/MYH6/MYPN/MYLK3/MYL2/TCAP/MYOM2/ACTC1/CSRP3/TTN
GO_Biological_Process_2018	positive regulation of cell migration (GO:0030335)	positive regulation of cell migration (GO:0030335)	206	-0.487332	-1.85443	3.70849e-07	4.68918e-05	4.00777e-05	5311	tags=41%, list=24%, signal=32%	RHOD/CD151/SEMA4C/ITGA6/ARHGEF7/TRIP6/ARHGEF2/INSL3/MYLK/HIF1A/ACTN4/PTPRC/SOD2/INSR/CTSH/ACVR1/FGF10/HBEGF/BMP2/VIL1/GLIPR2/F2R/NOTCH1/RDX/SEMA4D/CCL24/GCNT2/PODXL/PTK2B/EGF/PDPN/HGF/XBP1/FERMT3/EDN1/WNT11/RREB1/F10/ADAM10/PDGFC/GTSE1/KIF20B/CXCL12/SEMA4A/TNFRSF18/GPNMB/NRP1/PDGFRA/SNAI1/NIPBL/DRD1/F7/WNT5B/KDR/MYO1C/DDR2/CEMIP/IL1B/TGFB1/CCR2/CCL7/EGFR/MYADM/FGR/EPHA1/SPHK1/PDGFRB/ROR2/CCL11/CC…
GO_Biological_Process_2018	striated muscle cell development (GO:0055002)	striated muscle cell development (GO:0055002)	20	-0.833769	-2.19937	4.04741e-07	4.83011e-05	4.12822e-05	1293	tags=55%, list=6%, signal=52%	CHRNB1/IGF1/TMOD4/MYH6/LMOD2/SDC1/MYOD1/MYOZ1/MYOZ2/KLHL41/LMOD3
GO_Biological_Process_2018	positive regulation of cell proliferation (GO:0008284)	positive regulation of cell proliferation (GO:0008284)	388	-0.421573	-1.69141	4.1029e-07	4.83011e-05	4.12822e-05	4904	tags=35%, list=22%, signal=28%	GRK5/HILPDA/IL6ST/RELA/AIF1/HES1/INSR/TBX3/CTSH/HCK/FGF10/CNOT6/HBEGF/BMP2/TCIRG1/ERBB2/CTF1/IRS1/F2R/HMOX1/NOTCH1/DPP4/GREM1/SERTAD1/BMI1/CDK4/REG3G/PTN/MAP3K3/CDK3/PTGFR/GCNT2/BMP5/PTK2B/EGF/CCND2/HDAC1/LYN/WNT5A/HGF/CRLF2/XBP1/GDNF/CDKN1A/EDN1/GLI1/WNT3A/FLT4/EREG/TGFBR2/BIRC5/ADAM10/S1PR2/PDGFC/IL7R/IL21/KIF20B/MYC/TGFBR3/BMP10/PTHLH/SFRP2/FGF5/S100A6/EDN2/PDGFRA/FOXP1/S1PR3/PIM1/EFNB2/OSR1/S…
GO_Biological_Process_2018	endoderm formation (GO:0001706)	endoderm formation (GO:0001706)	36	-0.733905	-2.22593	4.83562e-07	5.34446e-05	4.56783e-05	2671	tags=39%, list=12%, signal=34%	COL11A1/COL7A1/ITGA4/LHX1/DUSP1/FN1/COL4A2/MMP14/ITGA5/COL12A1/LAMB1/COL6A1/COL8A1/MMP2
GO_Biological_Process_2018	positive regulation of cell differentiation (GO:0045597)	positive regulation of cell differentiation (GO:0045597)	178	-0.503264	-1.89073	4.85291e-07	5.34446e-05	4.56783e-05	4860	tags=40%, list=22%, signal=31%	RARRES2/IL6ST/BCL9L/ACVRL1/ACVR1/BMP2/SMAD3/RPS6KA3/GLIPR2/NOTCH1/JUND/CTNNA1/EZH2/GCNT2/PDPN/HGF/LPL/XBP1/BNIP2/GDNF/NEUROD4/TGFBR2/JUN/ZFP36L1/TGFB3/FES/JUNB/SFRP2/CD34/RUNX2/WNT4/MEDAG/SNAI1/CSF3/FOXC1/WWTR1/RGCC/SERPINF2/IFITM1/TGFB1I1/CD36/APOB/KDR/MEF2C/ZFP36/DDR2/ZC3H12A/IL1B/TGFB1/CEBPB/PPARG/CDON/CSF2/ALX1/FBN2/PKDCC/TACSTD2/DAB2/IGF1/MYF5/MSR1/TWIST1/MYOG/ADIG/PF4/LOXL2/MYOD1/GDF5/COL1A…
GO_Biological_Process_2018	skeletal muscle organ development (GO:0060538)	skeletal muscle organ development (GO:0060538)	29	-0.777871	-2.23377	6.55923e-07	6.99788e-05	5.98099e-05	1841	tags=41%, list=8%, signal=38%	MEF2C/CAV1/STRA6/SVIL/MYF5/MYOG/SIX1/MYOD1/CSRP3/MYLPF/MYF6/MYMX
GO_Biological_Process_2018	endodermal cell differentiation (GO:0035987)	endodermal cell differentiation (GO:0035987)	32	-0.745513	-2.19112	7.51192e-07	7.77143e-05	6.64212e-05	2671	tags=38%, list=12%, signal=33%	COL11A1/COL7A1/ITGA4/FN1/COL4A2/MMP14/ITGA5/COL12A1/LAMB1/COL6A1/COL8A1/MMP2
GO_Biological_Process_2018	response to molecule of bacterial origin (GO:0002237)	response to molecule of bacterial origin (GO:0002237)	84	-0.590869	-2.03678	9.834e-07	9.8745e-05	8.43958e-05	5066	tags=61%, list=23%, signal=47%	LTBR/CD6/GCH1/LY96/ERBIN/MAPKAPK2/CD40/RPS6KA3/F2R/TNFRSF1A/TRIM6/TIRAP/JUND/MAPKAPK3/TNFAIP3/FCGR2B/IRF5/ACOD1/CXCL10/IRAK1/TNFRSF4/JUN/FAS/TNFRSF18/JUNB/NOS3/FOXP1/CD27/TNFRSF14/TNFRSF25/TNFRSF1B/IL10/CD14/CXCL13/IRAK3/TLR4/HMGB2/TRIB1/TNFRSF9/SLPI/TNFRSF10B/LBP/TNFRSF11B/CXCL1/SELP/CXCL2/SELE/PF4/CXCL5/CXCL3/IL6
GO_Biological_Process_2018	regulation of ATPase activity (GO:0043462)	regulation of ATPase activity (GO:0043462)	40	-0.707831	-2.19592	1.05877e-06	9.91796e-05	8.47674e-05	599	tags=25%, list=3%, signal=24%	TNNI3/TPM1/MYH6/MYL3/TNNT2/TNNC1/MYL4/TNNT3/TPM2/SLN
GO_Biological_Process_2018	positive regulation of skeletal muscle tissue development (GO:0048643)	positive regulation of skeletal muscle tissue development (GO:0048643)	11	-0.908248	-2.08022	1.07488e-06	9.91796e-05	8.47674e-05	679	tags=64%, list=3%, signal=62%	MEF2C/MYF5/MYOG/MYOD1/ACTN3/MYF6/LMOD3
GO_Biological_Process_2018	skeletal myofibril assembly (GO:0014866)	skeletal myofibril assembly (GO:0014866)	11	-0.907998	-2.07965	1.07488e-06	9.91796e-05	8.47674e-05	1065	tags=73%, list=5%, signal=69%	MYOM3/MYOM1/TCAP/MYOM2/ACTC1/ACTA1/TTN/LMOD3
GO_Biological_Process_2018	myotube cell development (GO:0014904)	myotube cell development (GO:0014904)	10	-0.923303	-2.06248	1.31534e-06	0.000118173	0.000101001	684	tags=70%, list=3%, signal=68%	IGF1/RYR1/MYOD1/KLHL40/KLHL41/ACTA1/LMOD3
GO_Biological_Process_2018	muscle organ development (GO:0007517)	muscle organ development (GO:0007517)	57	-0.638172	-2.07677	2.48129e-06	0.000212981	0.000182032	2039	tags=28%, list=9%, signal=26%	EGR3/MEF2C/AEBP1/SGCG/IGF1/MYF5/TAGLN/MYH6/SMTN/MYOD1/COL6A3/ITGB1BP2/NEB/CAV3/MYH3/MYMX
GO_Biological_Process_2018	cardiac myofibril assembly (GO:0055003)	cardiac myofibril assembly (GO:0055003)	16	-0.849799	-2.12147	2.5146e-06	0.000212981	0.000182032	1921	tags=69%, list=9%, signal=63%	OBSL1/PDGFRB/MYOM3/MYOM1/MYLK3/MYL2/TCAP/MYOM2/ACTC1/CSRP3/TTN
GO_Biological_Process_2018	regulation of muscle contraction (GO:0006937)	regulation of muscle contraction (GO:0006937)	23	-0.795221	-2.17666	2.55777e-06	0.000212981	0.000182032	599	tags=48%, list=3%, signal=47%	CAV1/TPM1/CNN1/MYL3/MYL2/TNNI1/TNNC1/TNNT3/TNNT1/TNNC2/MYBPH
GO_Biological_Process_2018	regulation of cell migration (GO:0030334)	regulation of cell migration (GO:0030334)	299	-0.42813	-1.69179	3.22893e-06	0.000262466	0.000224326	6089	tags=42%, list=28%, signal=31%	VEGFA/SRC/ARID2/CIB1/CCL3/ADAM15/DPYSL3/TGFBR1/SEMA3D/PLXNB2/FSHB/SEMA4B/SPATA13/ARHGAP4/CXCL16/PLXNA1/ABI3/SEMA3G/RECK/DLC1/RHOBTB1/RHOD/VCL/CD151/SEMA4C/PODN/ITGA6/TRIP6/MYLK/ACTN4/SOD2/INSR/CTSH/BST2/ACVRL1/ACVR1/HBEGF/ACE/DUSP10/BMP2/VIL1/RAP2C/NEXN/F2R/NOTCH1/NKX2-1/RDX/SEMA4D/RND3/HACE1/CCL24/GCNT2/PODXL/ROBO4/PTK2B/EGF/PDPN/HGF/XBP1/FERMT3/DACH1/RHOC/EDN1/AMOTL1/WNT11/DPEP1/F10/ADAM10/PDGF…
GO_Biological_Process_2018	cardiac muscle tissue morphogenesis (GO:0055008)	cardiac muscle tissue morphogenesis (GO:0055008)	35	-0.712737	-2.14668	3.90859e-06	0.000310323	0.000265229	1556	tags=46%, list=7%, signal=43%	TGFB1/TNNI3/MYOM3/TPM1/MYOM1/MYH6/MYH7/MYL3/MYL2/TNNT2/TNNC1/ANKRD1/TCAP/MYOM2/ACTC1/TTN
GO_Biological_Process_2018	regulation of immune response (GO:0050776)	regulation of immune response (GO:0050776)	127	-0.526564	-1.92092	4.37013e-06	0.000339083	0.000289809	6133	tags=57%, list=28%, signal=42%	LAIR1/HCST/CD99/NLRX1/CD300A/DHX58/KLRD1/SPINK5/TREML1/TGFB2/ICAM5/BIRC2/TREML2/RNF135/CD33/CD200/FOXP3/TKFC/ERAP1/KLRC1/CD40/SPPL2A/CD300LG/TIRAP/BTN1A1/HFE/FCGR2B/LYN/ITGAL/VCAM1/ICAM2/SLA2/CD276/PILRA/BIRC3/SAMHD1/BTNL10/CRTAM/IRF4/CD34/ITGB7/ICAM1/NLRP3/ITGA4/NECTIN2/CLEC2D/IFITM1/CD300LD/PVR/COL2A1/CD300LF/CD200R1/SELL/CXCL13/IGKC/BTNL9/CD300LB/SYK/PLSCR1/FGR/RIPK3/ICAM4/COLEC12/CLEC4G/TREM1…
GO_Biological_Process_2018	striated muscle tissue development (GO:0014706)	striated muscle tissue development (GO:0014706)	28	-0.755389	-2.16157	4.59621e-06	0.000348699	0.000298028	1841	tags=50%, list=8%, signal=46%	CFLAR/SIX4/MEF2C/SGCG/CAV1/TBX2/SVIL/MYF5/MYOG/SIX1/MYOD1/CSRP3/MYLPF/MYF6
GO_Biological_Process_2018	cardiac muscle fiber development (GO:0048739)	cardiac muscle fiber development (GO:0048739)	11	-0.89228	-2.04365	4.77322e-06	0.000354256	0.000302777	1065	tags=64%, list=5%, signal=61%	MYOM3/MYOM1/MYH6/MYPN/TCAP/MYOM2/TTN
GO_Biological_Process_2018	skeletal muscle cell differentiation (GO:0035914)	skeletal muscle cell differentiation (GO:0035914)	12	-0.878466	-2.05232	4.96568e-06	0.000360699	0.000308284	679	tags=58%, list=3%, signal=57%	MYF5/MYOG/MYOD1/ANKRD1/KLHL40/KLHL41/MYF6
GO_Biological_Process_2018	mitochondrial respiratory chain complex assembly (GO:0033108)	mitochondrial respiratory chain complex assembly (GO:0033108)	89	0.497503	1.99047	5.43209e-06	0.000386357	0.000330214	8637	tags=70%, list=39%, signal=43%	LYRM7/SLC25A33/SDHAF3/IMMP2L/ECSIT/NDUFAF5/SDHAF4/FASTKD3/UQCR10/NDUFA6/NDUFA10/TMEM126B/NDUFB2/NDUFAF6/NDUFB5/SURF1/COA4/DMAC2/COX14/NDUFS5/NDUFV1/BCS1L/NDUFA12/NDUFA13/NDUFAF7/NDUFB8/COX19/NDUFAF1/NDUFB4/NDUFB9/NDUFAF3/UQCC2/UQCC1/CHCHD5/NDUFA8/NDUFS7/NDUFS1/NDUFS3/NDUFA3/ACAD9/NDUFA9/TTC19/NDUFC2/TIMMDC1/NDUFA7/COA3/NDUFV2/NDUFS6/AARS2/NDUFB1/NDUFB3/NDUFC1/NDUFA5/NDUFAB1/NDUFA1/NDUFV3/NDUFB10/…
GO_Biological_Process_2018	positive regulation of leukocyte chemotaxis (GO:0002690)	positive regulation of leukocyte chemotaxis (GO:0002690)	53	-0.637471	-2.06115	5.80934e-06	0.000404757	0.00034594	3816	tags=45%, list=17%, signal=38%	PTK2B/WNT5A/CXCL10/ADAM10/CXCL12/EDN2/CXCL17/ANO6/F7/VEGFC/CXCL13/CCR2/CCL7/CCR7/SERPINE1/CCR1/CXCL1/CXCL2/F2RL1/PF4/CXCL5/CXCL3/THBS1/IL6
GO_Biological_Process_2018	positive regulation of macromolecule biosynthetic process (GO:0010557)	positive regulation of macromolecule biosynthetic process (GO:0010557)	128	-0.51058	-1.86569	6.63478e-06	0.000453023	0.000387192	5693	tags=48%, list=26%, signal=36%	SHC1/CIRBP/NLRC5/TGFB2/HNRNPD/JAK2/DYRK2/DNA2/HIF1A/YTHDF3/TLR2/VIM/INSR/FGF10/ERBB2/IRS1/F2R/RPS27L/EGF/HDAC1/HGF/XBP1/EDN1/GLI1/EREG/ELAVL1/CIITA/RBM3/PDGFC/TGFB3/MYC/DBF4/PDGFRA/CD28/SOX4/WNT4/PRKD2/IGF2/RGCC/SERPINF2/CCL2/KDR/CCL19/TGFB1/FGFR4/PASK/TLR4/EGFR/CREB3L1/BCL3/PTH/MZB1/PDGFRB/AREG/CSF2/SCX/KLF4/IGF1/PYM1/THBS1/IL6
GO_Biological_Process_2018	muscle tissue morphogenesis (GO:0060415)	muscle tissue morphogenesis (GO:0060415)	18	-0.818625	-2.09899	7.91357e-06	0.000529744	0.000452764	1065	tags=39%, list=5%, signal=37%	MYOM3/MYOM1/ANKRD1/TCAP/MYOM2/ACTC1/TTN
GO_Biological_Process_2018	sodium ion transport (GO:0006814)	sodium ion transport (GO:0006814)	54	0.577542	2.06298	1.09991e-05	0.000712446	0.000608917	3225	tags=43%, list=15%, signal=36%	SCN11A/SCN10A/ATP1A4/HCN3/SCN9A/SLC13A1/SCN4A/FGF13/SCN4B/HCN1/SLC12A3/SCN8A/SLC8A3/SCN1A/KCNK1/SCN2B/HCN2/SLC5A1/SLC8A1/SCN1B/SLC4A4/SCN2A/SCN3B
GO_Biological_Process_2018	cardiac muscle tissue development (GO:0048738)	cardiac muscle tissue development (GO:0048738)	34	-0.703991	-2.09351	1.10602e-05	0.000712446	0.000608917	1566	tags=29%, list=7%, signal=27%	SGCG/TBX2/MYOM3/MYOM1/ANKRD1/TCAP/MYOM2/ACTC1/CSRP3/TTN
GO_Biological_Process_2018	glycosaminoglycan catabolic process (GO:0006027)	glycosaminoglycan catabolic process (GO:0006027)	55	-0.621669	-2.02486	1.19124e-05	0.000753125	0.000643685	2122	tags=29%, list=10%, signal=26%	GPC6/VCAN/CD44/CEMIP/TGFB1/HPSE2/HMMR/LYVE1/FMOD/OGN/DCN/BGN/SDC1/KERA/LUM/HSPG2
GO_Biological_Process_2018	positive regulation of neutrophil migration (GO:1902624)	positive regulation of neutrophil migration (GO:1902624)	21	-0.774436	-2.07241	1.67521e-05	0.00103985	0.000888744	2243	tags=48%, list=10%, signal=43%	DAPK2/ADAM8/CCL19/CCR7/CXCL1/CXCL2/PF4/CXCL5/CXCL3/THBS4
GO_Biological_Process_2018	positive regulation of cytokine production (GO:0001819)	positive regulation of cytokine production (GO:0001819)	192	-0.457884	-1.73156	1.84214e-05	0.00112305	0.000959854	3770	tags=31%, list=17%, signal=26%	WNT5A/IRF5/IRAK1/IL17RA/FLT4/EREG/MYD88/GATA4/CCDC88B/IL21/CRTAM/IL1A/TXK/ARNT/CD34/NLRP3/CD28/CXCL17/LRRFIP1/IL23A/RAB7B/AFAP1L2/STAT6/MALT1/FFAR2/PRKD2/IL17D/IL12B/RGCC/SERPINF2/ADIPOQ/IL10/SULF1/CCL19/TANK/CD14/NFKB2/IL17A/IL1B/TGFB1/CEBPB/CCR2/TLR4/FGR/CCR7/CSF2/AGER/PTGS2/CCBE1/SERPINE1/TSLP/LBP/ANXA1/RUNX1/CYP1B1/GATA3/HTR2B/C1QTNF3/IL6
GO_Biological_Process_2018	actin filament organization (GO:0007015)	actin filament organization (GO:0007015)	114	-0.516633	-1.8543	1.89482e-05	0.0011349	0.000969981	4209	tags=32%, list=19%, signal=26%	WHAMM/RND3/BIN3/INPPL1/SCIN/WAS/RHOC/LMOD1/GHRL/BAIAP2L1/RHOH/NEDD9/SHROOM4/ACTN1/RHOJ/LCP1/OBSL1/CASS4/TPM4/FLNA/SPTA1/MYOM3/TPM1/TMOD4/MYOM1/LMOD2/MYBPC1/TCAP/MYOM2/ACTC1/TPM2/MYBPC2/ACTA1/TTN/MYBPH/LMOD3
GO_Biological_Process_2018	negative regulation of angiogenesis (GO:0016525)	negative regulation of angiogenesis (GO:0016525)	65	-0.581853	-1.93743	2.24841e-05	0.00132346	0.00113114	3306	tags=35%, list=15%, signal=30%	PML/GHRL/ADAMTS9/E2F2/FOXC1/RGCC/SULF1/STAB1/ECSCR/CCR2/PPARG/KLF2/KLF4/SERPINE1/THBS2/PRL/COL4A2/SERPINF1/DCN/PF4/THBS1/HSPG2/THBS4
GO_Biological_Process_2018	positive regulation of epithelial to mesenchymal transition (GO:0010718)	positive regulation of epithelial to mesenchymal transition (GO:0010718)	37	-0.673608	-2.04819	2.44701e-05	0.00141595	0.00121019	4736	tags=65%, list=22%, signal=51%	BCL9L/ACVR1/BMP2/SMAD3/GLIPR2/NOTCH1/EZH2/GCNT2/PDPN/TGFBR2/TGFB3/TCF7L2/SNAI1/FOXC1/WWTR1/RGCC/TGFB1I1/IL1B/TGFB1/ALX1/DAB2/TWIST1/LOXL2/COL1A1
GO_Biological_Process_2018	positive regulation of chemotaxis (GO:0050921)	positive regulation of chemotaxis (GO:0050921)	40	-0.66219	-2.05432	2.95492e-05	0.00168135	0.00143702	2711	tags=42%, list=12%, signal=37%	EDN2/PRKD2/F7/KDR/CCL19/CXCL13/TGFB1/CCR2/PDGFRB/CXCL1/CXCL2/F2RL1/PF4/CXCL5/CXCL3/THBS1/IL6
GO_Biological_Process_2018	cellular response to lipopolysaccharide (GO:0071222)	cellular response to lipopolysaccharide (GO:0071222)	80	-0.548819	-1.88999	3.18526e-05	0.00173952	0.00148674	6509	tags=62%, list=30%, signal=44%	PTPN22/ADAM9/RHOA/PLAA/STAP1/CDC73/SELENOS/CCL3/NR1H3/DEFA5/NR1I2/CD274/PDCD1LG2/CD6/NFKBIL1/HCK/TNIP2/CTSG/TNFAIP3/UPF1/LYN/WNT5A/ACOD1/CXCL10/XBP1/IRAK1/CCR5/CD80/NLRP3/DEFA4/TNFRSF1B/SBNO2/CCL2/IL10/MEF2C/VDR/CD14/ZFP36/ZC3H12A/IL1B/TGFB1/TLR4/HMGB2/SERPINE1/LBP/NR1H4/DEFA6/DEFA1/ANKRD1/IL6
GO_Biological_Process_2018	chemokine-mediated signaling pathway (GO:0070098)	chemokine-mediated signaling pathway (GO:0070098)	37	-0.670025	-2.0373	3.19653e-05	0.00173952	0.00148674	3944	tags=62%, list=18%, signal=51%	CCL24/PTK2B/CXCL10/CCL17/CXCL12/ACKR3/GPR35/FOXC1/CCL2/CCL19/CCL20/CXCL13/CCR2/CCL7/CCL11/CCR1/CCL8/CCL22/CXCL1/CXCL2/PF4/CXCL5/CXCL3
GO_Biological_Process_2018	cellular response to molecule of bacterial origin (GO:0071219)	cellular response to molecule of bacterial origin (GO:0071219)	73	-0.565458	-1.90452	3.21001e-05	0.00173952	0.00148674	6297	tags=62%, list=29%, signal=44%	RHOA/PLAA/STAP1/CDC73/SELENOS/NR1H3/DEFA5/NR1I2/CD274/PDCD1LG2/NFKBIL1/TLR2/RELA/TNIP2/TIRAP/CTSG/TNFAIP3/UPF1/FCGR2B/WNT5A/ACOD1/CXCL10/XBP1/CCR5/CD80/NLRP3/DEFA4/TNFRSF1B/SBNO2/CCL2/IL10/MEF2C/VDR/CD14/ZFP36/ZC3H12A/TLR4/HMGB2/SERPINE1/LBP/NR1H4/DEFA6/DEFA1/ANKRD1/IL6
GO_Biological_Process_2018	purine ribonucleoside monophosphate metabolic process (GO:0009167)	purine ribonucleoside monophosphate metabolic process (GO:0009167)	38	-0.663998	-2.02851	4.36628e-05	0.00232914	0.00199068	1763	tags=21%, list=8%, signal=19%	ENPP1/FIGNL1/PDE6A/MYH4/MYH6/MYH7/MYH8/MYH3
GO_Biological_Process_2018	purine ribonucleoside triphosphate metabolic process (GO:0009205)	purine ribonucleoside triphosphate metabolic process (GO:0009205)	32	-0.684221	-2.01098	4.44393e-05	0.00233409	0.00199491	1763	tags=22%, list=8%, signal=20%	ENPP1/FIGNL1/MYH4/MYH6/MYH7/MYH8/MYH3
GO_Biological_Process_2018	cellular response to tumor necrosis factor (GO:0071356)	cellular response to tumor necrosis factor (GO:0071356)	170	-0.462072	-1.73243	4.54314e-05	0.00235004	0.00200855	5468	tags=39%, list=25%, signal=29%	LIMS1/PID1/PSME2/BIRC2/PSMB4/AIM2/JAK2/ARHGEF2/LTBR/RELA/IKBKB/ILK/ERBIN/CD40/CCL4/TNFRSF1A/TXNDC17/RIPK1/CCL24/PTK2B/EDARADD/ACOD1/DCSTAMP/CCL17/PSME4/BIRC3/TNFRSF4/ZFP36L1/FAS/TNFSF11/TNFSF9/TNFRSF18/PLVAP/CD27/TNFRSF14/TNFRSF25/LTB/TNFRSF1B/TNFSF13/TNFSF12/LTA/CCL2/TNFSF14/CCL19/TANK/CARD14/CCL20/EDAR/ZFP36/ZC3H12A/EDA/YBX3/CCL7/TNFRSF9/CCL11/ADAMTS7/CCL8/TNFRSF10B/HAS2/TNFRSF11B/CCL22/ADAMTS1…
GO_Biological_Process_2018	positive regulation of granulocyte chemotaxis (GO:0071624)	positive regulation of granulocyte chemotaxis (GO:0071624)	20	-0.768506	-2.02722	4.96888e-05	0.00249467	0.00213216	2243	tags=45%, list=10%, signal=40%	DAPK2/CCL19/CCR7/CXCL1/CXCL2/PF4/CXCL5/CXCL3/THBS4
GO_Biological_Process_2018	positive regulation of neutrophil chemotaxis (GO:0090023)	positive regulation of neutrophil chemotaxis (GO:0090023)	20	-0.768506	-2.02722	4.96888e-05	0.00249467	0.00213216	2243	tags=45%, list=10%, signal=40%	DAPK2/CCL19/CCR7/CXCL1/CXCL2/PF4/CXCL5/CXCL3/THBS4
GO_Biological_Process_2018	cardiac muscle cell action potential (GO:0086001)	cardiac muscle cell action potential (GO:0086001)	28	0.675614	2.08291	5.21931e-05	0.00256743	0.00219435	3225	tags=57%, list=15%, signal=49%	SCN10A/KCNIP2/SCN4B/KCNH2/SCN1A/FGF12/KCND3/SCN2B/HCN2/SLC8A1/ATP1B1/SCN1B/ANK2/KCNE1/CACNA1C/SCN3B
GO_Biological_Process_2018	potassium ion transport (GO:0006813)	potassium ion transport (GO:0006813)	54	0.548935	1.96079	5.3922e-05	0.00256743	0.00219435	3686	tags=54%, list=17%, signal=45%	KCNK7/KCNK16/KCNIP2/ATP1A4/KCNC4/KCNG1/KCNV1/KCNK3/KCNAB1/KCNS1/KCNC1/KCNG2/KCNA6/KCNN2/KCNH1/KCNAB3/KCND3/KCNK1/KCNA2/KCNS2/KCNJ12/KCNJ16/KCNK4/KCNN1/KCNMB2/ABCC8/KCNA1/KCNJ3/KCNMB1
GO_Biological_Process_2018	sodium ion transmembrane transport (GO:0035725)	sodium ion transmembrane transport (GO:0035725)	35	0.632118	2.05775	5.39252e-05	0.00256743	0.00219435	3593	tags=57%, list=16%, signal=48%	SCN11A/SCN10A/HCN3/SCN9A/SLC13A1/SCN4A/SCN4B/HCN1/SLC12A3/SCN8A/SLC8A3/SCN1A/KCNK1/SCN2B/HCN2/SLC8A1/SCN1B/SCN2A/SCN3B/NALCN
GO_Biological_Process_2018	muscle cell differentiation (GO:0042692)	muscle cell differentiation (GO:0042692)	32	-0.679623	-1.99746	5.41462e-05	0.00256743	0.00219435	1841	tags=31%, list=8%, signal=29%	MEF2C/SGCG/JAG1/GATA6/IGF1/MYF5/MYOG/MYOD1/ANKRD1/MYF6
GO_Biological_Process_2018	nervous system development (GO:0007399)	nervous system development (GO:0007399)	433	0.293353	1.39858	6.43085e-05	0.00299561	0.0025603	4856	tags=34%, list=22%, signal=27%	NOG/ERBB4/BARHL2/PROP1/CHRM3/FGF13/PCSK9/AVIL/HAPLN4/POU4F1/NPAS1/TAGLN3/DNM3/PCDHA1/PCDHA4/PCDHA6/PCDHA7/PCDHA5/PCDHA11/PCDHA10/PCDHA9/PCDHA3/PCDHA12/PCDHA2/PCDHA8/PCDHAC1/PCDHAC2/HES5/ACHE/CPNE6/SH3GL2/TRIM71/CHST8/SCN8A/SERPINI1/SPOCK2/STMN3/HAPLN1/LGI1/DMBX1/RBFOX3/NMUR2/KCNQ2/STK11/FEZ1/LY6H/SHOX2/GRIK1/FGF12/SPOCK1/ADAM23/CNTN6/NPTX1/CHAC1/TENM1/MAB21L2/DOC2A/RPS6KA6/HAPLN2/MYT1L/CRMP1/DSCA…
GO_Biological_Process_2018	positive regulation of cell development (GO:0010720)	positive regulation of cell development (GO:0010720)	32	-0.675998	-1.98681	6.52529e-05	0.00299561	0.0025603	684	tags=25%, list=3%, signal=24%	IGF1/MYF5/SERPINF1/MYOG/MYLK3/MYOD1/MYF6/LMOD3
GO_Biological_Process_2018	positive regulation of cellular process (GO:0048522)	positive regulation of cellular process (GO:0048522)	477	-0.364022	-1.48276	6.58086e-05	0.00299561	0.0025603	4904	tags=31%, list=22%, signal=25%	GRK5/HILPDA/IL6ST/RELA/HES1/LRP1/INSR/TBX3/CTSH/HCK/IER5/P2RX2/CNOT6/HBEGF/TCIRG1/P2RX4/ERBB2/RPS6KA3/CTF1/IRS1/F2R/NOTCH1/DPP4/GREM1/RDX/SERTAD1/JUND/CDK4/REG3G/BRAT1/PTN/CDK3/PTGFR/FCGR2B/LRP6/GCNT2/PTK2B/EGF/CCND2/HDAC1/LYN/PDPN/HGF/CRLF2/TAL1/XBP1/GDNF/EDN1/GLI1/WNT3A/FLT4/EREG/NEUROD4/TGFBR2/MSN/NCMAP/BIRC5/ADAM10/S1PR2/JUN/PDGFC/IL7R/IL21/KIF20B/MYC/JUNB/PTHLH/SFRP2/FGF5/CFHR2/EDN2/PDGFRA/E…
GO_Biological_Process_2018	positive regulation of synaptic transmission (GO:0050806)	positive regulation of synaptic transmission (GO:0050806)	63	0.516665	1.89152	9.03027e-05	0.00405649	0.00346702	4105	tags=48%, list=19%, signal=39%	GPRIN1/STX1B/RIMS3/CACNG3/CHRNA7/ADRA1A/LGI1/SLC8A3/CLSTN3/ARC/CACNG2/CACNG7/KCTD13/SYT1/CLSTN1/SQSTM1/NMU/RIMS1/PRKCZ/CLSTN2/SLC24A2/DLG4/NRXN1/SHISA7/HAP1/CUX2/GRIN2B/GRIN2D/GRIN2C/RIMS2
GO_Biological_Process_2018	regulation of neutrophil chemotaxis (GO:0090022)	regulation of neutrophil chemotaxis (GO:0090022)	24	-0.724817	-1.98931	9.1538e-05	0.00405858	0.00346881	2243	tags=46%, list=10%, signal=41%	KIF20B/DAPK2/BST1/CCL19/CCR7/CXCL1/CXCL2/PF4/CXCL5/CXCL3/THBS4
GO_Biological_Process_2018	NADH dehydrogenase complex assembly (GO:0010257)	NADH dehydrogenase complex assembly (GO:0010257)	57	0.526485	1.89808	9.68364e-05	0.00413249	0.00353198	8637	tags=75%, list=39%, signal=46%	ECSIT/NDUFAF5/NDUFA6/NDUFA10/TMEM126B/NDUFB2/NDUFAF6/NDUFB5/DMAC2/NDUFS5/NDUFV1/BCS1L/NDUFA12/NDUFA13/NDUFAF7/NDUFB8/NDUFAF1/NDUFB4/NDUFB9/NDUFAF3/NDUFA8/NDUFS7/NDUFS1/NDUFS3/NDUFA3/ACAD9/NDUFA9/NDUFC2/TIMMDC1/NDUFA7/NDUFV2/NDUFS6/NDUFB1/NDUFB3/NDUFC1/NDUFA5/NDUFAB1/NDUFA1/NDUFV3/NDUFB10/NDUFB11/NDUFAF2/FOXRED1
GO_Biological_Process_2018	mitochondrial respiratory chain complex I assembly (GO:0032981)	mitochondrial respiratory chain complex I assembly (GO:0032981)	57	0.526485	1.89808	9.68364e-05	0.00413249	0.00353198	8637	tags=75%, list=39%, signal=46%	ECSIT/NDUFAF5/NDUFA6/NDUFA10/TMEM126B/NDUFB2/NDUFAF6/NDUFB5/DMAC2/NDUFS5/NDUFV1/BCS1L/NDUFA12/NDUFA13/NDUFAF7/NDUFB8/NDUFAF1/NDUFB4/NDUFB9/NDUFAF3/NDUFA8/NDUFS7/NDUFS1/NDUFS3/NDUFA3/ACAD9/NDUFA9/NDUFC2/TIMMDC1/NDUFA7/NDUFV2/NDUFS6/NDUFB1/NDUFB3/NDUFC1/NDUFA5/NDUFAB1/NDUFA1/NDUFV3/NDUFB10/NDUFB11/NDUFAF2/FOXRED1
GO_Biological_Process_2018	mitochondrial respiratory chain complex I biogenesis (GO:0097031)	mitochondrial respiratory chain complex I biogenesis (GO:0097031)	57	0.526485	1.89808	9.68364e-05	0.00413249	0.00353198	8637	tags=75%, list=39%, signal=46%	ECSIT/NDUFAF5/NDUFA6/NDUFA10/TMEM126B/NDUFB2/NDUFAF6/NDUFB5/DMAC2/NDUFS5/NDUFV1/BCS1L/NDUFA12/NDUFA13/NDUFAF7/NDUFB8/NDUFAF1/NDUFB4/NDUFB9/NDUFAF3/NDUFA8/NDUFS7/NDUFS1/NDUFS3/NDUFA3/ACAD9/NDUFA9/NDUFC2/TIMMDC1/NDUFA7/NDUFV2/NDUFS6/NDUFB1/NDUFB3/NDUFC1/NDUFA5/NDUFAB1/NDUFA1/NDUFV3/NDUFB10/NDUFB11/NDUFAF2/FOXRED1
GO_Biological_Process_2018	positive regulation of epithelial cell proliferation (GO:0050679)	positive regulation of epithelial cell proliferation (GO:0050679)	98	-0.517483	-1.82187	9.84945e-05	0.00415136	0.00354811	3944	tags=41%, list=18%, signal=34%	FGF10/BMP2/ERBB2/REG3G/CCL24/ITGB3/EGFL7/BMP5/WNT5A/XBP1/FLT4/RREB1/FZD7/STAT5A/MYC/ARNT/NRP1/OSR1/PRKD2/TNFSF12/EGR3/KDR/NR4A3/OSR2/VEGFC/TGM1/NR4A1/HMGB2/EGFR/FGF7/LAMC1/C5AR1/CCL11/ECM1/ODAM/MMP12/IGF1/LAMB1/HTR2B/THBS4
GO_Biological_Process_2018	neutrophil mediated immunity (GO:0002446)	neutrophil mediated immunity (GO:0002446)	420	-0.374974	-1.51507	0.000111671	0.00464934	0.00397372	5930	tags=35%, list=27%, signal=26%	NCSTN/IRAK4/CD300A/CYBA/CDK13/STBD1/ALDH3B1/DGAT1/GPR84/ATP6V0C/ALOX5/GRN/GLIPR1/NCKAP1L/COTL1/LRMP/CD53/CYBB/PRKCD/DNAJC3/LAMP2/DLC1/AGPAT2/PPIE/VCL/TMEM179B/MMP8/GNS/CYB5R3/MANBA/CD33/NFAM1/ITGAX/OSTF1/AMPD3/CAT/DOK3/PTPRC/TLR2/CRISPLD2/CTSH/BST2/TNFAIP6/TMC6/GUSB/DIAPH1/ACE/TCIRG1/LGALS3/RAP2C/FPR2/STK10/ARHGAP9/CPPED1/HVCN1/PRCP/FCER1G/PIGR/ABCA13/RAP2B/CTSG/ARHGAP45/HFE/QSOX1/ITGAM/PYGL/PTPR…
GO_Biological_Process_2018	neutrophil activation involved in immune response (GO:0002283)	neutrophil activation involved in immune response (GO:0002283)	416	-0.369244	-1.49011	0.000113295	0.00466009	0.00398291	5868	tags=34%, list=27%, signal=26%	CD300A/CYBA/CDK13/STBD1/ALDH3B1/DGAT1/GPR84/ATP6V0C/ALOX5/GRN/GLIPR1/NCKAP1L/COTL1/LRMP/CD53/CYBB/PRKCD/DNAJC3/LAMP2/DLC1/AGPAT2/PPIE/VCL/TMEM179B/MMP8/GNS/CYB5R3/MANBA/CD33/NFAM1/ITGAX/OSTF1/AMPD3/CAT/DOK3/PTPRC/TLR2/CRISPLD2/CTSH/BST2/TNFAIP6/TMC6/GUSB/DIAPH1/TCIRG1/LGALS3/RAP2C/FPR2/STK10/ARHGAP9/CPPED1/HVCN1/PRCP/FCER1G/PIGR/ABCA13/RAP2B/CTSG/ARHGAP45/HFE/QSOX1/ITGAM/PYGL/PTPRB/NBEAL2/MME/PNP…
GO_Biological_Process_2018	response to interleukin-1 (GO:0070555)	response to interleukin-1 (GO:0070555)	60	-0.585581	-1.92424	0.000118557	0.0048185	0.0041183	3953	tags=40%, list=18%, signal=33%	UPF1/CCL24/ACOD1/CCL17/IRAK1/MYD88/PTGIS/CCL2/CCL19/TANK/CCL20/ZC3H12A/IRAK3/CCL7/IL1R1/CCL11/ADAMTS7/CCL8/HAS2/CCL22/ADAMTS12/SELE/MYLK3/ANKRD1
GO_Biological_Process_2018	positive regulation of myotube differentiation (GO:0010831)	positive regulation of myotube differentiation (GO:0010831)	15	-0.800081	-1.96789	0.000124033	0.00498175	0.00425783	3315	tags=67%, list=15%, signal=57%	SMYD1/MAML1/EHD1/EHD2/MMP14/MYF5/MYOG/MYOD1/MYF6/LMOD3
GO_Biological_Process_2018	response to tumor necrosis factor (GO:0034612)	response to tumor necrosis factor (GO:0034612)	80	-0.52681	-1.8142	0.000127112	0.00504605	0.00431279	6025	tags=52%, list=27%, signal=38%	CIB1/CASP8/CCL3/CASP3/TNFRSF11A/CXCL16/PID1/JAK2/ARHGEF2/GCH1/RELA/IKBKB/ERBIN/MAP2K7/CCL4/RIPK1/CCL24/ACOD1/DCSTAMP/CCL17/ADAM10/ZFP36L1/CCL2/ADIPOQ/CCL19/UBD/TANK/CCL20/ZFP36/ZC3H12A/YBX3/CCL7/CCL11/ADAMTS7/CCL8/HAS2/CCL22/ADAMTS12/GATA3/SELE/OCSTAMP/ANKRD1
GO_Biological_Process_2018	regulation of epithelial cell proliferation (GO:0050678)	regulation of epithelial cell proliferation (GO:0050678)	66	-0.557117	-1.85391	0.000175464	0.00688546	0.0058849	4863	tags=47%, list=22%, signal=37%	KRT4/ACVRL1/FGF10/TINF2/DUSP10/ERBB2/BMP5/EREG/ZFP36L1/EPPK1/MYC/TGFBR3/SFRP2/CDKN1C/SIX4/OSR1/NLRC3/CDK6/RUNX3/NR4A3/OSR2/ZFP36/TGFB1/NR4A1/EGFR/FGF7/LAMC1/C5AR1/IGF1/LAMB1/GDF5
GO_Biological_Process_2018	neutrophil degranulation (GO:0043312)	neutrophil degranulation (GO:0043312)	413	-0.3656	-1.47587	0.000197296	0.0076542	0.00654193	5868	tags=34%, list=27%, signal=26%	CD300A/CYBA/CDK13/STBD1/ALDH3B1/DGAT1/GPR84/ATP6V0C/ALOX5/GRN/GLIPR1/NCKAP1L/COTL1/LRMP/CD53/CYBB/PRKCD/DNAJC3/LAMP2/DLC1/AGPAT2/PPIE/VCL/TMEM179B/MMP8/GNS/CYB5R3/MANBA/CD33/NFAM1/ITGAX/OSTF1/AMPD3/CAT/DOK3/PTPRC/TLR2/CRISPLD2/CTSH/BST2/TNFAIP6/TMC6/GUSB/DIAPH1/TCIRG1/LGALS3/RAP2C/FPR2/STK10/ARHGAP9/CPPED1/HVCN1/PRCP/FCER1G/PIGR/ABCA13/RAP2B/CTSG/ARHGAP45/HFE/QSOX1/ITGAM/PYGL/PTPRB/NBEAL2/MME/PNP…
GO_Biological_Process_2018	negative regulation of blood vessel morphogenesis (GO:2000181)	negative regulation of blood vessel morphogenesis (GO:2000181)	61	-0.569282	-1.88123	0.000209776	0.00804691	0.00687758	2460	tags=30%, list=11%, signal=26%	WNT4/FOXC1/RGCC/SULF1/STAB1/ECSCR/CCR2/PPARG/KLF4/THBS2/PRL/COL4A2/SERPINF1/DCN/PF4/THBS1/HSPG2/THBS4
GO_Biological_Process_2018	blood circulation (GO:0008015)	blood circulation (GO:0008015)	45	-0.616325	-1.93821	0.000212446	0.00805844	0.00688743	3653	tags=42%, list=17%, signal=35%	CXCL10/AVPR1A/SERPING1/NFE2/CXCL12/PLN/NOS3/C3AR1/UTS2R/MYOF/SGCG/TNNI3/OLR1/NPY6R/ELN/MYL2/MEOX2/TRDN/ACTC1
GO_Biological_Process_2018	mitochondrial electron transport, NADH to ubiquinone (GO:0006120)	mitochondrial electron transport, NADH to ubiquinone (GO:0006120)	39	0.573409	1.9273	0.000216327	0.00805844	0.00688743	8222	tags=82%, list=37%, signal=52%	NDUFA4/NDUFA6/NDUFA10/NDUFB2/NDUFB5/NDUFS5/NDUFV1/NDUFA12/NDUFA13/NDUFB8/NDUFAF1/NDUFB4/NDUFB9/NDUFA8/NDUFS7/NDUFS1/NDUFS3/NDUFA3/NDUFA9/NDUFC2/NDUFA7/NDUFV2/NDUFS6/NDUFB1/NDUFB3/NDUFC1/NDUFA5/NDUFAB1/NDUFA1/NDUFV3/NDUFB10/NDUFB11
GO_Biological_Process_2018	regulation of epithelial to mesenchymal transition (GO:0010717)	regulation of epithelial to mesenchymal transition (GO:0010717)	64	-0.55047	-1.83387	0.000217158	0.00805844	0.00688743	4736	tags=47%, list=22%, signal=37%	BCL9L/BMP2/SMAD3/FOXA2/GLIPR2/NOTCH1/GREM1/NKX2-1/EZH2/GCNT2/BMP5/PDPN/TGFBR2/TGFB3/SFRP2/SNAI1/FOXC1/WWTR1/RGCC/TGFB1I1/VASN/IL1B/TGFB1/PHLDB2/ALX1/DAB2/EPHA3/TWIST1/LOXL2/COL1A1
GO_Biological_Process_2018	striated muscle myosin thick filament assembly (GO:0071688)	striated muscle myosin thick filament assembly (GO:0071688)	12	-0.819547	-1.91467	0.000240048	0.0088121	0.00753157	1065	tags=75%, list=5%, signal=71%	OBSL1/MYOM3/MYOM1/MYBPC1/TCAP/MYOM2/MYBPC2/TTN/MYBPH
GO_Biological_Process_2018	positive regulation of cellular biosynthetic process (GO:0031328)	positive regulation of cellular biosynthetic process (GO:0031328)	148	-0.44954	-1.66483	0.000249165	0.00904945	0.00773443	5052	tags=39%, list=23%, signal=30%	DYRK2/DNA2/HIF1A/YTHDF3/ZEB2/VIM/INSR/GUCY2C/FGF10/P2RX4/ERBB2/SMAD3/IRS1/PTPN2/PKD2/RPS27L/EGF/HGF/EDN1/GLI1/EREG/ELAVL1/RBM3/PDGFC/TGFB3/MYC/ARNT/DBF4/PDGFRA/TYRP1/CD28/APOA5/EGR1/SOX4/APOC2/PRKD2/IGF2/RGCC/CD36/CCL19/IL1B/FGFR4/PASK/TLR4/EGFR/BCL3/PTH/KLF2/PDGFRB/AREG/CSF2/PTGS2/KLF4/IGF1/PYM1/THBS1/IL6
GO_Biological_Process_2018	positive regulation of I-kappaB kinase/NF-kappaB signaling (GO:0043123)	positive regulation of I-kappaB kinase/NF-kappaB signaling (GO:0043123)	147	-0.453743	-1.67808	0.000313893	0.0112803	0.00964111	5066	tags=35%, list=23%, signal=27%	LTBR/TRIM5/AKAP13/TLR2/RELA/IKBKB/BST2/TNIP2/WLS/CD40/PELI1/F2R/TNFRSF1A/HMOX1/TIRAP/RIPK1/TRIM25/MAP3K3/SHISA5/IRAK1/RHOC/SLC44A2/TRAF5/BIRC3/MYD88/CFLAR/IL1A/IL23A/MALT1/IL12B/ADIPOQ/IKBKE/CCL19/UBD/EDAR/IL1B/LGALS1/ROR1/TLR4/S100A4/FLNA/SPHK1/CCR7/AGER/TNFRSF10B/ECT2/ECM1/TNFSF10/CD4/EDA2R/F2RL1/HTR2B
GO_Biological_Process_2018	positive regulation of leukocyte migration (GO:0002687)	positive regulation of leukocyte migration (GO:0002687)	28	-0.680566	-1.94746	0.0003218	0.011444	0.00978102	2959	tags=50%, list=13%, signal=43%	TNFRSF18/PLVAP/ICAM1/EDN2/F7/ADAM8/CXCL13/CXCL1/CXCL2/F2RL1/PF4/CXCL5/CXCL3/IL6
GO_Biological_Process_2018	positive regulation of interleukin-2 production (GO:0032743)	positive regulation of interleukin-2 production (GO:0032743)	20	-0.7372	-1.94464	0.000335859	0.0118209	0.0101031	2997	tags=60%, list=14%, signal=52%	CD80/IL1A/IRF4/CD28/MALT1/PRKD2/TANK/IL1B/CCR2/ANXA1/RUNX1/CD4
GO_Biological_Process_2018	cardiac ventricle morphogenesis (GO:0003208)	cardiac ventricle morphogenesis (GO:0003208)	43	-0.605096	-1.90449	0.000341449	0.011895	0.0101664	3397	tags=44%, list=15%, signal=37%	TGFBR2/GATA4/TGFBR3/BMP10/SFRP2/SOX4/FOXF1/MEF2C/TGFB1/TNNI3/JAG1/TPM1/MYH6/GATA3/MYH7/MYL3/MYL2/TNNT2/TNNC1
GO_Biological_Process_2018	positive regulation of epithelial cell apoptotic process (GO:1904037)	positive regulation of epithelial cell apoptotic process (GO:1904037)	13	-0.799551	-1.89625	0.000378917	0.0130669	0.0111681	2269	tags=46%, list=10%, signal=41%	ANO6/RGCC/ECSCR/SFRP4/THBS1/IL6
GO_Biological_Process_2018	cellular response to lipid (GO:0071396)	cellular response to lipid (GO:0071396)	159	-0.440018	-1.64148	0.00039628	0.013529	0.011563	3969	tags=33%, list=18%, signal=28%	TNFAIP3/UPF1/PTK2B/LYN/WNT5A/TWF2/ACOD1/CXCL10/XBP1/WNT8B/WNT3A/WNT11/MSN/FZD7/FZD4/CCR5/CD80/NLRP3/DEFA4/SPP1/FFAR2/WNT3/TNFRSF1B/SBNO2/RAMP3/CCL2/IL10/PDK4/TFPI/WNT5B/WNT9A/MEF2C/VDR/AHR/CD14/ZFP36/ZC3H12A/MGARP/TLR4/HMGB2/EGFR/MAP4K1/SERPINE1/LBP/EPHA3/NR1H4/AQP1/DEFA6/DEFA1/MYOG/MYOD1/ANKRD1/IL6
GO_Biological_Process_2018	positive regulation of T cell proliferation (GO:0042102)	positive regulation of T cell proliferation (GO:0042102)	48	-0.57281	-1.83366	0.000400674	0.0135436	0.0115755	5753	tags=62%, list=26%, signal=46%	EBI3/FADD/NCKAP1L/CD274/PDCD1LG2/CD6/PTPRC/JAK3/IL6ST/AIF1/PNP/VCAM1/CD276/CCDC88B/IL21/CD80/TNFSF9/CD28/IL23A/IGF2/IL12B/CCL19/IGFBP2/IL1B/CCR2/SYK/AGER/ANXA1/IGF1/IL6
GO_Biological_Process_2018	regulation of myoblast differentiation (GO:0045661)	regulation of myoblast differentiation (GO:0045661)	27	-0.686813	-1.94395	0.00045235	0.0150335	0.0128489	3315	tags=44%, list=15%, signal=38%	SMYD1/ZFP36L1/BTG1/MEF2C/TGFB1/RANBP3L/IGFBP3/MYF5/MYOG/MYOD1/KLHL41/MYF6
GO_Biological_Process_2018	positive regulation of myoblast differentiation (GO:0045663)	positive regulation of myoblast differentiation (GO:0045663)	14	-0.783673	-1.89533	0.000456946	0.0150335	0.0128489	3315	tags=64%, list=15%, signal=55%	SMYD1/BTG1/MEF2C/RANBP3L/IGFBP3/MYF5/MYOG/MYOD1/MYF6
GO_Biological_Process_2018	respiratory electron transport chain (GO:0022904)	respiratory electron transport chain (GO:0022904)	81	0.431172	1.67524	0.000457963	0.0150335	0.0128489	8289	tags=70%, list=38%, signal=44%	ALDH5A1/UQCRH/NDUFA4/UQCRC1/COX6A1/COX8A/UQCR10/NDUFA6/COX6C/NDUFA10/NDUFB2/NDUFB5/NDUFS5/CYC1/COX7C/NDUFV1/NDUFA12/COX4I1/NDUFA13/SLC25A13/SDHA/PPARGC1A/NDUFB8/NDUFAF1/COX7A2L/COX5B/SLC25A12/NDUFB4/NDUFB9/UQCR11/NDUFA8/NDUFS7/NDUFS1/NDUFS3/NDUFA3/GPD2/NDUFA9/NDUFC2/NDUFA7/COX10/NDUFV2/UQCRC2/NDUFS6/SDHB/COX8C/NDUFB1/NDUFB3/NDUFC1/NDUFA5/NDUFAB1/NDUFA1/NDUFV3/NDUFB10/UQCRQ/NDUFB11/UQCC3/COX6B1
GO_Biological_Process_2018	heart process (GO:0003015)	heart process (GO:0003015)	10	-0.828152	-1.84993	0.000481676	0.0156614	0.0133855	2186	tags=60%, list=10%, signal=54%	RAMP3/SGCG/TNNI3/MYL2/TRDN/ACTC1
GO_Biological_Process_2018	modulation of chemical synaptic transmission (GO:0050804)	modulation of chemical synaptic transmission (GO:0050804)	78	0.449294	1.73062	0.000496716	0.015998	0.0136732	4131	tags=53%, list=19%, signal=43%	GRM8/MAPK8IP2/CEL/STX1B/RIMS3/SYN1/CHRNA7/UNC13A/LGI1/CLSTN3/GRIK1/NPAS4/CPLX1/KCTD13/SYT1/GRID1/CLSTN1/GRIA2/GRIA4/GRM7/CNTNAP4/NMU/LRP8/RIMS1/PSMC5/CDK5/CLSTN2/GRM3/BDNF/SLC6A9/GRM4/DLG4/GRM5/GRM1/SYN3/CAMK2A/GRIA1/GRID2/GRIA3/RIMS2/CHRNB2
GO_Biological_Process_2018	myotube differentiation (GO:0014902)	myotube differentiation (GO:0014902)	15	-0.764014	-1.87918	0.00058121	0.0184375	0.0157582	684	tags=53%, list=3%, signal=52%	SIX4/MEF2C/IGF1/ADAM12/MYOD1/KLHL40/MYMK/MYMX
GO_Biological_Process_2018	eye morphogenesis (GO:0048592)	eye morphogenesis (GO:0048592)	19	-0.722161	-1.87964	0.00058326	0.0184375	0.0157582	2261	tags=42%, list=10%, signal=38%	NIPBL/MFAP2/EFEMP1/FBN2/COL5A2/FBN1/COL5A1/ALDH1A3
GO_Biological_Process_2018	regulation of I-kappaB kinase/NF-kappaB signaling (GO:0043122)	regulation of I-kappaB kinase/NF-kappaB signaling (GO:0043122)	178	-0.424116	-1.59338	0.000645244	0.0202098	0.017273	6109	tags=40%, list=28%, signal=29%	GOLT1B/HSPB1/NFKBIA/CASP8/NEK6/TRAF3IP2/NLRX1/IRAK4/MAVS/TAB2/CARD19/FADD/BIRC2/MAPKBP1/LTBR/TRIM5/AKAP13/RELA/IKBKB/BST2/TNIP2/WLS/CD40/PELI1/F2R/TNFRSF1A/HMOX1/TIRAP/RIPK1/TRIM25/MAP3K3/TNFAIP3/WNT5A/SHISA5/IRAK1/RHOC/SLC44A2/TRAF5/BIRC3/MYD88/RHOH/CFLAR/IL1A/NLRP3/MALT1/NLRC3/PER1/ADIPOQ/IKBKE/CCL19/UBD/TANK/EDAR/ZC3H12A/IL1B/LGALS1/ROR1/S100A4/BCL3/FLNA/CCR7/TNFRSF10B/ECT2/ECM1/TNFSF10/NR1H4/…
GO_Biological_Process_2018	positive regulation of myoblast fusion (GO:1901741)	positive regulation of myoblast fusion (GO:1901741)	11	-0.797397	-1.82634	0.000714007	0.0219867	0.0187917	2656	tags=55%, list=12%, signal=48%	EHD1/EHD2/MYF5/MYOG/MYOD1/MYF6
GO_Biological_Process_2018	protein trimerization (GO:0070206)	protein trimerization (GO:0070206)	28	-0.661411	-1.89265	0.000714859	0.0219867	0.0187917	1794	tags=25%, list=8%, signal=23%	TANK/MLKL/EMILIN1/SCARA5/COL6A1/COL6A2/C1QTNF3
GO_Biological_Process_2018	mitotic sister chromatid segregation (GO:0000070)	mitotic sister chromatid segregation (GO:0000070)	77	-0.51422	-1.75899	0.00075975	0.0228072	0.019493	4068	tags=32%, list=18%, signal=27%	PINX1/NCAPD2/SMC2/KIFC1/KNSTRN/KIF22/ESPL1/TEX14/CENPE/NDC80/NIPBL/CCNB1/KIF23/NUSAP1/PLK1/NCAPH/CDCA8/KIF2C/PSRC1/CDCA5/PRC1/NCAPG/CHMP4C/HASPIN/TTN
GO_Biological_Process_2018	membrane depolarization during action potential (GO:0086010)	membrane depolarization during action potential (GO:0086010)	35	0.578018	1.88163	0.000760251	0.0228072	0.019493	3593	tags=51%, list=16%, signal=43%	SCN11A/SCN10A/SCN9A/SCN4A/SCN4B/KCNH2/SCN8A/SCN1A/SCN2B/HCN2/SLC8A1/SCN1B/CACNA1E/CACNA1C/SCN2A/YWHAH/SCN3B/NALCN
GO_Biological_Process_2018	negative regulation of chondrocyte differentiation (GO:0032331)	negative regulation of chondrocyte differentiation (GO:0032331)	12	-0.787759	-1.8404	0.000761576	0.0228072	0.019493	2912	tags=58%, list=13%, signal=51%	PTHLH/WNT9A/EFEMP1/ADAMTS7/ADAMTS12/SNAI2/GDF5
GO_Biological_Process_2018	positive regulation of macromolecule metabolic process (GO:0010604)	positive regulation of macromolecule metabolic process (GO:0010604)	261	-0.389197	-1.51786	0.000775593	0.0228941	0.0195672	4592	tags=28%, list=21%, signal=22%	BMP2/DTX3L/WNT16/SMAD3/GREM1/NKX2-1/RDX/FUBP3/HFE/STAT3/BVES/ARRB2/NGF/EGF/ZBTB7B/WNT5A/WNT3A/WNT11/RAB29/MSN/MYD88/AVPR2/SERPINB9/PTPN1/MYC/IL1A/CD34/CD28/EGR1/OSR1/ANXA2/WNT3/STOX1/RGCC/RAMP3/DRD1/CD36/PIP/EZR/MEF2C/ETS1/OSR2/VDR/ZC3H12A/IL1B/TGFB1/FGFR4/TLR4/HMGB2/PLSCR1/KLF2/CSF2/SCX/KLF4/ODAM/SEC16B/FN1/SFRP4/IGF1/ACTG2/MYOM1/ACTA2/FOXD1/TWIST1/SELE/PF4/NTF3/MUSK/ACTC1/C1QTNF1/IL6/ACTA1/TTN
GO_Biological_Process_2018	synaptic transmission, glutamatergic (GO:0035249)	synaptic transmission, glutamatergic (GO:0035249)	20	0.66832	1.90369	0.000777888	0.0228941	0.0195672	4080	tags=60%, list=19%, signal=49%	UNC13A/NAPB/GRIK1/GRID1/SLC17A6/GRIA2/GRIA4/CDH8/UNC13C/GRIA1/GRID2/GRIA3
GO_Biological_Process_2018	regulation of T cell proliferation (GO:0042129)	regulation of T cell proliferation (GO:0042129)	48	-0.561002	-1.79586	0.000791539	0.0230132	0.019669	5602	tags=60%, list=25%, signal=45%	NCKAP1L/CD274/PDCD1LG2/FOXP3/CD6/PTPRC/JAK3/IL6ST/AIF1/LGALS3/PNP/VCAM1/CD276/CCDC88B/IL21/CD80/GPNMB/CD28/IL23A/SPN/IL12B/IL10/CCL19/IL1B/CEBPB/RIPK3/ANXA1/ARG1/IL6
GO_Biological_Process_2018	proteolysis (GO:0006508)	proteolysis (GO:0006508)	262	-0.379448	-1.48138	0.000805805	0.0230132	0.019669	4855	tags=30%, list=22%, signal=23%	MMP16/ERAP1/CTSH/PRSS42/ADGB/ACE/TRABD2B/CUL7/SPPL2A/DPP4/TMPRSS11E/PRCP/CPQ/CTSG/MME/RHBDF1/SPCS3/KCTD11/SUFU/SENP1/NAPSA/USP25/PGPEP1L/CASP7/PGA5/PAPPA2/PCSK5/PRSS21/CELA2A/HTRA4/FURIN/CPXM2/ADAMTS9/NAALAD2/CPB1/MALT1/BMP1/PROC/CMA1/TPSB2/CAPN11/F7/PIP/SCPEP1/PHEX/ASPRV1/UBD/AEBP1/TMPRSS3/CAPN13/PGC/GZMB/CPA5/HTRA3/ANPEP/CBLB/CPA4/MMP19/WFDC2/CAPN6/CTSK/ASTL/ADAMTS7/CAPN9/CPXM1/MMP12/MMP14/PRSS…
GO_Biological_Process_2018	regulation of myoblast fusion (GO:1901739)	regulation of myoblast fusion (GO:1901739)	12	-0.78677	-1.83809	0.000809423	0.0230132	0.019669	2983	tags=58%, list=14%, signal=50%	CFLAR/EHD1/EHD2/MYF5/MYOG/MYOD1/MYF6
GO_Biological_Process_2018	regulation of endothelial cell proliferation (GO:0001936)	regulation of endothelial cell proliferation (GO:0001936)	77	-0.512574	-1.75336	0.000810824	0.0230132	0.019669	3944	tags=32%, list=18%, signal=27%	CCL24/ITGB3/EGFL7/WNT5A/FLT4/STAT5A/GHRL/ARNT/NRP1/PRKD2/TNFSF12/RGCC/SULF1/EGR3/KDR/VEGFC/NR4A1/HMGB2/CAV1/CCL11/ECM1/PRL/HTR2B/THBS1/THBS4
GO_Biological_Process_2018	glycosaminoglycan biosynthetic process (GO:0006024)	glycosaminoglycan biosynthetic process (GO:0006024)	97	-0.47923	-1.68548	0.000815641	0.0230132	0.019669	4386	tags=35%, list=20%, signal=28%	CHST5/B3GNT3/CHPF2/HS3ST3B1/GPC4/SLC35D2/GPC3/GCNT2/CHST14/B3GNT7/HAS1/ST3GAL1/EXT1/CHST3/CSPG4/CHSY1/GPC6/VCAN/CSGALNACT2/GALNT5/CEMIP/IL1B/B4GALT1/FMOD/DSE/HAS2/CHST13/OGN/DCN/BGN/SDC1/KERA/LUM/HSPG2
GO_Biological_Process_2018	regulation of ERK1 and ERK2 cascade (GO:0070372)	regulation of ERK1 and ERK2 cascade (GO:0070372)	218	-0.401078	-1.53492	0.000884923	0.0247633	0.0211649	4794	tags=37%, list=22%, signal=29%	INSR/KIT/FGF10/DUSP10/BMP2/ERBB2/FPR2/GLIPR2/CCL4/F2R/NOTCH1/TIMP3/TIRAP/DUSP6/PTPN2/ARRB2/CCL24/GCNT2/NOTCH2/MET/PTK2B/LYN/CCL17/FLT4/PDGFC/PTPN1/IL1A/GPNMB/ROS1/NRP1/ICAM1/PDGFRA/ACKR3/PRKD2/RAMP3/SERPINF2/CCL2/CD36/ADIPOQ/EZR/SPRY1/KDR/CD44/EPHA7/CCL19/CCL20/DDR2/IL1B/TGFB1/FGFR4/ROR1/TLR4/SYK/CCL7/EGFR/EPHA1/TIE1/CCR7/PDGFRB/AGER/ROR2/C5AR1/CCL11/CCR1/FBLN1/CCL8/FN1/EPHA3/CCL22/EPHA2/CD4/ALOX…
GO_Biological_Process_2018	regulation of muscle cell differentiation (GO:0051147)	regulation of muscle cell differentiation (GO:0051147)	35	-0.60595	-1.82505	0.000893186	0.0247913	0.0211888	4283	tags=34%, list=19%, signal=28%	CTNNA1/PTBP1/BNIP2/ZFP36L1/IGF2/MEF2C/CDON/MYF5/MYOG/MYOD1/KLHL41/MYF6
GO_Biological_Process_2018	myosin filament assembly (GO:0031034)	myosin filament assembly (GO:0031034)	10	-0.816203	-1.82324	0.000935012	0.025743	0.0220022	1921	tags=80%, list=9%, signal=73%	OBSL1/MYOM3/MYOM1/MYBPC1/MYOM2/MYBPC2/TTN/MYBPH
GO_Biological_Process_2018	lymphocyte activation involved in immune response (GO:0002285)	lymphocyte activation involved in immune response (GO:0002285)	12	-0.78274	-1.82868	0.000953672	0.0260467	0.0222617	2449	tags=67%, list=11%, signal=59%	IFNA7/IFNA1/IFNA5/IFNA6/IFNA16/LCP1/IFNA2/F2RL1
GO_Biological_Process_2018	endothelial cell migration (GO:0043542)	endothelial cell migration (GO:0043542)	31	-0.632695	-1.85321	0.000975808	0.0262562	0.0224408	4431	tags=52%, list=20%, signal=41%	ID1/DPP4/SOX18/MYH9/NRP1/NOS3/PXN/TNFSF12/EGR3/PLXND1/ADGRA2/NR4A1/CYP1B1/LOXL2/PRSS3/FAP
GO_Biological_Process_2018	response to lipid (GO:0033993)	response to lipid (GO:0033993)	125	-0.444471	-1.61414	0.000976724	0.0262562	0.0224408	5066	tags=46%, list=23%, signal=35%	LTBR/CD6/GCH1/CTSH/LY96/ERBIN/MAPKAPK2/CD40/RPS6KA3/F2R/TNFRSF1A/TRIM6/TIRAP/JUND/STAT5B/STAT3/MAPKAPK3/ALPL/CXCL10/IRAK1/WNT8B/TNFRSF4/JUN/FAS/TNFRSF18/JUNB/NOS3/FOXP1/CD27/SPP1/TNFRSF14/TNFRSF25/TNFRSF1B/SOCS2/CD36/AQP3/VDR/CXCL13/IRAK3/TGFB1/TLR4/HMGB2/PPARG/TRIB1/TNFRSF9/SLPI/TNFRSF10B/LBP/TNFRSF11B/NR1H4/CXCL1/SELP/CXCL2/SELE/PF4/CXCL5/CXCL3
GO_Biological_Process_2018	membrane raft organization (GO:0031579)	membrane raft organization (GO:0031579)	10	-0.814638	-1.81975	0.00100121	0.026704	0.0228236	2523	tags=40%, list=11%, signal=35%	S100A10/ANXA2/MYADM/CAV3
GO_Biological_Process_2018	regulation of leukocyte chemotaxis (GO:0002688)	regulation of leukocyte chemotaxis (GO:0002688)	24	-0.671495	-1.84297	0.00101955	0.0269825	0.0230616	3816	tags=54%, list=17%, signal=45%	PTK2B/LYN/CXCL10/EDN2/F7/CXCL13/CXCL1/CXCL2/F2RL1/PF4/CXCL5/CXCL3/IL6
GO_Biological_Process_2018	negative regulation of programmed cell death (GO:0043069)	negative regulation of programmed cell death (GO:0043069)	381	-0.364187	-1.46335	0.00105677	0.027652	0.0236337	4843	tags=29%, list=22%, signal=23%	IL6ST/RELA/INSR/IKBKB/TBX3/CTSH/HCK/KIT/HSP90B1/ERBB2/RPS6KA3/GREM1/SEMA4D/EVI2B/SPHK2/GOLPH3/KRT18/STAT3/NGF/NOTCH2/MET/PTK2B/CCND2/HDAC1/PDPN/WNT5A/HGF/XBP1/DHRS2/FANK1/IRAK1/BNIP2/TOPORS/GDNF/WNT11/FLT4/DPEP1/IL2RB/BIRC3/MYD88/NAA16/TNFAIP8/GHRL/BIRC5/MCL1/CDK1/FAS/SERPINB9/CFLAR/MYC/KANK2/MAD2L1/ROS1/PLAUR/PDGFRA/SIX4/ANXA4/CD28/CD27/PIM1/OSR1/MALT1/SOCS2/IGF2/PROC/IL31RA/IL10/EGR3/KDR/CD44/P…
GO_Biological_Process_2018	T cell activation (GO:0042110)	T cell activation (GO:0042110)	71	-0.517538	-1.74206	0.00106742	0.027652	0.0236337	5333	tags=51%, list=24%, signal=39%	TREML2/CHD7/FOXP3/GPR18/LAT/PTPRC/KIT/PIK3CG/DPP4/CD2/PTPN2/SLA2/CD276/RAB29/MSN/TNFRSF4/RHOH/IRF4/TXK/CD28/SOX4/IFNA7/IFNA1/IFNA5/IFNA6/IFNA16/NHEJ1/LCP1/NLRC3/TNFSF14/CCL19/CCR7/LEPR/CD4/IFNA2/F2RL1
GO_Biological_Process_2018	cellular response to interleukin-1 (GO:0071347)	cellular response to interleukin-1 (GO:0071347)	134	-0.433918	-1.58523	0.00107197	0.027652	0.0236337	4834	tags=28%, list=22%, signal=22%	HIF1A/RELA/IKBKB/TNIP2/PELI1/CCL4/MAP3K3/UPF1/CCL24/ACOD1/CCL17/PSME4/IRAK1/MYD88/MAP3K8/IL1A/PTGIS/EGR1/CCL2/CCL19/TANK/IL1R2/CCL20/ZC3H12A/IRAK3/IL1B/IL1RN/CCL7/IL1R1/CCL11/ADAMTS7/CCL8/HAS2/CCL22/ADAMTS12/MYLK3/ANKRD1
GO_Biological_Process_2018	lymphocyte proliferation (GO:0046651)	lymphocyte proliferation (GO:0046651)	27	-0.667424	-1.88908	0.00107725	0.027652	0.0236337	3393	tags=70%, list=15%, signal=60%	PTPRC/CD40/PIK3CG/MSN/CR2/TNFRSF4/IFNA7/IFNA1/IFNA5/IFNA6/IFNA16/IL10/HELLS/TNFSF14/MEF2C/MS4A1/CD79A/ELF4/IFNA2
GO_Biological_Process_2018	ATP metabolic process (GO:0046034)	ATP metabolic process (GO:0046034)	50	-0.563386	-1.80936	0.00110649	0.0281906	0.0240941	1763	tags=16%, list=8%, signal=15%	ENPP1/FIGNL1/TGFB1/MYH4/MYH6/MYH7/MYH8/MYH3
GO_Biological_Process_2018	neuropeptide signaling pathway (GO:0007218)	neuropeptide signaling pathway (GO:0007218)	60	0.484564	1.76132	0.0011155	0.0282099	0.0241105	4420	tags=48%, list=20%, signal=39%	NPY4R/PYY/GLRA4/SSTR3/OPRM1/SORCS3/CARTPT/ADCYAP1/AGRP/NMUR2/NXPH2/NPY/PNOC/GLRA1/GALR3/GAL/OPRL1/NMU/GPR149/GLRA2/PENK/CYSLTR2/NTSR1/PROKR2/SORT1/NXPH3/GRP/CPE/SORCS1
GO_Biological_Process_2018	negative regulation of vascular smooth muscle cell proliferation (GO:1904706)	negative regulation of vascular smooth muscle cell proliferation (GO:1904706)	12	-0.777297	-1.81596	0.0012582	0.0315645	0.0269777	3080	tags=58%, list=14%, signal=50%	TGFB3/ADIPOQ/IL10/MEF2C/PPARG/TPM1/CNN1
GO_Biological_Process_2018	positive regulation of supramolecular fiber organization (GO:1902905)	positive regulation of supramolecular fiber organization (GO:1902905)	79	-0.487144	-1.67283	0.00127439	0.0315645	0.0269777	4903	tags=37%, list=22%, signal=29%	ARF6/CDC42EP3/HCK/SLAIN2/VIL1/CCL24/MET/PTK2B/EDN1/LMOD1/BAIAP2L1/RHOH/FES/BMP10/VASP/PFN3/CSF3/CDC42EP5/CCR7/PSRC1/SYNPO/CCL11/SYNPO2/ALOX15/F2RL1/LMOD2/MYLK3/SYNPO2L/CAV3
GO_Biological_Process_2018	purine ribonucleotide metabolic process (GO:0009150)	purine ribonucleotide metabolic process (GO:0009150)	59	-0.529592	-1.73033	0.00127784	0.0315645	0.0269777	1763	tags=17%, list=8%, signal=16%	ENPP1/FIGNL1/PTH/PDE6A/MYH4/EPHA2/MYH6/MYH7/MYH8/MYH3
GO_Biological_Process_2018	sprouting angiogenesis (GO:0002040)	sprouting angiogenesis (GO:0002040)	44	-0.572099	-1.7953	0.00129488	0.0315645	0.0269777	2790	tags=41%, list=13%, signal=36%	GREM1/RSPO3/PTK2B/FLT4/NRP1/EFNB2/EGR3/KDR/E2F7/ADGRA2/NR4A1/CDH5/CCBE1/LOXL2/E2F8/EPHB4/THBS1/ESM1
GO_Biological_Process_2018	regulation of calcium ion-dependent exocytosis (GO:0017158)	regulation of calcium ion-dependent exocytosis (GO:0017158)	45	0.518485	1.79625	0.00130233	0.0315645	0.0269777	6022	tags=64%, list=27%, signal=47%	SYT2/RIMS3/SYN1/TRPV6/SYT4/CBARP/DOC2A/SYT1/SYT9/SYT14/RPH3A/RIMS1/PREPL/SCAMP5/SYT13/SYT7/SYT5/SYT16/SYT17/RIMS2/STX1A/SYT12/C2CD4B/CACNA1G/RIMS4/SYTL1/SYT3/SYT11/ADRA2A
GO_Biological_Process_2018	axonogenesis (GO:0007409)	axonogenesis (GO:0007409)	212	0.315683	1.41131	0.00130363	0.0315645	0.0269777	4974	tags=37%, list=23%, signal=29%	ISL1/EPHA8/SLITRK3/POU4F2/RET/TLR9/NGFR/POU4F1/EFNA2/NEFH/LRFN5/OMG/ATL1/NRXN3/RAP1GAP/LINGO2/LINGO1/LGI1/PAK3/TUBB3/FEZ1/SPTBN2/BRSK2/MAP1A/OMD/EFNA4/SLC9A6/SLITRK1/MAP1B/KIF5A/SHH/DAB1/LRRC38/SPTB/GFRA4/LRRN2/CYFIP2/SCN1B/SPTBN4/APBB1/CDK5/RAB3A/KIF5C/L1CAM/SEMA4F/BDNF/CDK5R1/NTNG1/UNC5A/NELL2/CNTN4/DCC/LINGO3/MLF2/DOK5/SLITRK4/ENAH/EFNA5/EFNB3/EPHA5/EPHB1/NRXN1/ARHGAP35/ANK3/CCK/OTX2/EFNA3/KIF…
GO_Biological_Process_2018	negative regulation of apoptotic process (GO:0043066)	negative regulation of apoptotic process (GO:0043066)	450	-0.34467	-1.40033	0.00137497	0.0329337	0.028148	4374	tags=26%, list=20%, signal=21%	F2R/NOTCH1/GREM1/SEMA4D/EVI2B/SPHK2/GOLPH3/MAGEA3/KRT18/STAT3/NGF/NOTCH2/MET/PTK2B/CCND2/HDAC1/PDPN/WNT5A/HGF/XBP1/DHRS2/FANK1/IRAK1/BNIP2/TOPORS/GDNF/WNT11/FLT4/DPEP1/IL2RB/BIRC3/MYD88/NAA16/TNFAIP8/GHRL/BIRC5/MCL1/TGFB3/CDK1/FAS/SERPINB9/CFLAR/MYC/MAD2L1/ROS1/PLAUR/PDGFRA/SIX4/ANXA4/CD28/CD27/PIM1/OSR1/MALT1/TNFRSF1B/SOCS2/IGF2/PROC/IL31RA/CCL2/IL10/PDK4/EGR3/ADAM8/KDR/CD44/PLK1/EPHA7/MEF2C/CAR…
GO_Biological_Process_2018	positive regulation of angiogenesis (GO:0045766)	positive regulation of angiogenesis (GO:0045766)	98	-0.474596	-1.67088	0.00137947	0.0329337	0.028148	3770	tags=35%, list=17%, signal=29%	WNT5A/XBP1/ANXA3/GATA4/IL1A/SFRP2/CD34/PTGIS/NOS3/BTG1/PRKD2/TNFSF12/HSPB6/KDR/ETS1/VEGFC/ZC3H12A/IL1B/EPHA1/SPHK1/CDH5/ANGPTL4/KLF4/SERPINE1/FOXC2/ECM1/GATA6/RUNX1/CYP1B1/AQP1/ITGA5/ADAM12/TWIST1/THBS1
GO_Biological_Process_2018	glutamate receptor signaling pathway (GO:0007215)	glutamate receptor signaling pathway (GO:0007215)	35	0.562721	1.83183	0.00143176	0.0339446	0.029012	5745	tags=60%, list=26%, signal=44%	GPRIN1/GRM8/GRIK1/TRPM1/GRIA2/GRIA4/GRM7/GRM3/GRM4/CDK5R1/GRM5/GRM1/HOMER1/GRIN2B/GRID2/GRIN2C/GRIA3/HOMER2/PLCB1/APP/GRIN3B
GO_Biological_Process_2018	embryonic eye morphogenesis (GO:0048048)	embryonic eye morphogenesis (GO:0048048)	11	-0.781555	-1.79005	0.00145147	0.0341745	0.0292084	1460	tags=55%, list=7%, signal=51%	MFAP2/TBX2/EFEMP1/FBN2/FBN1/ALDH1A3
GO_Biological_Process_2018	negative regulation of cartilage development (GO:0061037)	negative regulation of cartilage development (GO:0061037)	13	-0.766415	-1.81767	0.00148259	0.0344324	0.0294288	3467	tags=69%, list=16%, signal=58%	GREM1/WNT11/PTHLH/WNT9A/EFEMP1/ADAMTS7/ADAMTS12/SNAI2/GDF5
GO_Biological_Process_2018	negative regulation of fibroblast growth factor receptor signaling pathway (GO:0040037)	negative regulation of fibroblast growth factor receptor signaling pathway (GO:0040037)	12	-0.772282	-1.80424	0.00148259	0.0344324	0.0294288	2322	tags=50%, list=11%, signal=45%	SHISA2/SULF1/SPRY1/SPRY4/GATA3/THBS1
GO_Biological_Process_2018	detection of mechanical stimulus (GO:0050982)	detection of mechanical stimulus (GO:0050982)	14	-0.756839	-1.83043	0.00165327	0.038137	0.0325951	1313	tags=36%, list=6%, signal=34%	PIEZO1/PIEZO2/TCAP/CSRP3/TTN
GO_Biological_Process_2018	epithelial cell migration (GO:0010631)	epithelial cell migration (GO:0010631)	32	-0.604975	-1.77806	0.00177588	0.0403422	0.0344799	2972	tags=53%, list=13%, signal=46%	ZEB2/NUP188/KIT/DPP4/KRT2/NRP1/NOS3/PXN/TNFSF12/FAT2/PLXND1/ADGRA2/PKN3/CYP1B1/LOXL2/PRSS3/FAP
GO_Biological_Process_2018	regulation of MAPK cascade (GO:0043408)	regulation of MAPK cascade (GO:0043408)	187	-0.399061	-1.50775	0.00177781	0.0403422	0.0344799	3080	tags=28%, list=14%, signal=25%	TRIB3/MET/KCTD11/BMP5/LYN/FLT4/VRK2/TNFRSF4/TGFB3/FAS/INHBC/BMP10/ROS1/PDGFRA/INHBE/CD27/TNFRSF25/LIF/TNFRSF1B/ADRB2/IGF2/KDR/EPHA7/DDR2/IL1B/TGFB1/FGFR4/ROR1/SYK/CAV1/EGFR/TRIB1/EPHA1/DUSP1/PDGFRB/ROR2/ADRA2B/TNFRSF10B/FN1/EPHA3/GDF15/IGF1/EPHA2/BMP15/CD4/MST1R/LEFTY2/GDF10/PKHD1/EPHB4/GDF5/IL6/CAV3
GO_Biological_Process_2018	positive regulation of protein phosphorylation (GO:0001934)	positive regulation of protein phosphorylation (GO:0001934)	381	-0.358899	-1.4421	0.00179546	0.0403422	0.0344799	5249	tags=34%, list=24%, signal=26%	THPO/JAK2/INHBA/CCNL1/CCNK/ARHGEF2/FNIP2/LTBR/TRIM5/LAT/CCNL2/PTPRC/RARRES2/LCP2/INSR/ILK/KIT/ACVRL1/ACVR1/FGF10/BMP2/TNKS1BP1/ERBB2/CD40/RAP2C/FPR2/F2R/TNFRSF1A/TRIM6/SEMA4D/TRAF7/RIPK1/MAP2K3/BRAT1/HFE/CCND3/ITGB3/MET/BMP5/PTK2B/EGF/CCND2/LYN/ATP2B4/HGF/CDKN1A/RALB/WNT3A/FLT4/EREG/PROM2/TNFRSF4/S1PR2/PDGFC/TGFB3/FAS/INHBC/CD80/CSPG4/BMP10/GPNMB/SFRP2/ROS1/NRP1/PLAUR/PDGFRA/INHBE/CD27/CCND1/CENP…
GO_Biological_Process_2018	regulation of neuronal synaptic plasticity (GO:0048168)	regulation of neuronal synaptic plasticity (GO:0048168)	23	0.610899	1.78822	0.00179614	0.0403422	0.0344799	5971	tags=65%, list=27%, signal=48%	PPFIA3/SYP/ARC/SYNGR1/NETO1/RAB3A/SHISA9/DLG4/CAMK2A/SHISA7/CAMK2B/DRD2/APP/APOE/NSMF
GO_Biological_Process_2018	positive regulation of cell cycle process (GO:0090068)	positive regulation of cell cycle process (GO:0090068)	95	-0.469019	-1.64463	0.00185032	0.0412875	0.0352878	3963	tags=35%, list=18%, signal=29%	PKD2/GPSM2/EGF/EDN1/EREG/KIF20B/IL1A/MAD2L1/GEN1/RAD21/CD28/AURKB/NDC80/CXCR5/SSTR5/IGF2/CCNB1/RGCC/KIF23/NUSAP1/E2F7/IL1B/OPN1MW/DRD3/PDGFRB/SVIL/ECT2/GATA6/IGF1/MYOG/CDC6/E2F8/FAP
GO_Biological_Process_2018	positive regulation of MAPK cascade (GO:0043410)	positive regulation of MAPK cascade (GO:0043410)	252	-0.375642	-1.46145	0.00188576	0.0418051	0.0357302	4500	tags=35%, list=20%, signal=28%	ERBB2/CD40/FPR2/GLIPR2/CCL4/PIK3CG/F2R/TNFRSF1A/NOTCH1/EIF2AK2/TIRAP/TRAF7/ARRB2/EZH2/CCL24/GCNT2/NOTCH2/MET/PTK2B/EGF/CCL17/IRAK1/EDN1/FLT4/TNFRSF4/PDGFC/FAS/TNFSF11/IL1A/GPNMB/ROS1/NRP1/ICAM1/PDGFRA/MID1/ACKR3/CD27/PIK3R5/TNFRSF25/LIF/PRKD2/TNFRSF1B/ADRB2/IGF2/TAOK2/RAMP3/SERPINF2/CCL2/CD36/ADAM8/KDR/CD44/EPHA7/CCL19/CCL20/DDR2/TGFB1/FGFR4/ROR1/CCL7/EGFR/EPHA1/TIE1/CCR7/PDGFRB/AGER/ROR2/C5AR1/A…
GO_Biological_Process_2018	positive regulation of locomotion (GO:0040017)	positive regulation of locomotion (GO:0040017)	30	-0.636883	-1.84824	0.00190044	0.0418587	0.035776	1837	tags=30%, list=8%, signal=28%	CCL19/TGFB1/CAVIN1/CCR7/PDGFRB/TWIST1/CHMP4C/F2RL1/THBS1
GO_Biological_Process_2018	regulation of vascular smooth muscle cell proliferation (GO:1904705)	regulation of vascular smooth muscle cell proliferation (GO:1904705)	25	-0.658617	-1.82661	0.00193386	0.0423217	0.0361718	3166	tags=44%, list=14%, signal=38%	JUN/TGFB3/ERN1/ADIPOQ/IL10/MEF2C/PPARG/IGF1/TPM1/CNN1/MMP2
GO_Biological_Process_2018	mitotic chromosome condensation (GO:0007076)	mitotic chromosome condensation (GO:0007076)	14	-0.750523	-1.81515	0.00200639	0.0436294	0.0372894	4635	tags=64%, list=21%, signal=51%	SMC4/NCAPD2/SMC2/NIPBL/NUSAP1/NCAPH/CDCA5/NCAPG/TTN
GO_Biological_Process_2018	regulation of cell migration involved in sprouting angiogenesis (GO:0090049)	regulation of cell migration involved in sprouting angiogenesis (GO:0090049)	30	-0.635564	-1.84441	0.00202207	0.043692	0.0373429	2303	tags=63%, list=10%, signal=57%	JCAD/RHOA/FGF2/VEGFA/CIB1/HDAC7/HMOX1/NOTCH1/MAP3K3/RHOJ/MMRN2/SRPX2/KDR/PTGS2/KLF4/FOXC2/ANXA1/MEOX2/THBS1
GO_Biological_Process_2018	cellular response to vascular endothelial growth factor stimulus (GO:0035924)	cellular response to vascular endothelial growth factor stimulus (GO:0035924)	24	-0.655162	-1.79814	0.00204917	0.0437557	0.0373973	4547	tags=54%, list=21%, signal=43%	MAPKAPK2/NOTCH1/MAP2K3/FLT4/ERN1/NRP1/PRKD2/FOXC1/EGR3/KDR/GAS1/NR4A1/ANXA1
GO_Biological_Process_2018	regulation of cytokine production (GO:0001817)	regulation of cytokine production (GO:0001817)	86	-0.475073	-1.63887	0.00205746	0.0437557	0.0373973	4890	tags=36%, list=22%, signal=28%	HILPDA/IGF2BP1/IGF2BP2/ZBP1/MAPKAPK2/EIF2AK2/BTN1A1/LYN/CD276/EREG/CCDC88B/BTNL10/IL21/GPNMB/TRIM56/NLRP3/FOXP1/ACKR1/AFAP1L2/IL12B/PER1/BTNL9/CCR2/CCR7/RIPK3/ANXA1/GATA3/SNAI2/HTR2B/NLRP5/IL6
GO_Biological_Process_2018	positive regulation of cytoskeleton organization (GO:0051495)	positive regulation of cytoskeleton organization (GO:0051495)	73	-0.492994	-1.66046	0.00206346	0.0437557	0.0373973	6727	tags=59%, list=31%, signal=41%	PYCARD/WDR1/FER/P2RX7/RAC2/STAP1/PLEK/ABL1/CDC42/HCLS1/NCKAP1L/BAIAP2/KATNBL1/SORBS3/ARF6/CDC42EP3/HCK/VIL1/CCL24/GPSM2/PTK2B/EDN1/LMOD1/BAIAP2L1/RHOH/FES/BMP10/VASP/NRP1/PFN3/CSF3/CDC42EP5/CCR7/SYNPO/CCL11/NES/SYNPO2/ALOX15/F2RL1/LMOD2/MYLK3/NTF3/SYNPO2L
GO_Biological_Process_2018	regulation of NF-kappaB import into nucleus (GO:0042345)	regulation of NF-kappaB import into nucleus (GO:0042345)	24	-0.654529	-1.7964	0.00211271	0.0445234	0.0380535	2707	tags=46%, list=12%, signal=40%	NLRP3/IL23A/IL12B/CCL19/ZC3H12A/IL1B/TLR4/BCL3/SPHK1/AGER/C1QTNF3
GO_Biological_Process_2018	positive regulation of intracellular signal transduction (GO:1902533)	positive regulation of intracellular signal transduction (GO:1902533)	441	-0.340796	-1.38235	0.00213198	0.0446538	0.038165	4834	tags=30%, list=22%, signal=24%	RELA/INSR/IKBKB/BST2/ILK/KIT/P2RX2/TNIP2/WLS/FGF10/HBEGF/BMP2/P2RX4/WNT16/ERBB2/CD40/IRS1/PELI1/CCL4/PIK3CG/F2R/TNFRSF1A/HMOX1/SEMA4D/EIF2AK2/TIRAP/TRAF7/RIPK1/GOLPH3/TRIM25/MAP3K3/ICOS/GCNT2/MET/ADRB1/EGF/LYN/WNT5A/HGF/CRLF2/CXCL10/SHISA5/IRAK1/RHOC/WNT11/FLT4/EREG/SLC44A2/F10/TRAF5/BIRC3/MYD88/TNFRSF4/LIN28A/VAV1/PDGFC/FAS/IL7R/TNFSF11/CD80/CFLAR/IL1A/PMAIP1/FGF5/ROS1/BOK/TCF7L2/PDGFRA/CD28/CD2…
GO_Biological_Process_2018	cellular response to transforming growth factor beta stimulus (GO:0071560)	cellular response to transforming growth factor beta stimulus (GO:0071560)	100	-0.457054	-1.6146	0.00216114	0.0449887	0.0384511	6716	tags=50%, list=30%, signal=35%	TWSG1/CLDN5/CBL/ADAM9/SMAD4/F11R/ZFP36L2/RHOA/SMAD1/SRC/TGFBR1/FSHB/SKI/LIMS1/TGFB2/WNT2/ZYX/SOX6/WNT10A/NR3C1/ACVRL1/ACVR1/SMAD3/ID1/HPGD/ARRB2/GCNT2/WNT5A/KLF10/TGFBR2/JUN/ZFP36L1/TGFB3/FURIN/TGFBR3/FOS/PXN/WNT4/MEF2C/CLEC3B/TGFB1/CDH5/GDF15/COL1A2/LEFTY2/COL3A1/GDF10/ANKRD1/GDF5/LTBP2
GO_Biological_Process_2018	negative regulation of cell differentiation (GO:0045596)	negative regulation of cell differentiation (GO:0045596)	145	-0.422613	-1.55954	0.00220978	0.0457225	0.0390783	4482	tags=32%, list=20%, signal=25%	SMAD3/FOXA2/RUNX1T1/NOTCH1/GREM1/NKX2-1/SEMA4D/TWIST2/ABCA1/TRIB3/ITGB3/PTBP1/BMP5/PTK2B/SUFU/WNT5A/LIMD1/NPHP3/PTHLH/SFRP2/ZBTB46/OSR1/ADIPOQ/CDK6/WNT9A/ENPP1/VASN/TGFB1/RANBP3L/CAV1/PPARG/EGFR/EFEMP1/JAG1/ADAMTS7/TWIST1/ADAMTS12/GATA3/SNAI2/USH2A/GDF10/COL5A2/COL5A1/GDF5/IL6/TNN
GO_Biological_Process_2018	negative regulation of cell proliferation (GO:0008285)	negative regulation of cell proliferation (GO:0008285)	336	-0.360473	-1.43709	0.00223887	0.0460452	0.0393541	5439	tags=35%, list=25%, signal=27%	TGFB2/DLC1/MCC/SH3BP4/CUL4A/P3H3/PODN/JAK2/INHBA/CD33/FOXP3/MED25/BTG3/SOD2/KRT4/AIF1/HES1/ACVRL1/MORC3/TINF2/DUSP10/BMP2/SPEG/ZBTB7C/F2R/HMOX1/NOTCH1/HNF4A/GREM1/EIF2AK2/REST/SOX7/PTPN2/PINX1/ADAMTS8/TNFAIP3/PKD2/NGF/ITGA1/SCIN/BMP5/PTK2B/IGFBP7/LYN/PDPN/WNT5A/BHLHE40/POU1F1/DHRS2/CDKN2C/CDKN1A/KLF10/EREG/BTG2/TNS2/CBFA2T3/PML/EPPK1/P3H2/PARP10/TGFB3/MYC/TGFBR3/IL1A/PTHLH/KANK2/GPNMB/SFRP2/SULT2…
GO_Biological_Process_2018	positive regulation of peptidyl-serine phosphorylation of STAT protein (GO:0033141)	positive regulation of peptidyl-serine phosphorylation of STAT protein (GO:0033141)	10	-0.788657	-1.76171	0.00227838	0.0461268	0.0394239	2449	tags=70%, list=11%, signal=62%	IFNA7/IFNA1/IFNA5/IFNA6/IFNA16/LIF/IFNA2
GO_Biological_Process_2018	regulation of peptidyl-serine phosphorylation of STAT protein (GO:0033139)	regulation of peptidyl-serine phosphorylation of STAT protein (GO:0033139)	10	-0.788657	-1.76171	0.00227838	0.0461268	0.0394239	2449	tags=70%, list=11%, signal=62%	IFNA7/IFNA1/IFNA5/IFNA6/IFNA16/LIF/IFNA2
GO_Biological_Process_2018	ventricular cardiac muscle tissue development (GO:0003229)	ventricular cardiac muscle tissue development (GO:0003229)	21	-0.677496	-1.81299	0.00228337	0.0461268	0.0394239	2973	tags=57%, list=14%, signal=49%	TGFBR3/BMP10/ADAMTS9/TGFB1/TNNI3/TPM1/MYH6/MYH7/MYL3/MYL2/TNNT2/TNNC1
GO_Biological_Process_2018	negative regulation of smooth muscle cell proliferation (GO:0048662)	negative regulation of smooth muscle cell proliferation (GO:0048662)	27	-0.645838	-1.82798	0.0023801	0.0477981	0.0408523	2224	tags=56%, list=10%, signal=50%	AIF1/HMOX1/TNFAIP3/TGFB3/IL12B/ADIPOQ/IL10/MEF2C/IGFBP5/PPARG/TRIB1/IGFBP3/OGN/TPM1/CNN1
GO_Biological_Process_2018	positive regulation of cellular protein metabolic process (GO:0032270)	positive regulation of cellular protein metabolic process (GO:0032270)	87	-0.476082	-1.64084	0.0024211	0.0483371	0.041313	6032	tags=38%, list=27%, signal=28%	NFKBIA/CASP8/NR1H3/FADD/CIRBP/HNRNPD/INHBA/YTHDF3/VIM/ERBB2/PTTG1IP/RDX/RPS27L/CLN6/MSN/ELAVL1/RBM3/CD28/SOX4/ADIPOQ/EZR/BAK1/DACT1/PLK1/TGFB1/FGFR4/PASK/BCL3/KLF4/UHRF1/PYM1/THBS1/IL6
GO_Biological_Process_2018	regulation of cytokine-mediated signaling pathway (GO:0001959)	regulation of cytokine-mediated signaling pathway (GO:0001959)	83	-0.469208	-1.61757	0.00245089	0.0486473	0.0415781	5380	tags=39%, list=24%, signal=29%	AGPAT2/BIRC2/JAK2/PTPRC/IKBKB/SPPL2A/TNFRSF1A/RIPK1/PTPN2/TNFAIP3/SIGIRR/IFNGR1/IRAK1/VRK2/BIRC3/PTPN1/ELF1/RNASEL/IFNA7/IFNA1/IFNA5/IFNA6/IFNA16/TRAF1/TANK/IRAK3/SYK/SPHK1/SOCS3/TSLP/RUNX1/IFNA2
GO_Biological_Process_2018	regulation of signal transduction (GO:0009966)	regulation of signal transduction (GO:0009966)	219	-0.382203	-1.46445	0.0025947	0.051204	0.0437633	5137	tags=36%, list=23%, signal=28%	FOXP3/POFUT1/PTK6/TMEM204/TRIM5/GRK5/TULP3/INSR/ILK/KIT/ACVR1/UBASH3A/ERBB2/TMEM108/GRK4/GRK1/RSPO3/PDCL/GRK6/DUSP6/PTPN2/MET/DHRS3/IRAK1/GLI1/FLT4/BIRC3/BIRC5/ABRACL/PTPN1/CD80/ZIC1/ROS1/ELF1/PDGFRA/SP100/PXN/SOCS2/RGS20/RASGRP4/CD36/ADIPOQ/MDFIC/SULF1/RGS16/DACT1/KDR/BST1/SAMD5/EPHA7/IGFBP2/CD177/DDR2/GAS1/IGFBP5/FGFR4/ROR1/EGFR/PLSCR1/EPHA1/TIE1/PDGFRB/IGFBP4/TIMP1/ROR2/IGFBP3/IGFBP6/RUNX1/EPH…
GO_Biological_Process_2018	negative regulation of axonogenesis (GO:0050771)	negative regulation of axonogenesis (GO:0050771)	23	0.5957	1.74373	0.00263555	0.051654	0.0441479	4481	tags=52%, list=20%, signal=42%	FGF13/NGFR/OMG/LINGO1/THY1/ERCC2/ARHGDIA/DCC/EFNB3/MCF2/GDI1/RUFY3
GO_Biological_Process_2018	regulation of delayed rectifier potassium channel activity (GO:1902259)	regulation of delayed rectifier potassium channel activity (GO:1902259)	14	0.692665	1.74759	0.00264776	0.051654	0.0441479	5941	tags=79%, list=27%, signal=57%	KCNG1/KCNAB1/KCNS1/KCNS2/RNF207/KCNE1/NOS1AP/ANK3/AKAP6/NPPA/KCNE2
GO_Biological_Process_2018	negative regulation of protein localization to cell surface (GO:2000009)	negative regulation of protein localization to cell surface (GO:2000009)	11	-0.762562	-1.74655	0.00268652	0.0521125	0.0445398	3581	tags=36%, list=16%, signal=30%	LEPROT/TAX1BP3/ACTN2/CAV3
GO_Biological_Process_2018	embryonic organ morphogenesis (GO:0048562)	embryonic organ morphogenesis (GO:0048562)	31	-0.602699	-1.76534	0.00272142	0.0524911	0.0448633	2700	tags=32%, list=12%, signal=28%	PDGFRA/NIPBL/FOXF1/OSR2/MFAP2/EFEMP1/FBN2/SIX1/FBN1/ALDH1A3
GO_Biological_Process_2018	negative regulation of epithelial cell proliferation (GO:0050680)	negative regulation of epithelial cell proliferation (GO:0050680)	64	-0.499017	-1.66246	0.00274436	0.0525547	0.0449177	3442	tags=30%, list=16%, signal=25%	EREG/GHRL/EPPK1/TGFBR3/SFRP2/CDKN1C/NLRC3/RGCC/SULF1/CDK6/RUNX3/VDR/TGFB1/CAV1/PRL/GATA3/SNAI2/THBS1/GDF5
GO_Biological_Process_2018	regulation of smooth muscle cell proliferation (GO:0048660)	regulation of smooth muscle cell proliferation (GO:0048660)	42	-0.554516	-1.73227	0.00275551	0.0525547	0.0449177	3511	tags=43%, list=16%, signal=36%	HMOX1/TNFAIP3/EDN1/EREG/TCF7L2/FOXP1/IL12B/SERPINF2/NR4A3/IGFBP5/PPARG/TRIB1/PDGFRB/IGFBP3/OGN/IGF1/THBS1/IL6
GO_Biological_Process_2018	T cell activation involved in immune response (GO:0002286)	T cell activation involved in immune response (GO:0002286)	15	-0.722314	-1.77661	0.00283361	0.0537442	0.0459344	4323	tags=73%, list=20%, signal=59%	FCER1G/ITGAL/ICAM1/IFNA7/IFNA1/IFNA5/IFNA6/IFNA16/LCP1/IFNA2/F2RL1
GO_Biological_Process_2018	positive regulation of syncytium formation by plasma membrane fusion (GO:0060143)	positive regulation of syncytium formation by plasma membrane fusion (GO:0060143)	15	-0.721529	-1.77468	0.002866	0.0540581	0.0462026	2656	tags=47%, list=12%, signal=41%	DCSTAMP/EHD1/EHD2/MYF5/MYOG/MYOD1/MYF6
GO_Biological_Process_2018	negative regulation of protein localization to plasma membrane (GO:1903077)	negative regulation of protein localization to plasma membrane (GO:1903077)	18	-0.691935	-1.77415	0.00292408	0.0548505	0.0468799	1556	tags=28%, list=7%, signal=26%	TGFB1/MRAP/PKDCC/DAB2/LRRC15
GO_Biological_Process_2018	platelet degranulation (GO:0002576)	platelet degranulation (GO:0002576)	115	-0.436841	-1.57244	0.00294994	0.0549185	0.046938	4142	tags=47%, list=19%, signal=38%	MANF/VEGFD/BRPF3/TGFB2/LAMP2/VCL/SRGN/APOOL/ACTN4/RARRES2/MAGED2/PROS1/TIMP3/F5/QSOX1/PECAM1/ITGB3/EGF/LYN/HGF/LHFPL2/FERMT3/CFD/SERPING1/TGFB3/ITGA2B/TLN1/SYTL4/ACTN1/IGF2/SERPINF2/CD36/F13A1/CLEC3B/VEGFC/TAGLN2/TGFB1/FLNA/KNG1/ITIH4/TIMP1/VWF/ISLR/SERPINE1/ECM1/FN1/IGF1/ACTN2/SELP/LEFTY2/MMRN1/PF4/THBS1/TTN
GO_Biological_Process_2018	mitochondrial ATP synthesis coupled electron transport (GO:0042775)	mitochondrial ATP synthesis coupled electron transport (GO:0042775)	72	0.423285	1.60831	0.00295987	0.0549185	0.046938	8289	tags=72%, list=38%, signal=45%	UQCRH/NDUFA4/UQCRC1/COX6A1/COX8A/UQCR10/NDUFA6/COX6C/NDUFA10/NDUFB2/NDUFB5/NDUFS5/CYC1/COX7C/NDUFV1/NDUFA12/COX4I1/NDUFA13/COQ7/SDHA/NDUFB8/NDUFAF1/COX7A2L/COX5B/NDUFB4/NDUFB9/UQCR11/NDUFA8/NDUFS7/NDUFS1/NDUFS3/NDUFA3/NDUFA9/NDUFC2/NDUFA7/COX10/NDUFV2/UQCRC2/NDUFS6/COX8C/NDUFB1/NDUFB3/NDUFC1/NDUFA5/NDUFAB1/NDUFA1/NDUFV3/NDUFB10/UQCRQ/NDUFB11/UQCC3/COX6B1
GO_Biological_Process_2018	regulation of dendritic spine morphogenesis (GO:0061001)	regulation of dendritic spine morphogenesis (GO:0061001)	23	0.587695	1.7203	0.00303419	0.0557729	0.0476683	4334	tags=52%, list=20%, signal=42%	ARC/SIPA1L1/ARHGAP44/LRP8/CDK5/CDK5R1/NGEF/LZTS3/CUX2/CAPRIN2/CAMK2B/BHLHB9
GO_Biological_Process_2018	B cell proliferation (GO:0042100)	B cell proliferation (GO:0042100)	19	-0.676563	-1.76096	0.0030386	0.0557729	0.0476683	3348	tags=68%, list=15%, signal=58%	PTPRC/CD40/CR2/IFNA7/IFNA1/IFNA5/IFNA6/IFNA16/IL10/MEF2C/MS4A1/CD79A/IFNA2
GO_Biological_Process_2018	positive regulation of T cell activation (GO:0050870)	positive regulation of T cell activation (GO:0050870)	55	-0.526444	-1.7147	0.00306369	0.0559329	0.047805	5347	tags=53%, list=24%, signal=40%	NCKAP1L/CD274/PDCD1LG2/IL22/CD6/PTPRC/JAK3/IL6ST/AIF1/PNP/VCAM1/XBP1/CD276/CCDC88B/IL21/TNFSF11/CD80/ZBTB1/CD28/IL23A/IL12B/CCL2/CCL19/IL1B/CCR2/CCR7/ANXA1/GATA3/IL6
GO_Biological_Process_2018	response to exogenous dsRNA (GO:0043330)	response to exogenous dsRNA (GO:0043330)	24	-0.643583	-1.76636	0.00319288	0.0578616	0.0494535	3498	tags=42%, list=16%, signal=35%	RALB/IFNA7/IFNA1/IFNA5/IFNA6/IFNA16/IRAK3/CAV1/COLEC12/IFNA2
GO_Biological_Process_2018	B cell receptor signaling pathway (GO:0050853)	B cell receptor signaling pathway (GO:0050853)	32	-0.589974	-1.73398	0.00320324	0.0578616	0.0494535	7745	tags=75%, list=35%, signal=49%	IGHG3/PLCG2/BAX/IGLL1/BLK/RFTN1/PLEKHA1/LCK/ITK/NCKAP1L/TEC/BMX/NFATC2/CD38/PTPRC/BTK/TXK/CD79B/MEF2C/CTLA4/IGKC/SYK/CD79A/CD19
GO_Biological_Process_2018	regulation of kinase activity (GO:0043549)	regulation of kinase activity (GO:0043549)	88	-0.461907	-1.59475	0.00330673	0.0594167	0.0507825	2828	tags=27%, list=13%, signal=24%	ROS1/CDKN1C/PDGFRA/DRD4/KDR/EPHA7/DDR2/FGFR4/ROR1/EGFR/FGR/EPHA1/TIE1/PDGFRB/ROR2/ECT2/EPHA3/EPHA2/CD4/MST1R/ARTN/EPHB4/MUSK/TTN
GO_Biological_Process_2018	positive regulation of ossification (GO:0045778)	positive regulation of ossification (GO:0045778)	49	-0.53061	-1.7048	0.00333925	0.059687	0.0510136	3770	tags=41%, list=17%, signal=34%	IL6ST/ACVR1/BMP2/WNT5A/HGF/TGFB3/RUNX2/OSR1/WNT4/ANO6/IFITM1/MEF2C/OSR2/DDR2/TGFB1/PTH/FBN2/PKDCC/IGF1/IL6
GO_Biological_Process_2018	regulation of glutamate receptor signaling pathway (GO:1900449)	regulation of glutamate receptor signaling pathway (GO:1900449)	30	0.556761	1.73638	0.00337356	0.0598454	0.051149	3750	tags=47%, list=17%, signal=39%	CNIH3/MAPK8IP2/OPRM1/CACNG3/CNIH2/NECAB2/CACNG2/NETO1/CACNG7/CRHBP/FRRS1L/SHISA9/DLG4/SHISA7
GO_Biological_Process_2018	body fluid secretion (GO:0007589)	body fluid secretion (GO:0007589)	15	0.691686	1.80197	0.00338317	0.0598454	0.051149	697	tags=27%, list=3%, signal=26%	ERBB4/NPR1/VIP/NPPB
GO_Biological_Process_2018	defense response to bacterium (GO:0042742)	defense response to bacterium (GO:0042742)	101	-0.464143	-1.64573	0.00350674	0.0614104	0.0524865	4323	tags=36%, list=20%, signal=29%	FCER1G/TIRAP/CTSG/REG3G/HAMP/GSDMD/ANXA3/MYD88/LYZL4/DEFA4/TLR1/IL23A/SPN/IL12B/CST11/JCHAIN/STAB1/CXCL13/IGKC/CEBPB/TLR4/HMGB2/SYK/FGR/CFP/KRT6A/SLPI/SERPINE1/LBP/DEFA6/DEFA1/GSDMC/SELP/LYG2/LALBA/IL6
GO_Biological_Process_2018	regulation of DNA damage response, signal transduction by p53 class mediator (GO:0043516)	regulation of DNA damage response, signal transduction by p53 class mediator (GO:0043516)	25	-0.637274	-1.76742	0.00350762	0.0614104	0.0524865	2901	tags=32%, list=13%, signal=28%	PMAIP1/SNAI1/HIC1/CD44/PLA2R1/TWIST1/SNAI2/ANKRD1
GO_Biological_Process_2018	regulation of neurotransmitter receptor activity (GO:0099601)	regulation of neurotransmitter receptor activity (GO:0099601)	31	0.55029	1.72965	0.00355969	0.0620039	0.0529938	3750	tags=42%, list=17%, signal=35%	PATE4/CNIH3/MAPK8IP2/OPRM1/CACNG3/CNIH2/CACNG2/NETO1/CACNG7/CRHBP/SHISA9/DLG4/SHISA7
GO_Biological_Process_2018	regulation of calcium ion transmembrane transport (GO:1903169)	regulation of calcium ion transmembrane transport (GO:1903169)	20	-0.675849	-1.7828	0.00359977	0.0623838	0.0533185	1378	tags=30%, list=6%, signal=28%	CACNB1/CASQ1/CASQ2/HRC/TRDN/CAV3
GO_Biological_Process_2018	cellular response to type I interferon (GO:0071357)	cellular response to type I interferon (GO:0071357)	51	-0.545461	-1.74764	0.00370353	0.0634326	0.0542149	4770	tags=45%, list=22%, signal=35%	BST2/OAS2/IFI35/HFE/ISG20/IRF5/IRAK1/MYD88/SAMHD1/IRF4/EGR1/RNASEL/IRF2/SP100/IFNA7/IFNA1/IFNA5/IFNA6/IFNA16/IFITM1/OAS3/IFITM2/IFNA2
GO_Biological_Process_2018	type I interferon signaling pathway (GO:0060337)	type I interferon signaling pathway (GO:0060337)	51	-0.545461	-1.74764	0.00370353	0.0634326	0.0542149	4770	tags=45%, list=22%, signal=35%	BST2/OAS2/IFI35/HFE/ISG20/IRF5/IRAK1/MYD88/SAMHD1/IRF4/EGR1/RNASEL/IRF2/SP100/IFNA7/IFNA1/IFNA5/IFNA6/IFNA16/IFITM1/OAS3/IFITM2/IFNA2
GO_Biological_Process_2018	regulation of vasculature development (GO:1901342)	regulation of vasculature development (GO:1901342)	26	-0.623716	-1.74731	0.00371603	0.0634326	0.0542149	4500	tags=46%, list=20%, signal=37%	ERBB2/TSPAN12/HMOX1/GPNMB/SP100/ETS1/PLXND1/CXCL13/ADGRA2/EPHA2/PROK2/IL6
GO_Biological_Process_2018	response to cytokine (GO:0034097)	response to cytokine (GO:0034097)	132	-0.422367	-1.54329	0.00373684	0.0634705	0.0542473	6188	tags=54%, list=28%, signal=39%	IFNAR2/IL18R1/SRC/CASP8/DPYSL3/HCLS1/CASP3/TNFRSF11A/CXCL16/SRF/SHMT2/PID1/CD274/JAK2/IFITM3/TAF9/TRAFD1/JAK3/GCH1/IL6ST/RELA/BST2/MAPKAPK2/SMAD3/FOXA2/MAP2K7/TIMP3/EIF2AK2/JUND/RIPK1/RELB/PTPN2/STAT3/MAPKAPK3/MME/SIGIRR/IRAK1/KYNU/CIITA/PML/MYD88/ADAM10/PTPN12/JUN/MCL1/JUNB/IL13/TRIM56/CXCR4/PTPN14/SP100/CSF3/PTPN13/IFITM1/ADIPOQ/OSMR/MEFV/IKBKE/IL1RL2/UBD/NFKB2/IRAK3/PLSCR1/IL1R1/CCR7/ITIH4/TIM…
GO_Biological_Process_2018	JAK-STAT cascade (GO:0007259)	JAK-STAT cascade (GO:0007259)	36	-0.571659	-1.73383	0.00380985	0.0643903	0.0550334	5529	tags=58%, list=25%, signal=44%	GHR/JAK2/PTK6/JAK3/HES1/STAT5B/STAT3/PKD2/EGF/LYN/NMI/STAT5A/IL21/PTPN1/STAT4/SOCS2/IL31RA/CCL2/CCR2/CLCF1/PRL
GO_Biological_Process_2018	activation of phospholipase C activity (GO:0007202)	activation of phospholipase C activity (GO:0007202)	20	-0.672254	-1.77332	0.0038592	0.0649031	0.0554717	3370	tags=50%, list=15%, signal=42%	AVPR1A/TXK/RASGRP4/LPAR2/EDNRA/EGFR/PTH/C5AR1/SELE/HTR2B
GO_Biological_Process_2018	negative regulation of ion transmembrane transporter activity (GO:0032413)	negative regulation of ion transmembrane transporter activity (GO:0032413)	20	-0.668563	-1.76358	0.00392406	0.0656703	0.0561275	498	tags=30%, list=2%, signal=29%	PLN/OSR1/ACTN2/CASQ2/CAV3/SLN
GO_Biological_Process_2018	response to dsRNA (GO:0043331)	response to dsRNA (GO:0043331)	16	-0.708738	-1.76932	0.0039869	0.0663965	0.0567481	2901	tags=50%, list=13%, signal=43%	PMAIP1/IFNA7/IFNA1/IFNA5/IFNA6/IFNA16/IRAK3/IFNA2
GO_Biological_Process_2018	lymphocyte chemotaxis (GO:0048247)	lymphocyte chemotaxis (GO:0048247)	32	-0.58543	-1.72062	0.00411842	0.0680875	0.0581934	4390	tags=53%, list=20%, signal=43%	CCL4/PIK3CG/HSD3B7/CCL24/CXCL10/CCL17/CCL2/ADAM8/CCL19/CCL20/CH25H/CXCL13/CCL7/CCL11/CCL8/CCL22/DEFA1
GO_Biological_Process_2018	autophagy of mitochondrion (GO:0000422)	autophagy of mitochondrion (GO:0000422)	37	0.520282	1.72023	0.00413096	0.0680875	0.0581934	6821	tags=54%, list=31%, signal=37%	SPATA18/GABARAPL1/GABARAPL2/PRKN/SQSTM1/ATG4D/FUNDC1/ATG9B/USP30/RB1CC1/BNIP3/PINK1/ATG4B/ATG9A/ATG14/ATG13/MAP1LC3A/ATG12/AMBRA1/FIS1
GO_Biological_Process_2018	regulation of cation transmembrane transport (GO:1904062)	regulation of cation transmembrane transport (GO:1904062)	27	0.566085	1.72231	0.00414827	0.0680875	0.0581934	1814	tags=41%, list=8%, signal=37%	KCNIP2/KCNAB1/PDZK1/KCNAB2/DPP10/KCNIP1/KCNH2/DPP6/KCNIP4/FGF12/KCNN2
GO_Biological_Process_2018	positive regulation of phospholipase C activity (GO:0010863)	positive regulation of phospholipase C activity (GO:0010863)	28	-0.616332	-1.76366	0.00432999	0.0707301	0.060452	3370	tags=43%, list=15%, signal=36%	AVPR1A/TXK/PDGFRA/RASGRP4/LPAR2/EDNRA/EGFR/PTH/PDGFRB/C5AR1/SELE/HTR2B
GO_Biological_Process_2018	camera-type eye development (GO:0043010)	camera-type eye development (GO:0043010)	22	-0.660352	-1.78117	0.00435519	0.070803	0.0605143	1983	tags=36%, list=9%, signal=33%	PITX2/EFEMP1/STRA6/FBN2/NES/CYP1B1/FBN1/ALDH1A3
GO_Biological_Process_2018	synaptic vesicle endocytosis (GO:0048488)	synaptic vesicle endocytosis (GO:0048488)	24	0.587148	1.74682	0.00451974	0.0731298	0.0625029	5544	tags=54%, list=25%, signal=41%	SYT2/DNM3/DNM1/PACSIN1/SYT1/DNAJC6/CDK5/SYNJ1/SYT5/SYT17/OPHN1/C2CD4B/SNCA
GO_Biological_Process_2018	positive regulation of actin filament polymerization (GO:0030838)	positive regulation of actin filament polymerization (GO:0030838)	46	-0.522241	-1.65133	0.00466474	0.0747157	0.0638584	5602	tags=48%, list=25%, signal=36%	NCKAP1L/BAIAP2/ARPC4/ARF6/CDC42EP3/HCK/WHAMM/CCL24/SCIN/PTK2B/WAS/LMOD1/BAIAP2L1/RHOH/VASP/CSF3/CDC42EP5/CCR7/CCL11/ALOX15/LMOD2/LMOD3
GO_Biological_Process_2018	macromolecule biosynthetic process (GO:0009059)	macromolecule biosynthetic process (GO:0009059)	19	-0.662775	-1.72507	0.00467023	0.0747157	0.0638584	2097	tags=53%, list=10%, signal=48%	P3H3/TERT/PTPRC/GALNT2/IL10/TRAM2/GLT8D2/PTH/COL5A1/COL1A1
GO_Biological_Process_2018	positive regulation of sodium ion transport (GO:0010765)	positive regulation of sodium ion transport (GO:0010765)	13	0.685759	1.69869	0.00469403	0.0747157	0.0638584	4405	tags=54%, list=20%, signal=43%	SCN4B/WNK3/SCN1B/AHCYL1/SCN3B/ANK3/NANOS1
GO_Biological_Process_2018	positive regulation of muscle cell differentiation (GO:0051149)	positive regulation of muscle cell differentiation (GO:0051149)	34	-0.582391	-1.7319	0.00470529	0.0747157	0.0638584	3573	tags=32%, list=16%, signal=27%	BNIP2/SMYD1/BTG1/MEF2C/RANBP3L/CDON/IGFBP3/MYF5/MYOG/MYOD1/MYF6
GO_Biological_Process_2018	vesicle-mediated transport in synapse (GO:0099003)	vesicle-mediated transport in synapse (GO:0099003)	32	0.531249	1.69042	0.00473492	0.0748381	0.063963	5544	tags=44%, list=25%, signal=33%	SYT2/UNC13A/PACSIN1/SYT1/KIF5A/CDK5/KIF5C/SYNJ1/UNC13C/SYT5/SYT17/OPHN1/C2CD4B/SNCA
GO_Biological_Process_2018	positive regulation of striated muscle cell differentiation (GO:0051155)	positive regulation of striated muscle cell differentiation (GO:0051155)	17	-0.684137	-1.751	0.00487986	0.0765483	0.0654247	3511	tags=71%, list=16%, signal=59%	GREM1/EDN1/WNT3A/SMYD1/MAML1/BMP10/EFNB2/MEF2C/TGFB1/MMP14/MYOG/MYLK3
GO_Biological_Process_2018	regulation of transcription involved in G1/S transition of mitotic cell cycle (GO:0000083)	regulation of transcription involved in G1/S transition of mitotic cell cycle (GO:0000083)	26	-0.614937	-1.72272	0.00490264	0.0765483	0.0654247	5837	tags=62%, list=27%, signal=45%	ID2/RB1/TFDP1/HINFP/DHFR/POLA1/TYMS/BACH1/ORC1/CDT1/FBXO5/CCNA1/E2F7/CDC45/RRM2/CDC6
GO_Biological_Process_2018	positive regulation of peptidyl-tyrosine phosphorylation (GO:0050731)	positive regulation of peptidyl-tyrosine phosphorylation (GO:0050731)	104	-0.436551	-1.55486	0.00496997	0.0765483	0.0654247	5216	tags=45%, list=24%, signal=35%	JAK2/ARHGEF2/PTK6/IL6ST/HES1/KIT/FGF10/ACE/STAP2/CD40/CTF1/TNFRSF1A/GREM1/SEMA4D/STAT3/PARP14/ITGB3/PTK2B/LYN/HGF/IL21/PTPN1/CD80/TNFRSF18/CSPG4/NRP1/IL23A/LIF/CSF3/IGF2/IL31RA/IL12B/CD44/TGFB1/CRLF1/FGF7/CSF2/BANK1/CLCF1/SOCS3/TSLP/IGF1/ITGA5/IFNA2/NTF3/IL6/THBS4
GO_Biological_Process_2018	negative regulation of cellular component movement (GO:0051271)	negative regulation of cellular component movement (GO:0051271)	15	-0.702157	-1.72703	0.00497925	0.0765483	0.0654247	4889	tags=67%, list=22%, signal=52%	SPINT2/CCDC125/WAS/TGFBR3/ACTN1/SP100/FBLN1/TACSTD2/GATA3/PKHD1
GO_Biological_Process_2018	regulation of JAK-STAT cascade (GO:0046425)	regulation of JAK-STAT cascade (GO:0046425)	57	-0.501041	-1.63051	0.0049834	0.0765483	0.0654247	2604	tags=25%, list=12%, signal=22%	IL23A/SOCS2/IL12B/CAV1/BCL3/SOCS3/PRL/CYP1B1/CHAD/DCN/BGN/IL6/ASPN/LRRC15
GO_Biological_Process_2018	autophagosome assembly (GO:0000045)	autophagosome assembly (GO:0000045)	49	0.465308	1.63735	0.00503808	0.0765483	0.0654247	9479	tags=65%, list=43%, signal=37%	BECN2/GABARAPL1/GABARAPL2/ATG4D/ATG9B/RB1CC1/ATG4B/ATG9A/UBQLN1/UBXN2A/ULK1/PACS2/ATG14/ATG13/MAP1LC3A/ATG12/AMBRA1/MAP1LC3B/MFN2/STX12/ATG2B/ATG16L1/TRAPPC8/NSFL1C/STX17/ATG4C/GABARAP/SMURF1/ULK2/ATG3/EMC6/WIPI2
GO_Biological_Process_2018	regulation of synaptic vesicle transport (GO:1902803)	regulation of synaptic vesicle transport (GO:1902803)	12	0.706333	1.69442	0.00503854	0.0765483	0.0654247	5544	tags=83%, list=25%, signal=62%	RIMS3/SYN1/PRKN/RIMS1/PREPL/CDK5/RIMS2/PINK1/RIMS4/SNCA
GO_Biological_Process_2018	plasminogen activation (GO:0031639)	plasminogen activation (GO:0031639)	11	0.709511	1.67761	0.00505788	0.0765483	0.0654247	382	tags=18%, list=2%, signal=18%	FGB/FGG
GO_Biological_Process_2018	positive regulation of transmembrane receptor protein serine/threonine kinase signaling pathway (GO:0090100)	positive regulation of transmembrane receptor protein serine/threonine kinase signaling pathway (GO:0090100)	75	-0.469062	-1.59795	0.00505958	0.0765483	0.0654247	3080	tags=35%, list=14%, signal=30%	ACVRL1/ACVR1/BMP2/SMAD3/NOTCH1/HFE/BMP5/TGFB3/INHBC/BMP10/CDKN1C/INHBE/TGFB1I1/RBPMS/SULF1/TGFB1/DAB2/GATA6/GDF15/TTK/BMP15/FOXD1/LEFTY2/GDF10/THBS1/GDF5
GO_Biological_Process_2018	autophagosome organization (GO:1905037)	autophagosome organization (GO:1905037)	47	0.463206	1.62265	0.00508594	0.0765483	0.0654247	9479	tags=64%, list=43%, signal=36%	BECN2/GABARAPL1/GABARAPL2/ATG4D/ATG9B/RB1CC1/ATG4B/ATG9A/UBQLN1/UBXN2A/ULK1/PACS2/ATG14/ATG13/MAP1LC3A/ATG12/AMBRA1/MAP1LC3B/ATP13A2/STX12/ATG2B/ATG16L1/TRAPPC8/NSFL1C/ATG4C/GABARAP/ULK2/ATG3/EMC6/WIPI2
GO_Biological_Process_2018	transforming growth factor beta receptor signaling pathway (GO:0007179)	transforming growth factor beta receptor signaling pathway (GO:0007179)	76	-0.463799	-1.58597	0.00508977	0.0765483	0.0654247	6716	tags=51%, list=30%, signal=36%	TWSG1/CLDN5/CBL/ADAM9/SMAD4/F11R/RHOA/SMAD1/SRC/TGFBR1/FSHB/SKI/TGFB2/ZYX/ACVRL1/ACVR1/SMAD3/ID1/HPGD/ARRB2/GCNT2/KLF10/TGFBR2/JUN/TGFB3/FURIN/TGFBR3/FOS/PXN/TGFB1/CDH5/FMOD/GDF15/COL1A2/LEFTY2/COL3A1/GDF10/GDF5/LTBP2
GO_Biological_Process_2018	keratan sulfate catabolic process (GO:0042340)	keratan sulfate catabolic process (GO:0042340)	12	-0.734604	-1.71622	0.00514737	0.0770751	0.065875	963	tags=42%, list=4%, signal=40%	GALNS/FMOD/OGN/KERA/LUM
GO_Biological_Process_2018	inorganic cation transmembrane transport (GO:0098662)	inorganic cation transmembrane transport (GO:0098662)	134	0.339379	1.41648	0.00529362	0.0789189	0.0674508	3802	tags=31%, list=17%, signal=26%	SCN11A/TRPC6/SCN10A/ATP6V1B1/HCN3/SCN9A/SLC13A1/SCN4A/SCN4B/TRPA1/HCN1/TRPV1/TRPC7/SLC12A3/TRPV6/CACNG3/SCN8A/ATP6V0E2/SLC8A3/SCN1A/CACNG2/CACNG7/KCNK1/SCN2B/HCN2/SLC8A1/TRPM1/TRPC1/SCN1B/SLC30A3/ATP6V1B2/CACNA1C/SCN2A/SLC24A2/SCN3B/TRPC3/SLC39A2/TRPC5/NALCN/TRPM3/SLC39A3/ATP6V1E1
GO_Biological_Process_2018	positive regulation of transferase activity (GO:0051347)	positive regulation of transferase activity (GO:0051347)	133	-0.41005	-1.49916	0.00533063	0.079125	0.067627	4794	tags=35%, list=22%, signal=28%	INSR/MAGEC2/KIT/DTX3L/ERBB2/MAP2K7/GREM1/BMI1/MAGEA2/TRIB3/MET/TOPORS/VAC14/FLT4/ARRDC4/RFC5/MYC/ROS1/GRHL2/PDGFRA/AURKB/IGF2/ADIPOQ/DRD4/KDR/PLK1/EPHA7/DDR2/TGFB1/FGFR4/DSCC1/ROR1/EGFR/EPHA1/TIE1/NEK2/PDGFRB/ROR2/KLF4/EPHA3/CHTF18/EPHA2/CD4/MST1R/ARTN/EPHB4/MUSK
GO_Biological_Process_2018	heart morphogenesis (GO:0003007)	heart morphogenesis (GO:0003007)	49	-0.518869	-1.66707	0.0053814	0.0793249	0.0677978	1255	tags=20%, list=6%, signal=19%	TBX2/MYOM3/MYOM1/HTR2B/EPHB4/ANKRD1/TCAP/MYOM2/ACTC1/TTN
GO_Biological_Process_2018	regulation of inflammatory response (GO:0050727)	regulation of inflammatory response (GO:0050727)	140	-0.411266	-1.51379	0.00539056	0.0793249	0.0677978	4913	tags=40%, list=22%, signal=31%	TLR2/RELA/PTGER4/HCK/TNFAIP6/TNFAIP8L2/CASP12/CCL4/TNFRSF1A/PTPN2/TNFAIP3/MGST2/WNT5A/LPL/ACOD1/METRNL/SMPDL3B/BIRC3/MYD88/GHRL/IL21/DNASE1L3/NLRP3/PTGIS/CXCL17/FOXP1/IL23A/FFAR2/PROC/NLRC3/CMA1/IL12B/SBNO2/PER1/ADIPOQ/IL10/MEFV/BST1/CASP4/ETS1/CCR2/TLR4/PPARG/CDH5/BCL6B/PTGS2/KLF4/SERPINE1/TSLP/ANXA1/NR1H4/ADAMTS12/GATA3/SELE/NLRP5/C1QTNF3
GO_Biological_Process_2018	stabilization of membrane potential (GO:0030322)	stabilization of membrane potential (GO:0030322)	13	0.679071	1.68213	0.00546917	0.0800543	0.0684212	3478	tags=62%, list=16%, signal=52%	KCNK7/KCNK16/KCNK3/KCNK15/KCNK12/KCNK1/KCNK4/KCNK10
GO_Biological_Process_2018	post-translational protein modification (GO:0043687)	post-translational protein modification (GO:0043687)	343	-0.34212	-1.35949	0.00548703	0.0800543	0.0684212	2639	tags=15%, list=12%, signal=13%	APOA5/MFGE8/CCDC8/SPP1/ASB12/ASB2/AMBN/SOCS2/ESCO2/PROC/CCNF/CHRDL1/RCN1/MSLN/VCAN/APOB/FSTL1/OBSL1/UBD/FSTL3/STT3A/LMO7/IGFBP5/LGALS1/DSCC1/LAMB2/KNG1/MXRA8/LAMC1/IGFBP4/CKAP4/TIMP1/IGFBP3/SOCS3/ARSI/FN1/FBXL7/PRSS23/BMP15/LTBP1/ASB10/ASB15/ARSJ/ASB5/DTL/LAMB1/HRC/TNC/FBN1/KLHL41/IL6
GO_Biological_Process_2018	positive regulation of leukocyte degranulation (GO:0043302)	positive regulation of leukocyte degranulation (GO:0043302)	10	-0.75757	-1.69227	0.00551517	0.0801224	0.0684795	4092	tags=60%, list=19%, signal=49%	ITGAM/IL13/CD177/SYK/FGR/F2RL1
GO_Biological_Process_2018	regulation of DNA biosynthetic process (GO:2000278)	regulation of DNA biosynthetic process (GO:2000278)	20	-0.654921	-1.72759	0.00554554	0.0802224	0.0685649	4731	tags=60%, list=21%, signal=47%	ACVRL1/PARP4/PINX1/HGF/DACH1/MYC/PRKD2/RGCC/ADIPOQ/FGFR4/PDGFRB/ANKRD1
GO_Biological_Process_2018	regulation of calcium ion import (GO:0090279)	regulation of calcium ion import (GO:0090279)	19	-0.655444	-1.70599	0.00564998	0.0813884	0.0695614	4526	tags=53%, list=21%, signal=42%	LGALS3/PKD2/EGF/TRIM27/CXCL12/PLN/CCL2/PDGFRB/CAV3/SLN
GO_Biological_Process_2018	positive regulation of ERK1 and ERK2 cascade (GO:0070374)	positive regulation of ERK1 and ERK2 cascade (GO:0070374)	176	-0.39165	-1.47016	0.00589822	0.0846072	0.0723125	4794	tags=38%, list=22%, signal=30%	INSR/KIT/FGF10/BMP2/ERBB2/FPR2/GLIPR2/CCL4/F2R/NOTCH1/TIRAP/ARRB2/CCL24/GCNT2/NOTCH2/MET/PTK2B/CCL17/FLT4/PDGFC/TNFSF11/IL1A/GPNMB/ROS1/NRP1/ICAM1/PDGFRA/ACKR3/PRKD2/RAMP3/SERPINF2/CCL2/CD36/KDR/CD44/EPHA7/CCL19/CCL20/DDR2/TGFB1/FGFR4/ROR1/CCL7/EGFR/EPHA1/TIE1/CCR7/PDGFRB/AGER/ROR2/C5AR1/CCL11/CCR1/CCL8/EPHA3/CCL22/EPHA2/CD4/ALOX15/MST1R/F2RL1/MARCO/HTR2B/FGF21/EPHB4/MUSK
GO_Biological_Process_2018	positive regulation of synapse assembly (GO:0051965)	positive regulation of synapse assembly (GO:0051965)	26	0.55078	1.66005	0.00593108	0.0846639	0.072361	4334	tags=54%, list=20%, signal=43%	VSTM5/CLSTN3/CLSTN1/LRRC4B/CLSTN2/BDNF/PTPRD/SYNDIG1/EPHB1/NRXN1/CUX2/GRID2/IL1RAPL1/BHLHB9
GO_Biological_Process_2018	cell-matrix adhesion (GO:0007160)	cell-matrix adhesion (GO:0007160)	83	-0.451192	-1.55546	0.00596115	0.0846639	0.072361	5397	tags=42%, list=25%, signal=32%	DLC1/RHOD/VCL/ZYX/ARHGEF7/TRIP6/ILK/LAMA5/WHAMM/ITGB3/FBLN5/ITGA1/COL13A1/ITGAL/VCAM1/ITGA8/CD34/ADAMTS9/ITGB7/ACTN1/LYPD3/ITGA4/ITGA10/MSLN/TAOK2/CD44/THBS3/STRC/SIGLEC1/LYVE1/EMILIN1/ADAMTS12/ACTN2/COL3A1/ACTN3
GO_Biological_Process_2018	actin nucleation (GO:0045010)	actin nucleation (GO:0045010)	19	-0.653248	-1.70027	0.00597657	0.0846639	0.072361	4469	tags=47%, list=20%, signal=38%	ARPC1B/WHAMM/ARPC5/SCIN/TRIM27/LMOD1/IQGAP2/LMOD2/LMOD3
GO_Biological_Process_2018	positive regulation of blood vessel endothelial cell migration (GO:0043536)	positive regulation of blood vessel endothelial cell migration (GO:0043536)	45	-0.539546	-1.69676	0.00606144	0.0850694	0.0727076	7149	tags=67%, list=32%, signal=45%	HMGB1/FGFR1/ADAM17/PLCG1/JCAD/FGF2/ANGPT1/HSPB1/VEGFA/CIB1/SP1/HDAC7/HIF1A/P2RX4/CD40/HMOX1/MAP2K3/MAP3K3/STAT5A/NOS3/PRKD2/RHOJ/SRPX2/KDR/ETS1/TGFB1/PTGS2/FOXC2/ANXA1/THBS1
GO_Biological_Process_2018	regulation of osteoblast differentiation (GO:0045667)	regulation of osteoblast differentiation (GO:0045667)	66	-0.476833	-1.58675	0.00607756	0.0850694	0.0727076	5217	tags=41%, list=24%, signal=31%	HDAC7/TMEM64/IL6ST/ACVR1/BMP2/NOTCH1/GREM1/SEMA4D/SMOC1/TWIST2/SUFU/HGF/LIMD1/RUNX2/WNT4/IFITM1/CDK6/MEF2C/DDR2/RANBP3L/FBN2/IGF1/TWIST1/SNAI2/GDF10/IL6/TNN
GO_Biological_Process_2018	regulation of acute inflammatory response (GO:0002673)	regulation of acute inflammatory response (GO:0002673)	51	-0.532648	-1.70659	0.00607995	0.0850694	0.0727076	3348	tags=37%, list=15%, signal=32%	CR2/SERPING1/CFHR2/DNASE1L3/NLRP3/C3AR1/C2/FFAR2/OSMR/ADAM8/IGKC/CFP/CFH/C5AR1/C6/CPB2/CREB3L3/CD19/IL6
GO_Biological_Process_2018	natural killer cell activation involved in immune response (GO:0002323)	natural killer cell activation involved in immune response (GO:0002323)	10	-0.750727	-1.67698	0.00611681	0.0852359	0.0728499	2449	tags=70%, list=11%, signal=62%	CORO1A/IFNA7/IFNA1/IFNA5/IFNA6/IFNA16/IFNA2
GO_Biological_Process_2018	negative regulation of STAT cascade (GO:1904893)	negative regulation of STAT cascade (GO:1904893)	39	-0.55155	-1.68918	0.00616393	0.0855433	0.0731126	1425	tags=23%, list=6%, signal=22%	SOCS2/CAV1/BCL3/SOCS3/CHAD/DCN/BGN/ASPN/LRRC15
GO_Biological_Process_2018	positive regulation of pathway-restricted SMAD protein phosphorylation (GO:0010862)	positive regulation of pathway-restricted SMAD protein phosphorylation (GO:0010862)	43	-0.531842	-1.67393	0.00640734	0.0885614	0.0756921	4731	tags=42%, list=21%, signal=33%	ACVRL1/ACVR1/BMP2/HFE/BMP5/TGFB3/INHBC/BMP10/INHBE/RBPMS/TGFB1/DAB2/GDF15/TTK/BMP15/LEFTY2/GDF10/GDF5
GO_Biological_Process_2018	positive regulation of phosphorylation (GO:0042327)	positive regulation of phosphorylation (GO:0042327)	198	-0.37993	-1.43782	0.0064984	0.0890814	0.0761366	4860	tags=32%, list=22%, signal=25%	RARRES2/INSR/ILK/KIT/BMP2/ERBB2/CD40/FPR2/SEMA4D/RIPK1/BRAT1/CCND3/ITGB3/MET/EGF/CCND2/LYN/HGF/RALB/VAC14/WNT3A/FLT4/EREG/FZD7/PROM2/FAS/ARNT/GPNMB/ROS1/NRP1/PLAUR/PDGFRA/CCND1/IGF2/ADIPOQ/DRD4/KDR/EPHA7/CARD14/DDR2/IL1B/TGFB1/FGFR4/ROR1/EGFR/EPHA1/TIE1/PDGFRB/AGER/ROR2/DAB2/ODAM/EPHA3/IGF1/EPHA2/CD4/IFNA2/MST1R/MARCO/ARTN/EPHB4/THBS1/MUSK
GO_Biological_Process_2018	epidermis development (GO:0008544)	epidermis development (GO:0008544)	67	-0.48036	-1.60282	0.00649842	0.0890814	0.0761366	4693	tags=40%, list=21%, signal=32%	KRT34/PLOD1/SCEL/ACER1/KRT83/HDAC1/WAS/GLI1/KRT2/PTHLH/KLK5/GRHL2/COL7A1/SPRR2D/KRTDAP/BNC1/EDAR/FGF7/KLK7/SPRR1B/EMP1/CDSN/FLG/CRABP2/EDA2R/LAMC2/GJB5
GO_Biological_Process_2018	regulation of synaptic vesicle exocytosis (GO:2000300)	regulation of synaptic vesicle exocytosis (GO:2000300)	16	0.66301	1.76223	0.00652325	0.0890814	0.0761366	2808	tags=50%, list=13%, signal=44%	STX1B/RIMS3/SYN1/NAPB/STXBP1/RIMS1/PREPL/RAB3A
GO_Biological_Process_2018	positive regulation of vasculature development (GO:1904018)	positive regulation of vasculature development (GO:1904018)	99	-0.442462	-1.55946	0.00659498	0.0897023	0.0766672	3770	tags=31%, list=17%, signal=26%	WNT5A/XBP1/ANXA3/GATA4/IL1A/SFRP2/CD34/PTGIS/NOS3/BTG1/PRKD2/TNFSF12/HSPB6/KDR/ETS1/VEGFC/ZC3H12A/IL1B/EPHA1/SPHK1/CDH5/ANGPTL4/SERPINE1/ECM1/GATA6/RUNX1/CYP1B1/AQP1/ADAM12/TWIST1/THBS1
GO_Biological_Process_2018	cellular response to mechanical stimulus (GO:0071260)	cellular response to mechanical stimulus (GO:0071260)	46	-0.508298	-1.60724	0.00664815	0.0900666	0.0769786	5996	tags=57%, list=27%, signal=41%	BCL10/CASP8/CHEK1/FADD/TLR8/SLC9A1/CASP2/LTBR/PTGER4/CD40/TNFRSF1A/GADD45A/CASP8AP2/MAP3K1/MYD88/FAS/BAK1/TNFSF14/IL1B/TLR4/CNN2/PIEZO1/PIEZO2/TNFRSF10B/AQP1/ANKRD1
GO_Biological_Process_2018	cellular response to growth factor stimulus (GO:0071363)	cellular response to growth factor stimulus (GO:0071363)	133	-0.403293	-1.47446	0.00667525	0.0900764	0.0769869	5056	tags=35%, list=23%, signal=27%	SOX6/WNT10A/NR3C1/ACVRL1/ACVR1/BMP2/MAPKAPK2/ERBB2/VIL1/SMAD3/NOTCH1/STAT5B/MAP2K3/WNT5A/TWF2/HGF/FLT4/HAS1/PTPN12/ZFP36L1/ERN1/NRP1/RUNX2/EHD1/WNT4/PRKD2/FOXC1/CCL2/EGR3/KDR/CD44/MEF2C/CLEC3B/ZFP36/GAS1/TGFB1/NR4A1/EGFR/IQGAP1/KLF4/ADAMTS7/HAS2/ANXA1/ADAMTS12/SNAI2/ANKRD1
GO_Biological_Process_2018	positive regulation of mitotic nuclear division (GO:0045840)	positive regulation of mitotic nuclear division (GO:0045840)	37	-0.557184	-1.69419	0.00675095	0.0907392	0.0775534	3814	tags=43%, list=17%, signal=36%	EGF/EDN1/EREG/IL1A/CD28/IGF2/NIPBL/RGCC/NUSAP1/IL1B/UBE2C/RANBP3L/DRD3/PDGFRB/CDCA5/IGF1
GO_Biological_Process_2018	positive regulation of protein import into nucleus (GO:0042307)	positive regulation of protein import into nucleus (GO:0042307)	52	-0.501123	-1.6082	0.00684409	0.0913553	0.07808	4482	tags=35%, list=20%, signal=28%	SMAD3/F2R/EGF/WNT3A/TGFB3/ZIC1/CSF3/RBPMS/DACT1/ZC3H12A/TGFB1/CDH1/EGFR/FLNA/DAB2/ECT2/IGF1/IL6
GO_Biological_Process_2018	lymphocyte differentiation (GO:0030098)	lymphocyte differentiation (GO:0030098)	65	-0.476182	-1.58557	0.00685031	0.0913553	0.07808	5284	tags=49%, list=24%, signal=38%	CHD7/NFAM1/GPR18/PTPRC/JAK3/IKZF1/KIT/LYL1/RELB/PTPN2/RAG2/VCAM1/CR2/RHOH/TXK/SOX4/IFNA7/IFNA1/IFNA5/IFNA6/IFNA16/ADGRG3/ITGA4/NHEJ1/IL10/CD79B/KLF6/CD79A/CLCF1/LEPR/CD4/IFNA2
GO_Biological_Process_2018	odontogenesis (GO:0042476)	odontogenesis (GO:0042476)	36	-0.552402	-1.67543	0.00694504	0.0922582	0.0788517	3927	tags=53%, list=18%, signal=43%	TGFB2/INHBA/WNT10A/BMP2/LRP6/HDAC1/BCOR/TGFB3/OSR1/FOXC1/PITX2/AQP3/OSR2/EDA/ODAM/AQP1/COL1A2/LAMB1/COL1A1
GO_Biological_Process_2018	cellular calcium ion homeostasis (GO:0006874)	cellular calcium ion homeostasis (GO:0006874)	112	-0.420552	-1.50405	0.00717277	0.094914	0.0811216	2157	tags=21%, list=10%, signal=19%	GCM2/DRD4/BAK1/CCL19/SLC24A1/CCR2/TNNI3/CAV1/CCL7/DRD3/PDE6A/CDH23/CCL11/CCR1/CCL8/ATP2C2/RYR1/HTR2B/PKHD1/HRC/ATP2A1/TRDN/CSRP3/MB
GO_Biological_Process_2018	regulation of megakaryocyte differentiation (GO:0045652)	regulation of megakaryocyte differentiation (GO:0045652)	44	-0.526485	-1.65216	0.00725249	0.0953362	0.0814824	5377	tags=39%, list=24%, signal=29%	WDR5/EP300/MOV10/THPO/SIN3A/SCIN/HDAC1/NFE2/ITGA2B/MYL9/RAB7B/MEF2C/NR4A3/HMGB2/RUNX1/PF4/THBS1
GO_Biological_Process_2018	negative regulation of calcium ion transport (GO:0051926)	negative regulation of calcium ion transport (GO:0051926)	15	-0.68783	-1.69179	0.00726052	0.0953362	0.0814824	11	tags=27%, list=0%, signal=27%	TRIM27/PLN/CAV3/SLN
GO_Biological_Process_2018	regulation of axonogenesis (GO:0050770)	regulation of axonogenesis (GO:0050770)	55	0.437548	1.56987	0.00737224	0.0964322	0.0824192	4481	tags=36%, list=20%, signal=29%	AMIGO1/NGFR/OMG/LINGO1/PAK3/CHN1/PAK1/SLITRK1/SIPA1L1/THY1/NTRK2/ERCC2/ARHGDIA/LRRC4C/ZSWIM5/EFNB3/ARHGAP35/MCF2/GDI1/RUFY3
GO_Biological_Process_2018	phosphatidylglycerol metabolic process (GO:0046471)	phosphatidylglycerol metabolic process (GO:0046471)	22	0.582417	1.70213	0.00757144	0.0984477	0.0841418	3980	tags=45%, list=18%, signal=37%	PLA2G2E/CDS1/LPCAT4/PLA2G4D/PLA2G2F/SLC27A1/PLA2G3/CDS2/PLA2G1B/LPGAT1
GO_Biological_Process_2018	cellular response to oxygen-containing compound (GO:1901701)	cellular response to oxygen-containing compound (GO:1901701)	246	-0.360189	-1.39595	0.00760179	0.0984477	0.0841418	3969	tags=27%, list=18%, signal=22%	TNFAIP3/PKD2/UPF1/PTK2B/LYN/WNT5A/TWF2/ACOD1/CXCL10/XBP1/SLC26A3/WNT8B/WNT3A/WNT11/FZD7/FZD4/JUN/ZFP36L1/SHMT1/CCR5/CD80/NLRP3/PDGFRA/DEFA4/EGR1/FOS/FFAR2/PXN/WNT3/SPAAR/AQP7/TNFRSF1B/SBNO2/RAMP3/DRD1/CCL2/EZR/IL10/PDK4/WNT5B/WNT9A/MEF2C/NR4A3/VDR/AHR/CD14/ZFP36/ZC3H12A/IGFBP5/TLR4/HMGB2/EGFR/MAP4K1/AQP8/SERPINE1/LBP/EPHA3/NR1H4/AQP1/TPM1/DEFA6/DEFA1/MYOG/MYOD1/ANKRD1/IL6
GO_Biological_Process_2018	regulation of mast cell degranulation (GO:0043304)	regulation of mast cell degranulation (GO:0043304)	13	-0.709509	-1.6827	0.00761283	0.0984477	0.0841418	3871	tags=62%, list=18%, signal=51%	CD84/LYN/UNC13D/FES/IL13/STYK1/SYK/FGR
GO_Biological_Process_2018	negative regulation of potassium ion transport (GO:0043267)	negative regulation of potassium ion transport (GO:0043267)	10	-0.740721	-1.65463	0.00772582	0.0995319	0.0850684	1425	tags=40%, list=6%, signal=37%	CAV1/ACTN2/CASQ2/CAV3
GO_Biological_Process_2018	regulation of protein phosphorylation (GO:0001932)	regulation of protein phosphorylation (GO:0001932)	240	-0.356573	-1.3828	0.00779184	0.100005	0.0854728	5441	tags=30%, list=25%, signal=23%	PID1/TGFB2/TARDBP/IBTK/PPP1R15B/SESN2/THPO/INHBA/XDH/FNIP2/RARRES2/INSR/ILK/BMP2/ERBB2/CD40/FPR2/SEMA4D/RIPK1/BRAT1/CCND3/LRP6/ITGB3/KCTD11/BMP5/CCND2/LYN/HGF/RALB/WNT3A/FLT4/VRK2/PROM2/PML/TGFB3/FAS/INHBC/BMP10/GPNMB/PLAUR/INHBE/CCND1/IGF2/WWTR1/ADIPOQ/KDR/BST1/EPHA7/CARD14/ZC3H12A/IL1B/TGFB1/EGFR/MYADM/FGR/AGER/IGFBP3/FBLN1/DAB2/ECT2/ODAM/FN1/GDF15/BMP15/CD4/LEFTY2/MARCO/GDF10/HRC/MUSK/GDF5/TTN
GO_Biological_Process_2018	positive regulation of dendrite extension (GO:1903861)	positive regulation of dendrite extension (GO:1903861)	16	0.653652	1.73736	0.00786996	0.100254	0.0856855	5679	tags=69%, list=26%, signal=51%	SYT2/CPNE6/UNC13A/CPNE9/SYT4/SYT1/RIMS1/SYT17/RIMS2/SYT3/RASAL1
GO_Biological_Process_2018	regulation of dendrite extension (GO:1903859)	regulation of dendrite extension (GO:1903859)	16	0.653652	1.73736	0.00786996	0.100254	0.0856855	5679	tags=69%, list=26%, signal=51%	SYT2/CPNE6/UNC13A/CPNE9/SYT4/SYT1/RIMS1/SYT17/RIMS2/SYT3/RASAL1
GO_Biological_Process_2018	positive regulation of transporter activity (GO:0032411)	positive regulation of transporter activity (GO:0032411)	14	0.650761	1.64187	0.00791756	0.100485	0.0858833	5012	tags=57%, list=23%, signal=44%	TRPC6/PDZK1/WNK3/SYNGR3/WNK2/SGK2/PON1/STK39
GO_Biological_Process_2018	positive regulation of leukocyte activation (GO:0002696)	positive regulation of leukocyte activation (GO:0002696)	16	-0.68309	-1.70529	0.00801318	0.101322	0.0865986	4678	tags=62%, list=21%, signal=49%	TNIP2/CD2/WNT5A/CRLF2/IL13/NECTIN2/TLR4/TSLP/LBP/THBS1
GO_Biological_Process_2018	negative regulation of blood vessel endothelial cell migration (GO:0043537)	negative regulation of blood vessel endothelial cell migration (GO:0043537)	31	-0.565994	-1.65783	0.00804552	0.101356	0.0866272	2292	tags=29%, list=10%, signal=26%	MMRN2/RGCC/MEF2C/ANGPT2/TGFB1/PPARG/KLF4/MEOX2/THBS1
GO_Biological_Process_2018	negative regulation of smooth muscle cell migration (GO:0014912)	negative regulation of smooth muscle cell migration (GO:0014912)	14	-0.697283	-1.68639	0.00810501	0.10173	0.086947	2121	tags=50%, list=10%, signal=45%	ADIPOQ/MEF2C/IGFBP5/TRIB1/IGFBP3/SERPINE1/TPM1
GO_Biological_Process_2018	G-protein coupled glutamate receptor signaling pathway (GO:0007216)	G-protein coupled glutamate receptor signaling pathway (GO:0007216)	14	0.648923	1.63723	0.00826368	0.103341	0.0883243	4553	tags=64%, list=21%, signal=51%	GRM8/TRPM1/GRM7/GRM3/GRM4/GRM5/GRM1/HOMER1/HOMER2
GO_Biological_Process_2018	negative regulation of cell-cell adhesion (GO:0022408)	negative regulation of cell-cell adhesion (GO:0022408)	29	-0.591341	-1.69812	0.00840209	0.104689	0.089476	2188	tags=41%, list=10%, signal=37%	RGCC/ADIPOQ/IL10/FXYD5/TGFB1/IL1RN/CDH1/MYADM/JAG1/EPCAM/KLF4/SNAI2
GO_Biological_Process_2018	cellular response to interleukin-7 (GO:0098761)	cellular response to interleukin-7 (GO:0098761)	17	-0.6658	-1.70407	0.00850887	0.104774	0.0895485	4989	tags=65%, list=23%, signal=50%	CISH/JAK3/IRS1/STAT5B/STAT3/CRLF2/STAT5A/IL7R/SOCS2/IL2RG/TSLP
GO_Biological_Process_2018	interleukin-7-mediated signaling pathway (GO:0038111)	interleukin-7-mediated signaling pathway (GO:0038111)	17	-0.6658	-1.70407	0.00850887	0.104774	0.0895485	4989	tags=65%, list=23%, signal=50%	CISH/JAK3/IRS1/STAT5B/STAT3/CRLF2/STAT5A/IL7R/SOCS2/IL2RG/TSLP
GO_Biological_Process_2018	positive regulation of excitatory postsynaptic potential (GO:2000463)	positive regulation of excitatory postsynaptic potential (GO:2000463)	18	0.615766	1.69984	0.00858233	0.104774	0.0895485	4105	tags=50%, list=19%, signal=41%	GPRIN1/STX1B/CHRNA7/RIMS1/PRKCZ/DLG4/NRXN1/CUX2/RIMS2
GO_Biological_Process_2018	positive regulation of nucleic acid-templated transcription (GO:1903508)	positive regulation of nucleic acid-templated transcription (GO:1903508)	473	-0.321139	-1.30605	0.00860291	0.104774	0.0895485	5366	tags=30%, list=24%, signal=23%	EHF/NFATC2/EP300/HNRNPD/HINFP/ATAD2/INHBA/INSL3/CD38/FOXP3/NR2F2/FOXN4/MED14/HIF1A/RELA/YAP1/IKBKB/ILK/ACVRL1/ETS2/ACVR1/POU3F1/ANKRD49/FGF10/BMP2/DTX3L/GLIS2/SPI1/SMAD3/FOXA2/LYL1/EOMES/F2R/NOTCH1/HNF4A/NKX2-1/BRPF1/NR5A2/REST/FUBP3/SOX18/MAP2K3/STAT3/LRP6/EGF/PAX3/HDAC1/WNT5A/POU1F1/TAL1/GPATCH3/MYBL1/FANK1/FZD1/IRAK1/CREB3L2/GLI1/WNT3A/WNT11/RREB1/FZD7/FZD4/ZIC2/CIITA/ESR2/GATA4/NAA16/JUN/NFE2…
GO_Biological_Process_2018	regulation of MAP kinase activity (GO:0043405)	regulation of MAP kinase activity (GO:0043405)	81	-0.432695	-1.48928	0.00860861	0.104774	0.0895485	4500	tags=33%, list=20%, signal=27%	ERBB2/CD40/PIK3CG/EZH2/TRIB3/EGF/LYN/IRAK1/EDN1/PDGFC/PTPN1/TNFSF11/PIK3R5/ADIPOQ/SPRY1/ADAM8/IRAK3/IL1B/TGFB1/EGFR/TRIB1/SPRY4/DUSP1/PDGFRB/MST1R/HTR2B/CAV3
GO_Biological_Process_2018	positive regulation of activated T cell proliferation (GO:0042104)	positive regulation of activated T cell proliferation (GO:0042104)	14	-0.69499	-1.68084	0.00862372	0.104774	0.0895485	2987	tags=50%, list=14%, signal=43%	TNFSF9/IL23A/IGF2/IL12B/IGFBP2/AGER/IGF1
GO_Biological_Process_2018	protein O-linked fucosylation (GO:0036066)	protein O-linked fucosylation (GO:0036066)	14	-0.695129	-1.68118	0.00862372	0.104774	0.0895485	2465	tags=50%, list=11%, signal=44%	SLC35C1/POFUT1/ADAMTS5/POFUT2/CFP/ADAMTS7/THBS1
GO_Biological_Process_2018	extracellular matrix assembly (GO:0085029)	extracellular matrix assembly (GO:0085029)	16	-0.680605	-1.69909	0.00867541	0.105028	0.0897658	1556	tags=56%, list=7%, signal=52%	FBLN5/HAS1/ATP7A/TGFB1/TNXB/HAS2/LOXL1/LOX/MFAP4
GO_Biological_Process_2018	negative regulation of cell migration involved in sprouting angiogenesis (GO:0090051)	negative regulation of cell migration involved in sprouting angiogenesis (GO:0090051)	14	-0.693495	-1.67723	0.0087534	0.105402	0.0900851	2292	tags=29%, list=10%, signal=26%	MMRN2/KLF4/MEOX2/THBS1
GO_Biological_Process_2018	positive regulation of osteoblast differentiation (GO:0045669)	positive regulation of osteoblast differentiation (GO:0045669)	32	-0.562214	-1.65239	0.00876803	0.105402	0.0900851	4843	tags=38%, list=22%, signal=29%	IL6ST/ACVR1/BMP2/HGF/RUNX2/WNT4/IFITM1/MEF2C/DDR2/FBN2/IGF1/IL6
GO_Biological_Process_2018	kinetochore organization (GO:0051383)	kinetochore organization (GO:0051383)	11	-0.723546	-1.65719	0.00885513	0.105937	0.0905427	3314	tags=64%, list=15%, signal=54%	NUF2/CENPW/CENPE/NDC80/CDT1/CENPA/CENPF
GO_Biological_Process_2018	positive regulation of transcription from RNA polymerase II promoter in response to endoplasmic reticulum stress (GO:1990440)	positive regulation of transcription from RNA polymerase II promoter in response to endoplasmic reticulum stress (GO:1990440)	10	-0.73519	-1.64227	0.00893505	0.105937	0.0905427	1524	tags=30%, list=7%, signal=28%	CEBPB/CREB3L1/CREB3L3
GO_Biological_Process_2018	cellular response to interleukin-2 (GO:0071352)	cellular response to interleukin-2 (GO:0071352)	11	-0.722961	-1.65585	0.00898829	0.105937	0.0905427	5693	tags=82%, list=26%, signal=61%	SHC1/JAK3/STAT5B/PTK2B/IL2RB/STAT5A/IL2RA/IL2RG/SYK
GO_Biological_Process_2018	interleukin-2-mediated signaling pathway (GO:0038110)	interleukin-2-mediated signaling pathway (GO:0038110)	11	-0.722961	-1.65585	0.00898829	0.105937	0.0905427	5693	tags=82%, list=26%, signal=61%	SHC1/JAK3/STAT5B/PTK2B/IL2RB/STAT5A/IL2RA/IL2RG/SYK
GO_Biological_Process_2018	hippo signaling (GO:0035329)	hippo signaling (GO:0035329)	30	-0.591887	-1.71766	0.00902816	0.105937	0.0905427	5858	tags=57%, list=27%, signal=42%	CASP3/STK4/DCHS1/YAP1/STK3/TEAD4/MOB1A/FAT4/AMOTL1/SAV1/AJUBA/LIMD1/LATS2/TEAD1/WWTR1/WTIP/TEAD2
GO_Biological_Process_2018	DNA replication (GO:0006260)	DNA replication (GO:0006260)	118	-0.406703	-1.4681	0.00903302	0.105937	0.0905427	8028	tags=56%, list=36%, signal=36%	SIRT1/NASP/RHNO1/MCMBP/BRCA1/BLM/RAD9A/MCM2/RAD50/CDC25A/FEN1/DONSON/TIMELESS/POLD2/RMI1/ORC6/POLA2/CDK2AP1/NUP98/RNASEH2A/DUT/GRWD1/TBRG1/RECQL4/ING5/TIPIN/CHEK1/RFC3/RPA2/RFC4/RPA3/POLD1/MCM4/KIN/DNA2/CLSPN/POLA1/MCM6/TNFAIP1/FAM111A/UPF1/EGF/TOPBP1/ORC1/POLE2/BAZ1A/PIF1/RFC5/CDK1/RBBP8/DBF4/MCM7/POLE/CDK2/RBMS1/MCM3/MCM5/NAP1L1/CDC45/PCLAF/BRIP1/TICRR/IGF1/CDC25C/CDC6/ARTN
GO_Biological_Process_2018	cellular metal ion homeostasis (GO:0006875)	cellular metal ion homeostasis (GO:0006875)	89	-0.436533	-1.50908	0.00904018	0.105937	0.0905427	2157	tags=27%, list=10%, signal=24%	ATP4A/CXCL12/KCNJ2/TPCN2/GCM2/DRD4/CCL19/TMPRSS3/SLC24A1/CCR2/TNNI3/CAV1/CCL7/DRD3/CCL11/CCR1/CCL8/ATP2C2/HTR2B/PKHD1/ATP2A1/TRDN/CSRP3/ATP1B4
GO_Biological_Process_2018	skeletal system development (GO:0001501)	skeletal system development (GO:0001501)	136	-0.398117	-1.45811	0.00906714	0.105937	0.0905427	3817	tags=31%, list=17%, signal=26%	BMP5/SUFU/WNT5A/ALPL/HOXA13/CREB3L2/KLF10/TRPS1/WNT11/ATP7A/GHRL/PCSK5/EXT1/PTHLH/TCOF1/SOX4/BMP1/CDH11/P3H1/IGF2/SH3PXD2B/VCAN/SULF1/PHEX/COL2A1/CD44/AEBP1/PAX1/ALX4/PTH/IGFBP4/TNFRSF11B/IGF1/COMP/TBX4/COL1A2/DLX6/COL12A1/GDF10/FBN1/COL1A1/POSTN
GO_Biological_Process_2018	canonical Wnt signaling pathway (GO:0060070)	canonical Wnt signaling pathway (GO:0060070)	72	-0.457718	-1.54166	0.00909184	0.105937	0.0905427	5467	tags=43%, list=25%, signal=32%	RYK/WNT2/TCF7/SMO/TMEM64/WNT10A/FZD10/FZD6/LRP6/EGF/FZD1/WNT8B/WNT3A/FZD7/FZD4/MYC/SFRP2/TCF7L2/SOX4/WNT4/WNT3/WNT9A/FZD2/FRAT1/CAV1/NR4A2/FZD8/SFRP4/GATA3/SNAI2/TCF7L1
GO_Biological_Process_2018	regulation of response to external stimulus (GO:0032101)	regulation of response to external stimulus (GO:0032101)	89	-0.435688	-1.50615	0.00914591	0.106205	0.0907714	4446	tags=36%, list=20%, signal=29%	FOXA2/CASP12/GRK4/F2R/GRK1/TNFAIP3/WNT5A/BIRC3/MYD88/PDE6G/GNAT1/CXCR4/NLRP3/PDGFRA/FOXP1/EFNB2/SPAAR/CMA1/SBNO2/BST1/CASP4/ADGRA2/CAV1/PDE6A/BCL6B/PTGS2/ANXA1/ADAMTS12/F2RL1/SELE/GNGT1/NLRP5
GO_Biological_Process_2018	modulation of excitatory postsynaptic potential (GO:0098815)	modulation of excitatory postsynaptic potential (GO:0098815)	23	0.54268	1.58853	0.00921514	0.106387	0.090927	5667	tags=52%, list=26%, signal=39%	GPRIN1/STX1B/CHRNA7/RIMS1/PRKCZ/DLG4/NRXN1/CUX2/RIMS2/CBLN1/RELN/APP
GO_Biological_Process_2018	chromosome condensation (GO:0030261)	chromosome condensation (GO:0030261)	21	-0.6254	-1.67358	0.0092239	0.106387	0.090927	3874	tags=48%, list=18%, signal=39%	NCAPD2/SMC2/ERN2/NIPBL/NUSAP1/NCAPH/TOP2A/CDCA5/NCAPG/TTN
GO_Biological_Process_2018	positive regulation of smooth muscle cell proliferation (GO:0048661)	positive regulation of smooth muscle cell proliferation (GO:0048661)	35	-0.534589	-1.61012	0.00928954	0.106783	0.0912656	3511	tags=37%, list=16%, signal=31%	EDN1/EREG/JUN/ERN1/FOXP1/SERPINF2/IL10/NR4A3/PDGFRB/IGF1/THBS1/MMP2/IL6
GO_Biological_Process_2018	regulation of integrin-mediated signaling pathway (GO:2001044)	regulation of integrin-mediated signaling pathway (GO:2001044)	10	-0.731387	-1.63378	0.00933813	0.106981	0.0914351	2062	tags=50%, list=9%, signal=45%	LOXL3/BST1/CD177/FLNA/TIMP1
GO_Biological_Process_2018	mitochondrion disassembly (GO:0061726)	mitochondrion disassembly (GO:0061726)	35	0.495964	1.61452	0.00947749	0.108215	0.0924893	6821	tags=51%, list=31%, signal=36%	GABARAPL1/GABARAPL2/PRKN/SQSTM1/ATG4D/FUNDC1/ATG9B/USP30/RB1CC1/BNIP3/PINK1/ATG4B/ATG9A/ATG13/MAP1LC3A/ATG12/AMBRA1/FIS1
GO_Biological_Process_2018	positive regulation of sequence-specific DNA binding transcription factor activity (GO:0051091)	positive regulation of sequence-specific DNA binding transcription factor activity (GO:0051091)	201	-0.361861	-1.3722	0.00974916	0.110702	0.0946155	6091	tags=38%, list=28%, signal=28%	KDM1A/VEGFA/NFKBIA/CIB1/MTPN/TRIM14/IRAK4/MAVS/CRTC3/TNFRSF11A/TAB2/SRF/PPRC1/WNT2/EP300/AIM2/SMO/ARHGEF2/NFAM1/TRIM5/TLR2/BTK/RELA/IKBKB/KIT/CD40/STK3/EIF2AK2/TIRAP/RIPK1/TRIM25/LRP6/WNT5A/TRIM27/FANK1/FZD1/IRAK1/ANXA3/EDN1/FZD4/ZIC2/TRAF5/MYD88/ESR2/TNFSF11/CFLAR/STK36/NLRP3/RAB7B/ARHGEF5/MALT1/PRKD2/CRTC2/RGCC/CD36/IL10/TRAF1/ADAM8/FZD2/TANK/CARD14/NFKB2/DDR2/IRAK3/IL1B/EDA/ROR1/TLR4/NEUROG3/P…
GO_Biological_Process_2018	membrane depolarization (GO:0051899)	membrane depolarization (GO:0051899)	41	0.475764	1.61647	0.00980959	0.110702	0.0946155	3704	tags=39%, list=17%, signal=33%	SCN11A/SCN10A/SCN9A/SCN4A/KCNH2/SCN8A/SCN1A/CACNG2/SCN1B/CACNA1E/CACNA1C/SCN2A/YWHAH/SCN3B/NALCN/CACNB4
GO_Biological_Process_2018	myeloid leukocyte differentiation (GO:0002573)	myeloid leukocyte differentiation (GO:0002573)	47	-0.51052	-1.62417	0.00981512	0.110702	0.0946155	3710	tags=38%, list=17%, signal=32%	DCSTAMP/DHRS2/TGFBR2/CBFA2T3/BATF/MYH9/TNFSF11/FOXP1/CSF3/IL31RA/SBNO2/CCL19/UBD/PPARG/CCR7/CSF2/EPHA2/F2RL1
GO_Biological_Process_2018	collagen metabolic process (GO:0032963)	collagen metabolic process (GO:0032963)	12	-0.70962	-1.65785	0.00982506	0.110702	0.0946155	3133	tags=50%, list=14%, signal=43%	P3H2/P3H1/TRAM2/TNXB/COL5A1/COL1A1
GO_Biological_Process_2018	regulation of synaptic transmission, glutamatergic (GO:0051966)	regulation of synaptic transmission, glutamatergic (GO:0051966)	36	0.478932	1.56116	0.0100242	0.112574	0.0962153	5470	tags=53%, list=25%, signal=40%	GRM8/MAPK8IP2/CACNG3/UNC13A/GRIK1/CACNG2/CACNG7/SYT1/GRM7/CDK5/GRM3/GRM4/GRM5/GRM1/NRXN1/OPHN1/ATP1A2/RELN/DRD2
GO_Biological_Process_2018	cellular response to interferon-gamma (GO:0071346)	cellular response to interferon-gamma (GO:0071346)	77	-0.451809	-1.5455	0.0103153	0.115411	0.0986402	5472	tags=47%, list=25%, signal=35%	PRKCD/SYNCRIP/JAK2/TRIM5/AIF1/HCK/OAS2/CCL4/TRIM25/HFE/CCL24/IFI30/WNT5A/VCAM1/IRF5/ACOD1/IFNGR1/CCL17/TRIM68/CIITA/PML/IRF4/ICAM1/MID1/IRF2/SP100/CCL2/CD44/CCL19/CCL20/CCL7/OAS3/CCL11/CCL8/CCL22/PTAFR
GO_Biological_Process_2018	renal system development (GO:0072001)	renal system development (GO:0072001)	57	-0.479121	-1.55918	0.0103444	0.115411	0.0986402	3970	tags=35%, list=18%, signal=29%	MME/KCTD11/ITGA8/PCSK5/NPHP3/C1GALT1/WNT4/HNF1B/FOXC1/SULF1/LHX1/CEP55/FOXF1/CENPF/STRA6/TBX18/HAS2/GATA3/SIX1/PKHD1
GO_Biological_Process_2018	dendrite morphogenesis (GO:0048813)	dendrite morphogenesis (GO:0048813)	29	0.525851	1.63674	0.0104101	0.115655	0.0988484	4151	tags=38%, list=19%, signal=31%	MAPK8IP2/CHRNA7/PAK3/ARC/MAP6/MAP2/MAP6D1/DLG4/BTBD3/EPHB1/CELSR2
GO_Biological_Process_2018	L-phenylalanine catabolic process (GO:0006559)	L-phenylalanine catabolic process (GO:0006559)	11	0.679182	1.6059	0.0105018	0.115655	0.0988484	4303	tags=64%, list=20%, signal=51%	PAH/HGD/HPD/PCBD1/KYAT1/FAH/QDPR
GO_Biological_Process_2018	L-phenylalanine metabolic process (GO:0006558)	L-phenylalanine metabolic process (GO:0006558)	11	0.679182	1.6059	0.0105018	0.115655	0.0988484	4303	tags=64%, list=20%, signal=51%	PAH/HGD/HPD/PCBD1/KYAT1/FAH/QDPR
GO_Biological_Process_2018	erythrose 4-phosphate/phosphoenolpyruvate family amino acid catabolic process (GO:1902222)	erythrose 4-phosphate/phosphoenolpyruvate family amino acid catabolic process (GO:1902222)	11	0.679182	1.6059	0.0105018	0.115655	0.0988484	4303	tags=64%, list=20%, signal=51%	PAH/HGD/HPD/PCBD1/KYAT1/FAH/QDPR
GO_Biological_Process_2018	positive regulation of actin filament bundle assembly (GO:0032233)	positive regulation of actin filament bundle assembly (GO:0032233)	43	-0.515242	-1.62168	0.0106417	0.116292	0.0993933	3467	tags=37%, list=16%, signal=31%	WNT11/TGFB3/NRP1/PFN3/ARHGEF5/S100A10/PXN/RGCC/SERPINF2/FHOD1/EPHA1/SYNPO/GPR65/TPM1/SYNPO2/SYNPO2L
GO_Biological_Process_2018	neuron cell-cell adhesion (GO:0007158)	neuron cell-cell adhesion (GO:0007158)	12	0.681232	1.6342	0.0106461	0.116292	0.0993933	4675	tags=67%, list=21%, signal=53%	RET/CEL/NRXN3/CDK5R1/CNTN4/NRXN2/NRXN1/NINJ2
GO_Biological_Process_2018	negative regulation of cell activation (GO:0050866)	negative regulation of cell activation (GO:0050866)	10	-0.723417	-1.61598	0.0106817	0.116292	0.0993933	2700	tags=40%, list=12%, signal=35%	PDGFRA/NOS3/THBD/C1QTNF1
GO_Biological_Process_2018	cell communication by electrical coupling involved in cardiac conduction (GO:0086064)	cell communication by electrical coupling involved in cardiac conduction (GO:0086064)	14	0.633081	1.59726	0.0106959	0.116292	0.0993933	5080	tags=71%, list=23%, signal=55%	ATP1A3/FKBP1B/RYR2/GJA5/SLC8A1/ATP1B1/CACNA1C/GJA1/ATP1B2/ATP1A2
GO_Biological_Process_2018	regulation of cation channel activity (GO:2001257)	regulation of cation channel activity (GO:2001257)	67	0.402539	1.50569	0.0109667	0.118789	0.101527	4056	tags=45%, list=18%, signal=37%	KCNIP2/CNIH3/KCNG1/MAPK8IP2/KCNAB1/OPRM1/KCNS1/JPH3/CACNG3/FKBP1B/HPCA/CNIH2/FGF12/CACNG2/JPH4/NETO1/CACNG7/CRHBP/KCNS2/ANK2/KCNE1/CALM1/SHISA9/DLG4/HOMER1/CACNB4/SHISA7/PDE4D/STAC/ANK3
GO_Biological_Process_2018	heart development (GO:0007507)	heart development (GO:0007507)	141	-0.394133	-1.45249	0.0109951	0.118789	0.101527	4356	tags=28%, list=20%, signal=23%	NOTCH1/DNAAF4/SOX18/BVES/FLRT2/PKD2/BMP5/BCOR/TGFBR2/GATA4/PCSK5/TGFBR3/BMP10/OSR1/SOX4/NIPBL/FOXC1/SH3PXD2B/FOXF1/MEF2C/SGCG/TGFB1/TNNI3/CDH5/TBX2/STRA6/FOXC2/GATA6/CRIP1/MYH6/GATA3/ALPK3/MYH7/MYL2/HTR2B/COL3A1/EPHB4/FBN1/TCAP/CSRP3
GO_Biological_Process_2018	positive regulation of cytokine biosynthetic process (GO:0042108)	positive regulation of cytokine biosynthetic process (GO:0042108)	38	-0.534351	-1.63244	0.0113933	0.122702	0.104872	4362	tags=55%, list=20%, signal=44%	HMOX1/TIRAP/WNT5A/CD276/EREG/IL21/CD80/IL1A/IRF4/CD28/TLR1/EGR1/LTB/PRG3/SPN/IL12B/IL1B/CCR2/TLR4/CD4/THBS1
GO_Biological_Process_2018	positive regulation of stress-activated MAPK cascade (GO:0032874)	positive regulation of stress-activated MAPK cascade (GO:0032874)	72	-0.450606	-1.51771	0.0114344	0.122758	0.104919	5439	tags=40%, list=25%, signal=30%	TGFB2/MAP3K10/SEMA4C/XDH/LTBR/BMP2/WNT16/EIF2AK2/TIRAP/RIPK1/FCGR2B/PTK2B/GADD45A/FLT4/FZD7/IL1A/MID1/CD27/TRAF4/TAOK2/SERPINF2/CCL19/EDAR/ZC3H12A/IL1B/CCR7/AGER/EDA2R/F2RL1
GO_Biological_Process_2018	regulation of striated muscle contraction (GO:0006942)	regulation of striated muscle contraction (GO:0006942)	27	-0.588696	-1.66624	0.0117237	0.125037	0.106868	410	tags=26%, list=2%, signal=25%	TNNI3K/MYL3/MYL2/TNNI1/TNNT3/MYBPH/CAV3
GO_Biological_Process_2018	STAT cascade (GO:0097696)	STAT cascade (GO:0097696)	22	-0.62031	-1.67317	0.011736	0.125037	0.106868	5529	tags=64%, list=25%, signal=48%	IFNAR2/GHR/JAK2/STAT5B/STAT3/PKD2/NMI/STAT5A/STAT4/SOCS2/IL31RA/CCL2/CCR2/CLCF1
GO_Biological_Process_2018	retinoic acid metabolic process (GO:0042573)	retinoic acid metabolic process (GO:0042573)	10	-0.716981	-1.6016	0.0117566	0.125037	0.106868	2105	tags=90%, list=10%, signal=81%	CYP26A1/ALDH8A1/UGT1A9/UGT1A1/BCO2/SCPEP1/STRA6/ALDH1A2/ALDH1A3
GO_Biological_Process_2018	regulation of synaptic vesicle cycle (GO:0098693)	regulation of synaptic vesicle cycle (GO:0098693)	10	0.6977	1.61348	0.0118799	0.12567	0.107409	5544	tags=80%, list=25%, signal=60%	RIMS3/SYN1/RIMS1/PREPL/CDK5/RIMS2/RIMS4/SNCA
GO_Biological_Process_2018	positive regulation of posttranscriptional gene silencing (GO:0060148)	positive regulation of posttranscriptional gene silencing (GO:0060148)	11	-0.71146	-1.62951	0.0119178	0.12567	0.107409	4096	tags=45%, list=19%, signal=37%	STAT3/AJUBA/LIMD1/ZFP36/WTIP
GO_Biological_Process_2018	negative regulation of cytokine secretion (GO:0050710)	negative regulation of cytokine secretion (GO:0050710)	35	-0.525124	-1.58161	0.0119265	0.12567	0.107409	2820	tags=57%, list=13%, signal=50%	TLR8/MAPKBP1/SRGN/FOXP3/PTGER4/FCGR2B/TRIM27/CD34/ANXA4/RGCC/EZR/IL10/ZC3H12A/ANXA1/FN1/SSC5D/NR1H4/IFNA2/F2RL1/C1QTNF3
GO_Biological_Process_2018	DNA metabolic process (GO:0006259)	DNA metabolic process (GO:0006259)	300	-0.339517	-1.34076	0.011979	0.125834	0.107549	7942	tags=47%, list=36%, signal=30%	XPA/RHNO1/ZRANB3/TSN/ALKBH1/BRCA1/BLM/RAD9A/MMS19/TDG/MGMT/ERCC1/ERI2/MCM2/SLX4/RAD50/CDC25A/FEN1/DONSON/FANCD2/PCNA/DNMT1/RAD18/TIMELESS/FANCC/POLD2/RMI1/RBPJ/TRRAP/ORC6/HMGB1/RAD51D/POLA2/NUP98/TATDN2/RNASEH2A/DUT/LRWD1/PARP2/ERI1/GRWD1/NABP2/CHD1L/NUDT15/TBRG1/RECQL4/STN1/ING5/RAD51/TIPIN/CHEK1/RFC3/RPA2/RFC4/RPA3/RECQL/PDS5A/FANCA/POLD1/UHRF2/HINFP/UBE2T/INSL3/UVRAG/MCM4/MBD1/KIN/TERT/DNA2/PA…
GO_Biological_Process_2018	apoptotic process (GO:0006915)	apoptotic process (GO:0006915)	207	-0.360893	-1.37558	0.0121523	0.127263	0.10877	6032	tags=39%, list=27%, signal=28%	NFKBIA/CIB1/CASP8/CHEK1/CASP3/PPP1R15A/IFT57/STK4/FADD/THOC1/PRKCD/MAP3K10/DLC1/EP300/JAK2/TSPO/CASP2/TCHP/TLR2/HK2/CIDEC/AIFM2/CASP12/STK3/TRAF7/PLAGL1/RIPK1/CD2/EGLN3/BRAT1/TNFAIP1/NOTCH2/PTK2B/PAX3/GADD45A/BNIP2/CASP7/TGFBR2/IER3/PAWR/MYD88/IL2RA/FAS/TNFSF9/CFLAR/MYC/IL1A/PMAIP1/BOK/CXCR4/NLRP3/ESPL1/CSRNP1/APAF1/TNFRSF25/TNFSF12/LTA/DAPK2/TAOK2/BMF/BAK1/CASP4/TNFSF14/DAP/BCL2L11/GZMB/KREMEN1/…
GO_Biological_Process_2018	response to nitric oxide (GO:0071731)	response to nitric oxide (GO:0071731)	11	-0.710305	-1.62686	0.0123172	0.128346	0.109696	3419	tags=55%, list=16%, signal=46%	DPEP1/CDK2/CCL19/CCR7/AQP1/MMP3
GO_Biological_Process_2018	positive regulation of JAK-STAT cascade (GO:0046427)	positive regulation of JAK-STAT cascade (GO:0046427)	55	-0.487933	-1.58926	0.0123761	0.128346	0.109696	5216	tags=56%, list=24%, signal=43%	JAK2/PTK6/IL6ST/HES1/KIT/STAP2/CD40/CTF1/F2R/TNFRSF1A/NOTCH1/STAT3/PARP14/PTK2B/LYN/IL21/TNFRSF18/IL23A/LIF/IL31RA/IL12B/CRLF1/CSF2/CLCF1/SOCS3/TSLP/PRL/CYP1B1/IGF1/IFNA2/IL6
GO_Biological_Process_2018	regulation of short-term neuronal synaptic plasticity (GO:0048172)	regulation of short-term neuronal synaptic plasticity (GO:0048172)	10	0.695808	1.60911	0.0123783	0.128346	0.109696	3750	tags=60%, list=17%, signal=50%	PPFIA3/SYP/SYNGR1/RAB3A/SHISA9/SHISA7
GO_Biological_Process_2018	serine family amino acid metabolic process (GO:0009069)	serine family amino acid metabolic process (GO:0009069)	17	0.601489	1.62134	0.012406	0.128346	0.109696	4002	tags=53%, list=18%, signal=43%	BAAT/CBS/CTH/AOC1/CDO1/GLYAT/SRR/THNSL2/SARS
GO_Biological_Process_2018	regulation of mitotic nuclear division (GO:0007088)	regulation of mitotic nuclear division (GO:0007088)	79	-0.435079	-1.49404	0.0125191	0.129124	0.110361	3814	tags=30%, list=17%, signal=25%	EGF/EDN1/EREG/CDC14A/KIF11/KIF20B/IL1A/CD28/CCDC8/IGF2/RGCC/OBSL1/NUSAP1/PLK1/FBXO5/PMEPA1/MKI67/IL1B/DRD3/NEK2/PDGFRB/IGF1/CDC25C/CHMP4C
GO_Biological_Process_2018	negative regulation of chemokine production (GO:0032682)	negative regulation of chemokine production (GO:0032682)	13	-0.689485	-1.63521	0.0128181	0.13181	0.112656	2097	tags=46%, list=10%, signal=42%	IL10/MEFV/KLF4/F2RL1/C1QTNF3/IL6
GO_Biological_Process_2018	regulation of vascular endothelial growth factor production (GO:0010574)	regulation of vascular endothelial growth factor production (GO:0010574)	25	-0.594832	-1.64971	0.0128929	0.132046	0.112858	3448	tags=52%, list=16%, signal=44%	FLT4/GATA4/IL1A/ARNT/CXCL17/SULF1/IL1B/TGFB1/CCR2/PTGS2/CCBE1/CYP1B1/IL6
GO_Biological_Process_2018	regulation of nitric oxide biosynthetic process (GO:0045428)	regulation of nitric oxide biosynthetic process (GO:0045428)	31	-0.552106	-1.61715	0.0129612	0.132046	0.112858	4794	tags=52%, list=22%, signal=40%	INSR/P2RX4/SMAD3/PKD2/ATP2B4/EDN1/CD34/PTGIS/CD36/ZC3H12A/IL1B/TLR4/CAV1/KLF2/PTGS2/KLF4
GO_Biological_Process_2018	regulation of cell junction assembly (GO:1901888)	regulation of cell junction assembly (GO:1901888)	15	-0.667975	-1.64296	0.0130165	0.132046	0.112858	2371	tags=27%, list=11%, signal=24%	SNAI1/MYO1C/RUNX1/SNAI2
GO_Biological_Process_2018	carboxylic acid catabolic process (GO:0046395)	carboxylic acid catabolic process (GO:0046395)	27	-0.586108	-1.65892	0.0130908	0.132046	0.112858	1914	tags=22%, list=9%, signal=20%	CD44/CEMIP/TGFB1/HMMR/LYVE1/ACOT4
GO_Biological_Process_2018	dendritic cell differentiation (GO:0097028)	dendritic cell differentiation (GO:0097028)	20	-0.627676	-1.65572	0.0131013	0.132046	0.112858	3781	tags=50%, list=17%, signal=41%	LYN/DCSTAMP/DHRS2/TGFBR2/BATF/CCL19/UBD/CCR7/CSF2/F2RL1
GO_Biological_Process_2018	skin development (GO:0043588)	skin development (GO:0043588)	72	-0.446627	-1.5043	0.0131441	0.132046	0.112858	1855	tags=22%, list=8%, signal=20%	ASPRV1/TGM1/COL5A3/JAG1/ANXA1/SPRR1B/EPHA2/COL1A2/CDSN/FLG/RYR1/IVL/COL3A1/COL5A2/COL5A1/COL1A1
GO_Biological_Process_2018	regulation of cellular response to growth factor stimulus (GO:0090287)	regulation of cellular response to growth factor stimulus (GO:0090287)	16	-0.66274	-1.65449	0.0131786	0.132046	0.112858	2095	tags=31%, list=10%, signal=28%	SULF1/FBN2/SFRP4/FBN1/CAV3
GO_Biological_Process_2018	regulation of cholesterol storage (GO:0010885)	regulation of cholesterol storage (GO:0010885)	12	-0.695748	-1.62544	0.0132085	0.132046	0.112858	4178	tags=50%, list=19%, signal=41%	ABCA1/LPL/EHD1/APOB/PPARG/MSR1
GO_Biological_Process_2018	positive regulation of gene silencing by miRNA (GO:2000637)	positive regulation of gene silencing by miRNA (GO:2000637)	20	-0.626561	-1.65278	0.0132316	0.132046	0.112858	4096	tags=40%, list=19%, signal=33%	STAT3/LIN28A/AJUBA/LIMD1/ZFP36/TGFB1/EGFR/WTIP
GO_Biological_Process_2018	inner mitochondrial membrane organization (GO:0007007)	inner mitochondrial membrane organization (GO:0007007)	31	0.494421	1.55405	0.0132519	0.132046	0.112858	8738	tags=74%, list=40%, signal=45%	LETM1/APOO/ATP5J2/NDUFA13/ATP5G3/ATP5D/AFG3L2/ATP5G1/ATP5C1/IMMT/TIMM10/TIMM13/CHCHD6/AGK/ATP5B/ATP5J/ATP5O/ATP5A1/OPA1/UQCC3/TIMM9/ATP5H/TIMM22
GO_Biological_Process_2018	negative regulation of signal transduction (GO:0009968)	negative regulation of signal transduction (GO:0009968)	263	-0.348433	-1.36019	0.0133236	0.132046	0.112858	5122	tags=33%, list=23%, signal=26%	XDH/PTK6/GRB10/NFKBIL1/CISH/PTPRC/TULP3/LRP1/INSR/KIT/ACVR1/HBEGF/BMP2/GLIS2/CRY1/TRABD2B/UBASH3A/ERBB2/IRS1/MAGEA1/NOTCH3/PTPN2/TNFAIP3/EZH2/SIGIRR/EGFL7/MET/BMP5/EGF/SUFU/LYN/LEPROT/FLT4/EREG/SMPDL3B/PEAR1/PTPN12/NFATC1/PTPN1/KANK2/SFRP2/ROS1/APCDD1/PDGFRA/SHISA2/SOCS2/MMRN2/TAX1BP3/ADIPOQ/SULF1/SPRY1/HIC1/DACT1/KDR/EPHA7/ENPP1/FSTL3/DDR2/IRAK3/WIF1/IL1B/IGFBP5/FGFR4/ROR1/EGFR/TRIB1/NR4A2/EPHA1…
GO_Biological_Process_2018	regulation of peptidyl-tyrosine phosphorylation (GO:0050730)	regulation of peptidyl-tyrosine phosphorylation (GO:0050730)	76	-0.436206	-1.49162	0.0133283	0.132046	0.112858	6089	tags=50%, list=28%, signal=36%	VEGFA/SRC/OSM/ABL1/HCLS1/GHR/TEC/PRKCD/JAK2/ARHGEF2/FGF10/RAP2C/SEMA4D/RAP2B/ITGB3/PTK2B/HGF/CD80/CSPG4/SFRP2/NRP1/IL23A/LIF/CSF3/IGF2/IL12B/BST1/CD44/EPHA7/TGFB1/EGFR/FGF7/BANK1/IGF1/ITGA5/NTF3/IL6/THBS4
GO_Biological_Process_2018	integrin-mediated signaling pathway (GO:0007229)	integrin-mediated signaling pathway (GO:0007229)	54	-0.485319	-1.57326	0.01335	0.132046	0.112858	6093	tags=54%, list=28%, signal=39%	PLEK/SRC/ABL1/ADAM15/CDC42/TEC/ZYX/LAT/ILK/HCK/ERBIN/LAMA5/ITGB3/PTK2B/FERMT3/CDH17/ADAM10/MYH9/ITGA2B/TXK/NEDD9/NRP1/ITGB7/COL16A1/ITGA10/ADAMTS1/SYK/FGR/COL3A1
GO_Biological_Process_2018	negative regulation of cardiac muscle hypertrophy (GO:0010614)	negative regulation of cardiac muscle hypertrophy (GO:0010614)	11	-0.708167	-1.62197	0.0133825	0.132046	0.112858	4576	tags=64%, list=21%, signal=50%	P2RX4/GLRX3/ATP2B4/BMP10/LMNA/MLIP/CAV3
GO_Biological_Process_2018	regulation of mitotic cell cycle (GO:0007346)	regulation of mitotic cell cycle (GO:0007346)	156	-0.37277	-1.38528	0.0134215	0.132049	0.11286	4559	tags=28%, list=21%, signal=23%	CUL7/SMAD3/STK10/MAP2K7/STK3/BORA/MAP2K3/MAP3K3/RBL1/GPSM2/TAL1/MAP3K1/BTG2/BIRC5/MAP3K8/CDK1/KIF20B/CKS2/MAD2L1/CCDC8/PIM1/AFAP1L2/BTG1/FOXC1/CCNB1/TAOK2/IL10/OBSL1/PLK1/UBD/FBXO5/NRK/MKI67/TPX2/GAS1/TGFB1/EIF4EBP1/MAP4K1/CKS1B/SPHK1/PSRC1/NEK2/IQGAP1/CDC25C
GO_Biological_Process_2018	regulation of monocyte chemotaxis (GO:0090025)	regulation of monocyte chemotaxis (GO:0090025)	19	-0.618028	-1.6086	0.0135888	0.133292	0.113923	4831	tags=63%, list=22%, signal=49%	AIF1/FPR2/NBL1/GREM1/LYN/CXCL10/CXCL12/CXCL17/ANO6/CCR2/SERPINE1/CCR1
GO_Biological_Process_2018	negative regulation of intracellular signal transduction (GO:1902532)	negative regulation of intracellular signal transduction (GO:1902532)	154	-0.381871	-1.42295	0.013626	0.133292	0.113923	6927	tags=36%, list=31%, signal=25%	SPRED1/PTPRJ/SLC9A3R1/TNIP1/NOC2L/PYCARD/ARHGAP25/PLEKHA1/PDE3B/P2RX7/PRKAA1/DAG1/PLEK/SRC/CIB1/CASP8/NLRX1/CARD19/SH3BP4/MAPKBP1/HDAC7/XDH/CD2AP/RELA/SH3BP1/RIPK1/ARRB2/TNFAIP3/TRIB3/LYN/TNFAIP8L1/ATP2B4/SLA2/AJUBA/MCL1/RHOH/LIMD1/PLAUR/ADGRG3/NLRC3/PER1/ADIPOQ/TANK/ZC3H12A/CAV1/MYADM/DRD3/DUSP1/WTIP/NR1H4/EPHA2/TWIST1/PKHD1/THBS1/CAV3
GO_Biological_Process_2018	regulation of DNA replication (GO:0006275)	regulation of DNA replication (GO:0006275)	55	-0.484334	-1.57754	0.0136903	0.133539	0.114134	5693	tags=45%, list=26%, signal=34%	CALR/STN1/SHC1/PDS5A/WAPL/RBBP6/DNA2/INSR/ACVRL1/FGF10/GLI1/EREG/PDGFC/TGFB3/DBF4/PDGFRA/ESCO2/S100A11/TGFB1/DSCC1/EGFR/AREG/CSF2/IGF1/CDC6
GO_Biological_Process_2018	negative regulation of cell division (GO:0051782)	negative regulation of cell division (GO:0051782)	11	-0.706454	-1.61804	0.0137833	0.133749	0.114313	3119	tags=55%, list=14%, signal=47%	TXNIP/MYC/AURKB/E2F7/CHMP4C/E2F8
GO_Biological_Process_2018	negative regulation of neuron projection development (GO:0010977)	negative regulation of neuron projection development (GO:0010977)	48	0.42621	1.49971	0.0138461	0.133749	0.114313	4757	tags=40%, list=22%, signal=31%	STMN2/NGFR/STX1B/OMG/LINGO1/SPOCK1/CRMP1/FKBP4/THY1/ERCC2/ARHGDIA/DCC/EFNB3/RTN4RL1/MCF2/GDI1/RUFY3/TNFRSF8/SEMA3A
GO_Biological_Process_2018	positive regulation of ATPase activity (GO:0032781)	positive regulation of ATPase activity (GO:0032781)	35	-0.522942	-1.57504	0.0138526	0.133749	0.114313	1384	tags=17%, list=6%, signal=16%	PLSCR1/UHRF1/TPM1/MYL3/TNNT2/MYL4
GO_Biological_Process_2018	B cell differentiation (GO:0030183)	B cell differentiation (GO:0030183)	44	-0.506499	-1.58944	0.0138986	0.133749	0.114313	5145	tags=50%, list=23%, signal=38%	NFAM1/JAK3/KIT/LYL1/PTPN2/RAG2/VCAM1/CR2/IFNA7/IFNA1/IFNA5/IFNA6/IFNA16/ADGRG3/ITGA4/NHEJ1/IL10/CD79B/KLF6/CD79A/CLCF1/IFNA2
GO_Biological_Process_2018	regulation of DNA-templated transcription, initiation (GO:2000142)	regulation of DNA-templated transcription, initiation (GO:2000142)	10	-0.708427	-1.58249	0.0139077	0.133749	0.114313	3166	tags=30%, list=14%, signal=26%	JUN/FOSL1/TWIST1
GO_Biological_Process_2018	regulation of interleukin-2 biosynthetic process (GO:0045076)	regulation of interleukin-2 biosynthetic process (GO:0045076)	11	-0.705437	-1.61571	0.0140509	0.134747	0.115166	2997	tags=64%, list=14%, signal=55%	CD80/IL1A/IRF4/CD28/ZFP36/IL1B/CD4
GO_Biological_Process_2018	regulation of platelet activation (GO:0010543)	regulation of platelet activation (GO:0010543)	19	-0.612867	-1.59517	0.0141165	0.134759	0.115176	4323	tags=53%, list=20%, signal=42%	FCER1G/LYN/TXK/PDGFRA/NOS3/THBD/TLR4/SYK/SELP/C1QTNF1
GO_Biological_Process_2018	regulation of chemotaxis (GO:0050920)	regulation of chemotaxis (GO:0050920)	21	-0.611487	-1.63635	0.0141311	0.134759	0.115176	2749	tags=43%, list=12%, signal=38%	CXCR4/PDGFRA/EFNB2/CCL19/TGFB1/ADGRA2/PDGFRB/F2RL1/THBS1
GO_Biological_Process_2018	macrophage activation (GO:0042116)	macrophage activation (GO:0042116)	16	-0.657392	-1.64114	0.0142421	0.135439	0.115758	4831	tags=69%, list=22%, signal=54%	AIF1/FPR2/ITGAM/EDN2/TLR1/FOXP1/SBNO2/TLR4/SYK/CD93/LBP
GO_Biological_Process_2018	leukocyte cell-cell adhesion (GO:0007159)	leukocyte cell-cell adhesion (GO:0007159)	23	-0.587005	-1.60674	0.0144247	0.136794	0.116916	4320	tags=65%, list=20%, signal=52%	SEMA4D/CERCAM/PECAM1/ITGAL/VCAM1/FERMT3/MSN/ICAM1/NT5E/ITGA4/EZR/CD177/SYK/SELP/SELE
GO_Biological_Process_2018	positive regulation of protein depolymerization (GO:1901881)	positive regulation of protein depolymerization (GO:1901881)	12	-0.691774	-1.61616	0.0145162	0.13711	0.117186	722	tags=25%, list=3%, signal=24%	NES/F2RL1/SLN
GO_Biological_Process_2018	regulation of synaptic transmission, GABAergic (GO:0032228)	regulation of synaptic transmission, GABAergic (GO:0032228)	10	0.688803	1.59291	0.0145383	0.13711	0.117186	5530	tags=80%, list=25%, signal=60%	ADRA1A/NPAS4/STXBP1/CNTNAP4/SYN3/HAP1/DRD2/USP46
GO_Biological_Process_2018	regulation of RNA metabolic process (GO:0051252)	regulation of RNA metabolic process (GO:0051252)	34	-0.549428	-1.63387	0.0145929	0.137246	0.117302	2076	tags=24%, list=9%, signal=21%	RBM38/AHNAK/ESRP2/OAS3/MBNL3/PRX/MYOD1/ESRP1
GO_Biological_Process_2018	positive regulation of chemokine production (GO:0032722)	positive regulation of chemokine production (GO:0032722)	29	-0.569315	-1.63487	0.0148858	0.139533	0.119257	5004	tags=52%, list=23%, signal=40%	HIF1A/TLR2/HMOX1/EIF2AK2/TIRAP/WNT5A/LPL/EGR1/FFAR2/ADIPOQ/IL1B/TLR4/TSLP/TWIST1/IL6
GO_Biological_Process_2018	regulation of innate immune response (GO:0045088)	regulation of innate immune response (GO:0045088)	58	-0.474863	-1.55217	0.0149608	0.139533	0.119257	5442	tags=47%, list=25%, signal=35%	TLR8/BIRC2/RNF135/TKFC/TRAFD1/ERAP1/TIRAP/TNFAIP3/FCGR2B/ACOD1/EREG/BIRC3/SAMHD1/PTPN1/RNASEL/IFNA7/IFNA1/IFNA5/IFNA6/IFNA16/NLRC3/CD36/ADAM8/IRAK3/PLSCR1/FGR/IFNA2
GO_Biological_Process_2018	B cell activation (GO:0042113)	B cell activation (GO:0042113)	63	-0.472054	-1.56837	0.0149823	0.139533	0.119257	5145	tags=44%, list=23%, signal=34%	NFAM1/PTPRC/JAK3/BTK/CD40/LYL1/PTPN2/RAG2/VCAM1/CR2/MALT1/IFNA7/IFNA1/IFNA5/IFNA6/IFNA16/ADGRG3/ITGA4/NHEJ1/IL10/CD79B/MEF2C/MS4A1/KLF6/CD79A/BANK1/CLCF1/IFNA2
GO_Biological_Process_2018	regulation of tissue remodeling (GO:0034103)	regulation of tissue remodeling (GO:0034103)	17	-0.643791	-1.64773	0.0150131	0.139533	0.119257	3448	tags=47%, list=16%, signal=40%	FLT4/IL21/GPNMB/IL23A/IL12B/TGFB1/LEPR/THBS4
GO_Biological_Process_2018	tumor necrosis factor-mediated signaling pathway (GO:0033209)	tumor necrosis factor-mediated signaling pathway (GO:0033209)	116	-0.403113	-1.45403	0.0150404	0.139533	0.119257	6965	tags=47%, list=32%, signal=32%	PSME1/RELT/TNFSF13B/PSMB10/PSMB9/ADAM17/PYCARD/PSMC4/PSMD6/PSMB8/NFKBIA/TNFRSF11A/TNFRSF13B/LIMS1/PSME2/BIRC2/PSMB4/AIM2/JAK2/LTBR/RELA/IKBKB/ILK/CD40/TNFRSF1A/TXNDC17/RIPK1/PTK2B/EDARADD/PSME4/BIRC3/TNFRSF4/FAS/TNFSF11/TNFSF9/TNFRSF18/PLVAP/CD27/TNFRSF14/TNFRSF25/LTB/TNFRSF1B/TNFSF13/TNFSF12/LTA/TNFSF14/TANK/CARD14/EDAR/EDA/TNFRSF9/TNFRSF10B/TNFRSF11B/EDA2R
GO_Biological_Process_2018	eye development (GO:0001654)	eye development (GO:0001654)	41	-0.514385	-1.59972	0.0150991	0.139697	0.119397	2261	tags=27%, list=10%, signal=24%	NIPBL/FOXC1/CHRDL1/SH3PXD2B/PITX2/EFEMP1/STRA6/FBN2/COL5A2/FBN1/COL5A1
GO_Biological_Process_2018	negative regulation of sprouting angiogenesis (GO:1903671)	negative regulation of sprouting angiogenesis (GO:1903671)	22	-0.609784	-1.64478	0.0152475	0.140559	0.120134	2810	tags=32%, list=13%, signal=28%	ADAMTS9/E2F2/MMRN2/KLF2/KLF4/MEOX2/THBS1
GO_Biological_Process_2018	clathrin-dependent endocytosis (GO:0072583)	clathrin-dependent endocytosis (GO:0072583)	35	0.477694	1.55505	0.0153366	0.140559	0.120134	7903	tags=60%, list=36%, signal=39%	SYT2/PACSIN1/SYT1/DNAJC6/CDK5/SYNJ1/SYT5/INPP5F/CLTB/SYT17/OPHN1/C2CD4B/FCHO1/SNCA/CLTA/AP2A1/CLTC/GAK/NLGN2/AP2S1/PIP5K1C
GO_Biological_Process_2018	mitochondrial translational termination (GO:0070126)	mitochondrial translational termination (GO:0070126)	87	0.35448	1.41158	0.0153619	0.140559	0.120134	9230	tags=59%, list=42%, signal=34%	MRPL46/MRPL11/GADD45GIP1/MRPL22/MRPL40/MRPS21/MRPL34/MRPS22/MRPL47/MRPS12/MRPS11/MRPL41/MRPS34/MRPL30/MRPL21/MRPL12/MRPS26/MRPL27/DAP3/MRPL58/MRPL28/MRPS18B/MRPL20/MRPS10/MRPS35/MRPS33/MRPS9/MRPL53/MRPL3/GFM2/MRPL19/MRPL10/MRRF/MRPS25/MRPL55/MRPL42/MRPL38/MRPS31/MRPS23/MRPL35/MRPS18A/MRPL44/MRPS2/MRPS7/MRPS27/MRPL4/MRPL39/MRPL18/MRPL1/MRPL13/MRPL43
GO_Biological_Process_2018	negative regulation of JAK-STAT cascade (GO:0046426)	negative regulation of JAK-STAT cascade (GO:0046426)	45	-0.510325	-1.60486	0.0153707	0.140559	0.120134	1425	tags=18%, list=6%, signal=17%	CAV1/BCL3/SOCS3/CHAD/DCN/BGN/ASPN/LRRC15
GO_Biological_Process_2018	positive regulation of multicellular organismal process (GO:0051240)	positive regulation of multicellular organismal process (GO:0051240)	188	-0.363523	-1.37252	0.0153981	0.140559	0.120134	5211	tags=36%, list=24%, signal=27%	INHBA/INSL3/NFAM1/SOX6/TERT/HIF1A/HILPDA/LRP1/CTSH/BCL9L/ACVR1/FGF10/BMP2/HCAR2/VIL1/SMAD3/FOXA2/GLIPR2/NOTCH1/EIF2AK2/EZH2/LRP6/GCNT2/PDPN/WNT5A/XBP1/METRNL/EREG/TGFBR2/RREB1/GHRL/CCDC88B/INSL6/TGFB3/IL21/BMP10/IL13/CD34/APOA5/IL23A/BMP1/APOC2/SNAI1/FOXC1/IL12B/WWTR1/RGCC/TGFB1I1/ADIPOQ/LHX1/VDR/IL1B/TGFB1/FGF7/SCX/ALX1/SERPINE1/DAB2/LBP/PRL/FOXD1/TWIST1/F2RL1/LOXL2/HTR2B/C1QTNF3/COL1A1
GO_Biological_Process_2018	positive regulation of acute inflammatory response (GO:0002675)	positive regulation of acute inflammatory response (GO:0002675)	14	-0.671827	-1.62482	0.0155082	0.140899	0.120424	2510	tags=50%, list=11%, signal=44%	FFAR2/OSMR/ADAM8/IL1B/PTGS2/CREB3L3/IL6
GO_Biological_Process_2018	negative regulation of protein localization to cell periphery (GO:1904376)	negative regulation of protein localization to cell periphery (GO:1904376)	18	-0.636668	-1.63245	0.0155179	0.140899	0.120424	1556	tags=22%, list=7%, signal=21%	TGFB1/MRAP/DAB2/LRRC15
GO_Biological_Process_2018	bone development (GO:0060348)	bone development (GO:0060348)	33	-0.544537	-1.60972	0.0157675	0.142292	0.121615	2294	tags=27%, list=10%, signal=24%	P3H1/SH3PXD2B/SULF1/OSR2/RANBP3L/IFITM5/SFRP4/MMP13/LRRC17
GO_Biological_Process_2018	regulation of myeloid cell differentiation (GO:0045637)	regulation of myeloid cell differentiation (GO:0045637)	61	-0.461886	-1.52633	0.0157883	0.142292	0.121615	5377	tags=34%, list=24%, signal=26%	WDR5/EP300/MOV10/SIN3A/SPI1/LGALS3/PTK2B/HDAC1/LYN/NFE2/FES/ITGA2B/MYL9/CSF3/CDK6/MEF2C/NR4A3/CSF2/RUNX1/PF4/THBS1
GO_Biological_Process_2018	regulation of neuron migration (GO:2001222)	regulation of neuron migration (GO:2001222)	17	-0.642466	-1.64434	0.0157963	0.142292	0.121615	3027	tags=29%, list=14%, signal=25%	KIF20B/NIPBL/IGSF10/COL3A1/TNN
GO_Biological_Process_2018	negative regulation of intrinsic apoptotic signaling pathway in response to DNA damage (GO:1902230)	negative regulation of intrinsic apoptotic signaling pathway in response to DNA damage (GO:1902230)	23	-0.582268	-1.59377	0.0162118	0.145374	0.124249	3010	tags=30%, list=14%, signal=26%	CXCL12/SFRP2/ACKR3/SNAI1/CD44/SNAI2/DDIAS
GO_Biological_Process_2018	sulfur compound catabolic process (GO:0044273)	sulfur compound catabolic process (GO:0044273)	35	-0.517384	-1.5583	0.0162617	0.145374	0.124249	963	tags=23%, list=4%, signal=22%	CSPG4/VCAN/FMOD/OGN/DCN/BGN/KERA/LUM
GO_Biological_Process_2018	positive regulation of protein complex assembly (GO:0031334)	positive regulation of protein complex assembly (GO:0031334)	81	-0.416177	-1.43243	0.0162662	0.145374	0.124249	6093	tags=38%, list=28%, signal=28%	PLEK/VEGFA/SRC/SNX9/SH3GLB1/RPA2/RPA3/IDE/CUL4A/FSCN1/AIM2/FNIP2/MED25/TRABD2B/SPIDR/TAL1/AJUBA/JUN/PMAIP1/CDT1/LCP1/CD36/JCHAIN/CXCL13/TGFB1/TLR4/PIEZO1/CSF2/FOSL1/TWIST1/MMP3
GO_Biological_Process_2018	negative regulation of interleukin-12 production (GO:0032695)	negative regulation of interleukin-12 production (GO:0032695)	10	-0.699458	-1.56246	0.0163381	0.145555	0.124403	5442	tags=70%, list=25%, signal=53%	TLR8/CMKLR1/JAK3/IL10/MEFV/IRAK3/THBS1
GO_Biological_Process_2018	positive regulation of cell migration involved in sprouting angiogenesis (GO:0090050)	positive regulation of cell migration involved in sprouting angiogenesis (GO:0090050)	16	-0.648755	-1.61958	0.0163717	0.145555	0.124403	6334	tags=81%, list=29%, signal=58%	JCAD/FGF2/VEGFA/CIB1/HDAC7/HMOX1/MAP3K3/RHOJ/SRPX2/KDR/PTGS2/FOXC2/ANXA1
GO_Biological_Process_2018	regulation of collagen biosynthetic process (GO:0032965)	regulation of collagen biosynthetic process (GO:0032965)	17	-0.640331	-1.63888	0.0165796	0.14702	0.125656	3310	tags=65%, list=15%, signal=55%	VIM/F2R/CIITA/TGFB3/WNT4/RGCC/SERPINF2/TGFB1/CREB3L1/SCX/IL6
GO_Biological_Process_2018	hyaluronan metabolic process (GO:0030212)	hyaluronan metabolic process (GO:0030212)	20	-0.615975	-1.62486	0.0168997	0.149185	0.127506	1914	tags=50%, list=9%, signal=46%	SLC9A1/GUSB/HAS1/CD44/CEMIP/IL1B/TGFB1/HMMR/LYVE1/HAS2
GO_Biological_Process_2018	skeletal system morphogenesis (GO:0048705)	skeletal system morphogenesis (GO:0048705)	30	-0.569368	-1.65231	0.0169111	0.149185	0.127506	1720	tags=27%, list=8%, signal=25%	PDGFRA/OSR2/IFITM5/FBN2/SFRP4/TBX4/SIX1/MMP13
GO_Biological_Process_2018	embryonic cranial skeleton morphogenesis (GO:0048701)	embryonic cranial skeleton morphogenesis (GO:0048701)	15	-0.660809	-1.62533	0.0169591	0.149222	0.127538	3397	tags=40%, list=15%, signal=34%	TGFBR2/PDGFRA/NIPBL/LHX1/TWIST1/SIX1
GO_Biological_Process_2018	regulation of dendrite morphogenesis (GO:0048814)	regulation of dendrite morphogenesis (GO:0048814)	43	0.44544	1.51213	0.017049	0.149628	0.127885	5067	tags=44%, list=23%, signal=34%	HECW1/ARC/SIPA1L1/ARHGAP44/CDK5/CDK5R1/YWHAH/KNDC1/PTPRD/LZTS3/HECW2/SS18L1/ADGRB3/CUX2/CAPRIN2/IL1RAPL1/CHRNB2/TNIK/CHRNA3
GO_Biological_Process_2018	positive regulation of inflammatory response (GO:0050729)	positive regulation of inflammatory response (GO:0050729)	60	-0.479334	-1.5751	0.0172455	0.150964	0.129027	5062	tags=40%, list=23%, signal=31%	CD6/TLR2/IL6ST/PTGER4/CCL4/TNFRSF1A/MGST2/WNT5A/LPL/MYD88/IL21/IL23A/IL17D/IL12B/OSMR/ADAM8/ETS1/CCR2/TLR4/SERPINE1/TSLP/LBP/CREB3L3/IL6
GO_Biological_Process_2018	substantia nigra development (GO:0021762)	substantia nigra development (GO:0021762)	36	0.462308	1.50697	0.0173684	0.15124	0.129263	6830	tags=67%, list=31%, signal=46%	INA/TTBK1/SYNGR3/FGF9/CALM2/CALM1/CALM3/YWHAH/CKB/NDRG2/MAOB/ACTB/ERCC4/CNP/SIRT2/MBP/S100A1/YWHAQ/BASP1/SUDS3/GLUD1/NDUFS3/ATP5J/PLP1
GO_Biological_Process_2018	cellular modified amino acid catabolic process (GO:0042219)	cellular modified amino acid catabolic process (GO:0042219)	12	0.661333	1.58647	0.0173972	0.15124	0.129263	2893	tags=50%, list=13%, signal=43%	GGT1/CHAC1/PRODH/HOGA1/PCYOX1/GGACT
GO_Biological_Process_2018	regulation of macrophage activation (GO:0043030)	regulation of macrophage activation (GO:0043030)	20	-0.614603	-1.62124	0.0174237	0.15124	0.129263	4678	tags=45%, list=21%, signal=35%	TNIP2/FCGR2B/WNT5A/IL13/IL31RA/ZC3H12A/TLR4/LBP/THBS1
GO_Biological_Process_2018	negative regulation of NF-kappaB transcription factor activity (GO:0032088)	negative regulation of NF-kappaB transcription factor activity (GO:0032088)	69	-0.45794	-1.53197	0.0174542	0.15124	0.129263	6198	tags=41%, list=28%, signal=29%	LRRC14/NFKBIA/NLRX1/NLRC5/RWDD3/CMKLR1/AIM2/FOXP3/NFKBIL1/ERBIN/ARRB2/TNFAIP3/ACOD1/IRAK1/PARP10/NLRP3/PTGIS/ANXA4/CDKN2A/NLRC3/DAP/ZC3H12A/IRAK3/KLF4/CYP1B1/PKHD1/NLRP5/TCEAL7
GO_Biological_Process_2018	regulation of neuron projection development (GO:0010975)	regulation of neuron projection development (GO:0010975)	112	0.332685	1.3598	0.0176071	0.152179	0.130065	4757	tags=33%, list=22%, signal=26%	NTRK1/RET/AVIL/STMN2/NGFR/STX1B/SERPINI1/PAK3/CHN1/SPOCK1/PAK1/CRMP1/NDRG4/CSMD3/SIPA1L1/FKBP4/RIT2/LTK/SCN1B/NCS1/NTRK2/ERCC2/LRRC4C/KNDC1/DCC/KIDINS220/RTN4RL1/IL1RAPL1/ARHGAP35/CAMK2B/PLK5/RUFY3/CAMSAP2/TNFRSF8/MAGI2/CX3CL1/SEMA3A
GO_Biological_Process_2018	positive regulation of lymphocyte proliferation (GO:0050671)	positive regulation of lymphocyte proliferation (GO:0050671)	60	-0.477882	-1.57033	0.0176849	0.152356	0.130216	5354	tags=52%, list=24%, signal=39%	NCKAP1L/NFATC2/CD274/PDCD1LG2/CD38/IL22/CD6/PTPRC/JAK3/IL6ST/AIF1/FGF10/TIRAP/PNP/VCAM1/CD276/TNFRSF4/CCDC88B/IL21/CD80/IL13/CD28/IL23A/IL12B/BST1/MEF2C/CCL19/IL1B/CLCF1/ANXA1/IL6
GO_Biological_Process_2018	positive regulation of neuron projection development (GO:0010976)	positive regulation of neuron projection development (GO:0010976)	92	0.359132	1.44004	0.0177169	0.152356	0.130216	6140	tags=45%, list=28%, signal=32%	NTRK1/RET/AMIGO1/AVIL/STMN2/NGFR/SYT2/CPNE6/UNC13A/PACSIN1/CPNE9/SERPINI1/COBL/SYT4/SLITRK1/SYT1/NDRG4/RIT2/LTK/SCN1B/LRP8/RIMS1/NTRK2/ARHGDIA/KIDINS220/ARHGAP35/CAMK2B/SYT17/RIMS2/PLK5/MAGI2/CX3CL1/SLIT2/RELN/TENM3/SYT3/RASAL1/APOE/CAMK1D/SCARB2/NPTN
GO_Biological_Process_2018	positive regulation of DNA damage response, signal transduction by p53 class mediator (GO:0043517)	positive regulation of DNA damage response, signal transduction by p53 class mediator (GO:0043517)	12	-0.67735	-1.58246	0.0179163	0.153684	0.131352	2901	tags=33%, list=13%, signal=29%	PMAIP1/HIC1/PLA2R1/ANKRD1
GO_Biological_Process_2018	transport along microtubule (GO:0010970)	transport along microtubule (GO:0010970)	14	0.603725	1.5232	0.018002	0.154032	0.131649	5846	tags=57%, list=27%, signal=42%	BORCS5/CAMSAP3/DYNC1I1/COPG2/DYNLL2/HSPA8/APP/APBA1
GO_Biological_Process_2018	hemopoiesis (GO:0030097)	hemopoiesis (GO:0030097)	71	-0.450135	-1.51518	0.0180597	0.15414	0.131741	6574	tags=54%, list=30%, signal=38%	KAT6A/CD164/ZFP36L2/LCK/PLEK/CEBPA/RRAS/CDK13/TNFRSF13B/NOTCH4/TGFB2/THPO/INHBA/PTPRC/PLD4/KIT/LYL1/TIRAP/BMI1/NOTCH2/TAL1/TGFBR2/TGFBR3/CD34/RUNX2/RASGRP4/IL10/RUNX3/MKNK2/KDR/FSTL3/TGFB1/CSF2/JAG1/RUNX1/MELK/MFAP5/FST
GO_Biological_Process_2018	positive regulation of natural killer cell mediated cytotoxicity (GO:0045954)	positive regulation of natural killer cell mediated cytotoxicity (GO:0045954)	16	-0.645473	-1.61139	0.0182351	0.155126	0.132584	3047	tags=44%, list=14%, signal=38%	IL21/CRTAM/NECTIN2/IL12B/PVR/GYPC/RAET1E
GO_Biological_Process_2018	response to ethanol (GO:0045471)	response to ethanol (GO:0045471)	13	0.626199	1.55116	0.0182662	0.155126	0.132584	4618	tags=69%, list=21%, signal=55%	GPRIN1/ADH7/TH/GLRA1/GLRA2/GRIN3A/GRIN2B/CHRNB2/GOT2
GO_Biological_Process_2018	kidney development (GO:0001822)	kidney development (GO:0001822)	61	-0.457821	-1.5129	0.0184015	0.155888	0.133235	4774	tags=41%, list=22%, signal=32%	CTSH/FGF10/ACE/MME/KCTD11/GDNF/ITGA8/PCSK5/NPHP3/C1GALT1/OSR1/SOX4/WNT4/HNF1B/NIPBL/FOXC1/SULF1/LHX1/OSR2/CENPF/STRA6/HAS2/GATA3/SIX1/PKHD1
GO_Biological_Process_2018	neurotransmitter transport (GO:0006836)	neurotransmitter transport (GO:0006836)	15	0.624762	1.62762	0.0184851	0.155947	0.133285	5315	tags=67%, list=24%, signal=51%	SLC6A16/SLC18A1/SLC32A1/SLC17A6/SLC6A15/SNAP25/SYNJ1/SLC38A1/SLC22A1/SLC17A7
GO_Biological_Process_2018	positive regulation of JNK cascade (GO:0046330)	positive regulation of JNK cascade (GO:0046330)	70	-0.441457	-1.47986	0.0185383	0.155947	0.133285	4575	tags=34%, list=21%, signal=27%	WNT16/FZD10/TIRAP/RIPK1/FCGR2B/PTK2B/GADD45A/EDN1/FLT4/FZD7/IL1A/CD27/ARHGEF5/TRAF4/TAOK2/SERPINF2/CCL19/TANK/EDAR/IL1B/CCR7/AGER/EDA2R/F2RL1
GO_Biological_Process_2018	cellular divalent inorganic cation homeostasis (GO:0072503)	cellular divalent inorganic cation homeostasis (GO:0072503)	82	-0.428339	-1.47736	0.0185455	0.155947	0.133285	3010	tags=28%, list=14%, signal=24%	CXCL12/TPCN2/SLC39A8/SLC39A14/GCM2/SLC30A8/DRD4/CCL19/SLC24A1/CCR2/TNNI3/CAV1/CCL7/DRD3/CCL11/CCR1/CCL8/ATP2C2/HTR2B/PKHD1/ATP2A1/TRDN/CSRP3
GO_Biological_Process_2018	negative regulation of reactive oxygen species biosynthetic process (GO:1903427)	negative regulation of reactive oxygen species biosynthetic process (GO:1903427)	11	-0.694237	-1.59006	0.0188682	0.158271	0.135272	3745	tags=64%, list=17%, signal=53%	KHSRP/GLA/ATP2B4/CD34/PTGIS/ZC3H12A/CAV1
GO_Biological_Process_2018	cellular response to fluid shear stress (GO:0071498)	cellular response to fluid shear stress (GO:0071498)	12	-0.67339	-1.57321	0.0189625	0.158284	0.135283	1841	tags=58%, list=8%, signal=53%	NFE2L2/ASS1/PKD2/MEF2C/KLF2/KLF4/HAS2
GO_Biological_Process_2018	regulation of skeletal muscle tissue development (GO:0048641)	regulation of skeletal muscle tissue development (GO:0048641)	12	-0.673185	-1.57273	0.0189625	0.158284	0.135283	1841	tags=25%, list=8%, signal=23%	MEF2C/TGFB1/KLHL41
GO_Biological_Process_2018	aminoglycan metabolic process (GO:0006022)	aminoglycan metabolic process (GO:0006022)	27	-0.571223	-1.61679	0.019075	0.158834	0.135753	4265	tags=37%, list=19%, signal=30%	GPC4/GPC3/CLN6/CSPG4/GPC6/VCAN/DCN/BGN/SDC1/HSPG2
GO_Biological_Process_2018	cellular response to nitrogen levels (GO:0043562)	cellular response to nitrogen levels (GO:0043562)	10	0.674929	1.56082	0.019202	0.159115	0.135993	2249	tags=30%, list=10%, signal=27%	BECN2/GABARAPL1/GABARAPL2
GO_Biological_Process_2018	cellular response to nitrogen starvation (GO:0006995)	cellular response to nitrogen starvation (GO:0006995)	10	0.674929	1.56082	0.019202	0.159115	0.135993	2249	tags=30%, list=10%, signal=27%	BECN2/GABARAPL1/GABARAPL2
GO_Biological_Process_2018	negative regulation of response to DNA damage stimulus (GO:2001021)	negative regulation of response to DNA damage stimulus (GO:2001021)	28	-0.568339	-1.62632	0.0194763	0.160669	0.137322	3010	tags=29%, list=14%, signal=25%	CXCL12/SFRP2/ACKR3/SNAI1/CD44/TWIST1/SNAI2/DDIAS
GO_Biological_Process_2018	regulation of exocytosis (GO:0017157)	regulation of exocytosis (GO:0017157)	45	0.438087	1.51772	0.019526	0.160669	0.137322	4384	tags=40%, list=20%, signal=32%	FGB/FGG/RAB26/RAB3C/EXPH5/RAB15/RAB27B/CPLX1/NSF/SYT1/CFTR/STXBP5L/RAB3A/RAB37/HAP1/IL1RAPL1/RIMS2/CLASP2
GO_Biological_Process_2018	superoxide metabolic process (GO:0006801)	superoxide metabolic process (GO:0006801)	23	-0.572829	-1.56793	0.0195307	0.160669	0.137322	5862	tags=57%, list=27%, signal=42%	CYBA/CYBB/NRROS/SOD2/NCF2/ATP7A/NOS3/PRG3/SH3PXD2B/NOXO1/SOD3/SH3PXD2A/NOX4
GO_Biological_Process_2018	myoblast differentiation (GO:0045445)	myoblast differentiation (GO:0045445)	16	-0.641945	-1.60258	0.0198323	0.162759	0.139107	1094	tags=56%, list=5%, signal=53%	RB1/HINFP/ANKRD2/REST/TCF7L2/JAG1/IGF1/SDC1/ANKRD1
GO_Biological_Process_2018	positive regulation of T cell cytokine production (GO:0002726)	positive regulation of T cell cytokine production (GO:0002726)	12	-0.670671	-1.56685	0.0200087	0.163812	0.140008	2707	tags=33%, list=12%, signal=29%	NLRP3/MALT1/TANK/IL6
GO_Biological_Process_2018	positive regulation of protein serine/threonine kinase activity (GO:0071902)	positive regulation of protein serine/threonine kinase activity (GO:0071902)	104	-0.401336	-1.42944	0.0200767	0.163838	0.14003	4500	tags=38%, list=20%, signal=30%	CCNL1/CCNK/PIK3R6/CCNL2/ERBB2/CD40/PIK3CG/TIRAP/EZH2/CCND3/EGF/CCND2/WNT5A/ATP2B4/CCNYL1/IRAK1/EDN1/RALB/PDGFC/TNFSF11/CKS2/CCND1/PIK3R5/MALT1/ADRB2/ADIPOQ/ADAM8/TANK/CARD14/CEMIP/IL1B/TGFB1/EGFR/CKS1B/PSRC1/PDGFRB/TNFRSF10B/MST1R/HTR2B
GO_Biological_Process_2018	wound healing, spreading of cells (GO:0044319)	wound healing, spreading of cells (GO:0044319)	19	-0.598382	-1.55747	0.0201851	0.163838	0.14003	1914	tags=42%, list=9%, signal=38%	PDPN/RHOC/CD44/FLNA/MMP12/ITGA5/PLET1/COL5A1
GO_Biological_Process_2018	regulation of chondrocyte differentiation (GO:0032330)	regulation of chondrocyte differentiation (GO:0032330)	22	-0.599872	-1.61804	0.0201996	0.163838	0.14003	5056	tags=64%, list=23%, signal=49%	SOX6/ACVRL1/GREM1/SCIN/TRPS1/PTHLH/WNT9A/EFEMP1/PKDCC/ADAMTS7/ADAMTS12/SNAI2/LOXL2/GDF5
GO_Biological_Process_2018	protein localization to synapse (GO:0035418)	protein localization to synapse (GO:0035418)	10	0.67285	1.55602	0.0202038	0.163838	0.14003	4389	tags=60%, list=20%, signal=48%	MPP4/KIF5C/DLG4/NRXN2/NRXN1/NPHS1
GO_Biological_Process_2018	positive regulation of cysteine-type endopeptidase activity involved in apoptotic signaling pathway (GO:2001269)	positive regulation of cysteine-type endopeptidase activity involved in apoptotic signaling pathway (GO:2001269)	13	-0.666587	-1.58091	0.0202702	0.163987	0.140157	5996	tags=62%, list=27%, signal=45%	CASP8/FADD/JAK2/RIPK1/FAS/TANK/TNFRSF10B/TNFSF10
GO_Biological_Process_2018	negative regulation of T cell activation (GO:0050868)	negative regulation of T cell activation (GO:0050868)	29	-0.556574	-1.59828	0.0203896	0.164563	0.14065	5347	tags=48%, list=24%, signal=37%	CD274/PDCD1LG2/FOXP3/JAK3/LGALS3/TNFAIP8L2/FCGR2B/CD80/GPNMB/SPN/IL10/CEBPB/ARG1/IFNA2
GO_Biological_Process_2018	regulation of cyclin-dependent protein serine/threonine kinase activity involved in G1/S transition of mitotic cell cycle (GO:0031657)	regulation of cyclin-dependent protein serine/threonine kinase activity involved in G1/S transition of mitotic cell cycle (GO:0031657)	14	-0.660045	-1.59633	0.0204603	0.164744	0.140804	4657	tags=57%, list=21%, signal=45%	FGF10/CDK4/PKD2/CDKN2C/CDKN2A/RGCC/CDK6/EGFR
GO_Biological_Process_2018	negative regulation of cellular protein localization (GO:1903828)	negative regulation of cellular protein localization (GO:1903828)	23	-0.567062	-1.55215	0.0205519	0.165092	0.141102	2286	tags=26%, list=10%, signal=23%	LEPROT/CDT1/TAX1BP3/ADIPOQ/ACTN2/CAV3
GO_Biological_Process_2018	mitochondrial translational elongation (GO:0070125)	mitochondrial translational elongation (GO:0070125)	87	0.345783	1.37695	0.0206073	0.165149	0.14115	9331	tags=59%, list=42%, signal=34%	MRPL46/MRPL11/GADD45GIP1/MRPL22/MRPL40/MRPS21/MRPL34/MRPS22/MRPL47/MRPS12/MRPS11/TSFM/MRPL41/MRPS34/MRPL30/MRPL21/MRPL12/MRPS26/MRPL27/DAP3/MRPL58/MRPL28/MRPS18B/MRPL20/MRPS10/MRPS35/MRPS33/MRPS9/MRPL53/MRPL3/MRPL19/MRPL10/MRPS25/MRPL55/MRPL42/MRPL38/MRPS31/MRPS23/MRPL35/MRPS18A/MRPL44/MRPS2/MRPS7/MRPS27/MRPL4/MRPL39/MRPL18/MRPL1/MRPL13/MRPL43/TUFM
GO_Biological_Process_2018	positive regulation of DNA metabolic process (GO:0051054)	positive regulation of DNA metabolic process (GO:0051054)	73	-0.435575	-1.46707	0.0208084	0.16637	0.142194	6254	tags=42%, list=28%, signal=31%	ABRAXAS1/CALR/NPAS2/STN1/RAD51/EYA1/SHC1/EYA2/EYA4/DNA2/PARP3/INSR/FGF10/HGF/GLI1/EREG/PML/PDGFC/TGFB3/MYC/DBF4/PDGFRA/PRKD2/RGCC/FGFR4/EGFR/PDGFRB/AREG/CSF2/IGF1/ARTN
GO_Biological_Process_2018	negative regulation of neuron differentiation (GO:0045665)	negative regulation of neuron differentiation (GO:0045665)	62	0.378764	1.38798	0.0209796	0.167347	0.143029	4757	tags=32%, list=22%, signal=25%	POU4F2/STMN2/NGFR/STX1B/HES5/ID4/SPOCK1/CRMP1/DLX2/FKBP4/ERCC2/CNTN4/DCC/DISP3/SIX3/RTN4RL1/DTX1/TNFRSF8/GSK3B/SEMA3A
GO_Biological_Process_2018	regulation of endothelial cell migration (GO:0010594)	regulation of endothelial cell migration (GO:0010594)	68	-0.445772	-1.49139	0.0213878	0.170205	0.145472	5131	tags=37%, list=23%, signal=28%	NR2F2/SVBP/ACVRL1/SH3BP1/PRCP/ITGB3/PTK2B/WNT5A/ANXA3/EDN1/FLT4/BMP10/ADAMTS9/NRP1/FOXP1/SP100/PRKD2/KDR/ETS1/ZC3H12A/FOXC2/EPHA2/DCN/GATA3/THBS1
GO_Biological_Process_2018	positive regulation of fibroblast proliferation (GO:0048146)	positive regulation of fibroblast proliferation (GO:0048146)	28	-0.565612	-1.61852	0.0214611	0.170391	0.145631	4202	tags=54%, list=19%, signal=43%	BMI1/CDK4/WNT5A/CDKN1A/EREG/PDGFC/MYC/S100A6/PDGFRA/CDK6/DDR2/SPHK1/FN1/IGF1/AQP1
GO_Biological_Process_2018	fat cell differentiation (GO:0045444)	fat cell differentiation (GO:0045444)	52	-0.462246	-1.48343	0.0217135	0.171995	0.147002	2728	tags=35%, list=12%, signal=30%	EP300/OSBPL8/ERAP1/UCP1/STEAP4/METRNL/TCF7L2/FFAR2/ADIPOQ/WNT5B/NR4A3/NR4A1/PPARG/NR4A2/EGR2/KLF4/ADIG/C1QTNF3
GO_Biological_Process_2018	internal protein amino acid acetylation (GO:0006475)	internal protein amino acid acetylation (GO:0006475)	11	0.642591	1.51938	0.0217826	0.172143	0.147128	1460	tags=18%, list=7%, signal=17%	PCK1/NAA11
GO_Biological_Process_2018	positive regulation of transcription factor import into nucleus (GO:0042993)	positive regulation of transcription factor import into nucleus (GO:0042993)	30	-0.559218	-1.62286	0.0218486	0.172166	0.147148	2604	tags=33%, list=12%, signal=29%	IL23A/CSF3/IL12B/CCL19/IL1B/CDH1/TLR4/FLNA/SPHK1/AGER
GO_Biological_Process_2018	action potential (GO:0001508)	action potential (GO:0001508)	50	0.412653	1.46094	0.0218864	0.172166	0.147148	4769	tags=44%, list=22%, signal=35%	SCN11A/SCN10A/SCN9A/SCN4A/KCNH2/SCN8A/SCN1A/KCNA2/KCND2/CACNA1E/KCNE1/CACNA1C/SCN2A/KCNMB2/YWHAH/SCN3B/KCNA1/NALCN/ANK3/MYH14/CACNA1B/AKAP6
GO_Biological_Process_2018	positive regulation of leukocyte cell-cell adhesion (GO:1903039)	positive regulation of leukocyte cell-cell adhesion (GO:1903039)	16	-0.639018	-1.59527	0.0219619	0.172363	0.147316	3180	tags=50%, list=14%, signal=43%	CCDC88B/TNFSF11/CCL2/CD44/NR4A3/ETS1/CCR2/HAS2
GO_Biological_Process_2018	regulation of tumor necrosis factor production (GO:0032680)	regulation of tumor necrosis factor production (GO:0032680)	56	-0.454458	-1.48012	0.022233	0.174073	0.148777	6159	tags=61%, list=28%, signal=44%	SELENOS/CCL3/MAVS/CYBA/FADD/JAK2/ARHGEF2/NFKBIL1/TLR2/LY96/MAPKAPK2/TIRAP/RIPK1/CD2/TNFAIP3/TRIM27/POMC/CD34/FOXP1/IL23A/NLRC3/IL12B/ADIPOQ/IL10/CCL19/ARG2/CD14/ZFP36/ZC3H12A/IRAK3/TLR4/LBP/TWIST1/PF4
GO_Biological_Process_2018	nitrogen compound transport (GO:0071705)	nitrogen compound transport (GO:0071705)	64	-0.439267	-1.4634	0.0222817	0.174073	0.148777	5589	tags=36%, list=25%, signal=27%	FLVCR1/SLC6A2/SLC7A2/SLC6A6/SLC52A3/SLC22A13/ABCC1/ABCD1/SLC6A12/SLC16A10/EDN1/SLC17A1/SLC36A2/SLC6A18/AQP7/SLC38A5/SLC1A5/SLC43A1/SLC7A11/AQP1/TMEM30B/SLC38A4/SLC6A4
GO_Biological_Process_2018	negative regulation of osteoclast differentiation (GO:0045671)	negative regulation of osteoclast differentiation (GO:0045671)	12	-0.666469	-1.55704	0.0223626	0.174306	0.148977	1715	tags=33%, list=8%, signal=31%	FSTL3/TLR4/FBN1/LRRC17
GO_Biological_Process_2018	plasma membrane organization (GO:0007009)	plasma membrane organization (GO:0007009)	32	-0.533133	-1.56692	0.022552	0.17501	0.149579	3534	tags=34%, list=16%, signal=29%	A4GALT/CAVIN2/DMKN/CXCR4/ANO6/PLSCR3/MYOF/EHD2/PLSCR1/COL5A1/CAV3
GO_Biological_Process_2018	positive regulation of DNA replication (GO:0045740)	positive regulation of DNA replication (GO:0045740)	30	-0.557628	-1.61824	0.0225892	0.17501	0.149579	6216	tags=60%, list=28%, signal=43%	CALR/STN1/SHC1/DNA2/INSR/FGF10/BMP5/GLI1/EREG/PDGFC/TGFB3/DBF4/PDGFRA/CDT1/EGFR/AREG/CSF2/IGF1
GO_Biological_Process_2018	regulated exocytosis (GO:0045055)	regulated exocytosis (GO:0045055)	139	-0.37463	-1.37758	0.0226186	0.17501	0.149579	4142	tags=31%, list=19%, signal=25%	F5/QSOX1/PECAM1/ITGB3/SCIN/EGF/LYN/HGF/LHFPL2/FERMT3/CFD/SERPING1/TGFB3/ITGA2B/TLN1/SYTL4/ACTN1/IGF2/SERPINF2/CD36/F13A1/CLEC3B/VEGFC/SYNGR2/TAGLN2/TGFB1/FLNA/KNG1/ITIH4/TIMP1/VWF/ISLR/SERPINE1/ECM1/FN1/IGF1/ACTN2/SELP/LEFTY2/MMRN1/PF4/THBS1/TTN
GO_Biological_Process_2018	mitotic spindle assembly checkpoint (GO:0007094)	mitotic spindle assembly checkpoint (GO:0007094)	16	-0.637654	-1.59187	0.0227605	0.17501	0.149579	2618	tags=38%, list=12%, signal=33%	BUB1/TEX14/TRIP13/PLK1/CENPF/TTK
GO_Biological_Process_2018	mitotic spindle checkpoint (GO:0071174)	mitotic spindle checkpoint (GO:0071174)	16	-0.637654	-1.59187	0.0227605	0.17501	0.149579	2618	tags=38%, list=12%, signal=33%	BUB1/TEX14/TRIP13/PLK1/CENPF/TTK
GO_Biological_Process_2018	spindle assembly checkpoint (GO:0071173)	spindle assembly checkpoint (GO:0071173)	16	-0.637654	-1.59187	0.0227605	0.17501	0.149579	2618	tags=38%, list=12%, signal=33%	BUB1/TEX14/TRIP13/PLK1/CENPF/TTK
GO_Biological_Process_2018	regulation of catenin import into nucleus (GO:0035412)	regulation of catenin import into nucleus (GO:0035412)	19	-0.591032	-1.53834	0.0230875	0.176922	0.151212	3814	tags=37%, list=17%, signal=30%	EGF/WNT3A/FZD7/WWTR1/DACT1/EGFR/SNAI2
GO_Biological_Process_2018	positive regulation of tyrosine phosphorylation of STAT protein (GO:0042531)	positive regulation of tyrosine phosphorylation of STAT protein (GO:0042531)	45	-0.498138	-1.56654	0.0231128	0.176922	0.151212	5216	tags=58%, list=24%, signal=44%	JAK2/PTK6/IL6ST/HES1/KIT/STAP2/CD40/CTF1/TNFRSF1A/STAT3/PARP14/LYN/IL21/TNFRSF18/IL23A/LIF/IL31RA/IL12B/CRLF1/CSF2/CLCF1/SOCS3/TSLP/IGF1/IFNA2/IL6
GO_Biological_Process_2018	phosphatidylcholine metabolic process (GO:0046470)	phosphatidylcholine metabolic process (GO:0046470)	66	0.367555	1.37483	0.0231712	0.176972	0.151255	5176	tags=35%, list=24%, signal=27%	PLA2G2E/APOA1/PHOSPHO1/APOA4/ACHE/PCYT1B/APOA2/LPCAT4/PLA2G4D/STARD10/PLA2G2F/SLC27A1/PLA2G3/PLA2G1B/ABHD1/LCAT/PLA2G4C/MFSD2A/SLC44A1/PON1/ENPP2/GPLD1/CHKA
GO_Biological_Process_2018	flagellated sperm motility (GO:0030317)	flagellated sperm motility (GO:0030317)	32	0.464252	1.47724	0.0232934	0.177159	0.151415	4446	tags=44%, list=20%, signal=35%	ATP1A4/TEKT5/TEKT3/CATSPERD/TEKT4/AKAP4/DNAI1/PRM3/SLC22A16/DNAH5/SLC9B1/DNAH1/CCDC40/ADCY3
GO_Biological_Process_2018	regulation of erythrocyte differentiation (GO:0045646)	regulation of erythrocyte differentiation (GO:0045646)	31	-0.532688	-1.56028	0.0233298	0.177159	0.151415	5602	tags=48%, list=25%, signal=36%	NCKAP1L/INHBA/MAFB/HIF1A/SPI1/STAT5B/STAT3/LYN/TAL1/ZFP36L1/ARNT/CDK6/ETS1/ZFP36/HMGB2
GO_Biological_Process_2018	regulation of interleukin-8 secretion (GO:2000482)	regulation of interleukin-8 secretion (GO:2000482)	19	-0.590151	-1.53604	0.0233514	0.177159	0.151415	5340	tags=58%, list=24%, signal=44%	MAPKBP1/TLR2/F2R/CD2/ANXA4/TLR1/FFAR2/CD14/ANXA1/SSC5D/F2RL1
GO_Biological_Process_2018	muscle cell development (GO:0055001)	muscle cell development (GO:0055001)	12	-0.663553	-1.55023	0.0234088	0.177201	0.151451	1566	tags=25%, list=7%, signal=23%	SGCG/SDC1/CAV3
GO_Biological_Process_2018	cellular response to glucagon stimulus (GO:0071377)	cellular response to glucagon stimulus (GO:0071377)	31	0.474046	1.49001	0.0236124	0.178347	0.15243	4649	tags=45%, list=21%, signal=36%	GCGR/ADCY1/PRKAR1B/GNG3/ADCY8/GNG4/ADCY5/ADCY2/PRKACB/PRKAR2B/ADCY3/PRKAR1A/GNG7/GNG2
GO_Biological_Process_2018	regulation of bone mineralization (GO:0030500)	regulation of bone mineralization (GO:0030500)	48	-0.471957	-1.51081	0.0237034	0.178433	0.152504	4704	tags=42%, list=21%, signal=33%	ACVR1/BMP2/GREM1/PTK2B/BCOR/TGFB3/OSR1/WNT4/ANO6/MEF2C/ENPP1/OSR2/DDR2/TGFB1/PTH/FBN2/PKDCC/CCR1/ECM1/TWIST1
GO_Biological_Process_2018	negative regulation of immune response (GO:0050777)	negative regulation of immune response (GO:0050777)	32	-0.531956	-1.56346	0.0237843	0.178433	0.152504	5908	tags=62%, list=27%, signal=46%	NLRX1/CD300A/DHX58/SPINK5/TGFB2/FOXP3/TRAFD1/LGALS3/TNFAIP3/FCGR2B/LYN/ACOD1/TRIM27/NLRP3/NLRC3/IRAK3/CCR2/ALOX15/COL3A1/NLRP5
GO_Biological_Process_2018	negative regulation of lymphocyte proliferation (GO:0050672)	negative regulation of lymphocyte proliferation (GO:0050672)	25	-0.571931	-1.5862	0.0238708	0.178433	0.152504	5868	tags=60%, list=27%, signal=44%	CD300A/TNFRSF13B/CD274/PDCD1LG2/FOXP3/LST1/FCGR2B/LYN/CD80/GPNMB/SPN/IL10/CTLA4/CEBPB/ARG1
GO_Biological_Process_2018	positive regulation of Rho protein signal transduction (GO:0035025)	positive regulation of Rho protein signal transduction (GO:0035025)	23	-0.559571	-1.53165	0.0238708	0.178433	0.152504	2564	tags=30%, list=12%, signal=27%	GPR35/LPAR4/GPR65/P2RY10/F2RL1/COL3A1/ABRA
GO_Biological_Process_2018	protein autophosphorylation (GO:0046777)	protein autophosphorylation (GO:0046777)	172	-0.364941	-1.36904	0.0238851	0.178433	0.152504	6179	tags=43%, list=28%, signal=31%	EIF2AK4/LCK/SRC/ABL1/ITK/NEK6/DDR1/CAMK2D/CDK12/MOS/AURKA/STK4/ABL2/TEC/MAP3K10/BMX/JAK2/PTK6/GRK5/JAK3/BTK/INSR/HCK/KIT/MAPKAPK2/ERBB2/STK10/GRK1/EIF2AK2/RIOK2/RIPK1/MAP3K3/MAPKAPK3/VRK1/SLA/PTK2B/LYN/ACOD1/IRAK1/SLA2/FLT4/VRK2/FES/ERN1/YES1/TXK/PDGFRA/STK17B/PIM1/AURKB/PRKD2/FRK/DAPK2/TAOK2/STK33/TNK1/MKNK2/KDR/DDR2/FGFR4/STYK1/PASK/SYK/EGFR/MAP4K1/FGR/EPHA1/NEK2/PDGFRB/RIPK3/MELK/ALPK3/EPHB4/M…
GO_Biological_Process_2018	gamma-aminobutyric acid signaling pathway (GO:0007214)	gamma-aminobutyric acid signaling pathway (GO:0007214)	17	0.572176	1.54233	0.0242372	0.180667	0.154414	4186	tags=71%, list=19%, signal=57%	HTR4/GABRR1/GABRA3/GABBR1/GABRB3/GABRB2/GABRG2/GABRB1/GABRA6/GABRA5/GABRA1/GABRG1
GO_Biological_Process_2018	negative regulation of phosphatase activity (GO:0010923)	negative regulation of phosphatase activity (GO:0010923)	66	0.366222	1.36984	0.0243718	0.181275	0.154933	4039	tags=29%, list=18%, signal=24%	TMEM225/PPP4R4/SLC7A14/PPP1R1B/FKBP1B/PCDH11X/DLG2/CAMSAP3/KNL1/ARFGEF3/PPP1R26/ELFN1/MARF1/PPP1R11/CNST/RIMBP2/CRY2/CSRNP3/ELFN2
GO_Biological_Process_2018	activation of NF-kappaB-inducing kinase activity (GO:0007250)	activation of NF-kappaB-inducing kinase activity (GO:0007250)	13	-0.657774	-1.56001	0.024455	0.181499	0.155124	4298	tags=46%, list=20%, signal=37%	TIRAP/IRAK1/MALT1/TANK/CARD14/TNFRSF10B
GO_Biological_Process_2018	mitochondrial translation (GO:0032543)	mitochondrial translation (GO:0032543)	105	0.332627	1.34111	0.0245806	0.182035	0.155582	9347	tags=59%, list=42%, signal=34%	MRPL46/GATB/MRPL11/GADD45GIP1/HARS2/MRPL22/MRPL40/MRPS21/MRPL34/MRPS22/MTERF4/MRPL47/MRPS12/MRPS11/TSFM/MRPL41/MRPS34/MRPL30/MRPL21/MRPL12/MRPS26/MRPL27/DAP3/MRPL58/MRPL28/MRPS18B/MRPL20/MRPS10/MRPS35/MRPS33/MRPS9/NDUFA7/MRPL53/MRPL3/GFM2/MRPL19/MRPL10/MRRF/MRPS25/MRPL55/MRPL42/MRPL38/QRSL1/MRPS31/MTIF3/MRPS23/MRPL35/HARS/MRPS18A/LARS2/MRPL44/MRPS2/MRPS7/MRPS27/MRPL4/MRPL39/MRPL18/MRPL1/MRPL13/MR…
GO_Biological_Process_2018	positive regulation of leukocyte mediated cytotoxicity (GO:0001912)	positive regulation of leukocyte mediated cytotoxicity (GO:0001912)	20	-0.597692	-1.57663	0.0247599	0.182966	0.156378	3047	tags=35%, list=14%, signal=30%	IL21/CRTAM/IL23A/NECTIN2/IL12B/PVR/RAET1E
GO_Biological_Process_2018	dermatan sulfate proteoglycan biosynthetic process (GO:0050651)	dermatan sulfate proteoglycan biosynthetic process (GO:0050651)	15	-0.643596	-1.583	0.0248469	0.182996	0.156404	3820	tags=47%, list=17%, signal=39%	CHST14/CSPG4/VCAN/CSGALNACT2/DSE/DCN/BGN
GO_Biological_Process_2018	embryonic organ development (GO:0048568)	embryonic organ development (GO:0048568)	49	-0.465046	-1.49415	0.0248712	0.182996	0.156404	5439	tags=39%, list=25%, signal=29%	TGFB2/THPO/NKX2-6/RARRES2/KIT/TEAD4/SOX18/TAL1/TGFBR2/PCSK5/TEAD1/KDR/TGFB1/TBX2/STRA6/PKDCC/NES/TEAD2/ALDH1A3
GO_Biological_Process_2018	positive regulation of T-helper 1 type immune response (GO:0002827)	positive regulation of T-helper 1 type immune response (GO:0002827)	11	-0.684091	-1.56682	0.025559	0.187653	0.160384	2997	tags=55%, list=14%, signal=47%	CD80/IL23A/IL12B/CCL19/CCR2/ANXA1
GO_Biological_Process_2018	hyaluronan catabolic process (GO:0030214)	hyaluronan catabolic process (GO:0030214)	15	-0.642728	-1.58086	0.0256357	0.187811	0.16052	1914	tags=60%, list=9%, signal=55%	HYAL1/FGF2/SLC9A1/GUSB/CD44/CEMIP/TGFB1/HMMR/LYVE1
GO_Biological_Process_2018	monocyte chemotaxis (GO:0002548)	monocyte chemotaxis (GO:0002548)	26	-0.553257	-1.54993	0.0261143	0.190845	0.163112	4526	tags=54%, list=21%, signal=43%	LGALS3/CCL4/CCL24/CCL17/TNFSF11/CCL2/CCL19/CCL20/CCL7/CCL11/CCL8/ANXA1/CCL22/IL6
GO_Biological_Process_2018	negative regulation of platelet activation (GO:0010544)	negative regulation of platelet activation (GO:0010544)	15	-0.642313	-1.57984	0.0261615	0.190845	0.163112	2700	tags=27%, list=12%, signal=23%	PDGFRA/NOS3/THBD/C1QTNF1
GO_Biological_Process_2018	negative regulation of DNA damage response, signal transduction by p53 class mediator (GO:0043518)	negative regulation of DNA damage response, signal transduction by p53 class mediator (GO:0043518)	12	-0.657981	-1.53721	0.0265474	0.192845	0.164822	2371	tags=42%, list=11%, signal=37%	PTTG1IP/SNAI1/CD44/TWIST1/SNAI2
GO_Biological_Process_2018	regulation of long-term neuronal synaptic plasticity (GO:0048169)	regulation of long-term neuronal synaptic plasticity (GO:0048169)	10	0.661053	1.52874	0.0265486	0.192845	0.164822	6140	tags=80%, list=28%, signal=58%	SYP/SYNGR1/NETO1/DLG4/CAMK2B/DRD2/APP/NPTN
GO_Biological_Process_2018	negative regulation of extrinsic apoptotic signaling pathway (GO:2001237)	negative regulation of extrinsic apoptotic signaling pathway (GO:2001237)	70	-0.427582	-1.43335	0.026801	0.194264	0.166035	6085	tags=50%, list=28%, signal=36%	SRC/CASP8/TGFBR1/EYA1/FADD/EYA2/ITGA6/ARHGEF2/EYA4/TERT/RELA/ACVR1/LGALS3/HMOX1/RIPK1/TNFAIP3/BMP5/GDNF/MCL1/FAS/CFLAR/IL1A/ICAM1/TCF7L2/NOS3/TANK/IL1B/CSF2/SERPINE1/TNFRSF10B/TNFSF10/IGF1/SNAI2/PF4/THBS1
GO_Biological_Process_2018	regulation of chemokine production (GO:0032642)	regulation of chemokine production (GO:0032642)	16	-0.626877	-1.56496	0.0270198	0.195435	0.167036	2573	tags=56%, list=12%, signal=50%	HIF1A/TLR2/EIF2AK2/ACKR1/FFAR2/TLR4/TSLP/SNAI2/IL6
GO_Biological_Process_2018	intra-Golgi vesicle-mediated transport (GO:0006891)	intra-Golgi vesicle-mediated transport (GO:0006891)	30	0.470905	1.46862	0.0273903	0.197611	0.168895	7467	tags=50%, list=34%, signal=33%	NSF/RAB6B/DNAJC28/GABARAPL2/COPG2/COG6/VTI1A/NAPG/RAB6A/VTI1B/NAPA/TRAPPC3/COG5/TRAPPC10/RAB33B
GO_Biological_Process_2018	negative regulation of protein transport (GO:0051224)	negative regulation of protein transport (GO:0051224)	17	-0.620473	-1.58805	0.0275506	0.197611	0.168895	2121	tags=35%, list=10%, signal=32%	RHBDF1/ADIPOQ/DRD4/DRD3/PKDCC/RHBDF2
GO_Biological_Process_2018	positive regulation of cytokine production involved in immune response (GO:0002720)	positive regulation of cytokine production involved in immune response (GO:0002720)	13	-0.65215	-1.54667	0.0275988	0.197611	0.168895	4330	tags=46%, list=20%, signal=37%	TRIM6/WNT5A/MALT1/FFAR2/TANK/F2RL1
GO_Biological_Process_2018	response to UV-B (GO:0010224)	response to UV-B (GO:0010224)	13	-0.652092	-1.54653	0.0275988	0.197611	0.168895	3970	tags=54%, list=18%, signal=44%	RELA/MME/CDKN1A/IL12B/CRIP1/IVL/MFAP4
GO_Biological_Process_2018	mitotic metaphase plate congression (GO:0007080)	mitotic metaphase plate congression (GO:0007080)	40	-0.492082	-1.5266	0.02761	0.197611	0.168895	4068	tags=32%, list=18%, signal=27%	PINX1/KIFC1/KIF22/NUF2/CENPE/NDC80/CDT1/CCNB1/CDCA8/KIF2C/PSRC1/CDCA5/CHMP4C
GO_Biological_Process_2018	cardiac muscle cell contraction (GO:0086003)	cardiac muscle cell contraction (GO:0086003)	17	0.566048	1.52581	0.0277245	0.198015	0.169241	3225	tags=47%, list=15%, signal=40%	SCN4B/SCN1A/FGF12/SCN2B/SCN1B/KCNE1/CACNA1C/SCN3B
GO_Biological_Process_2018	positive regulation of endothelial cell proliferation (GO:0001938)	positive regulation of endothelial cell proliferation (GO:0001938)	64	-0.432069	-1.43942	0.0279061	0.198896	0.169994	3944	tags=33%, list=18%, signal=27%	BMP2/HMOX1/CCL24/ITGB3/EGFL7/WNT5A/FLT4/STAT5A/ARNT/NRP1/PRKD2/TNFSF12/EGR3/KDR/VEGFC/NR4A1/HMGB2/CCL11/ECM1/HTR2B/THBS4
GO_Biological_Process_2018	microtubule polymerization (GO:0046785)	microtubule polymerization (GO:0046785)	24	0.503925	1.49922	0.0281843	0.199615	0.170608	6453	tags=58%, list=29%, signal=41%	FGF13/TUBG2/TPPP3/MAPT/CKAP5/CLASP2/TPPP/TUBG1/TUBGCP5/CLASP1/NDEL1/NDE1/HDGFL3/TUBGCP2
GO_Biological_Process_2018	cellular response to reactive oxygen species (GO:0034614)	cellular response to reactive oxygen species (GO:0034614)	62	-0.455969	-1.50768	0.02819	0.199615	0.170608	4925	tags=31%, list=22%, signal=24%	CRYGD/RELA/NET1/UCP1/TNFAIP3/PKD2/DPEP1/JUN/PDGFRA/FOS/PXN/CDK2/EGFR/ECT2/CYP1B1/AQP1/TPM1/IL6/MMP3
GO_Biological_Process_2018	sensory perception of mechanical stimulus (GO:0050954)	sensory perception of mechanical stimulus (GO:0050954)	64	-0.430313	-1.43357	0.0283387	0.199615	0.170608	2671	tags=25%, list=12%, signal=22%	COL11A1/SLC26A4/NIPBL/COL2A1/TMPRSS3/CEMIP/STRC/ROR1/CDH23/CRYM/PIEZO2/USH1C/SNAI2/USH2A/ATP6V0A4/COL1A1
GO_Biological_Process_2018	serine family amino acid biosynthetic process (GO:0009070)	serine family amino acid biosynthetic process (GO:0009070)	12	0.634431	1.52193	0.0283558	0.199615	0.170608	4194	tags=50%, list=19%, signal=40%	CBS/CTH/GGT1/PSAT1/SRR/PHGDH
GO_Biological_Process_2018	positive regulation of protein oligomerization (GO:0032461)	positive regulation of protein oligomerization (GO:0032461)	19	-0.582313	-1.51564	0.0283724	0.199615	0.170608	6039	tags=58%, list=27%, signal=42%	SNX9/SH3GLB1/IDE/AIM2/TRABD2B/RHOC/PMAIP1/BMF/JCHAIN/BCL2L11/MMP3
GO_Biological_Process_2018	regulation of actin filament polymerization (GO:0030833)	regulation of actin filament polymerization (GO:0030833)	63	-0.450325	-1.49618	0.0283796	0.199615	0.170608	5995	tags=48%, list=27%, signal=35%	MTPN/HCLS1/EPS8/NCKAP1L/BAIAP2/PRKCD/ARF6/CDC42EP3/HCK/VIL1/ARHGAP18/CCL24/PTK2B/TWF2/LMOD1/BAIAP2L1/RHOH/VASP/KANK2/PFN3/FCHSD1/CSF3/CDC42EP5/MYADM/ARHGAP28/CCR7/PLEKHG2/CCL11/ALOX15/LMOD2
GO_Biological_Process_2018	positive regulation of protein secretion (GO:0050714)	positive regulation of protein secretion (GO:0050714)	74	-0.437487	-1.48172	0.028587	0.199615	0.170608	3244	tags=31%, list=15%, signal=27%	TNFRSF4/GHRL/TGFB3/CRTAM/IL1A/TCF7L2/SYTL4/SOX4/RGCC/EZR/SLC30A8/IL10/ADAM8/TGFB1/FGR/IGF1/MYOM1/F2RL1/HTR2B/ANKRD1/C1QTNF3/IL6/TTN
GO_Biological_Process_2018	cellular amino acid catabolic process (GO:0009063)	cellular amino acid catabolic process (GO:0009063)	23	0.487624	1.42737	0.0285908	0.199615	0.170608	7516	tags=65%, list=34%, signal=43%	CTH/AUH/BCAT1/ALDH5A1/BCKDHB/ABAT/MCCC2/PPM1K/IVD/BCKDHA/MCCC1/HIBADH/ACAD8/ACAT1/HSD17B10
GO_Biological_Process_2018	positive regulation of DNA biosynthetic process (GO:2000573)	positive regulation of DNA biosynthetic process (GO:2000573)	54	-0.46311	-1.50127	0.0286058	0.199615	0.170608	4435	tags=28%, list=20%, signal=22%	MAP2K7/GREM1/HGF/RFC5/MYC/GRHL2/AURKB/PRKD2/RGCC/FGFR4/DSCC1/NEK2/PDGFRB/KLF4/CHTF18
GO_Biological_Process_2018	cellular response to interleukin-15 (GO:0071350)	cellular response to interleukin-15 (GO:0071350)	13	-0.651094	-1.54416	0.0286501	0.199615	0.170608	5693	tags=69%, list=26%, signal=51%	SHC1/JAK3/STAT5B/STAT3/IL15RA/IL2RB/STAT5A/IL2RG/CD4
GO_Biological_Process_2018	interleukin-15-mediated signaling pathway (GO:0035723)	interleukin-15-mediated signaling pathway (GO:0035723)	13	-0.651094	-1.54416	0.0286501	0.199615	0.170608	5693	tags=69%, list=26%, signal=51%	SHC1/JAK3/STAT5B/STAT3/IL15RA/IL2RB/STAT5A/IL2RG/CD4
GO_Biological_Process_2018	endothelial cell development (GO:0001885)	endothelial cell development (GO:0001885)	19	-0.579536	-1.50842	0.0289028	0.200965	0.171762	4324	tags=47%, list=20%, signal=38%	RDX/SOX18/MET/MSN/GSTM3/ICAM1/EZR/MYADM/F2RL1
GO_Biological_Process_2018	negative regulation of cellular process (GO:0048523)	negative regulation of cellular process (GO:0048523)	482	-0.305683	-1.24722	0.0291262	0.201753	0.172436	4592	tags=25%, list=21%, signal=20%	BMP2/WNT16/SPEG/FHL1/ZBTB7C/SMAD3/F2R/NOTCH1/HNF4A/SEMA4D/EIF2AK2/REST/SOX7/PTPN2/PINX1/HPGD/ADAMTS8/PKD2/NGF/PODXL/ITGA1/SCIN/BMP5/PTK2B/IGFBP7/LYN/PDPN/BHLHE40/POU1F1/DCSTAMP/MYBL1/DHRS2/CDKN2C/CDKN1A/KLF10/WNT11/EREG/BTG2/TNS2/CBFA2T3/PML/ESR2/ADAM10/P3H2/TXNIP/TGFB3/MYH9/MYC/TGFBR3/IL1A/BMP10/PTHLH/KANK2/GPNMB/SFRP2/CD34/SULT2B1/TES/ZBTB46/TMEM109/SIPA1/PTPN14/SLIT3/PIWIL4/NOS3/ACTN1/CDKN2A/S…
GO_Biological_Process_2018	translational termination (GO:0006415)	translational termination (GO:0006415)	94	0.341396	1.36607	0.0291343	0.201753	0.172436	9230	tags=56%, list=42%, signal=33%	GSPT2/MRPL46/MRPL11/GADD45GIP1/MRPL22/MRPL40/MRPS21/MRPL34/MRPS22/MRPL47/MRPS12/MRPS11/MRPL41/MRPS34/MRPL30/MRPL21/MRPL12/MRPS26/MRPL27/DAP3/MRPL58/MRPL28/MRPS18B/MRPL20/MRPS10/MRPS35/MRPS33/MRPS9/MRPL53/MRPL3/GFM2/MRPL19/MRPL10/MRRF/MRPS25/MRPL55/MRPL42/MRPL38/MRPS31/MRPS23/MRPL35/MRPS18A/MRPL44/MRPS2/MRPS7/MRPS27/APEH/MRPL4/MRPL39/MRPL18/MRPL1/MRPL13/MRPL43
GO_Biological_Process_2018	long-term memory (GO:0007616)	long-term memory (GO:0007616)	16	0.587377	1.5612	0.0294114	0.202914	0.173427	6188	tags=56%, list=28%, signal=40%	LRRN4/CALB1/ARC/NPAS4/RASGRF1/CPEB3/PJA2/APOE/PRNP
GO_Biological_Process_2018	cellular defense response (GO:0006968)	cellular defense response (GO:0006968)	41	-0.488498	-1.51921	0.0294207	0.202914	0.173427	4834	tags=44%, list=22%, signal=34%	RELA/LY96/TCIRG1/PTK2B/CCR9/CD5L/NCF2/CCR5/SPN/IL1RL2/TRAT1/FCMR/CCR6/LSP1/C5AR1/LBP/FOSL1/CD19
GO_Biological_Process_2018	negative regulation of mitotic cell cycle (GO:0045930)	negative regulation of mitotic cell cycle (GO:0045930)	47	-0.469101	-1.4924	0.0300235	0.206654	0.176624	3758	tags=30%, list=17%, signal=25%	GADD45A/BTG2/ZFP36L1/CDC14A/MAD2L1/BTG1/CDT1/FOXC1/RGCC/IL10/GAS1/TGFB1/DUSP1/FAP
GO_Biological_Process_2018	negative regulation of tumor necrosis factor production (GO:0032720)	negative regulation of tumor necrosis factor production (GO:0032720)	30	-0.545171	-1.58209	0.030516	0.209621	0.17916	3969	tags=47%, list=18%, signal=38%	TNFAIP3/TRIM27/POMC/GHRL/CD34/NLRC3/ADIPOQ/IL10/ARG2/ZC3H12A/IRAK3/TLR4/LBP/NR1H4
GO_Biological_Process_2018	regulation of activated T cell proliferation (GO:0046006)	regulation of activated T cell proliferation (GO:0046006)	22	-0.573292	-1.54635	0.0306457	0.210063	0.179538	2987	tags=55%, list=14%, signal=47%	FADD/CD274/PDCD1LG2/FOXP3/TNFSF9/IL23A/IGF2/IL12B/IGFBP2/RIPK3/AGER/IGF1
GO_Biological_Process_2018	bone morphogenesis (GO:0060349)	bone morphogenesis (GO:0060349)	16	-0.617162	-1.54071	0.030765	0.210063	0.179538	1720	tags=25%, list=8%, signal=23%	OSR2/IFITM5/SFRP4/MMP13
GO_Biological_Process_2018	growth hormone receptor signaling pathway (GO:0060396)	growth hormone receptor signaling pathway (GO:0060396)	16	-0.617005	-1.54032	0.030765	0.210063	0.179538	5529	tags=69%, list=25%, signal=52%	GHR/JAK2/JAK3/STAT5B/STAT3/LYN/STAT5A/PTPN1/PXN/SOCS2/PRL
GO_Biological_Process_2018	positive regulation of B cell activation (GO:0050871)	positive regulation of B cell activation (GO:0050871)	45	-0.481772	-1.51507	0.0308931	0.210517	0.179926	5602	tags=47%, list=25%, signal=35%	NCKAP1L/NFATC2/CD38/IL22/PTPRC/BTK/TNIP2/TIRAP/XBP1/TNFRSF4/INSL6/IL21/IL13/CD27/BST1/MEF2C/IGKC/SYK/CLCF1/MMP14/IL6
GO_Biological_Process_2018	regulation of T cell differentiation (GO:0045580)	regulation of T cell differentiation (GO:0045580)	30	-0.544266	-1.57947	0.0310121	0.21076	0.180134	6015	tags=50%, list=27%, signal=36%	ABL1/SPINK5/NFATC2/FOXP3/IL22/CD2/XBP1/IL2RA/TNFRSF18/ZBTB1/PRDM1/CTLA4/RUNX1/IFNA2/GATA3
GO_Biological_Process_2018	regulation of tyrosine phosphorylation of STAT protein (GO:0042509)	regulation of tyrosine phosphorylation of STAT protein (GO:0042509)	53	-0.458606	-1.48282	0.0310523	0.21076	0.180134	5216	tags=51%, list=24%, signal=39%	JAK2/PTK6/IL6ST/HES1/KIT/STAP2/CD40/CTF1/TNFRSF1A/PTPN2/STAT3/PARP14/LYN/IL21/TNFRSF18/IL23A/LIF/IL31RA/IL12B/CRLF1/CSF2/CLCF1/SOCS3/TSLP/IGF1/IFNA2/IL6
GO_Biological_Process_2018	negative regulation of ion transport (GO:0043271)	negative regulation of ion transport (GO:0043271)	18	-0.60659	-1.55533	0.031189	0.211268	0.180568	498	tags=28%, list=2%, signal=27%	PTK2B/PLN/ACTN2/CASQ2/CAV3
GO_Biological_Process_2018	regulation of macromolecule metabolic process (GO:0060255)	regulation of macromolecule metabolic process (GO:0060255)	111	-0.401027	-1.43511	0.0314066	0.212321	0.181467	3158	tags=20%, list=14%, signal=17%	ZFP36L1/CDK1/MYC/PTHLH/NLRP3/STOX1/CDK2/DDX39A/IGF2/IL10/LHX1/CDK6/AHR/ZC3H12A/PTH/CAVIN4/CRIP1/IGF1/ALPK3/DDX3Y/NLRP5/MFAP4
GO_Biological_Process_2018	negative regulation of anoikis (GO:2000811)	negative regulation of anoikis (GO:2000811)	13	-0.64784	-1.53645	0.0318042	0.21397	0.182877	4356	tags=46%, list=20%, signal=37%	NOTCH1/MCL1/PDK4/CAV1/ITGA5/SNAI2
GO_Biological_Process_2018	peptidyl-tyrosine phosphorylation (GO:0018108)	peptidyl-tyrosine phosphorylation (GO:0018108)	78	-0.41554	-1.42483	0.0319043	0.21397	0.182877	6128	tags=51%, list=28%, signal=37%	LCK/SRC/ABL1/ITK/DDR1/ABL2/GHR/TEC/BMX/JAK2/PTK6/JAK3/BTK/INSR/HCK/KIT/SLA/PTK2B/LYN/SLA2/FLT4/FES/IL21/YES1/TXK/PDGFRA/FRK/TNK1/KDR/DDR2/FGFR4/STYK1/SYK/EGFR/FGR/EPHA1/EFEMP1/PDGFRB/PKDCC/EPHA3
GO_Biological_Process_2018	regulation of intrinsic apoptotic signaling pathway in response to DNA damage (GO:1902229)	regulation of intrinsic apoptotic signaling pathway in response to DNA damage (GO:1902229)	15	-0.631968	-1.5544	0.0319718	0.21397	0.182877	3010	tags=40%, list=14%, signal=35%	CXCL12/SFRP2/ACKR3/SNAI1/SNAI2/DDIAS
GO_Biological_Process_2018	regulation of cell morphogenesis involved in differentiation (GO:0010769)	regulation of cell morphogenesis involved in differentiation (GO:0010769)	35	0.441247	1.4364	0.0320026	0.21397	0.182877	5067	tags=40%, list=23%, signal=31%	HECW1/PAK3/CHN1/PAK1/SIPA1L1/LRRC4C/KNDC1/HECW2/ADGRB3/ARHGAP35/CHRNB2/RUFY3/TNIK/CHRNA3
GO_Biological_Process_2018	negative regulation of I-kappaB kinase/NF-kappaB signaling (GO:0043124)	negative regulation of I-kappaB kinase/NF-kappaB signaling (GO:0043124)	42	-0.476795	-1.48947	0.0320524	0.21397	0.182877	6032	tags=40%, list=27%, signal=29%	NFKBIA/CASP8/NLRX1/CARD19/MAPKBP1/RIPK1/TNFAIP3/RHOH/NLRP3/NLRC3/PER1/ADIPOQ/IL10/TANK/ZC3H12A/NR1H4/C1QTNF3
GO_Biological_Process_2018	regulation of SMAD protein import into nucleus (GO:0060390)	regulation of SMAD protein import into nucleus (GO:0060390)	14	-0.635742	-1.53755	0.0322172	0.21397	0.182877	7137	tags=71%, list=32%, signal=48%	BMP4/NUP93/SMAD4/TGFBR1/SMAD3/TGFB3/WWTR1/RBPMS/TGFB1/DAB2
GO_Biological_Process_2018	receptor localization to synapse (GO:0097120)	receptor localization to synapse (GO:0097120)	18	0.550132	1.51866	0.0322783	0.21397	0.182877	3356	tags=39%, list=15%, signal=33%	CACNG3/CACNG2/CACNG7/KIF5A/DLG2/KIF5C/DLG4
GO_Biological_Process_2018	ventricular cardiac muscle tissue morphogenesis (GO:0055010)	ventricular cardiac muscle tissue morphogenesis (GO:0055010)	34	-0.515738	-1.53369	0.0322876	0.21397	0.182877	1556	tags=26%, list=7%, signal=25%	TGFB1/TNNI3/TPM1/MYH6/MYH7/MYL3/MYL2/TNNT2/TNNC1
GO_Biological_Process_2018	positive regulation of MAP kinase activity (GO:0043406)	positive regulation of MAP kinase activity (GO:0043406)	165	-0.361579	-1.35213	0.0323383	0.21397	0.182877	4794	tags=33%, list=22%, signal=26%	INSR/KIT/FGF10/BMP2/MAPKAPK2/ERBB2/CD40/FZD10/MAP2K7/PIK3CG/F2R/STK3/EIF2AK2/TRAF7/DUSP6/MAP2K3/MAPKAPK3/MAP3K6/EZH2/NGF/EGF/WNT5A/GADD45A/IRAK1/EDN1/GHRL/S1PR2/PDGFC/CDK1/TNFSF11/MAP3K20/CXCR4/CXCL17/ARHGEF5/PIK3R5/IGF2/TAOK2/DRD4/ADAM8/TANK/IL1B/TGFB1/TLR4/EGFR/MAP4K1/PDGFRB/C5AR1/IGF1/FPR1/MST1R/PROK2/NTF3/HTR2B/THBS1
GO_Biological_Process_2018	intrinsic apoptotic signaling pathway in response to endoplasmic reticulum stress (GO:0070059)	intrinsic apoptotic signaling pathway in response to endoplasmic reticulum stress (GO:0070059)	24	-0.551797	-1.51445	0.0324023	0.21397	0.182877	2099	tags=25%, list=10%, signal=23%	BAK1/CASP4/TANK/CEBPB/TNFRSF10B/ATP2A1
GO_Biological_Process_2018	regulation of pri-miRNA transcription from RNA polymerase II promoter (GO:1902893)	regulation of pri-miRNA transcription from RNA polymerase II promoter (GO:1902893)	24	-0.552145	-1.5154	0.0324023	0.21397	0.182877	5955	tags=71%, list=27%, signal=52%	PPARD/NFIB/SRF/TGFB2/TERT/HIF1A/RELA/SPI1/SMAD3/STAT3/NFATC3/JUN/FOS/TEAD1/TGFB1/PRL/NFATC4
GO_Biological_Process_2018	acylglycerol catabolic process (GO:0046464)	acylglycerol catabolic process (GO:0046464)	29	0.479087	1.49118	0.0324026	0.21397	0.182877	3900	tags=41%, list=18%, signal=34%	FABP9/APOA1/APOA4/PNPLA1/FABP12/APOA2/PNPLA5/FABP6/ABHD12/FABP1/ABHD6/APOC3
GO_Biological_Process_2018	granulocyte chemotaxis (GO:0071621)	granulocyte chemotaxis (GO:0071621)	39	-0.492243	-1.50755	0.0324881	0.214121	0.183006	4526	tags=44%, list=21%, signal=35%	LGALS3/CCL4/PIK3CG/FCER1G/CCL24/CCL17/EDN2/CCL2/CCL19/CCL20/SYK/CCL7/CCL11/CCL8/ANXA1/CCL22/CXCL3
GO_Biological_Process_2018	cartilage development (GO:0051216)	cartilage development (GO:0051216)	43	-0.472827	-1.48818	0.0326351	0.214675	0.183479	3703	tags=40%, list=17%, signal=33%	WNT2B/CREB3L2/ATP7A/GHRL/RUNX2/OSR1/SULF1/WNT5B/COL2A1/RUNX3/CD44/MEF2C/OSR2/TGFB1/SCX/RUNX1/GDF5
GO_Biological_Process_2018	cellular response to hydrogen peroxide (GO:0070301)	cellular response to hydrogen peroxide (GO:0070301)	26	-0.542677	-1.52028	0.0327061	0.214728	0.183525	924	tags=42%, list=4%, signal=41%	NFE2L2/PLEKHA1/ABL1/PRKCD/RELA/NET1/TNFAIP3/ECT2/CYP1B1/AQP1/IL6
GO_Biological_Process_2018	positive regulation of mononuclear cell migration (GO:0071677)	positive regulation of mononuclear cell migration (GO:0071677)	17	-0.604454	-1.54705	0.0327982	0.214919	0.183688	4831	tags=59%, list=22%, signal=46%	AIF1/LGALS3/FPR2/CXCL10/CXCL12/CXCL17/ANO6/CCR2/SERPINE1/CCR1
GO_Biological_Process_2018	transcription from RNA polymerase II promoter (GO:0006366)	transcription from RNA polymerase II promoter (GO:0006366)	458	-0.306444	-1.24393	0.0328947	0.215139	0.183876	7667	tags=39%, list=35%, signal=26%	NFIX/MED10/VEZF1/NFKB1/CLP1/LMO2/DDX5/THRAP3/BAX/MAX/HIVEP2/NR2F6/NCBP2/IRF1/ALYREF/GTF2A1/SRSF9/LSM10/BATF3/RBPJ/HIVEP3/NR2F1/TAF9B/RPAP1/TAF2/WDR61/TAF5/KLF11/CREBBP/NFYA/SRRT/RBM8A/SARNP/INTS5/TAF6L/TCF4/FEV/GTF2A2/LEF1/GTF2F2/EAF1/NABP2/NFE2L2/GABPA/ZFHX3/POLDIP3/ELOA/SRRM1/PPARD/BACH2/DVL2/HIVEP1/TCFL5/CDC73/DEK/SNRPE/CEBPA/POU2F2/CDK12/NR1H3/CTDP1/CDK13/NR1I2/CPSF2/MSC/MED13/NCOR1/MLLT3/SRS…
GO_Biological_Process_2018	response to UV (GO:0009411)	response to UV (GO:0009411)	91	-0.406662	-1.41461	0.0331522	0.215161	0.183895	2980	tags=26%, list=14%, signal=23%	POLD1/EP300/CAT/UVSSA/RELA/MAP2K7/POLH/USP28/N4BP1/MYC/ZBTB1/AURKB/CCND1/IL12B/BMF/BAK1/SCARA3/EGFR/BCL3/PCLAF/AQP1/DTL/IVL/MFAP4
GO_Biological_Process_2018	cellular response to interleukin-12 (GO:0071349)	cellular response to interleukin-12 (GO:0071349)	45	-0.478135	-1.50363	0.0331815	0.215161	0.183895	6536	tags=47%, list=30%, signal=33%	RAP1B/TYK2/HNRNPA2B1/CDC42/CAPZA1/PSME2/JAK2/P4HB/SOD2/HNRNPF/MSN/LMNB1/GSTO1/STAT4/ANXA2/LCP1/IL12B/IL10/CNN2/SERPINB2/GSTA2
GO_Biological_Process_2018	interleukin-12-mediated signaling pathway (GO:0035722)	interleukin-12-mediated signaling pathway (GO:0035722)	45	-0.478135	-1.50363	0.0331815	0.215161	0.183895	6536	tags=47%, list=30%, signal=33%	RAP1B/TYK2/HNRNPA2B1/CDC42/CAPZA1/PSME2/JAK2/P4HB/SOD2/HNRNPF/MSN/LMNB1/GSTO1/STAT4/ANXA2/LCP1/IL12B/IL10/CNN2/SERPINB2/GSTA2
GO_Biological_Process_2018	response to glucagon (GO:0033762)	response to glucagon (GO:0033762)	33	0.445642	1.42502	0.0331821	0.215161	0.183895	4649	tags=42%, list=21%, signal=34%	GCGR/ADCY1/PRKAR1B/GNG3/ADCY8/GNG4/ADCY5/ADCY2/PRKACB/PRKAR2B/ADCY3/PRKAR1A/GNG7/GNG2
GO_Biological_Process_2018	positive regulation of lymphocyte activation (GO:0051251)	positive regulation of lymphocyte activation (GO:0051251)	26	-0.541609	-1.51729	0.0332132	0.215161	0.183895	3180	tags=42%, list=14%, signal=36%	TNIP2/FGF10/CCDC88B/TNFSF11/IL23A/IL12B/CCL2/IGKC/CCR2/CCR7/IL6
GO_Biological_Process_2018	regulation of AMPA receptor activity (GO:2000311)	regulation of AMPA receptor activity (GO:2000311)	22	0.508962	1.48746	0.033382	0.21579	0.184432	3750	tags=41%, list=17%, signal=34%	CNIH3/MAPK8IP2/CACNG3/ARC/CNIH2/CACNG2/CACNG7/SHISA9/SHISA7
GO_Biological_Process_2018	neutrophil chemotaxis (GO:0030593)	neutrophil chemotaxis (GO:0030593)	37	-0.496332	-1.50916	0.0334367	0.21579	0.184432	4526	tags=43%, list=21%, signal=34%	LGALS3/CCL4/PIK3CG/FCER1G/CCL24/CCL17/EDN2/CCL2/CCL19/CCL20/SYK/CCL7/CCL11/CCL8/CCL22/CXCL3
GO_Biological_Process_2018	regulation of anatomical structure morphogenesis (GO:0022603)	regulation of anatomical structure morphogenesis (GO:0022603)	76	-0.416314	-1.4236	0.0345304	0.221816	0.189583	4736	tags=28%, list=22%, signal=22%	BCL9L/ERBB2/TSPAN12/HMOX1/TNFAIP3/GDNF/FLT4/GPNMB/SP100/MEF2C/SH3D19/ETS1/PLXND1/CXCL13/TGFB1/ADGRA2/PHLDB2/WTIP/EPHA2/PROK2/IL6
GO_Biological_Process_2018	positive regulation of cell cycle arrest (GO:0071158)	positive regulation of cell cycle arrest (GO:0071158)	79	-0.415946	-1.42834	0.0345781	0.221816	0.189583	5784	tags=39%, list=26%, signal=29%	CNOT4/AURKA/TFDP1/CARM1/EP300/UHRF2/CENPJ/CASP2/MED25/CNOT6/TNKS1BP1/ARID3A/PLAGL1/PKD2/GADD45A/CNOT3/CDKN1A/BTG2/PML/GTSE1/CDK1/SOX4/CDK2/CCNB1/RGCC/E2F7/GATA6/CDC25C/MYOG/E2F8/FAP
GO_Biological_Process_2018	acute-phase response (GO:0006953)	acute-phase response (GO:0006953)	15	-0.626899	-1.54193	0.0346141	0.221816	0.189583	1560	tags=47%, list=7%, signal=43%	IL1B/IL1RN/CEBPB/PLSCR1/ITIH4/LBP/IL6
GO_Biological_Process_2018	calcium ion homeostasis (GO:0055074)	calcium ion homeostasis (GO:0055074)	78	-0.4111	-1.40961	0.0346741	0.221816	0.189583	2157	tags=24%, list=10%, signal=22%	GCM2/DRD4/CCL19/SLC24A1/JPH2/CCR2/TNNI3/CAV1/CCL7/DRD3/CCL11/CCR1/CCL8/ATP2C2/HTR2B/PKHD1/ATP2A1/TRDN/CSRP3
GO_Biological_Process_2018	positive regulation of receptor-mediated endocytosis (GO:0048260)	positive regulation of receptor-mediated endocytosis (GO:0048260)	38	-0.492061	-1.50325	0.0346953	0.221816	0.189583	4347	tags=34%, list=20%, signal=28%	GREM1/HFE/ARRB2/EGF/WNT3A/APOA5/ANXA2/CCL19/SERPINE1/DAB2/SFRP4/SELE/NTF3
GO_Biological_Process_2018	chondroitin sulfate biosynthetic process (GO:0030206)	chondroitin sulfate biosynthetic process (GO:0030206)	20	-0.582726	-1.53715	0.0350194	0.22347	0.190996	2947	tags=50%, list=13%, signal=43%	CHST7/CHPF2/CHST3/CSPG4/CHSY1/VCAN/CSGALNACT2/CHST13/DCN/BGN
GO_Biological_Process_2018	synaptic vesicle recycling (GO:0036465)	synaptic vesicle recycling (GO:0036465)	25	0.512331	1.53777	0.0354238	0.225401	0.192647	5773	tags=52%, list=26%, signal=38%	SYT2/PACSIN1/SYT1/CDK5/RAB3A/SYT7/SYNJ1/SYT5/SYT17/OPHN1/C2CD4B/SNCA/PLD2
GO_Biological_Process_2018	negative regulation of macromolecule biosynthetic process (GO:0010558)	negative regulation of macromolecule biosynthetic process (GO:0010558)	18	-0.599978	-1.53837	0.0354541	0.225401	0.192647	3511	tags=39%, list=16%, signal=33%	EDN1/CIITA/IL10/TGFB1/PPARG/PF4/IL6
GO_Biological_Process_2018	response to endoplasmic reticulum stress (GO:0034976)	response to endoplasmic reticulum stress (GO:0034976)	102	-0.408904	-1.45045	0.0355812	0.225789	0.192978	4120	tags=22%, list=19%, signal=18%	TRIM25/TRIB3/TMTC3/CREB3L2/PDILT/JUN/ERN1/ERN2/TTC23L/BAK1/CASP4/BCL2L11/TANK/CEBPB/PDIA5/CREB3L1/TNFRSF10B/ALOX15/CREB3L3/THBS1/ATP2A1/THBS4
GO_Biological_Process_2018	positive regulation of monocyte chemotaxis (GO:0090026)	positive regulation of monocyte chemotaxis (GO:0090026)	15	-0.625024	-1.53732	0.0361994	0.229285	0.195967	4831	tags=60%, list=22%, signal=47%	AIF1/FPR2/CXCL10/CXCL12/CXCL17/ANO6/CCR2/SERPINE1/CCR1
GO_Biological_Process_2018	positive regulation of cyclin-dependent protein serine/threonine kinase activity (GO:0045737)	positive regulation of cyclin-dependent protein serine/threonine kinase activity (GO:0045737)	27	-0.549384	-1.55498	0.0363337	0.22971	0.19633	5201	tags=52%, list=24%, signal=40%	CCNL1/CCNK/CCNL2/FGF10/PKD2/CCND3/CCND2/CCNYL1/CKS2/CCND1/RGCC/EGFR/CKS1B/PSRC1
GO_Biological_Process_2018	neuronal action potential (GO:0019228)	neuronal action potential (GO:0019228)	21	0.529414	1.5297	0.0364372	0.229938	0.196525	3268	tags=48%, list=15%, signal=41%	SCN11A/SCN10A/SCN9A/SCN4A/SCN8A/SCN1A/KCNA2/SCN2A/KCNMB2/KCNA1
GO_Biological_Process_2018	sensory perception of light stimulus (GO:0050953)	sensory perception of light stimulus (GO:0050953)	75	-0.413423	-1.40841	0.037448	0.235538	0.201311	2071	tags=21%, list=9%, signal=19%	RGS16/COL2A1/SLC24A1/CRYGC/CRYGB/EFEMP1/CDH23/CRYGA/CRYBA1/USH1C/TULP1/TYR/CYP1B1/COL18A1/USH2A/COL1A1
GO_Biological_Process_2018	peptide cross-linking (GO:0018149)	peptide cross-linking (GO:0018149)	31	-0.514603	-1.50731	0.0374625	0.235538	0.201311	2339	tags=35%, list=11%, signal=32%	KRT2/SPRR2D/F13A1/TGM1/ANXA1/FN1/SPRR1B/FLG/IVL/COL3A1/THBS1
GO_Biological_Process_2018	positive regulation of endothelial cell migration (GO:0010595)	positive regulation of endothelial cell migration (GO:0010595)	69	-0.420891	-1.40803	0.0376812	0.236477	0.202113	7149	tags=52%, list=32%, signal=35%	HMGB1/BMP4/FGFR1/ADAM17/SASH1/PLCG1/FGF2/ANGPT1/CALR/HSPB1/VEGFA/ABL1/SP1/HIF1A/P2RX4/CD40/MAP2K3/ITGB3/MET/PTK2B/WNT5A/ANXA3/EDN1/FLT4/STAT5A/NRP1/NOS3/FOXP1/PRKD2/KDR/ETS1/ZC3H12A/TGFB1/FOXC2/GATA3/THBS1
GO_Biological_Process_2018	chondrocyte differentiation (GO:0002062)	chondrocyte differentiation (GO:0002062)	27	-0.548061	-1.55123	0.0378372	0.23702	0.202578	3703	tags=44%, list=17%, signal=37%	WNT2B/CREB3L2/RUNX2/OSR1/SULF1/WNT5B/RUNX3/MEF2C/OSR2/TGFB1/SCX/RUNX1
GO_Biological_Process_2018	melanosome localization (GO:0032400)	melanosome localization (GO:0032400)	20	0.53437	1.52214	0.0380229	0.237202	0.202733	7787	tags=70%, list=35%, signal=45%	RAB27B/MLPH/SHROOM2/BBS5/BBS2/GPR143/BBS4/VPS33B/BBS7/VPS33A/BLOC1S5/MYO5A/RAB17/ARL6
GO_Biological_Process_2018	regulation of regulated secretory pathway (GO:1903305)	regulation of regulated secretory pathway (GO:1903305)	32	0.446034	1.41927	0.0380646	0.237202	0.202733	5884	tags=62%, list=27%, signal=46%	SYT2/TRPV6/SYT4/RAB15/DOC2A/SYT1/SYT9/SYT14/RPH3A/RAB3A/SYT13/SYT7/SYT5/SYT16/SYT17/SYT12/C2CD4B/SYTL1/SYT3/SYT11
GO_Biological_Process_2018	negative regulation of sequence-specific DNA binding transcription factor activity (GO:0043433)	negative regulation of sequence-specific DNA binding transcription factor activity (GO:0043433)	126	-0.379964	-1.38255	0.0380746	0.237202	0.202733	6474	tags=42%, list=29%, signal=30%	CEBPG/ID3/ID2/LRRC14/EIF2AK4/RNF2/KDM1A/NFKBIA/NLRX1/RB1/NLRC5/RWDD3/KEAP1/MAP3K10/CMKLR1/AIM2/FOXP3/NFKBIL1/ERBIN/GLIS2/FOXA2/ID1/FZD6/ARRB2/TNFAIP3/FOXS1/SIGIRR/SUFU/BHLHE40/ACOD1/IRAK1/TNFRSF4/PARP10/TCF7L2/NLRP3/PTGIS/ANXA4/PIM1/CDKN2A/SP100/ADGRG3/NLRC3/DAP/ZC3H12A/IRAK3/TRIB1/FLNA/KLF4/SFRP4/CYP1B1/PKHD1/NLRP5/TCEAL7
GO_Biological_Process_2018	positive regulation of proteolysis (GO:0045862)	positive regulation of proteolysis (GO:0045862)	51	-0.450152	-1.44227	0.0381679	0.23735	0.20286	3483	tags=27%, list=16%, signal=23%	CLN6/FURIN/ANGPTL8/TNFRSF1B/BAK1/ADAM8/PLK1/TANK/SH3D19/ZC3H12A/IL1B/FGFR4/ASTL/CCBE1
GO_Biological_Process_2018	negative regulation of cellular biosynthetic process (GO:0031327)	negative regulation of cellular biosynthetic process (GO:0031327)	42	-0.475483	-1.48538	0.0383436	0.237631	0.2031	2820	tags=31%, list=13%, signal=27%	TRIB3/ATP2B4/CD34/PTGIS/WNT4/SNAI1/ADIPOQ/ZC3H12A/TGFB1/CAV1/NR1H4/SNAI2/C1QTNF3
GO_Biological_Process_2018	positive regulation of cellular metabolic process (GO:0031325)	positive regulation of cellular metabolic process (GO:0031325)	87	-0.400696	-1.38102	0.0383523	0.237631	0.2031	4347	tags=31%, list=20%, signal=25%	GREM1/RIPK1/BVES/ARRB2/EGF/HDAC1/GADD45A/ACOD1/CDKN1A/EDN1/WNT3A/RAB29/TGFBR2/APOA5/ANXA2/RAMP3/ADIPOQ/ZC3H12A/TGFB1/PDGFRB/KLF4/UHRF1/SFRP4/GATA3/SELE/NTF3/THBS1
GO_Biological_Process_2018	regulation of protein kinase activity (GO:0045859)	regulation of protein kinase activity (GO:0045859)	130	-0.370084	-1.35343	0.0385109	0.238182	0.20357	2495	tags=15%, list=11%, signal=14%	CENPE/TRAF4/SOCS2/WWTR1/CCL19/DDR2/TRIB1/FGR/EPHA1/CCR7/IQGAP1/ECT2/CHAD/DCN/CD4/BGN/ASPN/TTN/LRRC15/CAV3
GO_Biological_Process_2018	positive regulation of peptidyl-serine phosphorylation (GO:0033138)	positive regulation of peptidyl-serine phosphorylation (GO:0033138)	71	-0.427461	-1.43886	0.0388752	0.24	0.205124	2841	tags=25%, list=13%, signal=22%	SFRP2/IFNA7/IFNA1/IFNA5/IFNA6/IFNA16/LIF/PRKD2/CSF3/STOX1/RAMP3/CD44/TGFB1/CAV1/EGFR/IFNA2/NTF3/IL6
GO_Biological_Process_2018	negative regulation of viral genome replication (GO:0045071)	negative regulation of viral genome replication (GO:0045071)	39	-0.486998	-1.49149	0.0394322	0.242676	0.207411	6179	tags=59%, list=28%, signal=43%	IFIT1/TNIP1/EIF2AK4/MAVS/ZC3HAV1/AICDA/IFITM3/CCNK/BANF1/BST2/OAS2/TRIM6/EIF2AK2/FAM111A/ISG20/PARP10/RNASEL/IFITM1/ZC3H12A/PLSCR1/OAS3/SLPI/IFITM2
GO_Biological_Process_2018	positive regulation of glucose transport (GO:0010828)	positive regulation of glucose transport (GO:0010828)	22	-0.557438	-1.50358	0.039551	0.242676	0.207411	2121	tags=32%, list=10%, signal=29%	INSR/IRS1/ADIPOQ/NR4A3/PTH/IGF1/FGF21
GO_Biological_Process_2018	peptidyl-tyrosine autophosphorylation (GO:0038083)	peptidyl-tyrosine autophosphorylation (GO:0038083)	45	-0.474231	-1.49135	0.0395738	0.242676	0.207411	6551	tags=64%, list=30%, signal=45%	FER/TYK2/LCK/SRC/ABL1/ITK/DDR1/ABL2/TEC/BMX/JAK2/PTK6/JAK3/BTK/HCK/SLA/PTK2B/LYN/SLA2/FES/YES1/TXK/FRK/TNK1/KDR/STYK1/SYK/EGFR/FGR
GO_Biological_Process_2018	cristae formation (GO:0042407)	cristae formation (GO:0042407)	22	0.495434	1.44792	0.0396945	0.242676	0.207411	7225	tags=64%, list=33%, signal=43%	LETM1/APOO/ATP5J2/ATP5G3/ATP5D/AFG3L2/ATP5G1/ATP5C1/IMMT/CHCHD6/ATP5B/ATP5J/ATP5O/ATP5A1
GO_Biological_Process_2018	regulation of transcription factor import into nucleus (GO:0042990)	regulation of transcription factor import into nucleus (GO:0042990)	18	-0.593654	-1.52216	0.0397192	0.242676	0.207411	6032	tags=50%, list=27%, signal=36%	NFKBIA/HCLS1/MAVS/SMAD3/SUFU/CSF3/CDH1/BCL3/FLNA
GO_Biological_Process_2018	regulation of cytosolic calcium ion concentration (GO:0051480)	regulation of cytosolic calcium ion concentration (GO:0051480)	122	-0.370064	-1.33635	0.0398406	0.242676	0.207411	3745	tags=30%, list=17%, signal=25%	ATP2B4/CYSLTR1/ITPR3/CCR9/EDN1/GHRL/CCR5/PLN/PTGER2/CXCR4/EDN2/PDGFRA/S1PR3/GPR35/C3AR1/CD36/LPAR2/EDNRA/CXCL13/CCR2/CAV1/KNG1/CCR7/PDE6A/CDH23/C5AR1/CCR1/BDKRB1/FPR1/F2RL1/PROK2/RYR1/HRC/C1QTNF1/MB/CAV3
GO_Biological_Process_2018	positive regulation of reactive oxygen species metabolic process (GO:2000379)	positive regulation of reactive oxygen species metabolic process (GO:2000379)	36	-0.494027	-1.49838	0.0398724	0.242676	0.207411	6041	tags=56%, list=27%, signal=40%	RAB27A/CYBA/PRKCD/PID1/XDH/FPR2/RIPK1/ITGAM/GADD45A/ACOD1/CDKN1A/TGFBR2/CD36/CD177/ZC3H12A/TGFB1/TLR4/PDGFRB/F2RL1/THBS1
GO_Biological_Process_2018	neutrophil migration (GO:1990266)	neutrophil migration (GO:1990266)	42	-0.475364	-1.485	0.0398773	0.242676	0.207411	4526	tags=43%, list=21%, signal=34%	LGALS3/CCL4/PIK3CG/FCER1G/CCL24/PECAM1/CCL17/EDN2/CCL2/CCL19/CD177/CCL20/SYK/CCL7/CCL11/CCL8/CCL22/CXCL3
GO_Biological_Process_2018	establishment of protein localization to vacuole (GO:0072666)	establishment of protein localization to vacuole (GO:0072666)	21	0.520247	1.50322	0.0399747	0.242826	0.20754	6440	tags=52%, list=29%, signal=37%	CACNG3/CACNG2/CACNG7/VPS13C/VTI1A/VPS13A/VPS41/TMEM50B/VTI1B/VPS28/CACNG8
GO_Biological_Process_2018	regulation of ion transmembrane transporter activity (GO:0032412)	regulation of ion transmembrane transporter activity (GO:0032412)	39	0.423454	1.42328	0.0400443	0.242826	0.20754	3999	tags=44%, list=18%, signal=36%	TRPC6/KCNIP2/SCN4B/PDZK1/FXYD2/FGF12/SCN2B/WNK3/WNK2/SCN1B/FXYD7/AHCYL1/ANK2/YWHAH/SCN3B/HOMER1/FXYD4
GO_Biological_Process_2018	regulation of protein localization (GO:0032880)	regulation of protein localization (GO:0032880)	36	0.42025	1.36987	0.0404936	0.245116	0.209497	5149	tags=33%, list=23%, signal=26%	VIP/ATCAY/ADCYAP1/PARP1/WDPCP/DVL3/MAPK8/FBXW7/MMD/RABGAP1L/MMD2/TRIM17
GO_Biological_Process_2018	phosphatidylglycerol acyl-chain remodeling (GO:0036148)	phosphatidylglycerol acyl-chain remodeling (GO:0036148)	18	0.539694	1.48984	0.0408477	0.246821	0.210954	3980	tags=39%, list=18%, signal=32%	PLA2G2E/LPCAT4/PLA2G4D/PLA2G2F/PLA2G3/PLA2G1B/LPGAT1
GO_Biological_Process_2018	regulation of protein processing (GO:0070613)	regulation of protein processing (GO:0070613)	57	-0.442912	-1.44135	0.0411765	0.247594	0.211615	3348	tags=30%, list=15%, signal=25%	CR2/SERPING1/CFHR2/C3AR1/C2/ANGPTL8/ADAM8/IGKC/GAS1/CFP/ASTL/CCBE1/CFH/C5AR1/C6/CPB2/CD19
GO_Biological_Process_2018	regulation of blood circulation (GO:1903522)	regulation of blood circulation (GO:1903522)	32	-0.517413	-1.52071	0.0411862	0.247594	0.211615	1255	tags=22%, list=6%, signal=21%	TBX2/TPM1/MYH6/TNNT2/HSPB7/DES/CAV3
GO_Biological_Process_2018	positive regulation of peptide hormone secretion (GO:0090277)	positive regulation of peptide hormone secretion (GO:0090277)	38	0.414447	1.37793	0.0411932	0.247594	0.211615	1861	tags=18%, list=8%, signal=17%	UCN/ISL1/FGB/FGG/ADCYAP1/NNAT/GCK
GO_Biological_Process_2018	epithelium development (GO:0060429)	epithelium development (GO:0060429)	107	-0.393262	-1.40178	0.0414534	0.24872	0.212578	5643	tags=37%, list=26%, signal=28%	UPK1A/SPINK5/WNT2/EHF/VCL/SMO/JAK2/NKX2-6/UPK1B/KRT4/FGF10/BMP2/LGALS3/VIL1/SOX18/PKD2/CDK1/CD34/GRHL2/ANXA4/OSR1/WNT4/WNT3/LHX1/LOXL3/DACT1/KDR/VDR/TAGLN2/TGFB1/PPARG/TBX2/MEOX1/KRT6A/ALDH1A2/TAGLN/SNAI2/SIX1/GSTA2/MEOX2
GO_Biological_Process_2018	MyD88-independent toll-like receptor signaling pathway (GO:0002756)	MyD88-independent toll-like receptor signaling pathway (GO:0002756)	27	-0.519428	-1.47019	0.0416667	0.249117	0.212917	5996	tags=44%, list=27%, signal=32%	CASP8/FADD/BIRC2/IKBKB/LY96/RIPK1/BIRC3/IKBKE/CD300LF/TANK/CD14/TLR4
GO_Biological_Process_2018	TRIF-dependent toll-like receptor signaling pathway (GO:0035666)	TRIF-dependent toll-like receptor signaling pathway (GO:0035666)	27	-0.519428	-1.47019	0.0416667	0.249117	0.212917	5996	tags=44%, list=27%, signal=32%	CASP8/FADD/BIRC2/IKBKB/LY96/RIPK1/BIRC3/IKBKE/CD300LF/TANK/CD14/TLR4
GO_Biological_Process_2018	regulation of defense response (GO:0031347)	regulation of defense response (GO:0031347)	62	-0.440293	-1.45585	0.0417385	0.249117	0.212917	5908	tags=50%, list=27%, signal=37%	NLRX1/PIK3AP1/DHX58/BIRC2/RNF135/JAK2/TKFC/RELA/ERAP1/HCK/CASP12/TIRAP/TNFAIP3/FCGR2B/WNT5A/BIRC3/MYD88/SAMHD1/NLRP3/FOXP1/CMA1/SBNO2/BST1/CASP4/FGR/BCL6B/PTGS2/ANXA1/ADAMTS12/SELE/NLRP5
GO_Biological_Process_2018	regulation of dendrite development (GO:0050773)	regulation of dendrite development (GO:0050773)	35	0.430215	1.40049	0.0422236	0.251573	0.215016	7412	tags=60%, list=34%, signal=40%	HECW1/PACSIN1/COBL/CSMD3/LRP8/KNDC1/DCC/CPEB3/HECW2/ADGRB3/CAMK2B/CHRNB2/CAMSAP2/TNIK/CHRNA3/CAMK1D/NSMF/FXR2/SARM1/RAB17/RTN4IP1
GO_Biological_Process_2018	regulation of cell cycle (GO:0051726)	regulation of cell cycle (GO:0051726)	195	-0.347583	-1.31758	0.0423729	0.251681	0.215108	5439	tags=30%, list=25%, signal=23%	TGFB2/TARDBP/BIRC2/EP300/UHRF2/RAD23A/INHBA/PTK6/PTPRC/GRK5/TBX3/BMP2/STK10/MAP2K7/ID1/STK3/JUND/LIN9/CDK4/MAP2K3/MAP3K3/STAT3/HPGD/RBL1/LRP6/GADD45A/MAP3K1/BIRC5/JUN/MAP3K8/CDK1/JUNB/CKS2/CCNB2/SIPA1/PIM1/CCND1/AFAP1L2/CCNB1/TAOK2/CDK6/RUNX3/PLK1/FBXO5/FIGNL1/NRK/TGM1/TGFB1/NR4A1/MAP4K1/CKS1B/CENPF/IQGAP1/PCLAF/PRR11/CDC25C/GATA3/DTL
GO_Biological_Process_2018	positive regulation of cytokine secretion (GO:0050715)	positive regulation of cytokine secretion (GO:0050715)	60	-0.44556	-1.46412	0.042609	0.251681	0.215108	4374	tags=37%, list=20%, signal=29%	F2R/TRIM6/CD2/WNT5A/LPL/CRLF2/XBP1/CRTAM/IL1A/CD34/TLR1/FFAR2/RGCC/IL10/CD14/FGR/TSLP/TWIST1/GATA3/F2RL1/HTR2B/C1QTNF3
GO_Biological_Process_2018	regulation of fibroblast proliferation (GO:0048145)	regulation of fibroblast proliferation (GO:0048145)	45	-0.467254	-1.46942	0.042618	0.251681	0.215108	5562	tags=56%, list=25%, signal=42%	B4GALT7/EMD/CDC73/CD300A/SKI/WNT2/MED25/MORC3/BMI1/CDK4/WNT5A/CDKN1A/EREG/PDGFC/PARP10/MYC/S100A6/PDGFRA/NLRC3/CDK6/DDR2/SPHK1/FN1/IGF1/AQP1
GO_Biological_Process_2018	regulation of cell motility (GO:2000145)	regulation of cell motility (GO:2000145)	107	-0.391893	-1.3969	0.0426949	0.251681	0.215108	5729	tags=38%, list=26%, signal=28%	SPATA13/BTC/NTN1/ABL2/PLXNA1/ABI3/RHOBTB1/RHOD/SPINT2/DIAPH1/HBEGF/ERBB2/CCDC125/NEXN/ARHGAP18/RND3/HACE1/ROBO4/EGF/WAS/RHOC/AMOTL1/EREG/FES/PARD6B/ADGRG3/CDK6/LMNA/CCL19/PLXND1/TGFB1/EGFR/FLNA/CAVIN1/CCR7/FBLN1/TACSTD2/TWIST1/GATA3/TEX101/MYPN
GO_Biological_Process_2018	regulation of pathway-restricted SMAD protein phosphorylation (GO:0060393)	regulation of pathway-restricted SMAD protein phosphorylation (GO:0060393)	54	-0.45189	-1.4649	0.0427729	0.251681	0.215108	4731	tags=37%, list=21%, signal=29%	ACVRL1/ACVR1/BMP2/GREM1/HFE/BMP5/TGFB3/INHBC/BMP10/INHBE/RBPMS/PMEPA1/TGFB1/DAB2/GDF15/TTK/BMP15/LEFTY2/GDF10/GDF5
GO_Biological_Process_2018	positive regulation of response to external stimulus (GO:0032103)	positive regulation of response to external stimulus (GO:0032103)	76	-0.406128	-1.38877	0.0428177	0.251681	0.215108	4913	tags=33%, list=22%, signal=26%	TLR2/RARRES2/PTGER4/CCL4/TNFRSF1A/MGST2/WNT5A/LPL/ACOD1/IL21/IL23A/THBD/IL12B/SERPINF2/CCL19/ETS1/TGFB1/CCR2/TLR4/PDGFRB/SERPINE1/TSLP/SCARF1/F2RL1/THBS1
GO_Biological_Process_2018	toll-like receptor signaling pathway (GO:0002224)	toll-like receptor signaling pathway (GO:0002224)	79	-0.400072	-1.37383	0.0428769	0.251681	0.215108	5996	tags=44%, list=27%, signal=32%	CASP8/IRAK4/PIK3AP1/TAB2/FADD/TLR8/BIRC2/TLR2/BTK/IKBKB/LY96/HSP90B1/TNIP2/MAPKAPK2/RPS6KA3/TIRAP/RIPK1/REG3G/ITGAM/MAPKAPK3/UNC93B1/IRAK1/MAP3K1/BIRC3/MYD88/TLR1/CD36/APOB/CD14/IRAK3/TLR4/CTSK/COLEC12/LBP/NR1H4
GO_Biological_Process_2018	metaphase plate congression (GO:0051310)	metaphase plate congression (GO:0051310)	42	-0.473912	-1.48047	0.0429448	0.251681	0.215108	4068	tags=31%, list=18%, signal=25%	PINX1/KIFC1/KIF22/KIF2B/CENPE/NDC80/CCNB1/CDCA8/KIF2C/CENPF/PSRC1/CDCA5/CHMP4C
GO_Biological_Process_2018	DNA damage response, signal transduction by p53 class mediator (GO:0030330)	DNA damage response, signal transduction by p53 class mediator (GO:0030330)	78	-0.402064	-1.37862	0.0429958	0.251681	0.215108	5784	tags=40%, list=26%, signal=29%	CNOT4/AURKA/TFDP1/CARM1/EP300/CENPJ/SESN2/CASP2/CNOT6/TNKS1BP1/ARID3A/PLAGL1/RPS27L/GADD45A/CNOT3/CDKN1A/BTG2/PML/GTSE1/BATF/CDK1/SP100/SOX4/CDK2/CCNB1/RGCC/E2F7/BCL3/CDC25C/E2F8/ARTN
GO_Biological_Process_2018	protein targeting to vacuole (GO:0006623)	protein targeting to vacuole (GO:0006623)	25	0.501857	1.50633	0.0430079	0.251681	0.215108	8053	tags=52%, list=37%, signal=33%	SNX16/VPS13C/SORL1/VTI1A/VPS13A/VPS41/TMEM50B/VTI1B/SCARB2/GCC2/VPS4A/VPS13D/AP4M1
GO_Biological_Process_2018	regulation of blood vessel endothelial cell migration (GO:0043535)	regulation of blood vessel endothelial cell migration (GO:0043535)	50	-0.458209	-1.47157	0.0430526	0.251681	0.215108	7165	tags=60%, list=33%, signal=41%	AGTR2/HMGB1/FGFR1/ADAM17/JUP/PLCG1/FGF2/ANGPT1/HSPB1/VEGFA/SP1/HIF1A/ACVRL1/P2RX4/CD40/SH3BP1/PRCP/MAP2K3/STAT5A/NOS3/PRKD2/RGCC/KDR/MEF2C/ETS1/ANGPT2/TGFB1/PPARG/EPHA2/THBS1
GO_Biological_Process_2018	negative regulation of inflammatory response (GO:0050728)	negative regulation of inflammatory response (GO:0050728)	65	-0.412329	-1.37296	0.0434783	0.253114	0.216333	4823	tags=40%, list=22%, signal=31%	PTGER4/TNFAIP6/TNFAIP8L2/TNFRSF1A/PTPN2/TNFAIP3/ACOD1/METRNL/SMPDL3B/GHRL/NLRP3/PTGIS/CXCL17/PROC/NLRC3/ADIPOQ/IL10/MEFV/ZC3H12A/PPARG/CDH5/KLF4/NR1H4/GATA3/NLRP5/C1QTNF3
GO_Biological_Process_2018	regulation of monocyte differentiation (GO:0045655)	regulation of monocyte differentiation (GO:0045655)	14	-0.621976	-1.50426	0.043554	0.253114	0.216333	3710	tags=43%, list=17%, signal=36%	DCSTAMP/ZFP36L1/MYC/FOXP1/CDK6/CD4
GO_Biological_Process_2018	cellular protein metabolic process (GO:0044267)	cellular protein metabolic process (GO:0044267)	450	-0.301625	-1.22545	0.043573	0.253114	0.216333	4558	tags=20%, list=21%, signal=17%	PLOD1/UBA7/STC2/PARP4/ST8SIA4/MATN3/DENND3/SPPL2A/CTSG/RIPK1/MAGEA2/F5/QSOX1/AFP/GPC3/SPCS3/BPIFB2/IGFBP7/RRBP1/NAPSA/SHISA5/PABPC4/USP25/PGA5/F10/PAPPA2/ADAM10/LIPT1/CALU/PCSK5/PELO/ST3GAL1/FURIN/UBE2L6/YES1/CP/CCDC59/APOA5/MFGE8/SPP1/CSF2RB/AMBN/IGF2/PROC/CHRDL1/RCN1/MSLN/F7/VCAN/APOB/PHEX/EIF4EBP2/FSTL1/PADI4/IGFBP2/FSTL3/TGM1/IGFBP5/LGALS1/MSRB3/LAMB2/KNG1/MXRA8/TGFBI/LAMC1/IGFBP4/RIPK3/CKAP4…
GO_Biological_Process_2018	dermatan sulfate biosynthetic process (GO:0030208)	dermatan sulfate biosynthetic process (GO:0030208)	12	-0.650202	-1.51903	0.0437063	0.253114	0.216333	3820	tags=50%, list=17%, signal=41%	CHST14/CSPG4/VCAN/DSE/DCN/BGN
GO_Biological_Process_2018	positive regulation of natural killer cell mediated immunity (GO:0002717)	positive regulation of natural killer cell mediated immunity (GO:0002717)	13	-0.643477	-1.5261	0.0437063	0.253114	0.216333	3047	tags=38%, list=14%, signal=33%	IL21/CRTAM/NECTIN2/PVR/RAET1E
GO_Biological_Process_2018	regulation of cell-matrix adhesion (GO:0001952)	regulation of cell-matrix adhesion (GO:0001952)	51	-0.460385	-1.47506	0.0438413	0.253114	0.216333	2506	tags=20%, list=11%, signal=17%	CDKN2A/CD36/CDK6/BST1/EPHA1/CCR7/JAG1/EPHA3/PLET1/THBS1
GO_Biological_Process_2018	regulation of macrophage derived foam cell differentiation (GO:0010743)	regulation of macrophage derived foam cell differentiation (GO:0010743)	26	-0.527783	-1.47856	0.0438449	0.253114	0.216333	4178	tags=38%, list=19%, signal=31%	ABCA1/ITGB3/LPL/CD36/ADIPOQ/APOB/PPARG/CSF2/MSR1/PF4
GO_Biological_Process_2018	glycosaminoglycan metabolic process (GO:0030203)	glycosaminoglycan metabolic process (GO:0030203)	60	-0.444179	-1.45959	0.0439337	0.253114	0.216333	4671	tags=33%, list=21%, signal=26%	GUSB/UGDH/HS3ST3B1/GPC4/SLC35D2/GPC3/GCNT2/NAGLU/CLN6/HAS1/EXT1/CSPG4/GPC6/VCAN/GALNT5/HPSE2/DCN/BGN/SDC1/HSPG2
GO_Biological_Process_2018	G1/S transition of mitotic cell cycle (GO:0000082)	G1/S transition of mitotic cell cycle (GO:0000082)	102	-0.401088	-1.42272	0.0442315	0.253114	0.216333	5837	tags=40%, list=27%, signal=30%	RB1/RPA2/RPA3/TFDP1/RCC1/CUL4A/HINFP/INHBA/MCM4/DHFR/POLA1/ACVR1/TYMS/BACH1/CDK4/MCM6/CDK3/PRIM2/ORC1/CDKN2C/CDKN1A/POLE2/MYC/LATS2/DBF4/CCND1/CDKN2A/MCM7/POLE/CDK2/CDT1/MCM3/CDK6/FBXO5/CCNA1/MCM5/RANBP3L/EIF4EBP1/CDC45/RRM2/CDC6
GO_Biological_Process_2018	cell-substrate adherens junction assembly (GO:0007045)	cell-substrate adherens junction assembly (GO:0007045)	18	-0.581826	-1.49183	0.0443262	0.253114	0.216333	5397	tags=56%, list=25%, signal=42%	DLC1/RHOD/ARHGEF7/TRIP6/LAMA5/WHAMM/ACTN1/TAOK2/ACTN2/ACTN3
GO_Biological_Process_2018	focal adhesion assembly (GO:0048041)	focal adhesion assembly (GO:0048041)	18	-0.581826	-1.49183	0.0443262	0.253114	0.216333	5397	tags=56%, list=25%, signal=42%	DLC1/RHOD/ARHGEF7/TRIP6/LAMA5/WHAMM/ACTN1/TAOK2/ACTN2/ACTN3
GO_Biological_Process_2018	regulation of cytokine production involved in inflammatory response (GO:1900015)	regulation of cytokine production involved in inflammatory response (GO:1900015)	18	-0.58377	-1.49681	0.0443262	0.253114	0.216333	3276	tags=39%, list=15%, signal=33%	MYD88/IL17D/NLRC3/PER1/MEFV/ZC3H12A/TLR4
GO_Biological_Process_2018	regulation of smooth muscle cell migration (GO:0014910)	regulation of smooth muscle cell migration (GO:0014910)	18	-0.579083	-1.4848	0.0443262	0.253114	0.216333	2790	tags=50%, list=13%, signal=44%	LRP1/ACE/NRP1/IGFBP5/TRIB1/PDGFRB/IGFBP3/SERPINE1/IGF1
GO_Biological_Process_2018	positive regulation of defense response to virus by host (GO:0002230)	positive regulation of defense response to virus by host (GO:0002230)	16	-0.610885	-1.52504	0.044484	0.253114	0.216333	6924	tags=69%, list=31%, signal=47%	PARP9/EIF2AK4/TRAF3IP2/MAVS/AIM2/SIN3A/DTX3L/TRIM6/IL23A/IL12B/ZC3H12A
GO_Biological_Process_2018	positive regulation of macrophage activation (GO:0043032)	positive regulation of macrophage activation (GO:0043032)	16	-0.608955	-1.52022	0.044484	0.253114	0.216333	4678	tags=50%, list=21%, signal=39%	TNIP2/ITGAM/WNT5A/IL13/TLR4/AGER/LBP/THBS1
GO_Biological_Process_2018	regulation of insulin-like growth factor receptor signaling pathway (GO:0043567)	regulation of insulin-like growth factor receptor signaling pathway (GO:0043567)	16	-0.611421	-1.52638	0.044484	0.253114	0.216333	1804	tags=44%, list=8%, signal=40%	IGFBP2/IGFBP5/IGFBP4/IGFBP3/IGFBP6/IGF1/CILP
GO_Biological_Process_2018	positive regulation of embryonic development (GO:0040019)	positive regulation of embryonic development (GO:0040019)	24	-0.540777	-1.4842	0.0448276	0.254645	0.217641	3557	tags=54%, list=16%, signal=45%	HES1/FOXA2/GDNF/WNT3A/SIX4/OSR1/WNT4/LHX1/PHLDB2/SCX/IGF1/GATA3/SIX1
GO_Biological_Process_2018	myeloid cell activation involved in immune response (GO:0002275)	myeloid cell activation involved in immune response (GO:0002275)	10	-0.698119	-1.55946	0.0451264	0.254645	0.217641	4323	tags=60%, list=20%, signal=48%	FCER1G/DOCK2/DNASE1L3/SBNO2/SYK/LBP
GO_Biological_Process_2018	beta-catenin-TCF complex assembly (GO:1904837)	beta-catenin-TCF complex assembly (GO:1904837)	29	-0.513778	-1.47539	0.0451505	0.254645	0.217641	7261	tags=55%, list=33%, signal=37%	TRRAP/CREBBP/TLE2/LEF1/TLE4/CDC73/PYGO2/TCF7/EP300/TERT/BCL9L/TLE3/HDAC1/MYC/TCF7L2/TCF7L1
GO_Biological_Process_2018	negative regulation of extrinsic apoptotic signaling pathway in absence of ligand (GO:2001240)	negative regulation of extrinsic apoptotic signaling pathway in absence of ligand (GO:2001240)	22	-0.554657	-1.49608	0.0452962	0.254645	0.217641	5252	tags=45%, list=24%, signal=35%	EYA2/EYA4/TERT/GDNF/MCL1/IL1A/IL1B/CSF2/SNAI2/PF4
GO_Biological_Process_2018	negative regulation of signal transduction in absence of ligand (GO:1901099)	negative regulation of signal transduction in absence of ligand (GO:1901099)	22	-0.554657	-1.49608	0.0452962	0.254645	0.217641	5252	tags=45%, list=24%, signal=35%	EYA2/EYA4/TERT/GDNF/MCL1/IL1A/IL1B/CSF2/SNAI2/PF4
GO_Biological_Process_2018	negative regulation of response to external stimulus (GO:0032102)	negative regulation of response to external stimulus (GO:0032102)	91	-0.394541	-1.37245	0.0454118	0.254645	0.217641	4991	tags=37%, list=23%, signal=29%	NFKBIL1/PTGER4/FAM3A/TNFAIP6/TNFAIP8L2/TNFRSF1A/PTPN2/TNFAIP3/SIGIRR/ACOD1/METRNL/SMPDL3B/GHRL/EPPK1/NLRP3/PTGIS/CXCL17/KLK8/PROC/NLRC3/DRD1/ADIPOQ/IL10/MEFV/PPARG/TRIB1/CDH5/DRD3/KLF4/SERPINE1/NR1H4/GATA3/NLRP5/C1QTNF3
GO_Biological_Process_2018	mitochondrial ATP synthesis coupled proton transport (GO:0042776)	mitochondrial ATP synthesis coupled proton transport (GO:0042776)	16	0.567752	1.50904	0.0454457	0.254645	0.217641	7225	tags=75%, list=33%, signal=50%	ATP5J2/CYC1/ATP5G3/ATP5D/ATP5G1/ATP5C1/COX5B/ATP5B/ATP5J/STOML2/ATP5O/ATP5A1
GO_Biological_Process_2018	dermatan sulfate metabolic process (GO:0030205)	dermatan sulfate metabolic process (GO:0030205)	13	-0.639502	-1.51667	0.0454545	0.254645	0.217641	3820	tags=46%, list=17%, signal=38%	CHST14/CSPG4/VCAN/DSE/DCN/BGN
GO_Biological_Process_2018	MyD88-dependent toll-like receptor signaling pathway (GO:0002755)	MyD88-dependent toll-like receptor signaling pathway (GO:0002755)	28	-0.527832	-1.51041	0.0456274	0.254645	0.217641	5905	tags=54%, list=27%, signal=39%	IRAK4/TAB2/TLR2/BTK/LY96/TIRAP/REG3G/IRAK1/MAP3K1/MYD88/TLR1/CD36/CD14/IRAK3/TLR4
GO_Biological_Process_2018	NAD biosynthesis via nicotinamide riboside salvage pathway (GO:0034356)	NAD biosynthesis via nicotinamide riboside salvage pathway (GO:0034356)	15	-0.615648	-1.51425	0.0456942	0.254645	0.217641	5676	tags=53%, list=26%, signal=40%	PARP16/SLC22A13/SLC5A8/PNP/PARP10/PTGIS/NNMT/PTGS2
GO_Biological_Process_2018	positive regulation of G2/M transition of mitotic cell cycle (GO:0010971)	positive regulation of G2/M transition of mitotic cell cycle (GO:0010971)	15	-0.616783	-1.51705	0.0456942	0.254645	0.217641	4200	tags=47%, list=19%, signal=38%	CDK4/CDK1/CCND1/STOX1/RAD51C/CCNB1/DTL
GO_Biological_Process_2018	positive regulation of NF-kappaB import into nucleus (GO:0042346)	positive regulation of NF-kappaB import into nucleus (GO:0042346)	15	-0.614592	-1.51166	0.0456942	0.254645	0.217641	2604	tags=47%, list=12%, signal=41%	IL23A/IL12B/CCL19/IL1B/TLR4/SPHK1/AGER
GO_Biological_Process_2018	IRE1-mediated unfolded protein response (GO:0036498)	IRE1-mediated unfolded protein response (GO:0036498)	54	-0.442407	-1.43415	0.0457227	0.254645	0.217641	6936	tags=48%, list=31%, signal=33%	TATDN2/YIF1A/WIPI1/PLA2G4B/HDGF/SEC31A/SERP1/SHC1/EDEM1/PREB/FKBP14/PDIA6/DNAJC3/DDX11/DNAJB11/CUL7/SEC62/SEC61B/CTDSP2/XBP1/SEC61A1/ERN1/TLN1/LMNA/PDIA5/KDELR3
GO_Biological_Process_2018	regulation of blood coagulation (GO:0030193)	regulation of blood coagulation (GO:0030193)	30	-0.52646	-1.52779	0.0458977	0.255203	0.218118	4446	tags=53%, list=20%, signal=43%	FOXA2/F2R/FCER1G/EDN1/TXK/CD34/THBD/PROC/TFPI/SYK/CAV1/KNG1/SERPINE1/F2RL1/FAP/THBS1
GO_Biological_Process_2018	positive regulation of T cell mediated immunity (GO:0002711)	positive regulation of T cell mediated immunity (GO:0002711)	18	-0.586445	-1.50367	0.0461168	0.256004	0.218803	2886	tags=33%, list=13%, signal=29%	ZBTB1/IL23A/MALT1/IL12B/TANK/IL1B
GO_Biological_Process_2018	positive regulation of NF-kappaB transcription factor activity (GO:0051092)	positive regulation of NF-kappaB transcription factor activity (GO:0051092)	117	-0.370687	-1.3382	0.0464191	0.257264	0.21988	6032	tags=38%, list=27%, signal=27%	NFKBIA/CIB1/MTPN/TRIM14/IRAK4/TNFRSF11A/TAB2/AIM2/ARHGEF2/TRIM5/TLR2/BTK/RELA/IKBKB/CD40/EIF2AK2/TIRAP/RIPK1/TRIM25/WNT5A/IRAK1/TRAF5/MYD88/TNFSF11/CFLAR/NLRP3/RAB7B/MALT1/PRKD2/CD36/TRAF1/ADAM8/TANK/CARD14/NFKB2/IRAK3/IL1B/EDA/ROR1/TLR4/SPHK1/RIPK3/AGER/EDA2R
GO_Biological_Process_2018	antigen processing and presentation of peptide antigen via MHC class I (GO:0002474)	antigen processing and presentation of peptide antigen via MHC class I (GO:0002474)	21	-0.567177	-1.51778	0.0466411	0.258076	0.220574	7570	tags=67%, list=34%, signal=44%	BCAP31/SEC14L3/SEC24B/CALR/TAP1/SEC31A/SEC24A/TAPBP/ERAP1/ACE/FCER1G/HFE/IFI30/SEC24D
GO_Biological_Process_2018	protein homotrimerization (GO:0070207)	protein homotrimerization (GO:0070207)	21	-0.557787	-1.49265	0.0467938	0.258437	0.220882	1794	tags=19%, list=8%, signal=18%	TANK/MLKL/EMILIN1/SCARA5
GO_Biological_Process_2018	regulation of calcium ion transmembrane transporter activity (GO:1901019)	regulation of calcium ion transmembrane transporter activity (GO:1901019)	27	-0.539569	-1.52719	0.0468578	0.258437	0.220882	2076	tags=26%, list=9%, signal=24%	AHNAK/JPH2/CACNB1/JSRP1/HRC/CAV3/SLN
GO_Biological_Process_2018	copper ion homeostasis (GO:0055070)	copper ion homeostasis (GO:0055070)	12	-0.637309	-1.48891	0.0472028	0.25992	0.22215	16	tags=17%, list=0%, signal=17%	ATP7A/PRND
GO_Biological_Process_2018	mitotic G2/M transition checkpoint (GO:0044818)	mitotic G2/M transition checkpoint (GO:0044818)	20	-0.560925	-1.47965	0.0472855	0.259956	0.22218	5088	tags=30%, list=23%, signal=23%	FANCI/CLSPN/TOPBP1/TAOK2/TICRR/ARTN
GO_Biological_Process_2018	negative regulation of cell development (GO:0010721)	negative regulation of cell development (GO:0010721)	15	-0.612248	-1.50589	0.0474517	0.26045	0.222603	202	tags=40%, list=1%, signal=40%	MBD1/NOTCH1/REST/WNT3A/FBN1/CAV3
GO_Biological_Process_2018	C-terminal protein lipidation (GO:0006501)	C-terminal protein lipidation (GO:0006501)	67	-0.411241	-1.37219	0.047619	0.260531	0.222672	3136	tags=27%, list=14%, signal=23%	GPIHBP1/PRSS21/LY6D/LYPD3/VNN1/MSLN/BST1/FOLR2/IZUMO1R/MDGA1/NTNG2/TECTA/LYPD2/TEX101/PLET1/PRSS41/XPNPEP2/PRND
GO_Biological_Process_2018	embryonic skeletal system development (GO:0048706)	embryonic skeletal system development (GO:0048706)	19	-0.574032	-1.49409	0.047619	0.260531	0.222672	3770	tags=53%, list=17%, signal=44%	WNT5A/WNT11/PCSK5/PDGFRA/OSR1/SULF1/WNT9A/OSR2/SIX1/COL1A1
GO_Biological_Process_2018	positive regulation of protein polymerization (GO:0032273)	positive regulation of protein polymerization (GO:0032273)	58	-0.433312	-1.41635	0.0481752	0.262892	0.22469	4903	tags=34%, list=22%, signal=27%	ARF6/CDC42EP3/HCK/SLAIN2/CCL24/MET/PTK2B/LMOD1/BAIAP2L1/RHOH/FES/VASP/CSF3/CDC42EP5/CCR7/PSRC1/CCL11/ALOX15/LMOD2/CAV3
GO_Biological_Process_2018	regulation of vascular endothelial growth factor receptor signaling pathway (GO:0030947)	regulation of vascular endothelial growth factor receptor signaling pathway (GO:0030947)	21	-0.565594	-1.51354	0.0482045	0.262892	0.22469	5057	tags=48%, list=23%, signal=37%	TMEM204/GRB10/HIF1A/ITGB3/PTPN1/ARNT/PRKD2/MMRN2/IL1B/ITGA5
GO_Biological_Process_2018	regulation of interferon-gamma-mediated signaling pathway (GO:0060334)	regulation of interferon-gamma-mediated signaling pathway (GO:0060334)	21	-0.563881	-1.50896	0.0487256	0.263492	0.225203	5920	tags=48%, list=27%, signal=35%	NR1H3/NLRC5/JAK2/PTPN2/PARP14/IFNGR1/TXK/PPARG/SOCS3/ARG1
GO_Biological_Process_2018	replicative senescence (GO:0090399)	replicative senescence (GO:0090399)	10	-0.693248	-1.54858	0.0487365	0.263492	0.225203	5936	tags=70%, list=27%, signal=51%	CHEK1/TERT/WNT16/MME/CDKN2A/PLA2R1/SERPINE1
GO_Biological_Process_2018	myeloid dendritic cell activation (GO:0001773)	myeloid dendritic cell activation (GO:0001773)	14	-0.615493	-1.48858	0.0487805	0.263492	0.225203	3710	tags=50%, list=17%, signal=42%	DCSTAMP/DHRS2/TGFBR2/BATF/DOCK2/UBD/CSF2
GO_Biological_Process_2018	positive regulation of mitotic cell cycle phase transition (GO:1901992)	positive regulation of mitotic cell cycle phase transition (GO:1901992)	39	-0.479175	-1.46753	0.0488959	0.263492	0.225203	4831	tags=36%, list=22%, signal=28%	AIF1/RDX/CDK4/CCND2/CDK1/ESPL1/CCND1/STOX1/RAD51C/CCNB1/UBE2C/CDC45/CDCA5/DTL
GO_Biological_Process_2018	positive regulation of SMAD protein import into nucleus (GO:0060391)	positive regulation of SMAD protein import into nucleus (GO:0060391)	12	-0.636572	-1.48719	0.048951	0.263492	0.225203	7137	tags=75%, list=32%, signal=51%	BMP4/NUP93/SMAD4/TGFBR1/SMAD3/TGFB3/RBPMS/TGFB1/DAB2
GO_Biological_Process_2018	mitotic nuclear envelope disassembly (GO:0007077)	mitotic nuclear envelope disassembly (GO:0007077)	42	-0.471995	-1.47448	0.0490798	0.263492	0.225203	7223	tags=57%, list=33%, signal=38%	NUP155/NUP93/NUP98/TPR/NUP62/NUP43/CNEP1R1/EMD/NUP133/CTDNEP1/NEK6/NUP210/SEH1L/BANF1/NUP37/NUP188/NUP160/VRK1/NUP54/CDK1/CCNB2/CCNB1/LMNA/PLK1
GO_Biological_Process_2018	mitotic sister chromatid cohesion (GO:0007064)	mitotic sister chromatid cohesion (GO:0007064)	15	-0.604056	-1.48574	0.0492091	0.263492	0.225203	2261	tags=60%, list=10%, signal=54%	RB1/POGZ/PDS5A/WAPL/NIPBL/SGO1/DSCC1/CDCA5/HASPIN
GO_Biological_Process_2018	negative regulation of steroid biosynthetic process (GO:0010894)	negative regulation of steroid biosynthetic process (GO:0010894)	15	-0.604109	-1.48587	0.0492091	0.263492	0.225203	5276	tags=47%, list=24%, signal=36%	ERLIN2/BMP2/BMP5/WNT4/SNAI1/NR1H4/SNAI2
GO_Biological_Process_2018	regulation of B cell activation (GO:0050864)	regulation of B cell activation (GO:0050864)	21	-0.563621	-1.50826	0.0492468	0.263492	0.225203	4678	tags=48%, list=21%, signal=38%	TNIP2/TNFAIP3/FCGR2B/SLA2/ZFP36L1/IL10/AHR/IGKC/MZB1/IL6
GO_Biological_Process_2018	regulation of developmental growth (GO:0048638)	regulation of developmental growth (GO:0048638)	30	-0.523768	-1.51998	0.049371	0.263492	0.225203	3336	tags=33%, list=15%, signal=28%	STAT5A/EPPK1/LATS2/SIX4/SPAAR/NIPBL/PRL/IGF1/SIX1/MUSK
GO_Biological_Process_2018	regulation of osteoclast differentiation (GO:0045670)	regulation of osteoclast differentiation (GO:0045670)	30	-0.524603	-1.52241	0.049371	0.263492	0.225203	3035	tags=37%, list=14%, signal=32%	TNFSF11/IL23A/IL12B/FSTL3/IL17A/CEBPB/TLR4/CCR1/OCSTAMP/FBN1/LRRC17
GO_Biological_Process_2018	regulation of ubiquitin protein ligase activity (GO:1904666)	regulation of ubiquitin protein ligase activity (GO:1904666)	36	-0.485656	-1.47299	0.0494418	0.263492	0.225203	3076	tags=22%, list=14%, signal=19%	CDK1/MAD2L1/CDK2/CCNB1/PLK1/FBXO5/UBE2C/CDC20
GO_Biological_Process_2018	regulation of viral entry into host cell (GO:0046596)	regulation of viral entry into host cell (GO:0046596)	23	-0.541875	-1.48321	0.0494881	0.263492	0.225203	2398	tags=48%, list=11%, signal=43%	IFITM3/P4HB/TRIM5/TRIM25/NECTIN2/IFITM1/LGALS1/IFITM2/PTX3/CD4/IFNA2
GO_Biological_Process_2018	positive regulation of myeloid leukocyte differentiation (GO:0002763)	positive regulation of myeloid leukocyte differentiation (GO:0002763)	31	-0.505811	-1.48155	0.049505	0.263492	0.225203	4308	tags=45%, list=20%, signal=36%	EVI2B/RIPK1/DCSTAMP/ZFP36L1/TNFSF11/IL23A/LIF/IL12B/IL17A/CCR1/RUNX1/CD4/PF4/OCSTAMP
GO_Biological_Process_2018	membrane depolarization during cardiac muscle cell action potential (GO:0086012)	membrane depolarization during cardiac muscle cell action potential (GO:0086012)	16	0.565665	1.50349	0.049546	0.263492	0.225203	5543	tags=69%, list=25%, signal=51%	SCN4B/SCN2B/HCN2/SLC8A1/SCN1B/ANK2/CACNA1C/SCN3B/CACNA1G/ATP1A2/CACNB2
GO_Biological_Process_2018	regulation of DNA binding (GO:0051101)	regulation of DNA binding (GO:0051101)	48	-0.448757	-1.43654	0.0495495	0.263492	0.225203	6474	tags=52%, list=29%, signal=37%	CEBPG/ID3/ID2/KDM1A/NFKBIA/RB1/SKI/WAPL/SMO/JAK2/HES1/ID1/NGF/EGF/JUN/PLAUR/SP100/CDT1/FOXC1/TGFB1/HMGB2/PPARG/BCL3/CDCA5/IGF1
GO_Biological_Process_2018	negative regulation of transforming growth factor beta receptor signaling pathway (GO:0030512)	negative regulation of transforming growth factor beta receptor signaling pathway (GO:0030512)	52	-0.437405	-1.40372	0.050152	0.265868	0.227233	2155	tags=19%, list=10%, signal=17%	TGFB1I1/VASN/PMEPA1/HTRA3/TGFB1/CAV1/FBN2/LTBP1/FBN1/ASPN
GO_Biological_Process_2018	regulation of RNA splicing (GO:0043484)	regulation of RNA splicing (GO:0043484)	52	-0.438499	-1.40722	0.050152	0.265868	0.227233	3135	tags=29%, list=14%, signal=25%	RBM22/U2AF2/HNRNPF/SRSF10/PTBP1/PTBP3/RBM38/ERN1/POLR2A/AHNAK/ESRP2/MBNL3/PRX/MYOD1/ESRP1
GO_Biological_Process_2018	negative regulation of calcium-mediated signaling (GO:0050849)	negative regulation of calcium-mediated signaling (GO:0050849)	17	-0.583001	-1.49215	0.0506108	0.266699	0.227943	3963	tags=47%, list=18%, signal=39%	PKD2/ATP2B4/SLA2/GSTO1/GSTM2/CASQ2/ACTN3/TRDN
GO_Biological_Process_2018	regulation of anoikis (GO:2000209)	regulation of anoikis (GO:2000209)	17	-0.58376	-1.49409	0.0506108	0.266699	0.227943	3126	tags=35%, list=14%, signal=30%	NOTCH1/MCL1/PDK4/CAV1/ITGA5/SNAI2
GO_Biological_Process_2018	DNA strand elongation (GO:0022616)	DNA strand elongation (GO:0022616)	12	-0.63325	-1.47943	0.0506993	0.266699	0.227943	5872	tags=83%, list=27%, signal=61%	RAD50/POLD2/RFC3/RFC4/TERT/POLA1/GINS1/GINS2/DCLRE1B/ARTN
GO_Biological_Process_2018	JAK-STAT cascade involved in growth hormone signaling pathway (GO:0060397)	JAK-STAT cascade involved in growth hormone signaling pathway (GO:0060397)	12	-0.632851	-1.4785	0.0506993	0.266699	0.227943	5529	tags=75%, list=25%, signal=56%	GHR/JAK2/JAK3/STAT5B/STAT3/LYN/STAT5A/PTPN1/PRL
GO_Biological_Process_2018	necroptotic process (GO:0070266)	necroptotic process (GO:0070266)	12	-0.635616	-1.48496	0.0506993	0.266699	0.227943	4733	tags=50%, list=21%, signal=39%	LY96/RIPK1/CD14/TLR4/MLKL/RIPK3
GO_Biological_Process_2018	regulation of interleukin-2 production (GO:0032663)	regulation of interleukin-2 production (GO:0032663)	20	-0.559799	-1.47668	0.0507881	0.266755	0.227991	5217	tags=45%, list=24%, signal=34%	HDAC7/FOXP3/TNFAIP3/MALT1/PRKD2/TANK/CCR2/ANXA1/RUNX1
GO_Biological_Process_2018	translesion synthesis (GO:0019985)	translesion synthesis (GO:0019985)	40	-0.467007	-1.44881	0.0509259	0.266913	0.228126	5872	tags=40%, list=27%, signal=29%	RFC3/RPA2/RFC4/RPA3/POLD1/UBA7/POLD3/TRIM25/POLH/POLE2/RFC5/UBE2L6/ZBTB1/USP43/PCLAF/DTL
GO_Biological_Process_2018	positive regulation of mitotic cell cycle (GO:0045931)	positive regulation of mitotic cell cycle (GO:0045931)	50	-0.43827	-1.40754	0.0509745	0.266913	0.228126	3814	tags=38%, list=17%, signal=31%	EGF/TAL1/EDN1/EREG/IL1A/MAD2L1/GEN1/CD28/NDC80/IGF2/CCNB1/RGCC/NUSAP1/IL1B/EIF4EBP1/SPHK1/DRD3/PDGFRB/IGF1
GO_Biological_Process_2018	substrate adhesion-dependent cell spreading (GO:0034446)	substrate adhesion-dependent cell spreading (GO:0034446)	32	-0.500745	-1.47173	0.0510708	0.267007	0.228207	4769	tags=47%, list=22%, signal=37%	ILK/LAMA5/BVES/ITGB3/FERMT3/ITGA8/NRP1/ITGB7/MICALL2/ITGA4/EPHA1/ANTXR1/LAMC1/FN1/LAMB1
GO_Biological_Process_2018	positive regulation of cell cycle G2/M phase transition (GO:1902751)	positive regulation of cell cycle G2/M phase transition (GO:1902751)	16	-0.59415	-1.48326	0.0516014	0.269369	0.230226	4200	tags=44%, list=19%, signal=35%	CDK4/CDK1/CCND1/STOX1/RAD51C/CCNB1/DTL
GO_Biological_Process_2018	negative regulation of interleukin-10 production (GO:0032693)	negative regulation of interleukin-10 production (GO:0032693)	11	-0.674095	-1.54393	0.0518784	0.270262	0.230989	5347	tags=73%, list=24%, signal=55%	CD274/PDCD1LG2/FOXP3/JAK3/FCGR2B/IL23A/IL12B/AGER
GO_Biological_Process_2018	negative regulation of response to stimulus (GO:0048585)	negative regulation of response to stimulus (GO:0048585)	116	-0.370104	-1.33496	0.0519308	0.270262	0.230989	2828	tags=37%, list=13%, signal=32%	FOXP3/PTK6/TERT/INSR/KIT/ACVR1/UBASH3A/ERBB2/FOXA2/MAP3K3/RBL1/FCGR2B/MET/LYN/FLT4/PTPN1/ROS1/CD34/NLRP3/PDGFRA/CDK6/KDR/EPHA7/DDR2/ZC3H12A/TGFB1/FGFR4/ROR1/EGFR/EPHA1/TIE1/PDGFRB/ROR2/IGFBP3/KLF4/EPHA3/EPHA2/TWIST1/MST1R/COL3A1/NLRP5/EPHB4/MUSK
GO_Biological_Process_2018	negative regulation of lymphocyte activation (GO:0051250)	negative regulation of lymphocyte activation (GO:0051250)	17	-0.579663	-1.4836	0.052356	0.271709	0.232225	4897	tags=65%, list=22%, signal=50%	SAMSN1/SOX11/PTPN22/JAK3/LGALS3/TNFAIP8L2/LST1/TNFAIP3/FCGR2B/SLA2/GPNMB
GO_Biological_Process_2018	regulation of antigen receptor-mediated signaling pathway (GO:0050854)	regulation of antigen receptor-mediated signaling pathway (GO:0050854)	12	-0.629609	-1.47092	0.0524476	0.271709	0.232225	6977	tags=92%, list=32%, signal=63%	CBFB/BLK/PTPN22/GCSAM/CD300A/ELF2/PAX5/PTPRC/LYN/ELF1/RUNX1
GO_Biological_Process_2018	regulation of cell communication by electrical coupling (GO:0010649)	regulation of cell communication by electrical coupling (GO:0010649)	12	-0.632057	-1.47664	0.0524476	0.271709	0.232225	1425	tags=33%, list=6%, signal=31%	CAV1/CASQ2/HRC/TRDN
GO_Biological_Process_2018	phagocytosis, engulfment (GO:0006911)	phagocytosis, engulfment (GO:0006911)	31	-0.503946	-1.47609	0.0528053	0.272734	0.233102	4831	tags=32%, list=22%, signal=25%	AIF1/SH3BP1/ITGAM/FCGR2B/RHOH/MYH9/GULP1/IGKC/MSR1/THBS1
GO_Biological_Process_2018	positive regulation of NIK/NF-kappaB signaling (GO:1901224)	positive regulation of NIK/NF-kappaB signaling (GO:1901224)	31	-0.501947	-1.47024	0.0528053	0.272734	0.233102	5468	tags=45%, list=25%, signal=34%	LIMS1/ACTN4/RELA/ILK/EIF2AK2/TIRAP/IRAK1/MALT1/TANK/CARD14/CD14/EGFR/AGER/TNFRSF10B
GO_Biological_Process_2018	regulation of cardiac muscle hypertrophy (GO:0010611)	regulation of cardiac muscle hypertrophy (GO:0010611)	21	-0.55989	-1.49828	0.0528946	0.272783	0.233143	5995	tags=62%, list=27%, signal=45%	MTPN/CAMK2D/SLC9A1/IL6ST/P2RX4/GLRX3/EDN1/BMP10/NR4A3/MLIP/IGF1/LMCD1/CAV3
GO_Biological_Process_2018	DNA synthesis involved in DNA repair (GO:0000731)	DNA synthesis involved in DNA repair (GO:0000731)	62	-0.430724	-1.42421	0.0531448	0.27366	0.233893	5993	tags=39%, list=27%, signal=28%	RAD51/RFC3/RPA2/RFC4/RPA3/POLD1/DNA2/POLA1/UBA7/POLD3/TRIM25/POLH/RFC5/RBBP8/UBE2L6/ZBTB1/POLE/RAD51C/RAD51AP1/USP43/PCLAF/BRIP1/DTL/ARTN
GO_Biological_Process_2018	regulation of actin filament bundle assembly (GO:0032231)	regulation of actin filament bundle assembly (GO:0032231)	24	-0.537045	-1.47396	0.0534483	0.27472	0.234799	6093	tags=54%, list=28%, signal=39%	PLEK/CDC42/SLC9A1/PTGER4/VIL1/RDX/WAS/PFN3/ASAP3/FHOD1/SYNPO/SYNPO2/SYNPO2L
GO_Biological_Process_2018	positive regulation of cation channel activity (GO:2001259)	positive regulation of cation channel activity (GO:2001259)	29	-0.505135	-1.45057	0.0535117	0.27472	0.234799	2424	tags=34%, list=11%, signal=31%	GSTO1/STAC3/ADRB2/JPH2/GSTM2/LRRC52/GALR2/CASQ1/ACTN2/TRDN
GO_Biological_Process_2018	regulation of humoral immune response (GO:0002920)	regulation of humoral immune response (GO:0002920)	43	-0.457587	-1.44022	0.0538922	0.275744	0.235675	3348	tags=33%, list=15%, signal=28%	CR2/SERPING1/CFHR2/C3AR1/C2/CXCL13/IGKC/CCR7/CFP/CFH/C5AR1/C6/CPB2/CD19
GO_Biological_Process_2018	activation of MAPK activity (GO:0000187)	activation of MAPK activity (GO:0000187)	111	-0.371425	-1.32917	0.0539084	0.275744	0.235675	4794	tags=31%, list=22%, signal=24%	INSR/KIT/FGF10/BMP2/MAPKAPK2/MAP2K7/DUSP6/RIPK1/MAP2K3/MAPKAPK3/MAP3K6/WNT5A/IRAK1/GHRL/S1PR2/CDK1/MAP3K20/ERN1/CXCR4/CXCL17/IGF2/TAOK2/DRD4/MDFIC/CCL19/IL1B/TLR4/MAP4K1/C5AR1/IGF1/FPR1/PROK2/NTF3/THBS1
GO_Biological_Process_2018	epidermal growth factor receptor signaling pathway (GO:0007173)	epidermal growth factor receptor signaling pathway (GO:0007173)	55	-0.436548	-1.4219	0.0541728	0.275744	0.235675	6755	tags=47%, list=31%, signal=33%	ADAM17/CBL/PLCG1/KIF16B/SRC/ABL1/EPS8/BTC/SHC1/ABL2/ERBIN/HBEGF/VIL1/PIGR/PTK2B/EGF/EREG/FES/PXN/CBLB/TGFB1/STYK1/EGFR/EFEMP1/IQGAP1/AREG
GO_Biological_Process_2018	interleukin-6-mediated signaling pathway (GO:0070102)	interleukin-6-mediated signaling pathway (GO:0070102)	13	-0.618477	-1.46681	0.0541958	0.275744	0.235675	6663	tags=62%, list=30%, signal=43%	CBL/FER/SMAD4/JAK2/IL6ST/STAT3/SOCS3/IL6
GO_Biological_Process_2018	regulation of establishment of endothelial barrier (GO:1903140)	regulation of establishment of endothelial barrier (GO:1903140)	12	-0.629427	-1.4705	0.0541958	0.275744	0.235675	4792	tags=58%, list=22%, signal=46%	IKBKB/TNFRSF1A/S1PR2/S1PR3/PROC/IL1B/CDH5
GO_Biological_Process_2018	toll-like receptor 4 signaling pathway (GO:0034142)	toll-like receptor 4 signaling pathway (GO:0034142)	12	-0.627599	-1.46623	0.0541958	0.275744	0.235675	4733	tags=75%, list=21%, signal=59%	PIK3AP1/LY96/TIRAP/ITGAM/IRAK1/CD14/TLR4/LBP/NR1H4
GO_Biological_Process_2018	arachidonic acid metabolic process (GO:0019369)	arachidonic acid metabolic process (GO:0019369)	30	-0.495686	-1.43849	0.0544554	0.276242	0.2361	2681	tags=23%, list=12%, signal=21%	PTGIS/TBXAS1/CYP1A2/CYP1A1/PTGS2/CYP1B1/ALOX15
GO_Biological_Process_2018	positive regulation of bone mineralization (GO:0030501)	positive regulation of bone mineralization (GO:0030501)	31	-0.4978	-1.45809	0.0544554	0.276242	0.2361	3080	tags=32%, list=14%, signal=28%	TGFB3/OSR1/WNT4/ANO6/MEF2C/OSR2/TGFB1/PTH/FBN2/PKDCC
GO_Biological_Process_2018	wound healing (GO:0042060)	wound healing (GO:0042060)	46	-0.451166	-1.42659	0.0549618	0.277587	0.23725	4657	tags=39%, list=21%, signal=31%	FGF10/ERBB2/SMAD3/HMOX1/PRCP/ITGB3/WNT5A/EREG/FZD7/EPPK1/PDGFRA/MYOF/KRT6A/ODAM/MMP12/TPM1/ALOX15/COL3A1
GO_Biological_Process_2018	blood vessel endothelial cell migration (GO:0043534)	blood vessel endothelial cell migration (GO:0043534)	18	-0.56969	-1.46071	0.0549645	0.277587	0.23725	4431	tags=72%, list=20%, signal=58%	FGF2/VEGFA/SRF/ID1/GREM1/SOX18/MYH9/NRP1/EFNB2/EGR3/KDR/NR4A1/EPHB4
GO_Biological_Process_2018	posttranscriptional gene silencing by RNA (GO:0035194)	posttranscriptional gene silencing by RNA (GO:0035194)	18	-0.568283	-1.4571	0.0549645	0.277587	0.23725	7525	tags=50%, list=34%, signal=33%	EIF6/AGO2/NRDE2/CELF1/MOV10/CNOT6/AJUBA/LIMD1/WTIP
GO_Biological_Process_2018	regulation of stem cell proliferation (GO:0072091)	regulation of stem cell proliferation (GO:0072091)	16	-0.589878	-1.4726	0.0551601	0.278164	0.237742	5051	tags=56%, list=23%, signal=43%	TERT/PTPRC/YAP1/ACE/EIF2AK2/ZFP36L1/HMGB2/EPCAM/FBLN1
GO_Biological_Process_2018	DNA replication checkpoint (GO:0000076)	DNA replication checkpoint (GO:0000076)	14	-0.61134	-1.47854	0.0557491	0.280565	0.239794	5039	tags=57%, list=23%, signal=44%	TIPIN/DNA2/CLSPN/TOPBP1/CDT1/CDC45/TICRR/CDC6
GO_Biological_Process_2018	negative regulation of cellular macromolecule biosynthetic process (GO:2000113)	negative regulation of cellular macromolecule biosynthetic process (GO:2000113)	457	-0.298487	-1.21253	0.0558598	0.280565	0.239794	5837	tags=28%, list=27%, signal=21%	RB1/CAPRIN1/SMARCE1/NR1I2/CIC/SCMH1/SHC1/EED/PRDM5/MEX3A/ZHX2/PDS5A/LIMS1/MAP3K10/SPEN/SYNCRIP/WAPL/TNP1/HINFP/CD38/FOXP3/NR2F2/MBD1/SIN3A/UBE2I/DHFR/ARID5A/ARID4A/RELA/IKZF1/HES1/TBX3/YEATS2/IGF2BP1/IGF2BP2/ACVRL1/ZBTB21/MBD2/TYMS/BMP2/GLIS2/SPI1/CRY1/RUNX1T1/ID1/NOTCH1/NKX2-1/EIF2AK2/REST/PAX9/SOX18/TWIST2/SOX7/JARID2/EZH2/TRIB3/FOXS1/HDAC1/WNT5A/BHLHE40/CNOT3/BCOR/DACH1/KLF10/WNT11/EREG/BTG2/C…
GO_Biological_Process_2018	vasculogenesis (GO:0001570)	vasculogenesis (GO:0001570)	32	-0.492546	-1.44763	0.0560132	0.280565	0.239794	4559	tags=44%, list=21%, signal=35%	CUL7/NOTCH1/SOX18/EGFL7/FLT4/TGFBR2/TGFBR3/RASIP1/KDR/TGFB1/TNNI3/CAV1/PDGFRB/HAS2
GO_Biological_Process_2018	translational elongation (GO:0006414)	translational elongation (GO:0006414)	102	0.329179	1.31926	0.0560336	0.280565	0.239794	9331	tags=56%, list=42%, signal=32%	EEF1A2/MRPL46/MRPL11/GADD45GIP1/MRPL22/MRPL40/MRPS21/MRPL34/MRPS22/MRPL47/MRPS12/MRPS11/TSFM/MRPL41/MRPS34/MRPL30/MRPL21/MRPL12/MRPS26/EEF1A1/MRPL27/DAP3/MRPL58/MRPL28/MRPS18B/MRPL20/MRPS10/MRPS35/MRPS33/MRPS9/MRPL53/MRPL3/MRPL19/MRPL10/MRPS25/MRPL55/MRPL42/MRPL38/MRPS31/EEF2/MRPS23/MRPL35/MRPS18A/EEFSEC/MRPL44/MRPS2/MRPS7/MRPS27/MRPL4/LTN1/MRPL39/MRPL18/MRPL1/MRPL13/EEF2K/MRPL43/TUFM
GO_Biological_Process_2018	regulation of extrinsic apoptotic signaling pathway (GO:2001236)	regulation of extrinsic apoptotic signaling pathway (GO:2001236)	54	-0.427672	-1.38639	0.0560472	0.280565	0.239794	6239	tags=44%, list=28%, signal=32%	BCL10/SRC/CASP8/TGFBR1/FADD/ITGA6/LTBR/RELA/ACVR1/LGALS3/RIPK1/PML/FAS/CFLAR/TCF7L2/SP100/TNFSF12/TRAF1/TANK/CAV1/TNFRSF10B/TNFSF10/IGF1/THBS1
GO_Biological_Process_2018	circulatory system development (GO:0072359)	circulatory system development (GO:0072359)	103	-0.375724	-1.33414	0.0562414	0.281125	0.240273	2521	tags=19%, list=11%, signal=17%	OSR1/SOX4/NIPBL/FOXC1/SH3PXD2B/FOXF1/MEF2C/TGFB1/TNNI3/CDH5/STRA6/FOXC2/GATA6/CRIP1/GATA3/ALPK3/MYL2/COL3A1/FBN1/HSPG2
GO_Biological_Process_2018	regulation of calcium ion transport (GO:0051924)	regulation of calcium ion transport (GO:0051924)	47	-0.447813	-1.42468	0.0564024	0.281517	0.240609	977	tags=34%, list=4%, signal=33%	IL16/ORAI1/P2RX4/CCL4/F2R/PKD2/CD84/EGF/PML/PLN/CCR1/CASQ1/CD4/HRC/CAV3/SLN
GO_Biological_Process_2018	positive regulation of interleukin-17 production (GO:0032740)	positive regulation of interleukin-17 production (GO:0032740)	11	-0.665565	-1.52439	0.0572451	0.284457	0.243121	3276	tags=45%, list=15%, signal=39%	MYD88/IL21/IL23A/IL12B/TGFB1
GO_Biological_Process_2018	defense response to Gram-positive bacterium (GO:0050830)	defense response to Gram-positive bacterium (GO:0050830)	44	-0.455862	-1.43054	0.0574018	0.284457	0.243121	1432	tags=36%, list=7%, signal=34%	TIRAP/CTSG/REG3G/GSDMD/MYD88/LYZL4/DEFA4/HMGB2/FGR/KRT6A/LBP/DEFA6/DEFA1/LYG2/LALBA/IL6
GO_Biological_Process_2018	negative regulation of NF-kappaB import into nucleus (GO:0042347)	negative regulation of NF-kappaB import into nucleus (GO:0042347)	14	-0.607842	-1.47007	0.0574913	0.284457	0.243121	2707	tags=29%, list=12%, signal=25%	NLRP3/IL10/ZC3H12A/C1QTNF3
GO_Biological_Process_2018	neural crest cell differentiation (GO:0014033)	neural crest cell differentiation (GO:0014033)	14	-0.60289	-1.4581	0.0574913	0.284457	0.243121	3927	tags=36%, list=18%, signal=29%	LRP6/TCOF1/MEF2C/SNAI2/HTR2B
GO_Biological_Process_2018	positive regulation of macrophage derived foam cell differentiation (GO:0010744)	positive regulation of macrophage derived foam cell differentiation (GO:0010744)	14	-0.605006	-1.46322	0.0574913	0.284457	0.243121	2130	tags=43%, list=10%, signal=39%	LPL/CD36/APOB/CSF2/MSR1/PF4
GO_Biological_Process_2018	regulation of calcineurin-NFAT signaling cascade (GO:0070884)	regulation of calcineurin-NFAT signaling cascade (GO:0070884)	14	-0.598903	-1.44846	0.0574913	0.284457	0.243121	684	tags=50%, list=3%, signal=48%	CIB1/SLC9A1/RCAN1/ATP2B4/IGF1/LMCD1/ACTN3
GO_Biological_Process_2018	regulation of catabolic process (GO:0009894)	regulation of catabolic process (GO:0009894)	12	-0.620236	-1.44903	0.0576923	0.285038	0.243618	3008	tags=33%, list=14%, signal=29%	RARRES2/FURIN/ODC1/FAP
GO_Biological_Process_2018	response to interferon-beta (GO:0035456)	response to interferon-beta (GO:0035456)	19	-0.560318	-1.45839	0.0582011	0.287136	0.245411	5204	tags=47%, list=24%, signal=36%	IFNAR2/IFITM3/BST2/TRIM6/ACOD1/IFITM1/IKBKE/PLSCR1/IFITM2
GO_Biological_Process_2018	cell morphogenesis involved in differentiation (GO:0000904)	cell morphogenesis involved in differentiation (GO:0000904)	54	-0.425403	-1.37903	0.0589971	0.289231	0.247201	4916	tags=56%, list=22%, signal=43%	PEAK1/VAMP3/EPHB3/LEF1/ITGAV/FER/PARVB/RB1/PARVG/SIPA1L3/UNK/ILK/LAMA5/BVES/ITGB3/FERMT3/ITGA8/NRP1/ITGB7/GRHL2/MICALL2/ACTN1/ITGA4/MEF2C/EPHA1/ANTXR1/LAMC1/FN1/EPHA2/LAMB1
GO_Biological_Process_2018	centromere complex assembly (GO:0034508)	centromere complex assembly (GO:0034508)	34	-0.489248	-1.45491	0.0590164	0.289231	0.247201	4071	tags=35%, list=18%, signal=29%	CENPN/CENPL/CENPW/MIS18BP1/CENPP/CENPE/CENPK/MIS18A/HELLS/CENPA/CENPF/CENPI
GO_Biological_Process_2018	positive regulation of vascular endothelial growth factor production (GO:0010575)	positive regulation of vascular endothelial growth factor production (GO:0010575)	22	-0.544669	-1.46914	0.0592334	0.289231	0.247201	3448	tags=50%, list=16%, signal=42%	FLT4/GATA4/IL1A/ARNT/CXCL17/SULF1/IL1B/TGFB1/PTGS2/CCBE1/CYP1B1
GO_Biological_Process_2018	aminoglycan biosynthetic process (GO:0006023)	aminoglycan biosynthetic process (GO:0006023)	45	-0.456055	-1.4342	0.0593607	0.289231	0.247201	4926	tags=40%, list=22%, signal=31%	B3GNT6/UGDH/B3GNT3/HS3ST3B1/GPC4/SLC35D2/GPC3/GCNT2/B3GNT7/B3GNT8/HAS1/EXT1/GPC6/B3GNT9/B3GNT5/GALNT5/SDC1/HSPG2
GO_Biological_Process_2018	negative regulation of protein dephosphorylation (GO:0035308)	negative regulation of protein dephosphorylation (GO:0035308)	18	0.532203	1.46916	0.0593607	0.289231	0.247201	7857	tags=72%, list=36%, signal=46%	PPP4R4/PPP1R1B/FKBP1B/PPP1R11/CRY2/GSK3B/YWHAB/PPP1R16B/BOD1/ENSA/TIPRL/PTPA/PPP1R8
GO_Biological_Process_2018	G2 DNA damage checkpoint (GO:0031572)	G2 DNA damage checkpoint (GO:0031572)	31	-0.492161	-1.44157	0.0594059	0.289231	0.247201	6254	tags=39%, list=28%, signal=28%	ABRAXAS1/CHEK1/STK4/FANCI/CLSPN/STK3/TOPBP1/RBBP8/TAOK2/PLK1/DTL/ARTN
GO_Biological_Process_2018	chondroitin sulfate metabolic process (GO:0030204)	chondroitin sulfate metabolic process (GO:0030204)	30	-0.490805	-1.42432	0.0594059	0.289231	0.247201	2947	tags=27%, list=13%, signal=23%	CHST3/CSPG4/CHSY1/VCAN/CSGALNACT2/CHST13/DCN/BGN
GO_Biological_Process_2018	regulation of superoxide anion generation (GO:0032928)	regulation of superoxide anion generation (GO:0032928)	13	-0.612304	-1.45217	0.0594406	0.289231	0.247201	5472	tags=54%, list=25%, signal=40%	PRKCD/FPR2/ITGAM/CD177/TGFB1/SYK/F2RL1
GO_Biological_Process_2018	negative regulation of signaling (GO:0023057)	negative regulation of signaling (GO:0023057)	82	-0.382447	-1.31908	0.0595568	0.289231	0.247201	3037	tags=29%, list=14%, signal=25%	PTPN1/ROS1/PDGFRA/LIF/ADIPOQ/KDR/TRAT1/MVP/EPHA7/DDR2/IL1B/FGFR4/ROR1/EGFR/EPHA1/TIE1/PDGFRB/ROR2/IGFBP3/EPHA3/EPHA2/MST1R/EPHB4/MUSK
GO_Biological_Process_2018	negative regulation of leukocyte activation (GO:0002695)	negative regulation of leukocyte activation (GO:0002695)	10	-0.68379	-1.52746	0.0595668	0.289231	0.247201	5920	tags=80%, list=27%, signal=59%	NR1H3/CD300A/MILR1/FCGR2B/CD84/IL31RA/CD300LF/ZC3H12A
GO_Biological_Process_2018	protein kinase A signaling (GO:0010737)	protein kinase A signaling (GO:0010737)	10	-0.681705	-1.5228	0.0595668	0.289231	0.247201	2255	tags=40%, list=10%, signal=36%	LCP1/EZR/MYOM1/TTN
GO_Biological_Process_2018	T cell differentiation (GO:0030217)	T cell differentiation (GO:0030217)	38	-0.465593	-1.42239	0.0596546	0.289231	0.247201	6977	tags=66%, list=32%, signal=45%	BLK/LEF1/ADAM17/PTPN22/ZFP36L2/LCK/FADD/CHD7/IL22/GPR18/PTPRC/KIT/FCER1G/PTPN2/RAG2/ZFP36L1/RHOH/TXK/CD28/SOX4/NHEJ1/RIPK3/ANXA1/LEPR/CD4
GO_Biological_Process_2018	chondroitin sulfate proteoglycan biosynthetic process (GO:0050650)	chondroitin sulfate proteoglycan biosynthetic process (GO:0050650)	25	-0.525167	-1.4565	0.059727	0.289231	0.247201	2947	tags=32%, list=13%, signal=28%	CHST3/CSPG4/CHSY1/VCAN/CSGALNACT2/CHST13/DCN/BGN
GO_Biological_Process_2018	C-terminal protein amino acid modification (GO:0018410)	C-terminal protein amino acid modification (GO:0018410)	72	-0.398149	-1.34102	0.06	0.290142	0.24798	3136	tags=26%, list=14%, signal=23%	GPIHBP1/PRSS21/LY6D/LYPD3/AGBL4/VNN1/MSLN/BST1/FOLR2/IZUMO1R/MDGA1/NTNG2/TECTA/LYPD2/TEX101/PLET1/PRSS41/XPNPEP2/PRND
GO_Biological_Process_2018	positive regulation of pri-miRNA transcription from RNA polymerase II promoter (GO:1902895)	positive regulation of pri-miRNA transcription from RNA polymerase II promoter (GO:1902895)	18	-0.558313	-1.43154	0.0602837	0.290335	0.248145	5561	tags=72%, list=25%, signal=54%	SRF/TGFB2/TERT/HIF1A/RELA/SPI1/SMAD3/STAT3/JUN/FOS/TEAD1/TGFB1/PRL
GO_Biological_Process_2018	interferon-gamma-mediated signaling pathway (GO:0060333)	interferon-gamma-mediated signaling pathway (GO:0060333)	44	-0.447561	-1.40449	0.060423	0.290335	0.248145	5472	tags=50%, list=25%, signal=38%	PRKCD/JAK2/TRIM5/HCK/OAS2/TRIM25/HFE/IFI30/VCAM1/IRF5/IFNGR1/TRIM68/CIITA/PML/IRF4/ICAM1/MID1/IRF2/SP100/CD44/OAS3/PTAFR
GO_Biological_Process_2018	retinoid metabolic process (GO:0001523)	retinoid metabolic process (GO:0001523)	64	-0.404917	-1.34897	0.0604317	0.290335	0.248145	2401	tags=36%, list=11%, signal=32%	RARRES2/ARID4A/LRP1/RDH10/GPC4/GPC3/DHRS3/LPL/GPIHBP1/APOC2/ABCA4/GPC6/SCPEP1/APOB/PLB1/OPN1MW/STRA6/ALDH1A2/CYP1B1/SDR16C5/SDC1/ALDH1A3/HSPG2
GO_Biological_Process_2018	endoplasmic reticulum tubular network organization (GO:0071786)	endoplasmic reticulum tubular network organization (GO:0071786)	12	0.624025	1.49697	0.0604651	0.290335	0.248145	6192	tags=67%, list=28%, signal=48%	ATL1/REEP2/REEP1/ATL2/ZFYVE27/RTN3/ARL6IP1/LNPK
GO_Biological_Process_2018	oligodendrocyte differentiation (GO:0048709)	oligodendrocyte differentiation (GO:0048709)	13	0.60503	1.49872	0.0604651	0.290335	0.248145	5000	tags=46%, list=23%, signal=36%	HES5/SLC8A3/CDK5/SOX8/MYRF/EIF2B5
GO_Biological_Process_2018	negative regulation of morphogenesis of an epithelium (GO:1905331)	negative regulation of morphogenesis of an epithelium (GO:1905331)	11	-0.65031	-1.48945	0.0608229	0.291233	0.248913	2095	tags=36%, list=10%, signal=33%	SULF1/PHLDB2/TBX2/TACSTD2
GO_Biological_Process_2018	regulation of cardiac muscle cell differentiation (GO:2000725)	regulation of cardiac muscle cell differentiation (GO:2000725)	11	-0.649125	-1.48674	0.0608229	0.291233	0.248913	5056	tags=73%, list=23%, signal=56%	SOX6/BMP2/GREM1/WNT3A/FZD7/EFNB2/MEF2C/TGFB1
GO_Biological_Process_2018	neuromuscular synaptic transmission (GO:0007274)	neuromuscular synaptic transmission (GO:0007274)	22	-0.541583	-1.46082	0.0609756	0.291297	0.248967	2722	tags=41%, list=12%, signal=36%	CHRNE/CHRND/STAC3/FCHSD1/CHRNB1/CHRNB3/CHRNB4/CHRNA1/CHRNG
GO_Biological_Process_2018	cellular amino acid biosynthetic process (GO:0008652)	cellular amino acid biosynthetic process (GO:0008652)	26	0.467041	1.40766	0.0611247	0.291297	0.248967	4654	tags=46%, list=21%, signal=36%	PAH/NAT8L/GLS2/BCAT1/ASNS/FOLH1/GOT1/RIMKLA/CDO1/KYAT1/GOT2/ASPA
GO_Biological_Process_2018	response to nutrient levels (GO:0031667)	response to nutrient levels (GO:0031667)	13	-0.609541	-1.44561	0.0611888	0.291297	0.248967	2275	tags=38%, list=10%, signal=35%	IGF2/UCN3/UCN2/PRL/IGF1
GO_Biological_Process_2018	ERK1 and ERK2 cascade (GO:0070371)	ERK1 and ERK2 cascade (GO:0070371)	20	-0.546322	-1.44112	0.061296	0.291297	0.248967	4823	tags=45%, list=22%, signal=35%	PTGER4/CTSH/FGF10/EGF/ZFP36L1/MYC/KDR/IGF1/HTR2B
GO_Biological_Process_2018	positive regulation of cellular component movement (GO:0051272)	positive regulation of cellular component movement (GO:0051272)	20	-0.546068	-1.44046	0.061296	0.291297	0.248967	6089	tags=70%, list=28%, signal=51%	AKT2/ADAM17/VEGFA/TGFBR1/NTN1/ACTN4/TUBB2B/LYN/PDPN/CCL19/ETS1/CAVIN1/CCR7/TWIST1
GO_Biological_Process_2018	positive regulation of GTPase activity (GO:0043547)	positive regulation of GTPase activity (GO:0043547)	162	-0.347768	-1.29683	0.0614035	0.291297	0.248967	4541	tags=25%, list=21%, signal=20%	NET1/ERBB2/CD40/FZD10/CCDC125/SH3BP1/CCL4/F2R/SEMA4D/TBC1D2B/EZH2/CCL24/ADRB1/CCL17/TBC1D21/WNT11/TBC1D8B/DNMBP/TBC1D10C/S100A10/ASAP3/TAX1BP3/CCL2/RGS16/RGS1/CCL19/CCL20/CXCL13/CCL7/EPHA1/CCR7/GPR65/CCL11/CCL8/ECT2/ODAM/CCL22/EPHA2/F2RL1/NTF3/ADPRHL1
GO_Biological_Process_2018	negative regulation of calcium ion transmembrane transporter activity (GO:1901020)	negative regulation of calcium ion transmembrane transporter activity (GO:1901020)	25	-0.5172	-1.4344	0.0614334	0.291297	0.248967	3174	tags=32%, list=14%, signal=27%	GSTO1/PLN/GPR35/DRD4/GSTM2/CASQ2/TRDN/SLN
GO_Biological_Process_2018	phosphatidylinositol 3-kinase signaling (GO:0014065)	phosphatidylinositol 3-kinase signaling (GO:0014065)	27	-0.525514	-1.48741	0.0619466	0.293323	0.250699	4500	tags=37%, list=20%, signal=30%	ERBB2/IRS1/PIK3CG/EDN1/ZFP36L1/PIK3R5/IGF1/GATA3/PIK3C2G/HTR2B
GO_Biological_Process_2018	negative regulation of endothelial cell migration (GO:0010596)	negative regulation of endothelial cell migration (GO:0010596)	34	-0.482485	-1.4348	0.0622951	0.294443	0.251656	2938	tags=41%, list=13%, signal=36%	NR2F2/SVBP/ACVRL1/NOTCH1/BMP10/ADAMTS9/SP100/RGCC/MEF2C/ANGPT2/TGFB1/PPARG/DCN/THBS1
GO_Biological_Process_2018	mitochondrial fusion (GO:0008053)	mitochondrial fusion (GO:0008053)	15	0.572846	1.49237	0.0623557	0.294443	0.251656	7728	tags=80%, list=35%, signal=52%	GDAP1/PLD6/USP30/MIGA2/MFF/AFG3L2/MIGA1/CHCHD6/FIS1/STOML2/MFN2/OPA1
GO_Biological_Process_2018	negative regulation of protein localization to membrane (GO:1905476)	negative regulation of protein localization to membrane (GO:1905476)	22	-0.540498	-1.45789	0.0627178	0.295744	0.252768	1556	tags=18%, list=7%, signal=17%	TGFB1/MRAP/DAB2/LRRC15
GO_Biological_Process_2018	positive regulation of kinase activity (GO:0033674)	positive regulation of kinase activity (GO:0033674)	107	-0.370962	-1.32229	0.0631001	0.297136	0.253958	3872	tags=29%, list=18%, signal=24%	MET/PTK2B/CDKN1A/VAC14/FLT4/EREG/ROS1/PDGFRA/CENPE/TRAF4/DRD4/KDR/EPHA7/CCL19/DDR2/FGFR4/ROR1/EGFR/EPHA1/TIE1/CCR7/IQGAP1/PDGFRB/ROR2/EPHA3/EPHA2/CD4/MST1R/ARTN/EPHB4/MUSK
GO_Biological_Process_2018	regulation of bicellular tight junction assembly (GO:2000810)	regulation of bicellular tight junction assembly (GO:2000810)	16	-0.57689	-1.44017	0.0640569	0.301226	0.257454	2371	tags=62%, list=11%, signal=56%	CBFB/NPHP1/TJP1/ROCK1/CLDN5/IKBKB/SNAI1/MYO1C/RUNX1/SNAI2
GO_Biological_Process_2018	negative regulation of myeloid leukocyte differentiation (GO:0002762)	negative regulation of myeloid leukocyte differentiation (GO:0002762)	22	-0.533607	-1.4393	0.0644599	0.302325	0.258393	2980	tags=32%, list=14%, signal=28%	MYC/ADIPOQ/CDK6/FSTL3/TLR4/FBN1/LRRC17
GO_Biological_Process_2018	negative regulation of viral life cycle (GO:1903901)	negative regulation of viral life cycle (GO:1903901)	50	-0.428166	-1.37509	0.0644678	0.302325	0.258393	5204	tags=38%, list=24%, signal=29%	IFITM3/BANF1/TRIM5/BST2/OAS2/TRIM6/EIF2AK2/FAM111A/ISG20/PML/PARP10/RNASEL/IFITM1/PLSCR1/OAS3/SLPI/IFITM2/PTX3/IFNA2
GO_Biological_Process_2018	regulation of myotube differentiation (GO:0010830)	regulation of myotube differentiation (GO:0010830)	17	-0.564553	-1.44493	0.0645724	0.302401	0.258458	4356	tags=41%, list=20%, signal=33%	NOTCH1/XBP1/SMYD1/MAML1/MMP14/RBM24/MYOG
GO_Biological_Process_2018	negative regulation of canonical Wnt signaling pathway (GO:0090090)	negative regulation of canonical Wnt signaling pathway (GO:0090090)	146	-0.348393	-1.28583	0.0647208	0.302681	0.258697	5772	tags=29%, list=26%, signal=21%	SCYL2/STK4/MLLT3/PSME2/MCC/PSMB4/TMEM64/DRAXIN/TMEM131L/BMP2/INVS/STK3/GREM1/FZD6/LRP6/HDAC1/WNT5A/PSME4/GLI1/WNT11/LIMD1/NPHP3/LATS2/SFRP2/CTNND1/TCF7L2/WNT4/WWTR1/TMEM88/DACT1/IGFBP2/KREMEN1/CAV1/BICC1/IGFBP4/IGFBP6/TBX18/DAB2/DKK2/SFRP4/SNAI2/TNN
GO_Biological_Process_2018	negative regulation of histone modification (GO:0031057)	negative regulation of histone modification (GO:0031057)	10	-0.677178	-1.51269	0.0649819	0.303486	0.259385	523	tags=40%, list=2%, signal=39%	FOXP3/JARID2/TWIST1/SDR16C5
GO_Biological_Process_2018	positive regulation of ion transmembrane transporter activity (GO:0032414)	positive regulation of ion transmembrane transporter activity (GO:0032414)	22	0.486626	1.42218	0.0654206	0.305117	0.260779	5012	tags=50%, list=23%, signal=39%	TRPC6/PDZK1/WNK3/CFTR/ATP1B1/WNK2/ANK2/STAC/ANK3/ATP1B2/STK39
GO_Biological_Process_2018	central nervous system neuron differentiation (GO:0021953)	central nervous system neuron differentiation (GO:0021953)	32	0.425041	1.35247	0.0658228	0.306077	0.261599	4932	tags=53%, list=22%, signal=41%	ISL1/LMX1A/FAIM2/CEND1/SPOCK1/NPY/MAP2/CHD5/NTRK2/KNDC1/AGTPBP1/WNT9B/GRID2/MAPT/CBLN1/ZC4H2/OPHN1
GO_Biological_Process_2018	negative regulation of transcription factor import into nucleus (GO:0042992)	negative regulation of transcription factor import into nucleus (GO:0042992)	21	-0.539248	-1.44304	0.0658579	0.306077	0.261599	6032	tags=48%, list=27%, signal=35%	NFKBIA/KEAP1/DYRK2/NFKBIL1/PKD2/SUFU/NFKBIE/NLRP3/ZC3H12A/C1QTNF3
GO_Biological_Process_2018	regulation of interleukin-12 production (GO:0032655)	regulation of interleukin-12 production (GO:0032655)	30	-0.486483	-1.41178	0.0660066	0.306077	0.261599	2629	tags=53%, list=12%, signal=47%	CMKLR1/TLR2/JAK3/TIRAP/IRF5/FOXP1/IL23A/IL12B/IL10/MEFV/CCL19/IRAK3/TLR4/CCR7/AGER/THBS1
GO_Biological_Process_2018	regulation of interleukin-10 production (GO:0032653)	regulation of interleukin-10 production (GO:0032653)	22	-0.530777	-1.43167	0.0662021	0.306077	0.261599	5347	tags=55%, list=24%, signal=41%	CD274/PDCD1LG2/FOXP3/JAK3/FCGR2B/CD34/CD28/IL23A/IL12B/TLR4/AGER/TSLP
GO_Biological_Process_2018	negative regulation of tumor necrosis factor superfamily cytokine production (GO:1903556)	negative regulation of tumor necrosis factor superfamily cytokine production (GO:1903556)	28	-0.503074	-1.43956	0.066335	0.306077	0.261599	3969	tags=43%, list=18%, signal=35%	TNFAIP3/TRIM27/POMC/CD34/NLRC3/ADIPOQ/IL10/ARG2/ZC3H12A/IRAK3/TLR4/LBP
GO_Biological_Process_2018	nuclear envelope disassembly (GO:0051081)	nuclear envelope disassembly (GO:0051081)	44	-0.441744	-1.38624	0.0664653	0.306077	0.261599	7223	tags=55%, list=33%, signal=37%	NUP155/NUP93/NUP98/TPR/NUP62/NUP43/CNEP1R1/EMD/NUP133/CTDNEP1/NEK6/NUP210/SEH1L/BANF1/NUP37/NUP188/NUP160/VRK1/NUP54/CDK1/CCNB2/CCNB1/LMNA/PLK1
GO_Biological_Process_2018	DNA geometric change (GO:0032392)	DNA geometric change (GO:0032392)	20	-0.537941	-1.41902	0.0665499	0.306077	0.261599	7908	tags=65%, list=36%, signal=42%	ZRANB3/BLM/RAD50/HMGB1/RECQL4/HNRNPA2B1/RECQL/DDX11/DNA2/ASCC3/PIF1/HMGB2/ARTN
GO_Biological_Process_2018	negative regulation of cell-matrix adhesion (GO:0001953)	negative regulation of cell-matrix adhesion (GO:0001953)	27	-0.505728	-1.43141	0.0666667	0.306077	0.261599	1273	tags=22%, list=6%, signal=21%	CDKN2A/PHLDB2/JAG1/SERPINE1/PLET1/THBS1
GO_Biological_Process_2018	positive regulation of sprouting angiogenesis (GO:1903672)	positive regulation of sprouting angiogenesis (GO:1903672)	27	-0.505526	-1.43084	0.0666667	0.306077	0.261599	2303	tags=59%, list=10%, signal=53%	JCAD/FGF2/SMAD1/VEGFA/CIB1/HDAC7/HMOX1/MAP3K3/RHOJ/SRPX2/KDR/PTGS2/KLF4/FOXC2/ANXA1/ITGA5
GO_Biological_Process_2018	regulation of cytokinesis (GO:0032465)	regulation of cytokinesis (GO:0032465)	69	-0.398348	-1.33261	0.0666667	0.306077	0.261599	2575	tags=23%, list=12%, signal=21%	KIF20B/AURKB/CXCR5/SSTR5/KIF23/PLK1/E2F7/OPN1MW/KIF20A/DRD3/SVIL/PRC1/ECT2/CHMP4C/CDC6/E2F8
GO_Biological_Process_2018	negative regulation of coagulation (GO:0050819)	negative regulation of coagulation (GO:0050819)	15	-0.581664	-1.43067	0.0667838	0.306077	0.261599	3511	tags=53%, list=16%, signal=45%	EDN1/PROCR/CD34/THBD/PROC/TFPI/KNG1/SERPINE1
GO_Biological_Process_2018	regulation of mitotic metaphase/anaphase transition (GO:0030071)	regulation of mitotic metaphase/anaphase transition (GO:0030071)	15	-0.583221	-1.4345	0.0667838	0.306077	0.261599	6146	tags=67%, list=28%, signal=48%	DLGAP5/CDC23/NEK6/RB1/RIOK2/ESPL1/CENPE/PLK1/UBE2C/CDC6
GO_Biological_Process_2018	membrane repolarization during action potential (GO:0086011)	membrane repolarization during action potential (GO:0086011)	10	0.63966	1.47926	0.0669643	0.306077	0.261599	2844	tags=50%, list=13%, signal=44%	KCNIP2/KCNH2/KCND3/ATP1B1/KCNE1
GO_Biological_Process_2018	phosphatidylglycerol biosynthetic process (GO:0006655)	phosphatidylglycerol biosynthetic process (GO:0006655)	10	0.640231	1.48058	0.0669643	0.306077	0.261599	3134	tags=40%, list=14%, signal=34%	CDS1/PDXP/SLC27A1/CDS2
GO_Biological_Process_2018	regulation of DNA metabolic process (GO:0051052)	regulation of DNA metabolic process (GO:0051052)	45	-0.445736	-1.40175	0.0669711	0.306077	0.261599	5953	tags=38%, list=27%, signal=28%	KDM1B/THOC1/UHRF2/HNRNPD/RBBP6/ACVRL1/POLH/UPF1/KPNA2/PIF1/IL7R/MYC/GRHL2/STOX1/ESCO2/DSCC1/UHRF1
GO_Biological_Process_2018	cellular response to ammonium ion (GO:0071242)	cellular response to ammonium ion (GO:0071242)	20	0.508934	1.44969	0.0672854	0.306283	0.261775	2348	tags=40%, list=11%, signal=36%	OPRM1/AOC1/CRHBP/GABRB3/GABRB2/PRKN/GABRG2/GABRB1
GO_Biological_Process_2018	neuron fate commitment (GO:0048663)	neuron fate commitment (GO:0048663)	13	0.602033	1.4913	0.0674419	0.306283	0.261775	2132	tags=31%, list=10%, signal=28%	ISL1/POU4F1/MYT1L/SHH
GO_Biological_Process_2018	phagocytosis (GO:0006909)	phagocytosis (GO:0006909)	60	-0.413093	-1.35744	0.0675477	0.306283	0.261775	5058	tags=35%, list=23%, signal=27%	CORO1A/PLD4/AIF1/LRP1/CD302/SH3BP1/ANXA11/ITGAM/FCGR2B/PECAM1/ITGB3/ANXA3/MYH9/GULP1/CD14/IGKC/CD93/TGM2/ANXA1/MSR1/ALOX15
GO_Biological_Process_2018	positive regulation of cell communication (GO:0010647)	positive regulation of cell communication (GO:0010647)	28	0.440892	1.35926	0.0676692	0.306283	0.261775	4105	tags=57%, list=19%, signal=47%	RIMS3/CARTPT/EDN3/LGI1/CLSTN3/KCTD13/SYT1/CLSTN1/NMU/RIMS1/CLSTN2/DLG4/HDAC6/HOMER1/ANK3/RIMS2
GO_Biological_Process_2018	positive regulation of interleukin-6 production (GO:0032755)	positive regulation of interleukin-6 production (GO:0032755)	39	-0.455495	-1.39501	0.0678233	0.306283	0.261775	4374	tags=54%, list=20%, signal=43%	MAVS/CYBA/TLR8/ARHGEF2/TLR2/F2R/TIRAP/WNT5A/XBP1/EREG/MYD88/TLR1/RAB7B/IL17D/IL1B/TLR4/TSLP/LBP/TWIST1/F2RL1/IL6
GO_Biological_Process_2018	positive regulation of interleukin-8 production (GO:0032757)	positive regulation of interleukin-8 production (GO:0032757)	39	-0.458507	-1.40423	0.0678233	0.306283	0.261775	4374	tags=44%, list=20%, signal=35%	F2R/TIRAP/RIPK1/CD2/TLR1/AFAP1L2/FFAR2/PRKD2/IL17D/PRG3/ADIPOQ/CD14/IL1B/TLR4/SERPINE1/LBP/F2RL1
GO_Biological_Process_2018	positive regulation of cellular amide metabolic process (GO:0034250)	positive regulation of cellular amide metabolic process (GO:0034250)	59	-0.41656	-1.36102	0.0678466	0.306283	0.261775	5680	tags=29%, list=26%, signal=21%	CIRBP/PRKCD/HNRNPD/YTHDF3/VIM/ERBB2/TNFRSF1A/RPS27L/ELAVL1/RBM3/CD28/SOX4/PASK/BCL3/PYM1/THBS1/IL6
GO_Biological_Process_2018	regulation of stress fiber assembly (GO:0051492)	regulation of stress fiber assembly (GO:0051492)	59	-0.416848	-1.36196	0.0678466	0.306283	0.261775	3872	tags=44%, list=18%, signal=36%	ARHGEF15/ABL1/TGFBR1/CDC42/DLC1/SLC9A1/SORBS3/PTGER4/MET/WAS/WNT11/TGFB3/NRP1/ARHGEF5/S100A10/ASAP3/PXN/RGCC/SERPINF2/FHOD1/ARHGAP28/EPHA1/PHLDB2/GPR65/TACSTD2/TPM1
GO_Biological_Process_2018	regulation of adaptive immune response (GO:0002819)	regulation of adaptive immune response (GO:0002819)	14	-0.590001	-1.42693	0.0679443	0.306283	0.261775	8162	tags=86%, list=37%, signal=54%	SAMSN1/SIRT1/IRF1/SASH3/PYCARD/EIF2AK4/FADD/IL6ST/FCGR2B/TRIM27/RIPK3/ALOX15
GO_Biological_Process_2018	platelet-derived growth factor receptor signaling pathway (GO:0048008)	platelet-derived growth factor receptor signaling pathway (GO:0048008)	17	-0.561264	-1.43651	0.0680628	0.306283	0.261775	6889	tags=71%, list=31%, signal=49%	PTPRJ/RGS14/FER/SRC/ABL1/ABL2/PLAT/PDGFC/PTPN1/NRP1/PDGFRA/PDGFRB
GO_Biological_Process_2018	activation of cysteine-type endopeptidase activity involved in apoptotic process (GO:0006919)	activation of cysteine-type endopeptidase activity involved in apoptotic process (GO:0006919)	69	-0.396165	-1.32531	0.0681159	0.306283	0.261775	6128	tags=43%, list=28%, signal=31%	LCK/CASP8/CASP3/IFT57/FADD/DLC1/JAK2/CASP2/XDH/ANP32B/SMAD3/CASP12/F2R/RIPK1/EGLN3/NGF/RPS27L/SENP1/CASP8AP2/CASP7/FAS/CFLAR/BOK/APAF1/CASP4/DAP/TANK/PPARG/TNFRSF10B/TNFSF10
GO_Biological_Process_2018	placenta development (GO:0001890)	placenta development (GO:0001890)	12	-0.613051	-1.43224	0.0681818	0.306283	0.261775	1655	tags=50%, list=8%, signal=46%	PLAC1/CUL7/E2F7/PPARG/ASCL2/E2F8
GO_Biological_Process_2018	divalent inorganic cation homeostasis (GO:0072507)	divalent inorganic cation homeostasis (GO:0072507)	21	0.492874	1.42412	0.0682353	0.306283	0.261775	4600	tags=52%, list=21%, signal=41%	ATP6V1B1/GPRIN1/TRPV6/CIB2/CYP27B1/SLC8A1/PRKN/KCNA1/ANK3/TMC8/CADPS2
GO_Biological_Process_2018	cellular response to UV (GO:0034644)	cellular response to UV (GO:0034644)	61	-0.405687	-1.34062	0.0684134	0.306283	0.261775	3970	tags=20%, list=18%, signal=16%	MME/USP28/CDKN1A/N4BP1/MYC/ZBTB1/AURKB/BMF/BAK1/CRIP1/AQP1/MFAP4
GO_Biological_Process_2018	negative regulation of binding (GO:0051100)	negative regulation of binding (GO:0051100)	73	-0.392602	-1.32233	0.0684736	0.306283	0.261775	3498	tags=37%, list=16%, signal=31%	ID3/ID2/MITD1/KDM1A/CFHR1/NFKBIA/AURKA/PRKCD/WAPL/DDX11/SMO/JAK2/ID1/RALB/JUN/PLN/CFHR2/AURKB/SP100/DACT1/CAV1/ARHGAP28/XIRP1/SLPI/DAB2/NES/SLN
GO_Biological_Process_2018	positive regulation of collagen biosynthetic process (GO:0032967)	positive regulation of collagen biosynthetic process (GO:0032967)	15	-0.578277	-1.42234	0.0685413	0.306283	0.261775	4807	tags=60%, list=22%, signal=47%	VIM/F2R/TGFB3/WNT4/RGCC/SERPINF2/TGFB1/CREB3L1/SCX
GO_Biological_Process_2018	positive regulation of collagen metabolic process (GO:0010714)	positive regulation of collagen metabolic process (GO:0010714)	15	-0.578277	-1.42234	0.0685413	0.306283	0.261775	4807	tags=60%, list=22%, signal=47%	VIM/F2R/TGFB3/WNT4/RGCC/SERPINF2/TGFB1/CREB3L1/SCX
GO_Biological_Process_2018	negative regulation of ossification (GO:0030279)	negative regulation of ossification (GO:0030279)	43	-0.440475	-1.38636	0.0688623	0.307315	0.262657	4356	tags=47%, list=20%, signal=37%	HDAC7/TMEM64/SRGN/NOTCH1/GREM1/SEMA4D/TWIST2/PTK2B/SUFU/BCOR/LIMD1/CHSY1/CDK6/MEF2C/RANBP3L/CCR1/ECM1/TWIST1/GDF10/TNN
GO_Biological_Process_2018	mitotic spindle organization (GO:0007052)	mitotic spindle organization (GO:0007052)	68	-0.397692	-1.33054	0.0689655	0.307374	0.262708	3929	tags=25%, list=18%, signal=21%	GPSM2/KIFC1/NUF2/BIRC3/BIRC5/KIF11/AURKB/CENPE/NDC80/CCNB1/KIF23/TPX2/SPC25/FLNA/PRC1/TTK/WDR62
GO_Biological_Process_2018	regulation of protein localization to cell surface (GO:2000008)	regulation of protein localization to cell surface (GO:2000008)	26	-0.509699	-1.4279	0.06914	0.307681	0.262971	4113	tags=23%, list=19%, signal=19%	HFE/EGF/LEPROT/TAX1BP3/ACTN2/CAV3
GO_Biological_Process_2018	mesenchymal cell differentiation (GO:0048762)	mesenchymal cell differentiation (GO:0048762)	41	-0.444243	-1.38158	0.0693374	0.307681	0.262971	4592	tags=44%, list=21%, signal=35%	BMP2/CUL7/NOTCH1/LRP6/WNT5A/HGF/TGFBR3/WNT4/SNAI1/FOXC1/LOXL3/MEF2C/TGFB1/RANBP3L/S100A4/SNAI2/LOXL2/HTR2B
GO_Biological_Process_2018	negative regulation of lipid storage (GO:0010888)	negative regulation of lipid storage (GO:0010888)	16	-0.572342	-1.42882	0.069395	0.307681	0.262971	6032	tags=56%, list=27%, signal=41%	ITGAV/NFKBIA/NR1H3/OSBPL8/ABCA1/PTPN2/ITGB3/PPARG/IL6
GO_Biological_Process_2018	positive regulation of transcription of Notch receptor target (GO:0007221)	positive regulation of transcription of Notch receptor target (GO:0007221)	16	-0.57231	-1.42874	0.069395	0.307681	0.262971	7276	tags=62%, list=33%, signal=42%	RBPJ/CREBBP/DLGAP5/PBX1/NOTCH4/EP300/NOTCH1/NOTCH3/MAML1/PLXND1
GO_Biological_Process_2018	regulation of release of sequestered calcium ion into cytosol by sarcoplasmic reticulum (GO:0010880)	regulation of release of sequestered calcium ion into cytosol by sarcoplasmic reticulum (GO:0010880)	22	-0.526543	-1.42025	0.0696864	0.308506	0.263675	1361	tags=27%, list=6%, signal=26%	DHRS7C/GSTM2/CASQ1/CASQ2/HRC/TRDN
GO_Biological_Process_2018	neuron apoptotic process (GO:0051402)	neuron apoptotic process (GO:0051402)	13	0.599653	1.4854	0.0697674	0.308506	0.263675	7324	tags=69%, list=33%, signal=46%	NGFR/CIT/CDK5/GAPDH/TNFRSF21/BNIP3/APP/NAE1/BCL2
GO_Biological_Process_2018	negative regulation of hemostasis (GO:1900047)	negative regulation of hemostasis (GO:1900047)	13	-0.605488	-1.436	0.0699301	0.308506	0.263675	3511	tags=54%, list=16%, signal=45%	EDN1/CD34/THBD/PROC/TFPI/KNG1/SERPINE1
GO_Biological_Process_2018	cardiac muscle cell membrane repolarization (GO:0099622)	cardiac muscle cell membrane repolarization (GO:0099622)	11	0.621111	1.46859	0.0699774	0.308506	0.263675	3658	tags=55%, list=17%, signal=46%	KCNIP2/KCNH2/KCND3/ATP1B1/KCNE1/KCNJ3
GO_Biological_Process_2018	negative regulation of signal transduction by p53 class mediator (GO:1901797)	negative regulation of signal transduction by p53 class mediator (GO:1901797)	15	-0.577218	-1.41973	0.0702988	0.308506	0.263675	2371	tags=33%, list=11%, signal=30%	PTTG1IP/SNAI1/CD44/TWIST1/SNAI2
GO_Biological_Process_2018	T cell homeostasis (GO:0043029)	T cell homeostasis (GO:0043029)	10	-0.671584	-1.50019	0.0703971	0.308506	0.263675	5688	tags=70%, list=26%, signal=52%	FADD/NCKAP1L/FOXP3/JAK3/PMAIP1/TNFSF14/RIPK3
GO_Biological_Process_2018	UV protection (GO:0009650)	UV protection (GO:0009650)	10	-0.671158	-1.49924	0.0703971	0.308506	0.263675	1747	tags=20%, list=8%, signal=18%	SCARA3/MFAP4
GO_Biological_Process_2018	myeloid dendritic cell differentiation (GO:0043011)	myeloid dendritic cell differentiation (GO:0043011)	10	-0.671203	-1.49934	0.0703971	0.308506	0.263675	3710	tags=60%, list=17%, signal=50%	DCSTAMP/DHRS2/TGFBR2/BATF/UBD/CSF2
GO_Biological_Process_2018	regulation of hippo signaling (GO:0035330)	regulation of hippo signaling (GO:0035330)	10	-0.669942	-1.49652	0.0703971	0.308506	0.263675	3167	tags=40%, list=14%, signal=34%	AJUBA/NEK8/LIMD1/WTIP
GO_Biological_Process_2018	regulation of actin filament-based process (GO:0032970)	regulation of actin filament-based process (GO:0032970)	60	-0.408786	-1.34328	0.0704846	0.308506	0.263675	6341	tags=52%, list=29%, signal=37%	RND1/ARHGAP17/RHOA/ABL1/CDC42/BAIAP2/PRKCD/DLC1/RHOBTB1/RHOD/FSCN1/CORO1A/LRP1/BST2/FZD10/SH3BP1/ARHGAP18/RND3/TWF2/RHOC/ABRACL/ARHGEF5/RHOJ/TAOK2/BST1/CNN2/ARHGAP28/PDGFRB/ODAM/EPHA3/ABRA
GO_Biological_Process_2018	establishment of melanosome localization (GO:0032401)	establishment of melanosome localization (GO:0032401)	18	0.523359	1.44475	0.0707763	0.308696	0.263838	7787	tags=67%, list=35%, signal=43%	RAB27B/MLPH/SHROOM2/BBS5/BBS2/GPR143/BBS4/BBS7/BLOC1S5/MYO5A/RAB17/ARL6
GO_Biological_Process_2018	regulation of B cell proliferation (GO:0030888)	regulation of B cell proliferation (GO:0030888)	41	-0.441075	-1.37173	0.0708783	0.308696	0.263838	5886	tags=61%, list=27%, signal=45%	SASH3/TNFSF13B/IRS2/GPR183/IKZF3/CD300A/TNFRSF13B/NCKAP1L/NFATC2/CD38/IL22/PTPRC/TIRAP/FCGR2B/LYN/TNFRSF4/IL21/IL13/IL10/BST1/MEF2C/CTLA4/AHR/MZB1/CLCF1
GO_Biological_Process_2018	positive regulation of toll-like receptor signaling pathway (GO:0034123)	positive regulation of toll-like receptor signaling pathway (GO:0034123)	18	-0.545282	-1.39813	0.070922	0.308696	0.263838	7273	tags=72%, list=33%, signal=48%	TLR3/WDFY1/HMGB1/PTPN22/NR1H3/CYBA/TLR2/TIRAP/TLR1/CAV1/TREML4/LBP/F2RL1
GO_Biological_Process_2018	defense response to Gram-negative bacterium (GO:0050829)	defense response to Gram-negative bacterium (GO:0050829)	44	-0.438757	-1.37686	0.070997	0.308696	0.263838	2696	tags=30%, list=12%, signal=26%	DEFA4/IL23A/IL12B/CST11/TLR4/HMGB2/SERPINE1/LBP/DEFA6/DEFA1/SELP/LALBA/IL6
GO_Biological_Process_2018	cell cycle G1/S phase transition (GO:0044843)	cell cycle G1/S phase transition (GO:0044843)	89	-0.380735	-1.31619	0.0710227	0.308696	0.263838	5837	tags=39%, list=27%, signal=29%	RB1/RPA2/RPA3/RCC1/CUL4A/HINFP/INHBA/MCM4/POLA1/ACVR1/CDK4/MCM6/CDK3/PRIM2/ORC1/CDKN2C/CDKN1A/POLE2/MYC/LATS2/DBF4/CCND1/CDKN2A/MCM7/POLE/CDK2/CDT1/MCM3/CDK6/MCM5/CCNA2/RANBP3L/EIF4EBP1/CDC45/CDC6
GO_Biological_Process_2018	neuron projection development (GO:0031175)	neuron projection development (GO:0031175)	158	0.278043	1.18932	0.0711546	0.308696	0.263838	5896	tags=40%, list=27%, signal=29%	NPTX2/EPHA8/GPRIN1/APOA1/ATCAY/STMN2/APOA4/POU4F1/NEFH/SH3GL2/ADCYAP1/PACSIN1/STMN3/LGI1/PAK3/CNTNAP2/ARC/NPY/NYAP1/PAK1/SLC9A6/MNX1/RASGRF1/STMN4/MAP2/DBNDD1/FLRT3/EPB41L3/NCDN/CDH4/CDK5/L1CAM/BDNF/CDK5R1/UNC5A/ALS2/CNTN4/DLG4/EPHB1/WHRN/UBB/MAPT/LRP12/CAMSAP2/GPM6A/NCKAP1/DBNDD2/GSK3B/TNIK/OPHN1/BICDL1/CTNND2/ZFYVE27/PPP1R9A/NRTN/STMN1/FRY/APP/UHMK1/APOE/STK24/PTPRM/ULK1
GO_Biological_Process_2018	negative regulation of protein phosphorylation (GO:0001933)	negative regulation of protein phosphorylation (GO:0001933)	168	-0.340826	-1.2731	0.071161	0.308696	0.263838	2311	tags=14%, list=10%, signal=12%	SOCS2/WWTR1/ADIPOQ/MVP/ENPP1/PMEPA1/ZC3H12A/TGFB1/CAV1/TRIB1/MYADM/EPHA1/DUSP1/IGFBP3/FBLN1/CHAD/DCN/TWIST1/BGN/NTF3/ASPN/LRRC15/CAV3
GO_Biological_Process_2018	import across plasma membrane (GO:0098739)	import across plasma membrane (GO:0098739)	10	0.634118	1.46645	0.0714286	0.309071	0.264158	5080	tags=50%, list=23%, signal=38%	FXYD2/HCN2/ATP1B1/KCNJ3/ATP1A2
GO_Biological_Process_2018	neurotransmitter receptor transport (GO:0099637)	neurotransmitter receptor transport (GO:0099637)	10	0.634256	1.46677	0.0714286	0.309071	0.264158	2897	tags=40%, list=13%, signal=35%	CACNG3/CACNG2/CACNG7/NSG1
GO_Biological_Process_2018	regulation of T cell mediated cytotoxicity (GO:0001914)	regulation of T cell mediated cytotoxicity (GO:0001914)	11	-0.628563	-1.43964	0.0715564	0.309232	0.264296	2604	tags=55%, list=12%, signal=48%	FADD/PTPRC/IL23A/IL12B/RIPK3/AGER
GO_Biological_Process_2018	phosphatidylinositol-mediated signaling (GO:0048015)	phosphatidylinositol-mediated signaling (GO:0048015)	51	-0.420935	-1.34866	0.0717557	0.309702	0.264697	4500	tags=29%, list=20%, signal=23%	ERBB2/IRS1/PIK3CG/NGF/EDN1/ZFP36L1/PDGFRA/PIK3R5/EZR/PDGFRB/IGF1/GATA3/PIK3C2G/PTAFR/HTR2B
GO_Biological_Process_2018	T cell migration (GO:0072678)	T cell migration (GO:0072678)	15	-0.57507	-1.41445	0.0720562	0.310451	0.265338	6268	tags=67%, list=28%, signal=48%	GPR183/CCL3/CXCL16/PIK3CG/CXCL10/MSN/MYO1G/CCL20/CCR6/DEFA1
GO_Biological_Process_2018	ectoderm development (GO:0007398)	ectoderm development (GO:0007398)	10	-0.665957	-1.48762	0.0722022	0.310451	0.265338	5231	tags=70%, list=24%, signal=53%	ITGA6/KRT6B/ITGAM/ZBTB7B/LHX1/VAX2/EDA2R
GO_Biological_Process_2018	interleukin-27-mediated signaling pathway (GO:0070106)	interleukin-27-mediated signaling pathway (GO:0070106)	10	-0.669376	-1.49526	0.0722022	0.310451	0.265338	6421	tags=70%, list=29%, signal=50%	TYK2/EBI3/JAK2/IL6ST/STAT3/IL27RA/CRLF1
GO_Biological_Process_2018	embryonic axis specification (GO:0000578)	embryonic axis specification (GO:0000578)	14	0.566974	1.43048	0.0724299	0.310795	0.265632	3028	tags=43%, list=14%, signal=37%	WNT1/T/TDGF1/COBL/CXXC4/HOXD8
GO_Biological_Process_2018	regulation of chromosome segregation (GO:0051983)	regulation of chromosome segregation (GO:0051983)	26	-0.50797	-1.42306	0.0725126	0.310795	0.265632	4160	tags=38%, list=19%, signal=31%	MAGEA5/KNSTRN/KIF2B/BUB1/AURKB/MKI67/KIF2C/NEK2/ECT2/CDC6
GO_Biological_Process_2018	regulation of multicellular organismal development (GO:2000026)	regulation of multicellular organismal development (GO:2000026)	37	-0.457882	-1.39225	0.0725552	0.310795	0.265632	5443	tags=46%, list=25%, signal=35%	RACGAP1/TIFAB/INSR/OAS2/GREM1/DUSP6/CXCL10/CDK1/FOXP1/SPAAR/NIPBL/IL10/PHLDB2/SCX/NEUROG1/EPHA3/ADAMTS12
GO_Biological_Process_2018	regulation of amyloid-beta formation (GO:1902003)	regulation of amyloid-beta formation (GO:1902003)	18	0.521499	1.43961	0.0730594	0.312562	0.267142	6959	tags=56%, list=32%, signal=38%	CHRNA7/LRRTM3/SORL1/HAP1/BIN1/APP/APOE/EFNA1/PRNP/EPHA4
GO_Biological_Process_2018	dendritic cell chemotaxis (GO:0002407)	dendritic cell chemotaxis (GO:0002407)	14	-0.586338	-1.41807	0.0731707	0.312647	0.267215	3024	tags=57%, list=14%, signal=49%	PIK3CG/CCR5/CXCR4/CCL19/CCR6/CCR2/CCR7/CCR1
GO_Biological_Process_2018	chondroitin sulfate catabolic process (GO:0030207)	chondroitin sulfate catabolic process (GO:0030207)	13	-0.601706	-1.42703	0.0734266	0.312708	0.267266	2946	tags=31%, list=13%, signal=27%	CSPG4/VCAN/DCN/BGN
GO_Biological_Process_2018	regulation of macrophage differentiation (GO:0045649)	regulation of macrophage differentiation (GO:0045649)	13	-0.60243	-1.42875	0.0734266	0.312708	0.267266	6480	tags=69%, list=29%, signal=49%	IL34/CASP8/FADD/INHBA/RIPK1/PTPN2/LIF/ADIPOQ/PF4
GO_Biological_Process_2018	regulation of cilium assembly (GO:1902017)	regulation of cilium assembly (GO:1902017)	24	0.460895	1.3712	0.0734597	0.312708	0.267266	8625	tags=62%, list=39%, signal=38%	TBC1D30/CROCC/CCP110/CEP97/TBC1D7/ARHGAP35/KCTD17/BBS4/IFT88/EVI5L/IFT20/HTT/SAXO1/IFT140/TAPT1
GO_Biological_Process_2018	organelle fusion (GO:0048284)	organelle fusion (GO:0048284)	15	0.566806	1.47664	0.073903	0.314203	0.268544	7728	tags=73%, list=35%, signal=48%	GDAP1/PLD6/USP30/MIGA2/MFF/AFG3L2/MIGA1/CHCHD6/FIS1/MFN2/OPA1
GO_Biological_Process_2018	cellular response to low-density lipoprotein particle stimulus (GO:0071404)	cellular response to low-density lipoprotein particle stimulus (GO:0071404)	13	-0.600259	-1.4236	0.0751748	0.318356	0.272094	4323	tags=46%, list=20%, signal=37%	FCER1G/ABCA1/LPL/CD36/SYK/PPARG
GO_Biological_Process_2018	ion transport (GO:0006811)	ion transport (GO:0006811)	265	0.252021	1.16198	0.0753092	0.318356	0.272094	2729	tags=23%, list=12%, signal=20%	MIP/TRPC6/HTR3B/SLC1A7/P2RX3/ATP1A4/CHRNA6/CLCA1/ATP6V1B1/ASIC3/HTR3A/GPRIN1/ANO3/GABRD/KCNK3/CLCA2/GLRA4/ATP1A3/TRPA1/ASIC5/SLC12A3/SLC15A2/ATP2B3/ATP2B2/GABRR1/CHRNA7/FXYD2/CHRNA2/FKBP1B/ATP12A/SLC32A1/UNC80/ATP6V0E2/PANX2/ATP6V1G2/ANO4/SLC8A3/RYR2/SLC12A5/GABRA3/CHRNA5/SLC25A26/SLC1A6/SLC17A9/SLC9A6/SLC17A6/GABRB3/GLRA1/SLC8A1/GABRB2/GABRG2/GABRB1/GABRA6/ATP1B1/TMEM63C/SLC4A1/GABRA5/ATP6V1H/FX…
GO_Biological_Process_2018	protein kinase B signaling (GO:0043491)	protein kinase B signaling (GO:0043491)	34	-0.473256	-1.40736	0.0754098	0.318356	0.272094	3548	tags=26%, list=16%, signal=22%	CDKN1A/ZFP36L1/CCL2/KDR/IL1B/TGFB1/NR4A1/IGF1/EPHA2
GO_Biological_Process_2018	positive regulation of protein import (GO:1904591)	positive regulation of protein import (GO:1904591)	15	-0.572962	-1.40926	0.0755712	0.318356	0.272094	2874	tags=60%, list=13%, signal=52%	TPR/JUP/RBM22/PRKCD/ZIC1/ARHGEF5/ZC3H12A/TGFB1/ECT2
GO_Biological_Process_2018	regulation of cyclin-dependent protein serine/threonine kinase activity (GO:0000079)	regulation of cyclin-dependent protein serine/threonine kinase activity (GO:0000079)	62	-0.400509	-1.3243	0.0755814	0.318356	0.272094	5201	tags=34%, list=24%, signal=26%	CCNL1/CCNK/NR2F2/CCNL2/SERTAD1/CCND3/CCND2/GADD45A/CCNG1/CDKN2C/CCNYL1/CDKN1A/CKS2/LATS2/CCND1/CDKN2A/PLK1/CKS1B/PSRC1/CDC25C/CDC6
GO_Biological_Process_2018	positive regulation of Ras protein signal transduction (GO:0046579)	positive regulation of Ras protein signal transduction (GO:0046579)	37	-0.452736	-1.3766	0.0757098	0.318356	0.272094	5040	tags=43%, list=23%, signal=33%	AKAP13/GPR18/FGF10/F2R/NOTCH1/NGF/NOTCH2/GPR35/RASGRP4/LPAR4/GPR65/P2RY10/IGF1/F2RL1/COL3A1/ABRA
GO_Biological_Process_2018	attachment of mitotic spindle microtubules to kinetochore (GO:0051315)	attachment of mitotic spindle microtubules to kinetochore (GO:0051315)	10	-0.654464	-1.46195	0.0758123	0.318356	0.272094	3314	tags=70%, list=15%, signal=59%	MAD1L1/SEH1L/NUF2/CENPE/NDC80/CDT1/KIF2C
GO_Biological_Process_2018	negative regulation of embryonic development (GO:0045992)	negative regulation of embryonic development (GO:0045992)	10	-0.647727	-1.4469	0.0758123	0.318356	0.272094	2841	tags=40%, list=13%, signal=35%	SFRP2/SULF1/TBX2/GATA3
GO_Biological_Process_2018	positive regulation of cardiac muscle cell differentiation (GO:2000727)	positive regulation of cardiac muscle cell differentiation (GO:2000727)	10	-0.655223	-1.46364	0.0758123	0.318356	0.272094	4347	tags=70%, list=20%, signal=56%	GREM1/EDN1/WNT3A/EFNB2/MEF2C/TGFB1/IGF1
GO_Biological_Process_2018	regulation of B cell apoptotic process (GO:0002902)	regulation of B cell apoptotic process (GO:0002902)	10	-0.653012	-1.45871	0.0758123	0.318356	0.272094	7252	tags=90%, list=33%, signal=60%	FNIP1/NOC2L/IRS2/BCL6/BTK/LYN/FOXP1/AURKB/IL10
GO_Biological_Process_2018	negative regulation of endothelial cell proliferation (GO:0001937)	negative regulation of endothelial cell proliferation (GO:0001937)	30	-0.483611	-1.40345	0.0759076	0.318364	0.272101	2188	tags=27%, list=10%, signal=24%	GHRL/RGCC/SULF1/MEF2C/CAV1/PPARG/PRL/THBS1
GO_Biological_Process_2018	membrane repolarization during cardiac muscle cell action potential (GO:0086013)	membrane repolarization during cardiac muscle cell action potential (GO:0086013)	15	0.563736	1.46864	0.0762125	0.319033	0.272672	3658	tags=47%, list=17%, signal=39%	KCNIP2/KCNH2/KCNN2/KCND3/ATP1B1/KCNE1/KCNJ3
GO_Biological_Process_2018	negative regulation of cell adhesion (GO:0007162)	negative regulation of cell adhesion (GO:0007162)	64	-0.397575	-1.32451	0.076259	0.319033	0.272672	6499	tags=48%, list=30%, signal=34%	CD164/PDE3B/RND1/RHOA/ANGPT1/PLXNB2/PLXNA1/LPXN/ARHGDIB/PTPRC/SPINT2/ACVRL1/NOTCH1/SEMA4D/GCNT2/PODXL/FZD7/FZD4/ADAM10/SIPA1/SPN/PLXND1/TGFB1/CDH1/KNG1/TGFBI/JAG1/SERPINE1/FBLN1/CYP1B1/SNAI2
GO_Biological_Process_2018	regulation of immune effector process (GO:0002697)	regulation of immune effector process (GO:0002697)	43	-0.432649	-1.36173	0.0763473	0.319033	0.272672	3348	tags=30%, list=15%, signal=26%	CR2/SERPING1/IRF4/CFHR2/C3AR1/C2/IGKC/CFP/CFH/C5AR1/C6/CPB2/CD19
GO_Biological_Process_2018	negative regulation of RNA metabolic process (GO:0051253)	negative regulation of RNA metabolic process (GO:0051253)	14	-0.584485	-1.41359	0.0766551	0.319536	0.273103	5707	tags=57%, list=26%, signal=42%	RPS13/NCOR1/TERT/PTBP1/PTBP3/SHQ1/ZC3H12A/TGFB1
GO_Biological_Process_2018	regulation of protein complex disassembly (GO:0043244)	regulation of protein complex disassembly (GO:0043244)	14	-0.581626	-1.40667	0.0766551	0.319536	0.273103	1600	tags=29%, list=7%, signal=27%	INSR/UPF1/IRAK3/SLN
GO_Biological_Process_2018	positive regulation of nuclear division (GO:0051785)	positive regulation of nuclear division (GO:0051785)	23	-0.516688	-1.41427	0.0767918	0.319716	0.273257	3814	tags=52%, list=17%, signal=43%	EGF/EDN1/EREG/IL1A/CD28/IGF2/RGCC/NUSAP1/IL1B/DRD3/PDGFRB/IGF1
GO_Biological_Process_2018	actin cytoskeleton reorganization (GO:0031532)	actin cytoskeleton reorganization (GO:0031532)	61	-0.400071	-1.32206	0.077147	0.320804	0.274186	3195	tags=43%, list=15%, signal=37%	RAC2/RHOA/PARVB/PLEK/PARVG/EFS/KIT/FGF10/WHAMM/PDLIM4/S1PR2/RHOH/MYH9/PTPN1/CDC42BPG/NEDD9/NRP1/MICALL2/EZR/CASS4/NPHS2/FLNA/FGF7/ANTXR1/GPR65/ANXA1
GO_Biological_Process_2018	positive regulation of stem cell proliferation (GO:2000648)	positive regulation of stem cell proliferation (GO:2000648)	15	-0.568373	-1.39798	0.0773286	0.321168	0.274497	6089	tags=47%, list=28%, signal=34%	VEGFA/THPO/TERT/PTPRC/N4BP2L2/EPCAM/LTBP2
GO_Biological_Process_2018	carboxylic acid transport (GO:0046942)	carboxylic acid transport (GO:0046942)	49	-0.423047	-1.35921	0.0774963	0.321195	0.27452	3838	tags=33%, list=17%, signal=27%	SLC6A12/SLC16A3/SLC16A10/SLC16A2/SLC16A8/SLC36A2/SLC16A9/SLC6A18/SLC16A12/AQP7/SLC16A13/SLC38A5/SLC1A5/SLC43A1/SLC7A11/SLC38A4
GO_Biological_Process_2018	positive regulation of lipid storage (GO:0010884)	positive regulation of lipid storage (GO:0010884)	19	-0.533694	-1.3891	0.0776014	0.321195	0.27452	3735	tags=42%, list=17%, signal=35%	HILPDA/LPL/EHD1/APOB/IKBKE/ZC3H12A/FITM1/MSR1
GO_Biological_Process_2018	drug transmembrane transport (GO:0006855)	drug transmembrane transport (GO:0006855)	10	-0.637951	-1.42506	0.0776173	0.321195	0.27452	1634	tags=40%, list=7%, signal=37%	ABCC1/SLC47A1/ABCC3/ATP8B1
GO_Biological_Process_2018	regulation of sprouting angiogenesis (GO:1903670)	regulation of sprouting angiogenesis (GO:1903670)	18	-0.535322	-1.37259	0.0780142	0.322208	0.275386	2810	tags=28%, list=13%, signal=24%	ADAMTS9/E2F2/KLF2/KLF4/ITGA5
GO_Biological_Process_2018	regulation of cholesterol esterification (GO:0010872)	regulation of cholesterol esterification (GO:0010872)	10	0.628831	1.45422	0.078125	0.322208	0.275386	1638	tags=40%, list=7%, signal=37%	APOA1/AGT/APOA4/APOA2
GO_Biological_Process_2018	positive regulation of fat cell differentiation (GO:0045600)	positive regulation of fat cell differentiation (GO:0045600)	36	-0.454662	-1.37899	0.0781499	0.322208	0.275386	6425	tags=58%, list=29%, signal=41%	PPARD/ASXL2/WDFY2/TRPM4/CARM1/CCDC71L/CMKLR1/TMEM64/RARRES2/BMP2/XBP1/METRNL/ZFP36L1/SFRP2/MEDAG/ZFP36/ZC3H12A/CEBPB/PPARG/PTGS2/ADIG
GO_Biological_Process_2018	cellular macromolecular complex assembly (GO:0034622)	cellular macromolecular complex assembly (GO:0034622)	26	0.448937	1.3531	0.0782396	0.322208	0.275386	382	tags=12%, list=2%, signal=11%	ANKS4B/FGB/FGG
GO_Biological_Process_2018	regulation of toll-like receptor 4 signaling pathway (GO:0034143)	regulation of toll-like receptor 4 signaling pathway (GO:0034143)	14	-0.57982	-1.4023	0.0783972	0.322254	0.275426	4298	tags=50%, list=20%, signal=40%	TIRAP/TNFAIP3/LYN/ACOD1/RAB7B/LBP/F2RL1
GO_Biological_Process_2018	response to alkaloid (GO:0043279)	response to alkaloid (GO:0043279)	23	-0.513431	-1.40535	0.0784983	0.322254	0.275426	1293	tags=39%, list=6%, signal=37%	CHRNE/CHRND/CHRNB1/DRD3/CHRNB3/RYR1/CHRNB4/CHRNA1/CHRNG
GO_Biological_Process_2018	positive regulation of signal transduction by p53 class mediator (GO:1901798)	positive regulation of signal transduction by p53 class mediator (GO:1901798)	17	-0.552316	-1.41361	0.078534	0.322254	0.275426	2901	tags=24%, list=13%, signal=20%	PMAIP1/HIC1/PLA2R1/ANKRD1
GO_Biological_Process_2018	regulation of nitric-oxide synthase activity (GO:0050999)	regulation of nitric-oxide synthase activity (GO:0050999)	34	-0.471444	-1.40197	0.0786885	0.3225	0.275636	1560	tags=32%, list=7%, signal=30%	TERT/HIF1A/DHFR/GCH1/ATP2B4/NOS3/IL1B/CAV1/EGFR/HTR2B/CAV3
GO_Biological_Process_2018	response to hydrogen peroxide (GO:0042542)	response to hydrogen peroxide (GO:0042542)	39	-0.446984	-1.36894	0.0788644	0.322833	0.275921	924	tags=38%, list=4%, signal=37%	NFE2L2/PLEKHA1/ADAM9/ABL1/PRKCD/DLC1/CAT/RELA/NET1/HMOX1/TNFAIP3/ECT2/CYP1B1/AQP1/IL6
GO_Biological_Process_2018	regulation of release of sequestered calcium ion into cytosol (GO:0051279)	regulation of release of sequestered calcium ion into cytosol (GO:0051279)	46	-0.431336	-1.36389	0.0793893	0.324593	0.277425	4660	tags=37%, list=21%, signal=29%	DIAPH1/F2R/SELENON/PTK2B/JPH1/CXCL10/GSTO1/DRD1/CEMIP/JPH2/DHRS7C/GSTM2/JSRP1/CASQ1/CASQ2/HRC/TRDN
GO_Biological_Process_2018	negative regulation of catalytic activity (GO:0043086)	negative regulation of catalytic activity (GO:0043086)	25	-0.506087	-1.40358	0.0802048	0.327535	0.279939	1111	tags=48%, list=5%, signal=46%	TMBIM1/PARP9/NOSIP/PPP1R12A/DLC1/GZMK/NOTCH1/ATP7A/PLN/TIMP1/NES/SLN
GO_Biological_Process_2018	regulation of interleukin-6 production (GO:0032675)	regulation of interleukin-6 production (GO:0032675)	37	-0.447846	-1.36173	0.0804416	0.32811	0.28043	3969	tags=41%, list=18%, signal=33%	TNFAIP3/WNT5A/MYD88/RAB7B/AFAP1L2/IL17D/NLRC3/IL10/ZC3H12A/IRAK3/IL1B/TLR4/TSLP/LBP/IL6
GO_Biological_Process_2018	synaptic vesicle localization (GO:0097479)	synaptic vesicle localization (GO:0097479)	13	0.587843	1.45615	0.0813953	0.331206	0.283076	3392	tags=38%, list=15%, signal=33%	KIF5A/CDK5/KIF5C/SYNJ1/SYNDIG1
GO_Biological_Process_2018	axon guidance (GO:0007411)	axon guidance (GO:0007411)	151	0.282796	1.20153	0.0814075	0.331206	0.283076	4945	tags=33%, list=22%, signal=26%	EPHA8/POU4F2/RET/NGFR/EFNA2/NRXN3/RAP1GAP/LGI1/CHN1/TUBB3/FEZ1/SPTBN2/EFNA4/KIF5A/SHH/DAB1/SPTB/GFRA4/CYFIP2/SCN1B/SPTBN4/KIF5C/L1CAM/SEMA4F/BDNF/CDK5R1/UNC5A/NELL2/CNTN4/DCC/MLF2/DOK5/ENAH/EFNA5/EFNB3/EPHA5/EPHB1/NRXN1/ARHGAP35/OTX2/EFNA3/KIF3A/HRAS/SOS1/NPHS1/TNFRSF8/SPTAN1/SEMA3A/OPHN1/SLIT2
GO_Biological_Process_2018	positive regulation of protein ubiquitination (GO:0031398)	positive regulation of protein ubiquitination (GO:0031398)	80	-0.379579	-1.30717	0.0814917	0.331206	0.283076	6247	tags=31%, list=28%, signal=22%	ANGPT1/BCL10/FBXO4/DCUN1D1/KDM1A/MAGEF1/BIRC2/FANCI/MAGEC2/PTTG1IP/BMI1/MAGEA2/ARRB2/TRIB3/TOPORS/BIRC3/AVPR2/ARRDC4/MALT1/ADRB2/PLK1/CAV1/SPHK1/KLHL40/CAV3
GO_Biological_Process_2018	regulation of fibrinolysis (GO:0051917)	regulation of fibrinolysis (GO:0051917)	13	-0.593022	-1.40644	0.0821678	0.333556	0.285086	2526	tags=38%, list=11%, signal=34%	THBD/SERPINF2/SERPINE1/FAP/THBS1
GO_Biological_Process_2018	Wnt signaling pathway (GO:0016055)	Wnt signaling pathway (GO:0016055)	106	-0.359465	-1.27928	0.0823045	0.333715	0.285221	5467	tags=33%, list=25%, signal=25%	RYK/WNT2/TCF7/SMO/WNT10A/WLS/WNT16/FZD10/FZD6/VRK1/LRP6/EGF/WNT5A/WNT2B/FZD1/WNT8B/WNT3A/WNT11/VRK2/FZD7/FZD4/MYC/SFRP2/TCF7L2/SOX4/WNT4/WNT3/WNT5B/WNT9A/FZD2/NR4A2/FZD8/SFRP4/SNAI2/TCF7L1
GO_Biological_Process_2018	histone H3 acetylation (GO:0043966)	histone H3 acetylation (GO:0043966)	42	-0.428765	-1.33943	0.0828221	0.334141	0.285585	8394	tags=52%, list=38%, signal=32%	TAF10/TAF5L/SGF29/JADE3/TRIM16/TAF9B/KAT6B/TAF6L/LEF1/JADE1/KAT6A/ING5/KAT14/BRPF3/WDR5/TAF9/YEATS2/SPI1/BRPF1/DR1/PER1/MYOD1
GO_Biological_Process_2018	visual perception (GO:0007601)	visual perception (GO:0007601)	71	-0.389362	-1.31061	0.0828571	0.334141	0.285585	3313	tags=24%, list=15%, signal=20%	ZIC2/CACNA2D4/GNAT1/COL11A1/RGS16/COL2A1/SLC24A1/CRYGC/CRYGB/EFEMP1/CRYGA/CRYBA1/TULP1/TYR/CYP1B1/COL18A1/COL1A1
GO_Biological_Process_2018	positive regulation of T cell differentiation (GO:0045582)	positive regulation of T cell differentiation (GO:0045582)	28	-0.491875	-1.40752	0.0829187	0.334141	0.285585	5602	tags=46%, list=25%, signal=35%	NCKAP1L/IL22/TESPA1/DUSP10/PNP/XBP1/TNFSF9/ZBTB1/IL23A/VNN1/IL12B/ADAM8/GATA3
GO_Biological_Process_2018	ion transmembrane transport (GO:0034220)	ion transmembrane transport (GO:0034220)	200	0.264905	1.18675	0.0829788	0.334141	0.285585	2729	tags=24%, list=12%, signal=21%	MIP/HTR3B/KCNIP2/P2RX3/ATP1A4/CHRNA6/CLCA1/ATP6V1B1/ASIC3/HTR3A/ANO3/SLC13A1/GABRD/SLC13A2/KCNK3/CLCA2/GLRA4/ATP1A3/ASIC5/ATP2B3/ATP2B2/GABRR1/CHRNA7/FXYD2/CHRNA2/FKBP1B/ATP12A/KCNH2/UNC80/ATP6V0E2/ATP6V1G2/ANO4/RYR2/GABRA3/CHRNA5/KCND3/GABRB3/GLRA1/GABRB2/GABRG2/GABRB1/GABRA6/ATP1B1/GABRA5/ATP6V1H/FXYD7/ATP6V1B2
GO_Biological_Process_2018	regulation of catecholamine secretion (GO:0050433)	regulation of catecholamine secretion (GO:0050433)	15	0.54989	1.43257	0.0831409	0.334141	0.285585	5957	tags=73%, list=27%, signal=54%	FGF20/CHGA/SYT4/KCNA2/PRKN/HRH3/CHRNB2/STX1A/DRD2/SNCA/CHRNA4
GO_Biological_Process_2018	negative regulation of defense response (GO:0031348)	negative regulation of defense response (GO:0031348)	68	-0.39099	-1.30811	0.0833333	0.334141	0.285585	4947	tags=40%, list=22%, signal=31%	TRAFD1/PTGER4/TNFAIP6/TNFAIP8L2/TNFRSF1A/PTPN2/TNFAIP3/ACOD1/METRNL/SMPDL3B/GHRL/NLRP3/PTGIS/CXCL17/PROC/NLRC3/ADIPOQ/IL10/MEFV/IRAK3/PPARG/CDH5/KLF4/NR1H4/GATA3/NLRP5/C1QTNF3
GO_Biological_Process_2018	regulation of complement activation (GO:0030449)	regulation of complement activation (GO:0030449)	40	-0.437683	-1.35783	0.0833333	0.334141	0.285585	3348	tags=30%, list=15%, signal=25%	CR2/SERPING1/CFHR2/C3AR1/C2/IGKC/CFP/CFH/C5AR1/C6/CPB2/CD19
GO_Biological_Process_2018	cytoplasmic translation (GO:0002181)	cytoplasmic translation (GO:0002181)	50	0.366834	1.29872	0.0835821	0.334141	0.285585	9754	tags=58%, list=44%, signal=32%	GSPT2/RPL9/RPL22L1/RPL41/RPS23/FTSJ1/RPL38/RPL39/RPL26/RPL31/RPS3/MRTO4/RPL19/RPLP1/RPL30/RPS29/RPL24/RPL10A/RPL18A/RPL35A/RPS28/ZC3H15/EIF4B/RPL27A/RPS21/RPL4/RPL11/RPS26/RPL6
GO_Biological_Process_2018	DNA replication-independent nucleosome assembly (GO:0006336)	DNA replication-independent nucleosome assembly (GO:0006336)	37	-0.445072	-1.3533	0.0835962	0.334141	0.285585	7602	tags=62%, list=35%, signal=41%	ATRX/NASP/CENPH/HIRA/CENPX/CABIN1/SMARCA5/CENPT/CENPM/CENPU/RBBP7/UBN1/CENPN/CENPL/ASF1B/IPO4/CENPW/MIS18BP1/CENPP/CENPK/MIS18A/CENPA/CENPI
GO_Biological_Process_2018	positive regulation of glucose import (GO:0046326)	positive regulation of glucose import (GO:0046326)	22	-0.517445	-1.39571	0.0836237	0.334141	0.285585	5123	tags=36%, list=23%, signal=28%	OSBPL8/RARRES2/INSR/IRS1/ADIPOQ/PTH/IGF1/FGF21
GO_Biological_Process_2018	positive regulation of lymphocyte differentiation (GO:0045621)	positive regulation of lymphocyte differentiation (GO:0045621)	16	-0.56075	-1.39988	0.0836299	0.334141	0.285585	5602	tags=56%, list=25%, signal=42%	NCKAP1L/IL22/BTK/XBP1/ZBTB1/CD27/SYK/MMP14/GATA3
GO_Biological_Process_2018	cellular response to oxidative stress (GO:0034599)	cellular response to oxidative stress (GO:0034599)	110	-0.357109	-1.27704	0.0836707	0.334141	0.285585	5484	tags=34%, list=25%, signal=25%	SELENOS/ABL1/CYBA/ALDH3B1/CYBB/PRKCD/SESN2/CAT/P4HB/HIF1A/SOD2/CRYGD/ANKRD2/WNT16/UCP1/HMOX1/PKD2/DHRS2/VRK2/NCF2/JUN/NCF4/ARNT/GPX3/PDGFRA/FOS/PXN/GPX8/SOD3/ZC3H12A/EGFR/GPX7/PLA2R1/NOX4/SLC25A24/PYCR1/TPM1
GO_Biological_Process_2018	positive regulation of cysteine-type endopeptidase activity involved in apoptotic process (GO:0043280)	positive regulation of cysteine-type endopeptidase activity involved in apoptotic process (GO:0043280)	94	-0.36738	-1.28433	0.083682	0.334141	0.285585	6128	tags=36%, list=28%, signal=26%	LCK/CASP8/CASP3/IFT57/FADD/DLC1/JAK2/CASP2/XDH/ANP32B/SMAD3/CASP12/F2R/REST/RIPK1/EGLN3/SOX7/NGF/RPS27L/SENP1/CASP8AP2/FAS/CFLAR/MYC/PMAIP1/BOK/NLRP3/APAF1/CASP4/DAP/TANK/PPARG/TNFRSF10B/TNFSF10
GO_Biological_Process_2018	regulation of nuclear division (GO:0051783)	regulation of nuclear division (GO:0051783)	20	-0.530768	-1.4001	0.084063	0.33527	0.28655	5824	tags=55%, list=26%, signal=40%	CDK13/RCC1/CUL7/BORA/KIF20B/CCDC8/OBSL1/FBXO5/MKI67/NEK2/CDC25C
GO_Biological_Process_2018	negative regulation of blood coagulation (GO:0030195)	negative regulation of blood coagulation (GO:0030195)	36	-0.450608	-1.36669	0.0845295	0.336737	0.287804	2820	tags=36%, list=13%, signal=32%	CD34/PLAUR/PDGFRA/NOS3/THBD/PROC/SERPINF2/TFPI/KNG1/SERPINB2/SERPINE1/CPB2/C1QTNF1
GO_Biological_Process_2018	establishment of endothelial barrier (GO:0061028)	establishment of endothelial barrier (GO:0061028)	21	-0.522446	-1.39808	0.084922	0.337513	0.288467	4488	tags=52%, list=20%, signal=42%	MARVELD2/RAP1B/F11R/RAP2C/RDX/SOX18/MSN/ICAM1/EZR/MYADM/F2RL1
GO_Biological_Process_2018	protein localization to cell surface (GO:0034394)	protein localization to cell surface (GO:0034394)	21	-0.522001	-1.39689	0.084922	0.337513	0.288467	5298	tags=48%, list=24%, signal=36%	ANGPT1/VCL/ARF6/FGF10/FBLN5/WNT11/GPIHBP1/CD177/FLNA/FGF7
GO_Biological_Process_2018	regulation of protein activation cascade (GO:2000257)	regulation of protein activation cascade (GO:2000257)	39	-0.444271	-1.36063	0.0851735	0.338119	0.288985	3348	tags=31%, list=15%, signal=26%	CR2/SERPING1/CFHR2/C3AR1/C2/IGKC/CFP/CFH/C5AR1/C6/CPB2/CD19
GO_Biological_Process_2018	establishment of chromosome localization (GO:0051303)	establishment of chromosome localization (GO:0051303)	13	-0.590883	-1.40136	0.0856643	0.339673	0.290313	3464	tags=54%, list=16%, signal=45%	GEM/KIF22/KIF2B/CENPE/NDC80/KIF2C/CENPF
GO_Biological_Process_2018	plasma membrane invagination (GO:0099024)	plasma membrane invagination (GO:0099024)	30	-0.472779	-1.37201	0.0858086	0.33985	0.290465	7745	tags=60%, list=35%, signal=39%	IGHG3/ITGB2/SNX33/IGLL1/ARHGAP25/RHOA/SNX18/SNX9/CDC42/AIF1/SH3BP1/ITGAM/FCGR2B/MYH9/GULP1/AURKB/IGKC/MSR1
GO_Biological_Process_2018	regulation of protein ubiquitination involved in ubiquitin-dependent protein catabolic process (GO:2000058)	regulation of protein ubiquitination involved in ubiquitin-dependent protein catabolic process (GO:2000058)	24	-0.507944	-1.39409	0.0862069	0.341032	0.291475	4113	tags=17%, list=19%, signal=14%	HFE/PTK2B/PML/CAV3
GO_Biological_Process_2018	negative regulation of cell communication (GO:0010648)	negative regulation of cell communication (GO:0010648)	77	-0.379505	-1.29817	0.086351	0.341206	0.291624	3037	tags=29%, list=14%, signal=25%	PTPN1/ROS1/PDGFRA/LIF/ADIPOQ/KDR/EPHA7/DDR2/IL1B/FGFR4/ROR1/EGFR/EPHA1/TIE1/PDGFRB/ROR2/IGFBP3/EPHA3/EPHA2/MST1R/EPHB4/MUSK
GO_Biological_Process_2018	mitochondrial gene expression (GO:0140053)	mitochondrial gene expression (GO:0140053)	45	0.374037	1.29582	0.0869565	0.342611	0.292825	8512	tags=47%, list=39%, signal=29%	SLC25A33/GATB/HARS2/MRPS21/MTERF4/MRPL47/MRPS12/MRPS11/MRPS34/MRPL12/MRPS18B/NDUFA7/GFM2/MRPL10/QRSL1/TWNK/HARS/MRPS18A/LARS2/MRPS2/MRPS7
GO_Biological_Process_2018	positive regulation of response to stimulus (GO:0048584)	positive regulation of response to stimulus (GO:0048584)	50	-0.413646	-1.32846	0.0869565	0.342611	0.292825	6065	tags=44%, list=28%, signal=32%	TRPM4/MAVS/PRKCD/CDKN2AIP/TGFB2/NSMCE1/TAF9/ILK/IER5/SELENON/FCGR2B/WNT5A/LIN28A/CD80/MYC/CDKN2A/ANKLE1/ADIPOQ/ARG2/TGFB1/EGFR/GATA3
GO_Biological_Process_2018	immune response-activating cell surface receptor signaling pathway (GO:0002429)	immune response-activating cell surface receptor signaling pathway (GO:0002429)	14	-0.573111	-1.38608	0.087108	0.342611	0.292825	4471	tags=50%, list=20%, signal=40%	FPR2/FCER1G/LYN/SLA2/C3AR1/C5AR1/FPR1
GO_Biological_Process_2018	regulation of mitotic cell cycle spindle assembly checkpoint (GO:0090266)	regulation of mitotic cell cycle spindle assembly checkpoint (GO:0090266)	14	-0.572643	-1.38494	0.087108	0.342611	0.292825	2846	tags=43%, list=13%, signal=37%	MAD2L1/GEN1/NDC80/CDT1/CCNB1/DUSP1
GO_Biological_Process_2018	positive regulation of DNA binding (GO:0043388)	positive regulation of DNA binding (GO:0043388)	31	-0.465743	-1.36419	0.0874587	0.343595	0.293666	4330	tags=45%, list=20%, signal=36%	HES1/TRIM6/PINX1/NGF/EGF/PLAUR/NIPBL/FOXC1/TGFB1/HMGB2/PPARG/IGF1/TWIST1/GATA3
GO_Biological_Process_2018	regulation of hemopoiesis (GO:1903706)	regulation of hemopoiesis (GO:1903706)	11	-0.619035	-1.41782	0.0876565	0.343827	0.293864	4606	tags=55%, list=21%, signal=43%	ACE/LGALS3/EIF2AK2/IL17D/CSF2/RUNX1
GO_Biological_Process_2018	vacuolar transport (GO:0007034)	vacuolar transport (GO:0007034)	28	0.42817	1.32004	0.0877193	0.343827	0.293864	7511	tags=54%, list=34%, signal=35%	BECN2/PCSK9/VPS13C/VTI1A/VPS13A/VPS41/TMEM50B/VTI1B/USE1/TMEM106B/ATP6V0D1/VPS53/VPS51/CHMP7/HGSNAT
GO_Biological_Process_2018	regulation of actin cytoskeleton organization (GO:0032956)	regulation of actin cytoskeleton organization (GO:0032956)	73	-0.385311	-1.29777	0.0884451	0.346275	0.295956	6385	tags=49%, list=29%, signal=35%	F11R/RND1/ARHGAP17/RHOA/ABL1/CDC42/EPS8/ABL2/BAIAP2/PRKCD/DLC1/ARHGDIB/RHOBTB1/RHOD/FSCN1/CORO1A/LRP1/BST2/FZD10/SH3BP1/RDX/ARHGAP18/RND3/PTK2B/TWF2/RHOC/PDGFRA/ARHGEF5/RHOJ/TAOK2/BST1/ARHGAP28/PDGFRB/ODAM/EPHA3/NEB
GO_Biological_Process_2018	high-density lipoprotein particle remodeling (GO:0034375)	high-density lipoprotein particle remodeling (GO:0034375)	16	0.531118	1.41167	0.0886364	0.346626	0.296256	4693	tags=56%, list=21%, signal=44%	ALB/APOA1/APOM/APOA4/APOA2/ABCA5/APOC3/LCAT/APOC1
GO_Biological_Process_2018	cellular response to interleukin-6 (GO:0071354)	cellular response to interleukin-6 (GO:0071354)	22	-0.514884	-1.3888	0.0888502	0.346731	0.296346	6663	tags=55%, list=30%, signal=38%	CBL/FER/SMAD4/PID1/JAK2/IL6ST/RELA/STAT3/PTGIS/SBNO2/SOCS3/IL6
GO_Biological_Process_2018	regulation of T cell activation (GO:0050863)	regulation of T cell activation (GO:0050863)	32	-0.464242	-1.36444	0.0889621	0.346731	0.296346	6727	tags=50%, list=31%, signal=35%	PYCARD/PTPN22/LCK/ABL1/SPINK5/LAT/JAK3/LGALS3/TNFAIP8L2/CD2/CCDC88B/TNFSF11/GPNMB/CCL2/CCR2/CD4
GO_Biological_Process_2018	regulation of B cell receptor signaling pathway (GO:0050855)	regulation of B cell receptor signaling pathway (GO:0050855)	16	-0.557735	-1.39235	0.088968	0.346731	0.296346	6977	tags=75%, list=32%, signal=51%	BLK/PTPN22/STAP1/GCSAM/CD300A/ELF2/LPXN/NFAM1/PAX5/LYN/ELF1/RUNX1
GO_Biological_Process_2018	mitotic cell cycle arrest (GO:0071850)	mitotic cell cycle arrest (GO:0071850)	13	-0.586718	-1.39149	0.0891608	0.347087	0.29665	3758	tags=38%, list=17%, signal=32%	GADD45A/CDC14A/RGCC/DUSP1/FAP
GO_Biological_Process_2018	protein sumoylation (GO:0016925)	protein sumoylation (GO:0016925)	60	-0.399076	-1.31137	0.0895742	0.347562	0.297056	7897	tags=52%, list=36%, signal=33%	POM121/L3MBTL2/PCNA/NUP155/NUP93/NUP98/TPR/UBA2/NUP62/NUP43/SP3/MTA1/NUP133/PIAS3/TRPM4/EYA1/NUP210/SEH1L/UBE2I/INCENP/NUP37/NUP188/TOP2B/NUP160/SENP1/TOPORS/NUP54/BIRC5/AURKB/CDCA8/TOP2A
GO_Biological_Process_2018	positive regulation of nitric oxide biosynthetic process (GO:0045429)	positive regulation of nitric oxide biosynthetic process (GO:0045429)	24	-0.504332	-1.38417	0.0896552	0.347562	0.297056	4794	tags=54%, list=22%, signal=42%	DDAH2/ASS1/INSR/P2RX4/SMAD3/PKD2/EDN1/CD36/IL1B/TLR4/KLF2/PTGS2/KLF4
GO_Biological_Process_2018	positive regulation of nitric oxide metabolic process (GO:1904407)	positive regulation of nitric oxide metabolic process (GO:1904407)	24	-0.504332	-1.38417	0.0896552	0.347562	0.297056	4794	tags=54%, list=22%, signal=42%	DDAH2/ASS1/INSR/P2RX4/SMAD3/PKD2/EDN1/CD36/IL1B/TLR4/KLF2/PTGS2/KLF4
GO_Biological_Process_2018	peptidyl-tyrosine modification (GO:0018212)	peptidyl-tyrosine modification (GO:0018212)	50	-0.411115	-1.32033	0.089955	0.347562	0.297056	6128	tags=52%, list=28%, signal=38%	LCK/SRC/ABL1/ABL2/TEC/JAK2/JAK3/BTK/INSR/HCK/KIT/PTK2B/LYN/FLT4/FES/PDGFRA/KDR/DDR2/FGFR4/EGFR/FGR/EPHA1/EFEMP1/PDGFRB/PKDCC/EPHA3
GO_Biological_Process_2018	negative regulation of peptidyl-threonine phosphorylation (GO:0010801)	negative regulation of peptidyl-threonine phosphorylation (GO:0010801)	15	0.544207	1.41776	0.0900693	0.347562	0.297056	4771	tags=40%, list=22%, signal=31%	DMTN/CALM2/CALM1/CALM3/PPEF2/SIRT2
GO_Biological_Process_2018	regulation of heart contraction (GO:0008016)	regulation of heart contraction (GO:0008016)	90	-0.37072	-1.28765	0.0901408	0.347562	0.297056	1596	tags=17%, list=7%, signal=16%	TNNI3K/TNNI3/TBX2/TPM1/CASQ1/MYH6/CASQ2/RYR1/TNNT2/HSPB7/HRC/DES/ATP2A1/TRDN/CAV3
GO_Biological_Process_2018	neuron development (GO:0048666)	neuron development (GO:0048666)	138	0.281337	1.182	0.090208	0.347562	0.297056	5896	tags=41%, list=27%, signal=30%	NPTX2/EPHA8/GPRIN1/VSX1/ATCAY/STMN2/POU4F1/SH3GL2/ADCYAP1/STMN3/LGI1/SKOR1/CNTNAP2/NPY/TENM1/MYT1L/RASGRF1/STMN4/MAP2/ATP8A2/DBNDD1/FLRT3/NCDN/CDH4/MAPK10/CDK5/L1CAM/NTRK2/CDK5R1/ETV1/UNC5A/MAPK9/CNTN4/EPHA5/WHRN/TENM4/MAPT/MAPK8/TENM2/LRP12/GPM6A/DBNDD2/GSK3B/OPHN1/BICDL1/ZFYVE27/PPP1R9A/TENM3/NRTN/STMN1/FRY/APP/MAPRE2/ARL3/UHMK1/PTPRM/ULK1
GO_Biological_Process_2018	alpha-amino acid metabolic process (GO:1901605)	alpha-amino acid metabolic process (GO:1901605)	29	-0.480376	-1.37947	0.090301	0.347562	0.297056	5944	tags=48%, list=27%, signal=35%	CPS1/DDAH2/ASS1/GHR/HDC/HNF4A/STAT5B/DPEP1/STAT5A/ATP7A/AADAT/NOX4/CKMT2/CKM
GO_Biological_Process_2018	aminoglycan catabolic process (GO:0006026)	aminoglycan catabolic process (GO:0006026)	29	-0.480674	-1.38032	0.090301	0.347562	0.297056	5796	tags=38%, list=26%, signal=28%	SGSH/CTBS/GNS/GUSB/GPC4/GPC3/NAGLU/GPC6/HPSE2/SDC1/HSPG2
GO_Biological_Process_2018	regulation of interleukin-8 production (GO:0032677)	regulation of interleukin-8 production (GO:0032677)	29	-0.480209	-1.37899	0.090301	0.347562	0.297056	2532	tags=48%, list=11%, signal=43%	MAVS/FADD/TLR2/TIRAP/RIPK1/AFAP1L2/PRKD2/IL17D/ADIPOQ/IL10/IL1B/TLR4/SERPINE1/LBP
GO_Biological_Process_2018	positive regulation of tumor necrosis factor production (GO:0032760)	positive regulation of tumor necrosis factor production (GO:0032760)	44	-0.42449	-1.33209	0.0906344	0.348453	0.297817	6094	tags=57%, list=28%, signal=41%	HSPB1/CCL3/MAVS/CYBA/FADD/JAK2/ARHGEF2/TLR2/LY96/TIRAP/RIPK1/CD2/WNT5A/TLR1/IL23A/SPN/IL12B/CCL19/CD14/CCR2/TLR4/LBP/TWIST1/PF4/THBS1
GO_Biological_Process_2018	positive regulation of T cell migration (GO:2000406)	positive regulation of T cell migration (GO:2000406)	17	-0.5435	-1.39105	0.0907504	0.348506	0.297863	3770	tags=71%, list=17%, signal=59%	ADAM17/PYCARD/RHOA/AIF1/WNT5A/CXCL10/ADAM10/CXCL12/SPN/CCL20/CXCL13/CCR2
GO_Biological_Process_2018	clathrin coat assembly (GO:0048268)	clathrin coat assembly (GO:0048268)	14	0.552089	1.39292	0.0911215	0.349538	0.298745	7721	tags=71%, list=35%, signal=46%	CALY/NSG2/EPS15/NSG1/CLTB/FCHO1/HIP1R/CLTA/CLTC/AP2S1
GO_Biological_Process_2018	phosphatidylethanolamine acyl-chain remodeling (GO:0036152)	phosphatidylethanolamine acyl-chain remodeling (GO:0036152)	23	0.457039	1.33784	0.0913462	0.350006	0.299145	3998	tags=30%, list=18%, signal=25%	PLA2G2E/LPCAT4/PLA2G4D/PLA2G2F/PLA2G3/PLA2G1B/PLA2G4C
GO_Biological_Process_2018	metanephros development (GO:0001656)	metanephros development (GO:0001656)	22	-0.511927	-1.38083	0.0923345	0.352606	0.301367	4774	tags=45%, list=22%, signal=36%	CTSH/FGF10/PKD2/GDNF/SIX4/OSR1/NIPBL/OSR2/FOXD1/SIX1
GO_Biological_Process_2018	positive regulation of positive chemotaxis (GO:0050927)	positive regulation of positive chemotaxis (GO:0050927)	14	-0.569678	-1.37777	0.0923345	0.352606	0.301367	3010	tags=43%, list=14%, signal=37%	CXCL12/F7/KDR/VEGFC/F2RL1/NTF3
GO_Biological_Process_2018	programmed necrotic cell death (GO:0097300)	programmed necrotic cell death (GO:0097300)	14	-0.570754	-1.38038	0.0923345	0.352606	0.301367	1682	tags=43%, list=8%, signal=40%	LY96/RIPK1/CD14/TLR4/MLKL/RIPK3
GO_Biological_Process_2018	positive regulation of phosphate metabolic process (GO:0045937)	positive regulation of phosphate metabolic process (GO:0045937)	26	-0.483343	-1.35407	0.0927487	0.353792	0.302381	5638	tags=46%, list=26%, signal=34%	KCTD20/NCKAP1L/ITGA6/ILK/EGF/EREG/FZD7/NRP1/EGFR/PTH/IFNA2/THBS1
GO_Biological_Process_2018	carbohydrate catabolic process (GO:0016052)	carbohydrate catabolic process (GO:0016052)	31	-0.459605	-1.34621	0.0940594	0.358392	0.306312	609	tags=13%, list=3%, signal=13%	HK3/HKDC1/PGAM2/NEU2
GO_Biological_Process_2018	negative regulation of cell cycle G1/S phase transition (GO:1902807)	negative regulation of cell cycle G1/S phase transition (GO:1902807)	20	-0.520135	-1.37205	0.0945709	0.359939	0.307634	4521	tags=60%, list=21%, signal=48%	JADE1/CDC73/RB1/FHL1/RBL1/PKD2/CDKN1A/KANK2/GPNMB/DACT1/E2F7/KLF4
GO_Biological_Process_2018	negative regulation of cellular senescence (GO:2000773)	negative regulation of cellular senescence (GO:2000773)	11	-0.611904	-1.40149	0.0948122	0.360113	0.307783	5051	tags=45%, list=23%, signal=35%	TERT/MAP3K3/RBL1/CDK6/TWIST1
GO_Biological_Process_2018	cellular response to epidermal growth factor stimulus (GO:0071364)	cellular response to epidermal growth factor stimulus (GO:0071364)	24	-0.496788	-1.36347	0.0948276	0.360113	0.307783	4500	tags=42%, list=20%, signal=33%	ERBB2/VIL1/STAT5B/PTPN12/ZFP36L1/FOXC1/ZFP36/EGFR/IQGAP1/SNAI2
GO_Biological_Process_2018	DNA damage checkpoint (GO:0000077)	DNA damage checkpoint (GO:0000077)	34	-0.456373	-1.35715	0.095082	0.360315	0.307956	5936	tags=32%, list=27%, signal=24%	CHEK1/STK4/HINFP/CLSPN/STK3/USP28/RBBP8/MAP3K20/TAOK2/BRIP1/ARTN
GO_Biological_Process_2018	microtubule cytoskeleton organization involved in mitosis (GO:1902850)	microtubule cytoskeleton organization involved in mitosis (GO:1902850)	42	-0.42174	-1.31749	0.095092	0.360315	0.307956	3314	tags=29%, list=15%, signal=24%	GPSM2/NUF2/KIF11/ESPL1/AURKB/CENPE/NDC80/CCNB1/NUSAP1/SPC25/TTK/WDR62
GO_Biological_Process_2018	sensory perception of pain (GO:0019233)	sensory perception of pain (GO:0019233)	22	0.461798	1.34962	0.0957944	0.361864	0.30928	4131	tags=50%, list=19%, signal=41%	SCN9A/OPRM1/TRPA1/SCN1A/NIPSNAP1/KCNA2/OPRL1/KCNK4/KCNA1/EPHB1/CHRNB2
GO_Biological_Process_2018	ammonium transport (GO:0015696)	ammonium transport (GO:0015696)	22	-0.508545	-1.3717	0.0958188	0.361864	0.30928	678	tags=14%, list=3%, signal=13%	SLC44A2/AQP1/SLC6A4
GO_Biological_Process_2018	positive regulation of vascular smooth muscle cell proliferation (GO:1904707)	positive regulation of vascular smooth muscle cell proliferation (GO:1904707)	14	-0.567925	-1.37353	0.0958188	0.361864	0.30928	3166	tags=36%, list=14%, signal=31%	JUN/ERN1/IL10/IGF1/MMP2
GO_Biological_Process_2018	gliogenesis (GO:0042063)	gliogenesis (GO:0042063)	12	-0.595277	-1.39072	0.0961538	0.362728	0.310019	2157	tags=50%, list=10%, signal=45%	PHOX2B/NFIB/TGFB2/GCM2/CDK6/GCM1
GO_Biological_Process_2018	regulation of phosphatidylinositol 3-kinase signaling (GO:0014066)	regulation of phosphatidylinositol 3-kinase signaling (GO:0014066)	76	-0.373424	-1.27693	0.0966851	0.36433	0.311387	4757	tags=28%, list=22%, signal=22%	KIT/WNT16/F2R/SEMA4D/HGF/IER3/PDGFC/PDGFRA/CSF3/IGF2/NLRC3/PTPN13/KDR/EGFR/FGR/PDGFRB/IGF1/DCN/TWIST1/SELP/F2RL1
GO_Biological_Process_2018	neuromuscular junction development (GO:0007528)	neuromuscular junction development (GO:0007528)	19	-0.520196	-1.35397	0.0970018	0.36512	0.312063	2427	tags=21%, list=11%, signal=19%	PDZRN3/CACNB1/CHRNA1/MUSK
GO_Biological_Process_2018	positive regulation of ubiquitin-protein transferase activity (GO:0051443)	positive regulation of ubiquitin-protein transferase activity (GO:0051443)	31	-0.458744	-1.34369	0.0973597	0.366014	0.312827	4793	tags=35%, list=22%, signal=28%	MAGEC2/GORASP1/BMI1/MAGEA2/TRIB3/TOPORS/ARRDC4/PLK1/FBXO5/UBE2C/CDC20
GO_Biological_Process_2018	acute inflammatory response (GO:0002526)	acute inflammatory response (GO:0002526)	22	-0.50847	-1.3715	0.097561	0.366014	0.312827	2421	tags=36%, list=11%, signal=32%	VNN1/ANO6/CEBPB/PLSCR1/ITIH4/LBP/MYLK3/IL6
GO_Biological_Process_2018	negative regulation of striated muscle cell differentiation (GO:0051154)	negative regulation of striated muscle cell differentiation (GO:0051154)	14	-0.564242	-1.36463	0.097561	0.366014	0.312827	5056	tags=43%, list=23%, signal=33%	SOX6/BMP2/NOTCH1/XBP1/FZD7/CAV3
GO_Biological_Process_2018	positive regulation of vascular endothelial growth factor receptor signaling pathway (GO:0030949)	positive regulation of vascular endothelial growth factor receptor signaling pathway (GO:0030949)	12	-0.595029	-1.39014	0.0979021	0.366891	0.313576	5028	tags=67%, list=23%, signal=51%	VEGFA/GRB10/HIF1A/ITGB3/ARNT/PRKD2/IL1B/ITGA5
GO_Biological_Process_2018	keratan sulfate metabolic process (GO:0042339)	keratan sulfate metabolic process (GO:0042339)	33	-0.455652	-1.34696	0.0980392	0.367002	0.313671	4386	tags=33%, list=20%, signal=27%	CHST5/B3GNT3/SLC35D2/GALNS/B3GNT7/ST3GAL1/B4GALT1/FMOD/OGN/KERA/LUM
GO_Biological_Process_2018	DNA damage response, signal transduction by p53 class mediator resulting in cell cycle arrest (GO:0006977)	DNA damage response, signal transduction by p53 class mediator resulting in cell cycle arrest (GO:0006977)	60	-0.393351	-1.29256	0.0983847	0.367892	0.314432	5784	tags=42%, list=26%, signal=31%	CNOT4/AURKA/TFDP1/CARM1/EP300/CENPJ/CASP2/CNOT6/TNKS1BP1/ARID3A/PLAGL1/GADD45A/CNOT3/CDKN1A/BTG2/PML/GTSE1/CDK1/SOX4/CDK2/CCNB1/RGCC/E2F7/CDC25C/E2F8
GO_Biological_Process_2018	negative regulation of cell migration (GO:0030336)	negative regulation of cell migration (GO:0030336)	116	-0.347553	-1.25362	0.0985353	0.368052	0.314568	6278	tags=39%, list=29%, signal=28%	DAG1/FGF2/CALR/ENG/ARID2/ADAM15/DPYSL3/ARHGAP4/RECK/DLC1/ARHGDIB/MCC/VCL/PODN/LRP1/BST2/ACVRL1/DUSP10/RAP2C/HMOX1/NKX2-1/DACH1/WNT11/DPEP1/HAS1/EPPK1/BMP10/SFRP2/IFITM1/ADIPOQ/SULF1/ARAP3/IGFBP5/TRIB1/EPHA1/PHLDB2/TIMP1/JAG1/IGFBP3/SERPINE1/TACSTD2/CYP1B1/TPM1/COL3A1/TNN
GO_Biological_Process_2018	cargo loading into vesicle (GO:0035459)	cargo loading into vesicle (GO:0035459)	18	-0.527766	-1.35322	0.0992908	0.368588	0.315026	7827	tags=61%, list=36%, signal=39%	TMED10/SEC24C/SAR1A/TMED2/MIA/SEC24B/SEC31A/KIF13A/SEC24A/TBC1D20/SEC24D
GO_Biological_Process_2018	NAD biosynthetic process (GO:0009435)	NAD biosynthetic process (GO:0009435)	22	-0.507727	-1.3695	0.0993031	0.368588	0.315026	4632	tags=45%, list=21%, signal=36%	SLC22A13/SLC5A8/QPRT/PNP/NMNAT3/KYNU/PARP10/PTGIS/NNMT/PTGS2
GO_Biological_Process_2018	cell migration involved in sprouting angiogenesis (GO:0002042)	cell migration involved in sprouting angiogenesis (GO:0002042)	14	-0.56223	-1.35976	0.0993031	0.368588	0.315026	2790	tags=71%, list=13%, signal=62%	FGF2/VEGFA/SRF/GREM1/NRP1/EFNB2/EGR3/KDR/NR4A1/EPHB4
GO_Biological_Process_2018	mitotic G2 DNA damage checkpoint (GO:0007095)	mitotic G2 DNA damage checkpoint (GO:0007095)	17	-0.533503	-1.36546	0.0994764	0.368588	0.315026	5088	tags=53%, list=23%, signal=41%	CDK5RAP3/BLM/DONSON/FOXN3/FANCI/CLSPN/TOPBP1/TAOK2/ARTN
GO_Biological_Process_2018	positive regulation of cytokinesis (GO:0032467)	positive regulation of cytokinesis (GO:0032467)	28	-0.481903	-1.37898	0.0995025	0.368588	0.315026	3027	tags=36%, list=14%, signal=31%	KIF20B/AURKB/CXCR5/SSTR5/KIF23/OPN1MW/DRD3/SVIL/ECT2/CDC6
GO_Biological_Process_2018	positive regulation of response to endoplasmic reticulum stress (GO:1905898)	positive regulation of response to endoplasmic reticulum stress (GO:1905898)	16	-0.550253	-1.37368	0.0996441	0.368588	0.315026	3950	tags=50%, list=18%, signal=41%	FCGR2B/XBP1/ATXN3/ERN1/PMAIP1/BOK/BAK1/BCL2L11
GO_Biological_Process_2018	primary alcohol metabolic process (GO:0034308)	primary alcohol metabolic process (GO:0034308)	16	-0.549175	-1.37098	0.0996441	0.368588	0.315026	686	tags=31%, list=3%, signal=30%	RDH10/DHRS3/CYP1B1/IGF1/SDR16C5
GO_Biological_Process_2018	positive regulation of endoplasmic reticulum unfolded protein response (GO:1900103)	positive regulation of endoplasmic reticulum unfolded protein response (GO:1900103)	12	-0.594555	-1.38903	0.0996503	0.368588	0.315026	3648	tags=50%, list=17%, signal=42%	XBP1/PTPN1/ERN1/BOK/BAK1/BCL2L11
GO_Biological_Process_2018	purine-containing compound salvage (GO:0043101)	purine-containing compound salvage (GO:0043101)	12	-0.591757	-1.38249	0.0996503	0.368588	0.315026	4058	tags=42%, list=18%, signal=34%	AMPD3/DCK/PNP/APRT/AMPD1
GO_Biological_Process_2018	negative regulation of Wnt signaling pathway (GO:0030178)	negative regulation of Wnt signaling pathway (GO:0030178)	170	-0.330021	-1.23734	0.1	0.368683	0.315107	5809	tags=31%, list=26%, signal=23%	RNF43/SCYL2/CBY3/STK4/MLLT3/PSME2/SOSTDC1/MCC/PSMB4/TMEM64/GRB10/DRAXIN/LRP1/TMEM131L/BMP2/TRABD2B/INVS/STK3/GREM1/FZD6/LRP6/HDAC1/WNT5A/PSME4/GLI1/WNT11/NFATC1/LIMD1/NPHP3/LATS2/SFRP2/APCDD1/CTNND1/TCF7L2/WNT4/SHISA2/WWTR1/TMEM88/TAX1BP3/HIC1/DACT1/IGFBP2/KREMEN1/WIF1/CAV1/BICC1/IGFBP4/IGFBP6/DAB2/DKK2/SFRP4/SNAI2
GO_Biological_Process_2018	protein localization to chromosome (GO:0034502)	protein localization to chromosome (GO:0034502)	27	-0.478961	-1.35565	0.1	0.368683	0.315107	5837	tags=37%, list=27%, signal=27%	RB1/RPA2/WAPL/PARP3/TINF2/PINX1/RAD21/PLK1/CENPA/HASPIN
GO_Biological_Process_2018	response to organic cyclic compound (GO:0014070)	response to organic cyclic compound (GO:0014070)	65	-0.387453	-1.29013	0.1	0.368683	0.315107	4362	tags=38%, list=20%, signal=31%	HMOX1/STAT5B/STAT3/ALPL/WNT8B/KYNU/PMAIP1/CHRNE/SPP1/CHRND/SOCS2/CCL2/DRD4/AQP3/CYP1A1/IL1B/TGFB1/IGFBP5/CHRNB1/DRD3/CYP1B1/CHRNB3/CHRNB4/CHRNA1/CHRNG
GO_Biological_Process_2018	positive regulation of proteolysis involved in cellular protein catabolic process (GO:1903052)	positive regulation of proteolysis involved in cellular protein catabolic process (GO:1903052)	21	-0.506286	-1.35483	0.10052	0.369436	0.315752	1807	tags=14%, list=8%, signal=13%	TMTC3/ECSCR/CAV3
GO_Biological_Process_2018	response to nicotine (GO:0035094)	response to nicotine (GO:0035094)	21	-0.505272	-1.35212	0.10052	0.369436	0.315752	2722	tags=33%, list=12%, signal=29%	CHRNE/CHRND/CHRNB1/CHRNB3/CHRNB4/CHRNA1/CHRNG
GO_Biological_Process_2018	cellular nitrogen compound biosynthetic process (GO:0044271)	cellular nitrogen compound biosynthetic process (GO:0044271)	19	-0.516772	-1.34505	0.100529	0.369436	0.315752	5944	tags=53%, list=27%, signal=38%	CPS1/DDAH2/GCH1/SPHK2/ACER1/NOS3/GCHFR/ARG2/SPHK1/CYP1B1
GO_Biological_Process_2018	regulation of keratinocyte proliferation (GO:0010837)	regulation of keratinocyte proliferation (GO:0010837)	18	-0.52688	-1.35094	0.101064	0.370959	0.317053	4657	tags=50%, list=21%, signal=39%	FGF10/REG3G/ZFP36L1/EPPK1/VDR/ZFP36/TGM1/FGF7/SNAI2
GO_Biological_Process_2018	positive regulation of myeloid cell differentiation (GO:0045639)	positive regulation of myeloid cell differentiation (GO:0045639)	28	-0.480274	-1.37432	0.101161	0.370959	0.317053	5602	tags=50%, list=25%, signal=37%	NCKAP1L/THPO/INHBA/HIF1A/STAT5B/STAT3/SCIN/TAL1/FES/ARNT/RAB7B/CSF3/ETS1/HMGB2
GO_Biological_Process_2018	epidermal cell differentiation (GO:0009913)	epidermal cell differentiation (GO:0009913)	49	-0.407807	-1.31024	0.101341	0.37122	0.317276	4575	tags=39%, list=21%, signal=31%	WNT16/SCEL/ACER1/HDAC1/WNT5A/GLI1/EREG/TXNIP/SPRR2D/PITX2/TGM1/JAG1/ANXA1/SPRR1B/EPHA2/CDSN/FLG/USH2A/IVL
GO_Biological_Process_2018	positive regulation of cell division (GO:0051781)	positive regulation of cell division (GO:0051781)	35	-0.440485	-1.32669	0.101449	0.37122	0.317276	3027	tags=31%, list=14%, signal=27%	KIF20B/AURKB/CXCR5/SSTR5/KIF23/OPN1MW/DRD3/SVIL/ECT2/CDC6/HTR2B
GO_Biological_Process_2018	regulation of ion transport (GO:0043269)	regulation of ion transport (GO:0043269)	40	0.383929	1.29492	0.101695	0.37172	0.317703	2681	tags=28%, list=12%, signal=24%	SCN10A/FGF20/KCNJ9/PDZK1/CLDN10/HTR1A/KCNA2/PRKN/KCNJ14/KCNJ12/KCNJ16
GO_Biological_Process_2018	positive regulation of nucleocytoplasmic transport (GO:0046824)	positive regulation of nucleocytoplasmic transport (GO:0046824)	32	-0.45327	-1.33219	0.102142	0.372954	0.318758	5518	tags=50%, list=25%, signal=38%	BAG3/NCBP2/TPR/JUP/EMD/RBM22/PRKCD/ANP32B/RBM26/GTSE1/ZIC1/TCF7L2/ZC3H12A/IL1B/TGFB1/ECT2
GO_Biological_Process_2018	detection of calcium ion (GO:0005513)	detection of calcium ion (GO:0005513)	12	0.577321	1.38493	0.102326	0.373059	0.318848	3686	tags=75%, list=17%, signal=62%	KCNIP2/RYR2/SYT1/CASR/CALM2/CALM1/CALM3/KCNMB2/KCNMB1
GO_Biological_Process_2018	regulation of p38MAPK cascade (GO:1900744)	regulation of p38MAPK cascade (GO:1900744)	25	-0.489915	-1.35873	0.102389	0.373059	0.318848	6721	tags=56%, list=31%, signal=39%	SASH1/PTPN22/GADD45B/GADD45G/VEGFA/XDH/DUSP10/BMP2/GADD45A/PER1/EZR/ZC3H12A/IL1B/AGER
GO_Biological_Process_2018	negative regulation of macromolecule metabolic process (GO:0010605)	negative regulation of macromolecule metabolic process (GO:0010605)	116	-0.344296	-1.24187	0.10253	0.373074	0.31886	6315	tags=41%, list=29%, signal=30%	FLCN/ERP29/SFRP1/ANXA7/PARP9/YY1/SNX12/PTPN22/ID2/ATXN2/ENG/VEGFA/CCL3/RB1/TGFB2/TARDBP/HINFP/SMO/XDH/TERT/HIF1A/ACVRL1/CNPY2/STC2/NOTCH1/TRIM6/REST/RBL1/PARP14/NOTCH2/HDAC1/PARP10/SFRP2/CD34/CD28/WNT4/STOX1/UPK3B/KDR/TRAT1/MEF2C/ZC3H12A/TGFB1/MYADM/KLF4/CCR1/MSR1/IFNA2
GO_Biological_Process_2018	positive regulation of transcription from RNA polymerase II promoter in response to stress (GO:0036003)	positive regulation of transcription from RNA polymerase II promoter in response to stress (GO:0036003)	26	-0.477057	-1.33645	0.102867	0.373074	0.31886	1524	tags=42%, list=7%, signal=39%	RBPJ/ATF3/NFE2L2/VEGFA/SESN2/HIF1A/NOTCH1/CEBPB/CREB3L1/KLF2/CREB3L3
GO_Biological_Process_2018	regulation of fat cell differentiation (GO:0045598)	regulation of fat cell differentiation (GO:0045598)	69	-0.384448	-1.28611	0.102899	0.373074	0.31886	6425	tags=42%, list=29%, signal=30%	PPARD/ZFP36L2/ASXL2/WDFY2/TRPM4/CARM1/CCDC71L/CMKLR1/TMEM64/RARRES2/BMP2/SMAD3/RUNX1T1/TRIB3/WNT5A/XBP1/ZFP36L1/SFRP2/MEDAG/ADIPOQ/ENPP1/ZFP36/ZC3H12A/TGFB1/CEBPB/PPARG/GATA3/ADIG/IL6
GO_Biological_Process_2018	epithelial tube morphogenesis (GO:0060562)	epithelial tube morphogenesis (GO:0060562)	34	-0.451127	-1.34155	0.103279	0.373074	0.31886	4812	tags=38%, list=22%, signal=30%	HES1/ACVRL1/ACVR1/FGF10/PKD2/PODXL/MET/RASIP1/PRKD2/LHX1/MEF2C/GATA3/COL4A1
GO_Biological_Process_2018	icosanoid metabolic process (GO:0006690)	icosanoid metabolic process (GO:0006690)	34	-0.451645	-1.34309	0.103279	0.373074	0.31886	4547	tags=47%, list=21%, signal=37%	PON2/PLA2G4B/PON3/ALOX5AP/ALOX5/MAPKAPK2/ABCC1/HPGD/PLA2G4A/DPEP1/PTGR1/PTGIS/TBXAS1/PTGS2/CYP1B1/ALOX15
GO_Biological_Process_2018	positive regulation of peptide secretion (GO:0002793)	positive regulation of peptide secretion (GO:0002793)	34	-0.450664	-1.34017	0.103279	0.373074	0.31886	4184	tags=38%, list=19%, signal=31%	GOLPH3/HFE/TFR2/TGFB3/IL1A/SYTL4/EZR/ADAM8/TGFB1/IGF1/MYOM1/ANKRD1/TTN
GO_Biological_Process_2018	negative regulation of cytokine biosynthetic process (GO:0042036)	negative regulation of cytokine biosynthetic process (GO:0042036)	20	-0.514731	-1.35779	0.103327	0.373074	0.31886	3902	tags=45%, list=18%, signal=37%	INHBA/FOXP3/SIGIRR/GHRL/IL10/ZFP36/BCL3/KLF4/IL6
GO_Biological_Process_2018	calcium ion transport into cytosol (GO:0060402)	calcium ion transport into cytosol (GO:0060402)	19	0.484622	1.36096	0.103448	0.373074	0.31886	3945	tags=58%, list=18%, signal=48%	GPRIN1/JPH3/ADRA1A/RYR2/JPH4/SLC8A1/TRPM1/CACNA1C/GRIN2B/GRIN2D/GRIN2C
GO_Biological_Process_2018	regulation of ryanodine-sensitive calcium-release channel activity (GO:0060314)	regulation of ryanodine-sensitive calcium-release channel activity (GO:0060314)	24	-0.492356	-1.35131	0.103448	0.373074	0.31886	1490	tags=42%, list=7%, signal=39%	SELENON/PKD2/JPH1/GSTO1/JPH2/GSTM2/JSRP1/CASQ2/HRC/TRDN
GO_Biological_Process_2018	protein phosphorylation (GO:0006468)	protein phosphorylation (GO:0006468)	450	-0.287502	-1.16807	0.103486	0.373074	0.31886	4913	tags=26%, list=22%, signal=20%	TLR2/GRK5/JAK3/CLSPN/BTK/INSR/IKBKB/ILK/HCK/KIT/ACVRL1/ACVR1/MORC3/BMP2/CRY1/MAPKAPK2/ERBB2/RPS6KA3/STK10/PIK3CG/STK3/GRK1/EIF2AK2/CTSG/RIOK2/RIPK1/CDK4/MAP3K3/MAPKAPK3/VRK1/CDK3/MAP3K6/PTK2B/LYN/DYRK3/ACOD1/IRAK1/IP6K3/WNT11/FLT4/MAP3K1/PLK4/VRK2/TGFBR2/DCLK1/BIRC5/ADAM10/MAP3K8/CDK1/FES/MAML1/GMFG/MAP3K20/ERN1/TGFBR3/ERN2/BMP10/TXK/LATS2/ERG/CDC42BPG/ROS1/STK36/PDGFRA/STK17B/PIM1/AURKB/RNASEL/O…
GO_Biological_Process_2018	ear morphogenesis (GO:0042471)	ear morphogenesis (GO:0042471)	21	-0.504643	-1.35043	0.103986	0.373812	0.319492	2874	tags=43%, list=13%, signal=37%	ZIC1/OSR1/NIPBL/OSR2/GSC/USH1C/NEUROG1/TWIST1/SIX1
GO_Biological_Process_2018	regulation of viral genome replication (GO:0045069)	regulation of viral genome replication (GO:0045069)	53	-0.400825	-1.296	0.104012	0.373812	0.319492	5892	tags=42%, list=27%, signal=30%	MAVS/ZC3HAV1/PPIE/RAD23A/IFITM3/BANF1/BST2/OAS2/TRIM6/EIF2AK2/NR5A2/FAM111A/ISG20/PARP10/CD28/RNASEL/IFITM1/PLSCR1/TOP2A/OAS3/SLPI/IFITM2
GO_Biological_Process_2018	epithelial to mesenchymal transition (GO:0001837)	epithelial to mesenchymal transition (GO:0001837)	37	-0.432645	-1.31551	0.104101	0.373812	0.319492	5966	tags=49%, list=27%, signal=36%	TGFBR1/HNRNPAB/TGFB2/HIF1A/BMP2/CUL7/EOMES/NOTCH1/WNT5A/HGF/TGFBR3/WNT4/SNAI1/LOXL3/TGFB1/S100A4/SNAI2/LOXL2
GO_Biological_Process_2018	protein import into nucleus (GO:0006606)	protein import into nucleus (GO:0006606)	93	-0.360372	-1.25459	0.10452	0.373812	0.319492	7020	tags=39%, list=32%, signal=26%	NUP93/NUP98/TPR/RANBP17/NUP62/NXT2/BCL6/HEATR3/NUP133/DAG1/GPN2/KPNA4/RBM22/JAK2/JAK3/TNPO1/NUP188/HES1/PTTG1IP/SEC61B/STAT3/EGF/KPNA2/TRPS1/IPO4/NUP54/KPNA7/CBLB/TGFB1/RANBP3L/SYK/BCL3/POM121L2/MMP12/GDF5/ABRA
GO_Biological_Process_2018	negative regulation of peptide secretion (GO:0002792)	negative regulation of peptide secretion (GO:0002792)	10	-0.620326	-1.38569	0.104693	0.373812	0.319492	3958	tags=40%, list=18%, signal=33%	RHBDF1/DRD4/DRD3/RHBDF2
GO_Biological_Process_2018	positive regulation of pseudopodium assembly (GO:0031274)	positive regulation of pseudopodium assembly (GO:0031274)	10	-0.620256	-1.38553	0.104693	0.373812	0.319492	2093	tags=50%, list=10%, signal=45%	CDC42/CDC42EP3/CDC42EP5/CCR7/F2RL1
GO_Biological_Process_2018	regulation of pseudopodium assembly (GO:0031272)	regulation of pseudopodium assembly (GO:0031272)	10	-0.620256	-1.38553	0.104693	0.373812	0.319492	2093	tags=50%, list=10%, signal=45%	CDC42/CDC42EP3/CDC42EP5/CCR7/F2RL1
GO_Biological_Process_2018	organelle membrane fusion (GO:0090174)	organelle membrane fusion (GO:0090174)	61	0.348131	1.27	0.104762	0.373812	0.319492	5145	tags=34%, list=23%, signal=26%	STX19/SYT2/STX1B/VAMP1/SYT4/DOC2A/SYT1/SYT9/SYT14/SNAP47/RPH3A/SNAP25/SYT13/SYT7/SYT5/SYT16/SYT17/STX1A/SYT12/C2CD4B/SYTL1
GO_Biological_Process_2018	melanosome transport (GO:0032402)	melanosome transport (GO:0032402)	17	0.509265	1.37275	0.104895	0.373812	0.319492	7787	tags=65%, list=35%, signal=42%	RAB27B/MLPH/BBS5/BBS2/GPR143/BBS4/BBS7/BLOC1S5/MYO5A/RAB17/ARL6
GO_Biological_Process_2018	pigment granule transport (GO:0051904)	pigment granule transport (GO:0051904)	17	0.509265	1.37275	0.104895	0.373812	0.319492	7787	tags=65%, list=35%, signal=42%	RAB27B/MLPH/BBS5/BBS2/GPR143/BBS4/BBS7/BLOC1S5/MYO5A/RAB17/ARL6
GO_Biological_Process_2018	positive regulation of stem cell differentiation (GO:2000738)	positive regulation of stem cell differentiation (GO:2000738)	12	-0.588952	-1.37594	0.104895	0.373812	0.319492	3262	tags=50%, list=15%, signal=43%	TGFB2/SOX6/GATA4/FOXC1/TACSTD2/LTBP2
GO_Biological_Process_2018	sensory perception of sound (GO:0007605)	sensory perception of sound (GO:0007605)	67	-0.380241	-1.26875	0.105339	0.375003	0.320509	2671	tags=22%, list=12%, signal=20%	COL11A1/SLC26A4/NIPBL/COL2A1/TMPRSS3/CEMIP/STRC/ROR1/CDH23/CRYM/USH1C/SNAI2/USH2A/ATP6V0A4/COL1A1
GO_Biological_Process_2018	response to interferon-gamma (GO:0034341)	response to interferon-gamma (GO:0034341)	53	-0.400499	-1.29495	0.105498	0.375176	0.320658	5608	tags=47%, list=25%, signal=35%	CXCL16/SYNCRIP/IFITM3/GCH1/AIF1/BST2/CCL4/CCL24/WNT5A/ACOD1/CCL17/KYNU/CIITA/SP100/IFITM1/CCL2/MEFV/CCL19/UBD/CCL20/CCL7/IFITM2/CCL11/CCL8/CCL22
GO_Biological_Process_2018	chromatin remodeling at centromere (GO:0031055)	chromatin remodeling at centromere (GO:0031055)	30	-0.462901	-1.34334	0.105611	0.375187	0.320666	4071	tags=33%, list=18%, signal=27%	CENPN/CENPL/CENPW/MIS18BP1/CENPP/CENPK/MIS18A/HELLS/CENPA/CENPI
GO_Biological_Process_2018	methionine metabolic process (GO:0006555)	methionine metabolic process (GO:0006555)	11	0.602175	1.42382	0.106095	0.376515	0.321802	5579	tags=64%, list=25%, signal=48%	MAT1A/SMS/AHCYL1/AHCYL2/MSRA/MTRR/ADI1
GO_Biological_Process_2018	negative regulation of G1/S transition of mitotic cell cycle (GO:2000134)	negative regulation of G1/S transition of mitotic cell cycle (GO:2000134)	22	-0.503201	-1.35729	0.106272	0.376752	0.322004	4521	tags=55%, list=21%, signal=43%	JADE1/CDC73/RB1/FHL1/RBL1/PKD2/CDKN1A/KANK2/GPNMB/DACT1/E2F7/KLF4
GO_Biological_Process_2018	positive regulation of nuclease activity (GO:0032075)	positive regulation of nuclease activity (GO:0032075)	10	-0.619318	-1.38344	0.106498	0.377163	0.322355	3037	tags=70%, list=14%, signal=60%	BAX/PCNA/PARP16/PTPN1/ERN1/BAK1/HMGB2
GO_Biological_Process_2018	chordate embryonic development (GO:0043009)	chordate embryonic development (GO:0043009)	53	-0.399651	-1.2922	0.106984	0.377798	0.322899	5284	tags=47%, list=24%, signal=36%	CHD7/HINFP/NKX2-6/LMX1B/RARRES2/BMP2/PKD2/BMP5/WNT5A/WNT11/FOXD3/ADAM10/PCSK5/TGFB3/GRHL2/SIX4/IGF2/SULF1/DACT1/FOXF1/TGFB1/ALDH1A2/MYH6/GATA3/COL1A1
GO_Biological_Process_2018	transcription, DNA-templated (GO:0006351)	transcription, DNA-templated (GO:0006351)	330	-0.296827	-1.1809	0.107062	0.377798	0.322899	7670	tags=36%, list=35%, signal=24%	MEF2A/NFIX/CALCOCO1/VEZF1/NFKB1/DDX5/MAX/HIVEP2/NCBP2/IRF1/GTF2A1/SETX/FOXO3/BATF3/HIVEP3/GTF3C6/TAF9B/RPAP1/TAF2/WDR61/TAF5/KLF11/NFYA/TAF6L/TCF4/GATA2/FEV/SMARCA5/GTF2A2/LEF1/GTF2F2/EAF1/NUP62/NFE2L2/GABPA/ZFHX3/BAZ1B/ELOA/BACH2/DVL2/HIVEP1/TCFL5/CDC73/DEK/CEBPA/POU2F2/CTDP1/MSC/NCOR1/MLLT3/HIPK3/TAF4/SRF/POLR3GL/TARDBP/NFATC2/CCNK/YBX1/NKX2-6/MBD1/TAF9/PAX5/HIF1A/GLIS1/NR3C1/ARID4A/XAB2/PMF1/F…
GO_Biological_Process_2018	positive regulation of immunoglobulin production (GO:0002639)	positive regulation of immunoglobulin production (GO:0002639)	15	-0.551884	-1.35742	0.107206	0.377798	0.322899	3648	tags=47%, list=17%, signal=39%	XBP1/TNFRSF4/INSL6/IL13/MZB1/CLCF1/IL6
GO_Biological_Process_2018	positive regulation of tumor necrosis factor superfamily cytokine production (GO:1903557)	positive regulation of tumor necrosis factor superfamily cytokine production (GO:1903557)	30	-0.4625	-1.34218	0.107261	0.377798	0.322899	5986	tags=67%, list=27%, signal=49%	CCL3/MAVS/CYBA/FADD/JAK2/ARHGEF2/TLR2/LY96/TIRAP/RIPK1/CD2/IL23A/IL12B/ADAM8/CCL19/CD14/TLR4/LBP/TWIST1/PF4
GO_Biological_Process_2018	positive regulation of interleukin-8 secretion (GO:2000484)	positive regulation of interleukin-8 secretion (GO:2000484)	11	-0.604962	-1.38559	0.107335	0.377798	0.322899	4913	tags=64%, list=22%, signal=49%	TLR2/F2R/CD2/TLR1/FFAR2/CD14/F2RL1
GO_Biological_Process_2018	positive regulation of cytosolic calcium ion concentration (GO:0007204)	positive regulation of cytosolic calcium ion concentration (GO:0007204)	118	-0.344875	-1.24492	0.107427	0.377798	0.322899	3713	tags=30%, list=17%, signal=25%	CYSLTR1/ITPR3/JPH1/CCR9/EDN1/GHRL/CCR5/PTGER2/CXCR4/EDN2/PDGFRA/S1PR3/GPR35/C3AR1/DRD1/CD36/LPAR2/EDNRA/LPAR4/CXCL13/JPH2/CCR2/CAV1/KNG1/CCR7/GPR65/P2RY10/C5AR1/CCR1/BDKRB1/FPR1/F2RL1/PROK2/C1QTNF1/CAV3
GO_Biological_Process_2018	female gamete generation (GO:0007292)	female gamete generation (GO:0007292)	21	-0.501629	-1.34237	0.107452	0.377798	0.322899	4764	tags=38%, list=22%, signal=30%	DMC1/DIAPH2/TOB2/SPO11/TRIP13/MEI4/M1AP/BMP15
GO_Biological_Process_2018	embryonic digestive tract development (GO:0048566)	embryonic digestive tract development (GO:0048566)	19	-0.514314	-1.33866	0.107584	0.377871	0.322961	5439	tags=47%, list=25%, signal=36%	TGFB2/SIX2/RARRES2/PCSK5/PDGFRA/NIPBL/FOXF1/STRA6/PKDCC
GO_Biological_Process_2018	positive regulation of protein deacetylation (GO:0090312)	positive regulation of protein deacetylation (GO:0090312)	10	-0.618744	-1.38216	0.108303	0.379173	0.324073	2261	tags=20%, list=10%, signal=18%	NIPBL/SDR16C5
GO_Biological_Process_2018	regulation of symbiosis, encompassing mutualism through parasitism (GO:0043903)	regulation of symbiosis, encompassing mutualism through parasitism (GO:0043903)	10	-0.615009	-1.37381	0.108303	0.379173	0.324073	1425	tags=20%, list=6%, signal=19%	CAV1/CHMP4C
GO_Biological_Process_2018	cellular response to osmotic stress (GO:0071470)	cellular response to osmotic stress (GO:0071470)	12	-0.587539	-1.37264	0.108392	0.379173	0.324073	5492	tags=58%, list=25%, signal=44%	RCSD1/ARHGEF2/MYLK/PKD2/ZFP36L1/YBX3/AQP1
GO_Biological_Process_2018	leukocyte adhesion to vascular endothelial cell (GO:0061756)	leukocyte adhesion to vascular endothelial cell (GO:0061756)	16	-0.544441	-1.35916	0.108541	0.379173	0.324073	4184	tags=56%, list=19%, signal=46%	GOLPH3/VCAM1/GCNT1/ITGB7/ITGA4/SPN/SELL/SELP/SELE
GO_Biological_Process_2018	leukocyte tethering or rolling (GO:0050901)	leukocyte tethering or rolling (GO:0050901)	16	-0.544441	-1.35916	0.108541	0.379173	0.324073	4184	tags=56%, list=19%, signal=46%	GOLPH3/VCAM1/GCNT1/ITGB7/ITGA4/SPN/SELL/SELP/SELE
GO_Biological_Process_2018	synaptic transmission, cholinergic (GO:0007271)	synaptic transmission, cholinergic (GO:0007271)	24	-0.485849	-1.33345	0.108621	0.379173	0.324073	1293	tags=33%, list=6%, signal=31%	CHRNE/CHRND/CHRNB1/CHRNB3/CHRM4/CHRNB4/CHRNA1/CHRNG
GO_Biological_Process_2018	negative regulation of wound healing (GO:0061045)	negative regulation of wound healing (GO:0061045)	25	-0.481893	-1.33648	0.109215	0.380701	0.325379	3511	tags=36%, list=16%, signal=30%	EDN1/EPPK1/CD34/THBD/PROC/TFPI/KNG1/PHLDB2/SERPINE1
GO_Biological_Process_2018	postreplication repair (GO:0006301)	postreplication repair (GO:0006301)	43	-0.413819	-1.30246	0.109281	0.380701	0.325379	5872	tags=37%, list=27%, signal=27%	RFC3/RPA2/RFC4/RPA3/POLD1/NSMCE1/UBA7/POLD3/TRIM25/POLH/RFC5/UBE2L6/ZBTB1/USP43/PCLAF/DTL
GO_Biological_Process_2018	purine-containing compound biosynthetic process (GO:0072522)	purine-containing compound biosynthetic process (GO:0072522)	20	-0.507381	-1.3384	0.110333	0.383622	0.327876	4058	tags=30%, list=18%, signal=24%	AMPD3/DCK/PNP/APRT/SHMT1/AMPD1
GO_Biological_Process_2018	regulation of protein kinase A signaling (GO:0010738)	regulation of protein kinase A signaling (GO:0010738)	19	0.479908	1.34773	0.110345	0.383622	0.327876	2849	tags=42%, list=13%, signal=37%	CALCR/IAPP/AKAP3/FSHR/AKAIN1/AKAP4/AKAP11/SPHKAP
GO_Biological_Process_2018	stem cell differentiation (GO:0048863)	stem cell differentiation (GO:0048863)	31	-0.45351	-1.32836	0.110561	0.383818	0.328043	5439	tags=39%, list=25%, signal=29%	TGFB2/PTPRC/KIT/ACE/JARID2/LRP6/BATF/OSR1/MEF2C/MEOX1/EPCAM/HTR2B
GO_Biological_Process_2018	cellular response to decreased oxygen levels (GO:0036294)	cellular response to decreased oxygen levels (GO:0036294)	61	-0.385104	-1.2726	0.110626	0.383818	0.328043	3158	tags=30%, list=14%, signal=25%	P4HB/TERT/HIF1A/HILPDA/HMOX1/ZFP36L1/MYC/PMAIP1/PTGIS/RGCC/LMNA/ADAM8/AQP3/MGARP/PTGS2/GATA6/AQP1/TWIST1
GO_Biological_Process_2018	regulation of extrinsic apoptotic signaling pathway in absence of ligand (GO:2001239)	regulation of extrinsic apoptotic signaling pathway in absence of ligand (GO:2001239)	26	-0.474055	-1.32805	0.111298	0.385503	0.329484	5252	tags=42%, list=24%, signal=32%	EYA2/INHBA/EYA4/TERT/GDNF/MCL1/IL1A/IL1B/CSF2/SNAI2/PF4
GO_Biological_Process_2018	regulation of potassium ion transmembrane transport (GO:1901379)	regulation of potassium ion transmembrane transport (GO:1901379)	29	0.416593	1.29667	0.111386	0.385503	0.329484	1814	tags=34%, list=8%, signal=32%	KCNIP2/AMIGO1/KCNAB1/KCNAB2/DPP10/KCNIP1/KCNH2/DPP6/KCNIP4/KCNN2
GO_Biological_Process_2018	regulation of cellular component movement (GO:0051270)	regulation of cellular component movement (GO:0051270)	46	-0.409082	-1.29352	0.11145	0.385503	0.329484	6297	tags=50%, list=29%, signal=36%	RHOA/VEGFA/ABL1/TGFBR1/BTC/ABL2/ACTN4/DIAPH1/HBEGF/ERBB2/ARHGAP18/EGF/LYN/PDPN/EREG/FES/TGFBR3/ACTN1/SP100/CDK6/ETS1/EGFR/PKHD1
GO_Biological_Process_2018	signal transduction involved in mitotic G1 DNA damage checkpoint (GO:0072431)	signal transduction involved in mitotic G1 DNA damage checkpoint (GO:0072431)	61	-0.384612	-1.27097	0.112082	0.386959	0.330728	5784	tags=41%, list=26%, signal=30%	CNOT4/AURKA/TFDP1/CARM1/EP300/CENPJ/CASP2/CNOT6/TNKS1BP1/ARID3A/PLAGL1/GADD45A/CNOT3/CDKN1A/BTG2/PML/GTSE1/CDK1/SOX4/CDK2/CCNB1/RGCC/E2F7/CDC25C/E2F8
GO_Biological_Process_2018	negative regulation of cytokine production (GO:0001818)	negative regulation of cytokine production (GO:0001818)	102	-0.351013	-1.2451	0.112175	0.386959	0.330728	5908	tags=35%, list=27%, signal=26%	NLRX1/MAVS/DHX58/NLRC5/NCKAP1L/CD274/CMKLR1/PDCD1LG2/RNF135/HDAC7/SRGN/FOXP3/JAK3/PTGER4/UBA7/TRIM25/RNF125/TNFAIP3/FCGR2B/CD84/ACOD1/GPATCH3/UBE2L6/GPNMB/IL23A/NLRC3/IL12B/RGCC/IL10/MEFV/IKBKE/ZC3H12A/IRAK3/TLR4/AGER/THBS1
GO_Biological_Process_2018	regulation of double-strand break repair (GO:2000779)	regulation of double-strand break repair (GO:2000779)	31	-0.45278	-1.32622	0.112211	0.386959	0.330728	6221	tags=52%, list=28%, signal=37%	MGMT/TIMELESS/TRIP12/DEK/KDM1A/RAD51/CHEK1/RPA2/DDX11/SPIDR/RNF169/PPP4C/PML/RAD51AP1/FIGNL1/TWIST1
GO_Biological_Process_2018	regulation of T cell receptor signaling pathway (GO:0050856)	regulation of T cell receptor signaling pathway (GO:0050856)	23	-0.492486	-1.34802	0.112628	0.3876	0.331276	6889	tags=65%, list=31%, signal=45%	PTPRJ/PTPN22/LCK/CD300A/RELA/TESPA1/LGALS3/UBASH3A/PTPN2/RAB29/NECTIN2/PRKD2/EZR/TRAT1/KCNN4
GO_Biological_Process_2018	cholesterol homeostasis (GO:0042632)	cholesterol homeostasis (GO:0042632)	55	-0.399491	-1.3012	0.112738	0.3876	0.331276	4178	tags=35%, list=19%, signal=28%	ABCA1/TMEM97/LPL/XBP1/ACSM1/MALL/GPIHBP1/SOAT2/CYP7A1/EHD1/APOA5/APOC2/LIPG/APOB/ACSM3/VDR/CAV1/NR1H4/CAV3
GO_Biological_Process_2018	sterol homeostasis (GO:0055092)	sterol homeostasis (GO:0055092)	55	-0.399491	-1.3012	0.112738	0.3876	0.331276	4178	tags=35%, list=19%, signal=28%	ABCA1/TMEM97/LPL/XBP1/ACSM1/MALL/GPIHBP1/SOAT2/CYP7A1/EHD1/APOA5/APOC2/LIPG/APOB/ACSM3/VDR/CAV1/NR1H4/CAV3
GO_Biological_Process_2018	histone exchange (GO:0043486)	histone exchange (GO:0043486)	34	-0.444408	-1.32157	0.113115	0.388505	0.332049	5005	tags=47%, list=23%, signal=36%	SMARCA5/CENPT/CENPM/CENPU/RBBP7/ANP32B/SPTY2D1/CENPN/CENPL/CENPW/MIS18BP1/CENPP/CENPK/MIS18A/CENPA/CENPI
GO_Biological_Process_2018	positive regulation of stress fiber assembly (GO:0051496)	positive regulation of stress fiber assembly (GO:0051496)	36	-0.432311	-1.3112	0.113238	0.388536	0.332076	3467	tags=33%, list=16%, signal=28%	WNT11/TGFB3/NRP1/ARHGEF5/S100A10/PXN/RGCC/SERPINF2/FHOD1/EPHA1/GPR65/TPM1
GO_Biological_Process_2018	mitotic DNA integrity checkpoint (GO:0044774)	mitotic DNA integrity checkpoint (GO:0044774)	10	-0.610533	-1.36382	0.113718	0.388937	0.332418	4887	tags=50%, list=22%, signal=39%	CLSPN/TOP2B/TOPBP1/TOP2A/TICRR
GO_Biological_Process_2018	positive regulation of T cell receptor signaling pathway (GO:0050862)	positive regulation of T cell receptor signaling pathway (GO:0050862)	10	-0.611353	-1.36565	0.113718	0.388937	0.332418	4834	tags=80%, list=22%, signal=62%	LCK/RELA/TESPA1/RAB29/NECTIN2/PRKD2/TRAT1/KCNN4
GO_Biological_Process_2018	regulation of cellular senescence (GO:2000772)	regulation of cellular senescence (GO:2000772)	24	-0.48402	-1.32843	0.113793	0.388937	0.332418	5051	tags=33%, list=23%, signal=26%	NEK6/TERT/MAP3K3/RBL1/CDKN2A/CDK6/ARG2/TWIST1
GO_Biological_Process_2018	cardiac epithelial to mesenchymal transition (GO:0060317)	cardiac epithelial to mesenchymal transition (GO:0060317)	16	-0.541692	-1.3523	0.113879	0.388937	0.332418	6144	tags=56%, list=28%, signal=41%	ENG/TGFBR1/TGFB2/BMP2/NOTCH1/TGFBR3/SPRY1/HAS2/SNAI2
GO_Biological_Process_2018	regulation of phosphoprotein phosphatase activity (GO:0043666)	regulation of phosphoprotein phosphatase activity (GO:0043666)	32	0.403399	1.28361	0.113924	0.388937	0.332418	4769	tags=44%, list=22%, signal=34%	PPP4R4/PPP1R1B/FKBP1B/PPP6R1/CALM2/CALM1/CALM3/PPP1R11/CRY2/PPP1R2/MTOR/MAGI2/GSK3B/AKAP6
GO_Biological_Process_2018	regulation of epithelial cell differentiation (GO:0030856)	regulation of epithelial cell differentiation (GO:0030856)	15	-0.543904	-1.33779	0.114236	0.38961	0.332994	2521	tags=27%, list=11%, signal=24%	OSR1/CEBPB/CAV1/APOLD1
GO_Biological_Process_2018	negative regulation of protein serine/threonine kinase activity (GO:0071901)	negative regulation of protein serine/threonine kinase activity (GO:0071901)	65	-0.37975	-1.26448	0.114493	0.390098	0.333411	3037	tags=22%, list=14%, signal=19%	LRP6/LYN/PTPN1/LATS2/PKIG/CDKN2A/ADIPOQ/SPRY1/PLK1/IRAK3/IL1B/SPRY4/DUSP1/CAV3
GO_Biological_Process_2018	osteoclast differentiation (GO:0030316)	osteoclast differentiation (GO:0030316)	19	-0.511125	-1.33036	0.114638	0.390205	0.333502	3710	tags=37%, list=17%, signal=31%	DCSTAMP/TNFSF11/FOXP1/ANXA2/SBNO2/EPHA2/OCSTAMP
GO_Biological_Process_2018	vesicle-mediated transport to the plasma membrane (GO:0098876)	vesicle-mediated transport to the plasma membrane (GO:0098876)	28	0.413231	1.27399	0.115288	0.392024	0.335057	10329	tags=75%, list=47%, signal=40%	SNX27/STEAP2/SNX31/CCDC93/ARFGEF2/VPS39/VPS29/STXBP6/EXOC6B/EXOC4/SNX17/EXOC1/RAB11B/ANKRD50/CCDC22/OSBPL5/VPS35/LLGL1/VPS26A/MICALL1/GOPC
GO_Biological_Process_2018	negative regulation of cytokine-mediated signaling pathway (GO:0001960)	negative regulation of cytokine-mediated signaling pathway (GO:0001960)	31	-0.451633	-1.32286	0.115512	0.392024	0.335057	4098	tags=35%, list=19%, signal=29%	PTPN2/PARP14/SIGIRR/SLIT3/ADIPOQ/IRAK3/IL1RN/PPARG/ARG1/F2RL1/IL6
GO_Biological_Process_2018	negative regulation of multi-organism process (GO:0043901)	negative regulation of multi-organism process (GO:0043901)	24	-0.483422	-1.32679	0.115517	0.392024	0.335057	5392	tags=46%, list=24%, signal=35%	ITGAV/CALR/ARHGDIB/MAPKBP1/NFKBIL1/FAM3A/SIGIRR/ANXA2/TRIB1/TIMP1/KRT6A
GO_Biological_Process_2018	keratan sulfate biosynthetic process (GO:0018146)	keratan sulfate biosynthetic process (GO:0018146)	28	-0.469178	-1.34257	0.116086	0.393563	0.336373	4386	tags=36%, list=20%, signal=29%	CHST5/B3GNT3/SLC35D2/B3GNT7/ST3GAL1/B4GALT1/FMOD/OGN/KERA/LUM
GO_Biological_Process_2018	receptor-mediated endocytosis (GO:0006898)	receptor-mediated endocytosis (GO:0006898)	118	-0.339626	-1.22597	0.116711	0.395289	0.337847	4804	tags=30%, list=22%, signal=23%	LRP1/CD207/HSP90B1/APOBR/FPR2/TMEM108/GRK4/FCER1G/ABCD1/ARRB2/FCGR2B/LRP6/COLEC11/TFR2/IGF2R/SCGB3A2/ACKR3/CALCRL/ADRB2/RAMP3/CD36/JCHAIN/APOB/CD163/STAB1/FOLR2/IGKC/SYK/CAV1/COLEC12/SCARF1/MRC1/MSR1/MARCO/HSPG2
GO_Biological_Process_2018	negative regulation of biomineral tissue development (GO:0070168)	negative regulation of biomineral tissue development (GO:0070168)	13	-0.569943	-1.3517	0.117133	0.396178	0.338608	977	tags=69%, list=4%, signal=66%	TRPM4/CCL3/SRGN/GREM1/PTK2B/BCOR/CCR1/ECM1/ASPN
GO_Biological_Process_2018	positive regulation of antigen receptor-mediated signaling pathway (GO:0050857)	positive regulation of antigen receptor-mediated signaling pathway (GO:0050857)	16	-0.538932	-1.34541	0.117438	0.396178	0.338608	6245	tags=69%, list=28%, signal=49%	STAP1/LCK/NFAM1/PTPRC/RELA/TESPA1/RAB29/NECTIN2/PRKD2/TRAT1/KCNN4
GO_Biological_Process_2018	positive regulation of cartilage development (GO:0061036)	positive regulation of cartilage development (GO:0061036)	16	-0.536788	-1.34006	0.117438	0.396178	0.338608	2426	tags=50%, list=11%, signal=45%	SOX6/ACVRL1/BMP2/BMP1/SCX/PKDCC/LOXL2/GDF5
GO_Biological_Process_2018	ureteric bud development (GO:0001657)	ureteric bud development (GO:0001657)	16	-0.539994	-1.34806	0.117438	0.396178	0.338608	3963	tags=38%, list=18%, signal=31%	PKD2/WNT11/OSR1/FOXC1/LHX1/SIX1
GO_Biological_Process_2018	protein localization to nucleus (GO:0034504)	protein localization to nucleus (GO:0034504)	90	-0.357929	-1.24322	0.11831	0.398726	0.340786	7223	tags=37%, list=33%, signal=25%	NUP155/BMP4/NUP93/NUP98/RANBP17/NUP62/NXT2/HHEX/HEATR3/CNEP1R1/TBRG1/NUP133/NOL8/GPN2/CTDNEP1/CALR/TOR1AIP1/NUP188/MORC3/PTTG1IP/STAT3/PINX1/TOPORS/PML/SIX4/LMNA/PLK1/RANBP3L/BCL3/POM121L2/MMP12/SIX1/COL1A1
GO_Biological_Process_2018	negative regulation of MAPK cascade (GO:0043409)	negative regulation of MAPK cascade (GO:0043409)	76	-0.363539	-1.24313	0.118785	0.399931	0.341815	4605	tags=45%, list=21%, signal=36%	SPRY2/FLCN/BMP4/SPRED1/PTPRJ/SLC9A3R1/TNIP1/FOXO1/RGS14/SMAD4/P2RX7/DAG1/STK38/PAQR3/CD300A/PRKCD/DUSP10/TIMP3/DUSP6/PTPN2/LYN/PTPN1/MYC/ADIPOQ/EZR/SPRY1/IRAK3/IL1B/TLR4/CAV1/SPRY4/DUSP1/FBLN1/CAV3
GO_Biological_Process_2018	lipopolysaccharide-mediated signaling pathway (GO:0031663)	lipopolysaccharide-mediated signaling pathway (GO:0031663)	16	-0.535036	-1.33569	0.119217	0.400598	0.342385	5062	tags=69%, list=23%, signal=53%	PTPN22/CCL3/CD6/HCK/LYN/IRAK1/CCL2/IL1B/TGFB1/TLR4/LBP
GO_Biological_Process_2018	regulation of regulatory T cell differentiation (GO:0045589)	regulation of regulatory T cell differentiation (GO:0045589)	16	-0.534622	-1.33465	0.119217	0.400598	0.342385	7833	tags=69%, list=36%, signal=44%	CBFB/SOCS1/IRF1/BCL6/NFATC2/FOXP3/DUSP10/IL2RA/TNFRSF18/CTLA4/RUNX1
GO_Biological_Process_2018	negative regulation of intrinsic apoptotic signaling pathway (GO:2001243)	negative regulation of intrinsic apoptotic signaling pathway (GO:2001243)	59	-0.389161	-1.2715	0.119469	0.401049	0.342771	6728	tags=37%, list=31%, signal=26%	NOC2L/NFE2L2/NME5/SELENOS/HSPB1/SRC/ARHGEF2/SOD2/PTTG1IP/MAGEA3/XBP1/MCL1/CXCL12/SFRP2/PLAUR/ACKR3/VNN1/SNAI1/YBX3/CREB3L1/SNAI2/DDIAS
GO_Biological_Process_2018	negative regulation of viral entry into host cell (GO:0046597)	negative regulation of viral entry into host cell (GO:0046597)	13	-0.566048	-1.34247	0.120629	0.40415	0.345421	2184	tags=46%, list=10%, signal=42%	IFITM3/TRIM5/IFITM1/IFITM2/PTX3/IFNA2
GO_Biological_Process_2018	regulation of production of miRNAs involved in gene silencing by miRNA (GO:1903798)	regulation of production of miRNAs involved in gene silencing by miRNA (GO:1903798)	13	-0.566408	-1.34332	0.120629	0.40415	0.345421	3171	tags=54%, list=14%, signal=46%	DDX5/BMP4/NCOR1/LIN28A/ZC3H12A/TGFB1/EGFR
GO_Biological_Process_2018	regulation of defense response to virus by host (GO:0050691)	regulation of defense response to virus by host (GO:0050691)	23	-0.487216	-1.3336	0.12116	0.405307	0.34641	6924	tags=57%, list=31%, signal=39%	PARP9/IFIT1/EIF2AK4/TRAF3IP2/MAVS/AIM2/SIN3A/DTX3L/TRIM6/TNFAIP3/IL23A/IL12B/ZC3H12A
GO_Biological_Process_2018	positive regulation of translational initiation (GO:0045948)	positive regulation of translational initiation (GO:0045948)	17	0.497191	1.3402	0.121212	0.405307	0.34641	5772	tags=41%, list=26%, signal=30%	DAZL/HABP4/CCL5/BOLL/MTOR/EIF2B5/UHMK1
GO_Biological_Process_2018	positive regulation of phosphatidylinositol 3-kinase signaling (GO:0014068)	positive regulation of phosphatidylinositol 3-kinase signaling (GO:0014068)	50	-0.399928	-1.2844	0.121439	0.405459	0.34654	6088	tags=42%, list=28%, signal=30%	HCST/HCLS1/PIK3AP1/TGFB2/JAK2/KIT/WNT16/F2R/SEMA4D/HGF/PDGFC/PDGFRA/CSF3/IGF2/KDR/FGR/PDGFRB/IGF1/DCN/SELP/F2RL1
GO_Biological_Process_2018	positive regulation of cilium assembly (GO:0045724)	positive regulation of cilium assembly (GO:0045724)	14	0.538101	1.35763	0.121495	0.405459	0.34654	5320	tags=43%, list=24%, signal=33%	CROCC/CCP110/HAP1/ARHGAP35/KCTD17/BBS4
GO_Biological_Process_2018	cellular response to acid chemical (GO:0071229)	cellular response to acid chemical (GO:0071229)	81	-0.361377	-1.24382	0.121884	0.406358	0.347308	5790	tags=40%, list=26%, signal=29%	LAMTOR5/ABL2/PID1/WNT2/SH3BP4/SESN2/PTK6/FZD10/UCP1/PTK2B/LYN/WNT5A/TWF2/XBP1/WNT8B/WNT3A/WNT11/FZD7/FZD4/SHMT1/EGR1/FFAR2/WNT3/SPAAR/PDK4/WNT5B/KDR/WNT9A/KLF2/EPHA3/NR1H4/AQP1
GO_Biological_Process_2018	tRNA aminoacylation (GO:0043039)	tRNA aminoacylation (GO:0043039)	39	0.371013	1.24702	0.122283	0.407228	0.348052	9377	tags=62%, list=43%, signal=35%	TARSL2/FARS2/SARS/GATB/SARS2/DARS2/NARS/HARS2/YARS/PPA2/GARS/FARSB/PPA1/QRSL1/AIMP2/AIMP1/AARS/HARS/CARS/LARS2/TARS2/KARS/IARS2/DARS
GO_Biological_Process_2018	regulation of plasma membrane bounded cell projection assembly (GO:0120032)	regulation of plasma membrane bounded cell projection assembly (GO:0120032)	35	-0.430945	-1.29796	0.122383	0.407228	0.348052	6641	tags=40%, list=30%, signal=28%	SSH1/FER/CDC42/SSH2/FSCN1/ARF6/RDX/PODXL/TWF2/WAS/CAV1/CCR7/ATP8B1/EPHA2
GO_Biological_Process_2018	cellular response to unfolded protein (GO:0034620)	cellular response to unfolded protein (GO:0034620)	20	0.465342	1.32551	0.12297	0.408163	0.348851	3625	tags=25%, list=16%, signal=21%	HSPH1/PRKN/HSPA4L/HSPA8/PACRG
GO_Biological_Process_2018	protein localization to chromosome, centromeric region (GO:0071459)	protein localization to chromosome, centromeric region (GO:0071459)	15	-0.541081	-1.33085	0.123023	0.408163	0.348851	3076	tags=27%, list=14%, signal=23%	CDK1/AURKB/CENPA/HASPIN
GO_Biological_Process_2018	ruffle organization (GO:0031529)	ruffle organization (GO:0031529)	15	-0.532861	-1.31063	0.123023	0.408163	0.348851	1578	tags=47%, list=7%, signal=43%	PLEKHA1/PLEK/ARF6/AIF1/LIMA1/CCR7/TPM1
GO_Biological_Process_2018	regulation of DNA-dependent DNA replication (GO:0090329)	regulation of DNA-dependent DNA replication (GO:0090329)	11	-0.601132	-1.37681	0.123435	0.408799	0.349394	3817	tags=36%, list=17%, signal=30%	BMP5/CDT1/TICRR/ARTN
GO_Biological_Process_2018	negative regulation of fat cell differentiation (GO:0045599)	negative regulation of fat cell differentiation (GO:0045599)	32	-0.442072	-1.29928	0.123558	0.408799	0.349394	4482	tags=28%, list=20%, signal=22%	SMAD3/RUNX1T1/TRIB3/WNT5A/ADIPOQ/ENPP1/TGFB1/GATA3/IL6
GO_Biological_Process_2018	negative regulation of interleukin-6 production (GO:0032715)	negative regulation of interleukin-6 production (GO:0032715)	22	-0.488757	-1.31833	0.123693	0.408799	0.349394	3969	tags=36%, list=18%, signal=30%	TNFAIP3/GHRL/NLRC3/IL10/ZC3H12A/IRAK3/TLR4/C1QTNF3
GO_Biological_Process_2018	regulation of double-strand break repair via homologous recombination (GO:0010569)	regulation of double-strand break repair via homologous recombination (GO:0010569)	22	-0.488745	-1.3183	0.123693	0.408799	0.349394	8877	tags=73%, list=40%, signal=43%	RTEL1/PPP4R2/KLHL15/SETD2/MMS19/PARPBP/KDM1A/RAD51/CHEK1/RPA2/MAGEF1/SPIDR/PPP4C/INSL6/RAD51AP1/FIGNL1
GO_Biological_Process_2018	pattern recognition receptor signaling pathway (GO:0002221)	pattern recognition receptor signaling pathway (GO:0002221)	44	-0.407469	-1.27868	0.123867	0.408977	0.349546	4913	tags=41%, list=22%, signal=32%	TLR2/LY96/HSP90B1/MAPKAPK2/RPS6KA3/MAPKAPK3/UNC93B1/IRAK1/MYD88/TLR1/FFAR2/CD36/APOB/CD14/IRAK3/TLR4/CTSK/LBP
GO_Biological_Process_2018	positive regulation of BMP signaling pathway (GO:0030513)	positive regulation of BMP signaling pathway (GO:0030513)	18	-0.514306	-1.3187	0.124113	0.40904	0.349601	2095	tags=61%, list=10%, signal=55%	RBPJ/BMP4/SMAD2/SMAD4/ENG/ACVRL1/NOTCH1/SULF1/GATA6/FOXD1/GDF5
GO_Biological_Process_2018	regulation of actomyosin structure organization (GO:0110020)	regulation of actomyosin structure organization (GO:0110020)	12	-0.580753	-1.35678	0.124126	0.40904	0.349601	5965	tags=67%, list=27%, signal=49%	ROCK1/CDC42/SLC9A1/AKAP13/PTGER4/WAS/ASAP3/FHOD1
GO_Biological_Process_2018	negative regulation of endopeptidase activity (GO:0010951)	negative regulation of endopeptidase activity (GO:0010951)	56	-0.390982	-1.27339	0.124451	0.409716	0.350178	2185	tags=32%, list=10%, signal=29%	SERPINB5/ANXA8/SERPING1/SERPINB9/SERPINF2/CST11/SPINK1/SERPINB8/SERPINA12/SPINK2/KNG1/SERPINB2/TIMP1/SPINK8/SERPINE1/SERPINF1/SERPINB12/SERPINH1
GO_Biological_Process_2018	positive regulation of blood coagulation (GO:0030194)	positive regulation of blood coagulation (GO:0030194)	19	-0.508196	-1.32273	0.12522	0.411852	0.352004	2526	tags=37%, list=11%, signal=33%	THBD/ANO6/SERPINF2/TLR4/SERPINE1/SELP/THBS1
GO_Biological_Process_2018	negative regulation of transcription from RNA polymerase II promoter (GO:0000122)	negative regulation of transcription from RNA polymerase II promoter (GO:0000122)	500	-0.281445	-1.14805	0.125405	0.412064	0.352185	5131	tags=26%, list=23%, signal=20%	NR2F2/TFAP2C/SIN3B/CREM/MBD1/FNIP2/SIN3A/GLIS1/UBE2I/MED25/NR3C1/ARID5A/ZEB2/RELA/HES1/TBX3/YEATS2/IRF2BPL/ETS2/N4BP2L2/ANKRD2/MBD2/BMP2/GLIS2/CRY1/SMAD3/EOMES/NOTCH1/NKX2-1/SEMA4D/JUND/UXT/BACH1/REST/BMI1/SOX18/MAGEA1/MAGEA2/RELB/MXD1/STAT3/DR1/NFATC3/EZH2/HAMP/TRIB3/TGIF2/SUFU/HDAC1/ETV6/BHLHE40/BCOR/TRIM27/GFI1B/KLF10/SLA2/EDN1/TRPS1/FOXD3/RREB1/ELK4/CIITA/ESR2/RIPPLY2/JUN/INSL6/MYC/JUNB/KANK2…
GO_Biological_Process_2018	diacylglycerol metabolic process (GO:0046339)	diacylglycerol metabolic process (GO:0046339)	13	0.557896	1.38197	0.125581	0.412245	0.35234	1638	tags=15%, list=7%, signal=14%	DGKK/APOA2
GO_Biological_Process_2018	positive regulation of transcription regulatory region DNA binding (GO:2000679)	positive regulation of transcription regulatory region DNA binding (GO:2000679)	18	-0.513455	-1.31652	0.125887	0.41285	0.352857	2246	tags=28%, list=10%, signal=25%	FOXC1/TGFB1/IGF1/TWIST1/GATA3
GO_Biological_Process_2018	sulfur compound biosynthetic process (GO:0044272)	sulfur compound biosynthetic process (GO:0044272)	114	-0.339496	-1.21852	0.126174	0.413191	0.353149	4386	tags=26%, list=20%, signal=21%	CHST5/B3GNT3/CHPF2/HS3ST3B1/SLC35D2/CHST14/MGST2/B3GNT7/GSTO1/ST3GAL1/EXT1/CHST3/CSPG4/CHSY1/GSTM3/SLC26A2/VCAN/CSGALNACT2/SLC26A1/B4GALT1/GSTM2/FMOD/DSE/CHST13/OGN/DCN/BGN/GSTA2/KERA/LUM
GO_Biological_Process_2018	mesonephric tubule development (GO:0072164)	mesonephric tubule development (GO:0072164)	16	-0.530411	-1.32414	0.126335	0.413191	0.353149	3963	tags=38%, list=18%, signal=31%	PKD2/WNT11/OSR1/FOXC1/LHX1/SIX1
GO_Biological_Process_2018	negative regulation of T cell differentiation (GO:0045581)	negative regulation of T cell differentiation (GO:0045581)	10	-0.604289	-1.34987	0.126354	0.413191	0.353149	1735	tags=60%, list=8%, signal=55%	GLI3/IHH/IRF1/BMP4/CTLA4/IFNA2
GO_Biological_Process_2018	organic cyclic compound biosynthetic process (GO:1901362)	organic cyclic compound biosynthetic process (GO:1901362)	32	-0.436883	-1.28403	0.126853	0.41376	0.353635	4942	tags=44%, list=22%, signal=34%	SCP2/GCH1/HDC/GUCY2C/MOCOS/TFCP2L1/HSD3B1/ALDH18A1/HSD3B2/PRG3/SCP2D1/PYCR1/MOCS1/CYP19A1
GO_Biological_Process_2018	positive regulation of cell-matrix adhesion (GO:0001954)	positive regulation of cell-matrix adhesion (GO:0001954)	32	-0.437497	-1.28583	0.126853	0.41376	0.353635	7453	tags=62%, list=34%, signal=41%	TEK/ROCK1/SFRP1/PTPRJ/JUP/VEGFA/CCL28/CIB1/ABL1/LIMS1/PLEKHA2/PTK2B/NRP1/COL16A1/S100A10/CD36/CDK6/KDR/EPHA1/CCR7
GO_Biological_Process_2018	regulation of mitotic spindle assembly (GO:1901673)	regulation of mitotic spindle assembly (GO:1901673)	19	-0.505906	-1.31677	0.126984	0.41376	0.353635	1869	tags=16%, list=8%, signal=14%	PLK1/PMEPA1/CHMP4C
GO_Biological_Process_2018	positive regulation of chromosome segregation (GO:0051984)	positive regulation of chromosome segregation (GO:0051984)	11	-0.597994	-1.36963	0.127013	0.41376	0.353635	2686	tags=73%, list=12%, signal=64%	SMC5/NUMA1/FEN1/RAD18/DDX11/RAD21/CCNB1/CDC6
GO_Biological_Process_2018	cell-cell adhesion via plasma-membrane adhesion molecules (GO:0098742)	cell-cell adhesion via plasma-membrane adhesion molecules (GO:0098742)	131	-0.333407	-1.2177	0.127577	0.414681	0.354422	4266	tags=29%, list=19%, signal=24%	NECTIN1/SMAGP/CLDN4/ITGAM/PECAM1/CD84/PCDHB2/CDH26/ITGAL/FAT4/VCAM1/CLDN2/CDH17/SDK1/TGFBR2/CLDN7/CRTAM/ICAM1/NECTIN2/CDH11/FAT2/PVR/CLDN6/SELL/CD177/CDH1/CDH5/GYPC/CDH23/PCDHB5/PCDHB14/SCARF1/SCARF2/SELP/MPZ/MPZL2/SELE/CLDN23
GO_Biological_Process_2018	cellular senescence (GO:0090398)	cellular senescence (GO:0090398)	24	-0.476832	-1.3087	0.127586	0.414681	0.354422	6574	tags=46%, list=30%, signal=32%	KAT6A/ID2/CALR/SRF/PRKCD/TBX3/MAGEA2/CDKN1A/PML/CDKN2A/TBX2
GO_Biological_Process_2018	post-Golgi vesicle-mediated transport (GO:0006892)	post-Golgi vesicle-mediated transport (GO:0006892)	53	0.348107	1.24278	0.12766	0.414681	0.354422	8365	tags=55%, list=38%, signal=34%	AP3B2/EPS15/VPS13C/STEAP2/SORL1/VTI1A/VPS13A/SORT1/RBSN/VTI1B/ARL3/CCDC93/ARFGEF2/RABIF/STXBP6/AP2A1/SYS1/SCAMP3/MYO5A/SCAMP1/EXOC6B/ARF1/EXOC4/RAB14/AP4M1/EXOC1/NUDT19/GBF1/MON2
GO_Biological_Process_2018	nucleobase-containing compound biosynthetic process (GO:0034654)	nucleobase-containing compound biosynthetic process (GO:0034654)	16	-0.529197	-1.32111	0.128114	0.415761	0.355345	5079	tags=44%, list=23%, signal=34%	AMPD3/TERT/TYMS/DCK/PNP/APRT/AMPD1
GO_Biological_Process_2018	negative regulation of cell cycle (GO:0045786)	negative regulation of cell cycle (GO:0045786)	66	-0.371787	-1.23719	0.128613	0.416768	0.356205	5211	tags=33%, list=24%, signal=26%	INHBA/NR2F2/BTG3/BMP2/SMAD3/HPGD/BTG2/LATS2/MAD2L1/SIPA1/CDKN2A/BTG1/FOXC1/IL10/CDK6/RUNX3/PLK1/GAS1/TGFB1/NR4A1/DUSP1/GATA3
GO_Biological_Process_2018	regulation of blood vessel size (GO:0050880)	regulation of blood vessel size (GO:0050880)	11	0.59482	1.40643	0.128668	0.416768	0.356205	697	tags=27%, list=3%, signal=26%	NPR1/UTS2/NPPB
GO_Biological_Process_2018	negative regulation of DNA metabolic process (GO:0051053)	negative regulation of DNA metabolic process (GO:0051053)	39	-0.416633	-1.27599	0.129338	0.418539	0.357719	5524	tags=31%, list=25%, signal=23%	AICDA/PDS5A/WAPL/ACVRL1/APOBEC1/DACH1/TGFB3/ADIPOQ/S100A11/TGFB1/CDC6/ANKRD1
GO_Biological_Process_2018	cell morphogenesis involved in neuron differentiation (GO:0048667)	cell morphogenesis involved in neuron differentiation (GO:0048667)	92	0.306423	1.22869	0.130137	0.420727	0.359589	3529	tags=34%, list=16%, signal=28%	SLITRK3/MAPK8IP2/TLR9/POU4F1/NEFH/LRFN5/OMG/ATL1/LINGO2/LINGO1/PAK3/BRSK2/MAP6/MAP1A/OMD/SLITRK1/MAP1B/LRRC38/MAP2/LRRN2/SPTBN4/APBB1/CDK5/RAB3A/MAP6D1/NTNG1/CNTN4/DCC/BTBD3/LINGO3/SLITRK4
GO_Biological_Process_2018	negative regulation of muscle cell differentiation (GO:0051148)	negative regulation of muscle cell differentiation (GO:0051148)	13	-0.561665	-1.33207	0.131119	0.422927	0.36147	5408	tags=54%, list=25%, signal=41%	SOSTDC1/TBX3/ANKRD2/NOTCH1/PTBP1/EREG/TGFB1
GO_Biological_Process_2018	regulation of sister chromatid cohesion (GO:0007063)	regulation of sister chromatid cohesion (GO:0007063)	12	-0.578721	-1.35204	0.131119	0.422927	0.36147	5837	tags=58%, list=27%, signal=43%	RB1/WAPL/DDX11/ESPL1/RAD21/BUB1/CDCA5
GO_Biological_Process_2018	neuron projection morphogenesis (GO:0048812)	neuron projection morphogenesis (GO:0048812)	153	0.272578	1.15656	0.131313	0.422927	0.36147	5848	tags=43%, list=27%, signal=32%	SLITRK3/MAPK8IP2/TLR9/POU4F1/NEFH/LRFN5/OMG/ATL1/PACSIN1/LINGO2/LINGO1/PAK3/CNTNAP2/ARC/BRSK2/MAP6/MAP1A/OMD/NYAP1/PAK1/SLC9A6/SLITRK1/MAP1B/MNX1/LRRC38/MAP2/LRRN2/FLRT3/SPTBN4/EPB41L3/APBB1/CDK5/RAB3A/BDNF/MAP6D1/IMPACT/NTNG1/ALS2/CNTN4/DCC/DLG4/BTBD3/LINGO3/SLITRK4/EPHB1/UBB/ANK3/CCK/CELSR2/ADGRB1/GPM6A/NCKAP1/TNIK/BRSK1/SLIT2/PLPPR4/CTNND2/GP5/FLRT1/DRD2/AFG3L2/APP/ALCAM/STK24/FGFR2/S100B
GO_Biological_Process_2018	phosphatidylcholine biosynthetic process (GO:0006656)	phosphatidylcholine biosynthetic process (GO:0006656)	31	0.399368	1.25528	0.131313	0.422927	0.36147	4359	tags=32%, list=20%, signal=26%	APOA1/PHOSPHO1/ACHE/PCYT1B/APOA2/STARD10/SLC27A1/LCAT/MFSD2A/SLC44A1
GO_Biological_Process_2018	regulation of membrane protein ectodomain proteolysis (GO:0051043)	regulation of membrane protein ectodomain proteolysis (GO:0051043)	21	-0.491113	-1.31423	0.131716	0.423031	0.361558	3008	tags=38%, list=14%, signal=33%	TIMP3/FURIN/TNFRSF1B/IL10/ADAM8/SH3D19/IL1B/TIMP1
GO_Biological_Process_2018	triglyceride catabolic process (GO:0019433)	triglyceride catabolic process (GO:0019433)	21	0.450953	1.303	0.131765	0.423031	0.361558	3900	tags=43%, list=18%, signal=35%	FABP9/APOA1/APOA4/PNPLA1/FABP12/PNPLA5/FABP6/FABP1/APOC3
GO_Biological_Process_2018	negative regulation of blood vessel diameter (GO:0097756)	negative regulation of blood vessel diameter (GO:0097756)	10	-0.6011	-1.34274	0.131769	0.423031	0.361558	3511	tags=50%, list=16%, signal=42%	EDN1/EDN2/EDNRA/HTR2B/SMTNL1
GO_Biological_Process_2018	regulation of potassium ion transport (GO:0043266)	regulation of potassium ion transport (GO:0043266)	27	0.416537	1.26731	0.131841	0.423031	0.361558	2844	tags=41%, list=13%, signal=36%	KCNIP2/KCNAB1/KCNAB2/DPP10/KCNIP1/KCNH2/DPP6/KCNIP4/KCNN2/ANK2/KCNE1
GO_Biological_Process_2018	artery morphogenesis (GO:0048844)	artery morphogenesis (GO:0048844)	30	-0.452663	-1.31363	0.132013	0.423186	0.361691	6144	tags=53%, list=28%, signal=39%	ENG/VEGFA/TGFBR1/TGFB2/HES1/LRP1/NOTCH1/HPGD/PKD2/ADAMTS9/NRP1/FOXF1/TBX2/PDGFRB/STRA6/JAG1
GO_Biological_Process_2018	phosphate ion homeostasis (GO:0055062)	phosphate ion homeostasis (GO:0055062)	11	-0.596348	-1.36586	0.132379	0.423564	0.362014	2157	tags=36%, list=10%, signal=33%	GCM2/ENPP1/FGFR4/SFRP4
GO_Biological_Process_2018	positive regulation of superoxide anion generation (GO:0032930)	positive regulation of superoxide anion generation (GO:0032930)	11	-0.594518	-1.36167	0.132379	0.423564	0.362014	5472	tags=55%, list=25%, signal=41%	PRKCD/FPR2/ITGAM/CD177/TGFB1/F2RL1
GO_Biological_Process_2018	sensory perception (GO:0007600)	sensory perception (GO:0007600)	40	0.371696	1.25366	0.132768	0.424411	0.362738	3150	tags=40%, list=14%, signal=34%	SCN10A/CLRN1/ASIC3/SCN9A/OPRM1/TRPA1/GNAL/CHRNA7/TMEM150C/PNOC/NIPSNAP1/KCNA2/NTSR2/OPRL1/KCNK4/PENK
GO_Biological_Process_2018	chemical synaptic transmission, postsynaptic (GO:0099565)	chemical synaptic transmission, postsynaptic (GO:0099565)	33	0.398123	1.27307	0.133333	0.425023	0.363261	5548	tags=55%, list=25%, signal=41%	GPRIN1/MAPK8IP2/GABRA3/NPAS4/GLRA1/GABRG2/GABRA6/GABRA5/GABRA1/GRIN2B/GRID2/GRIN2D/GRIN2C/GABRG1/GSK3B/CHRNA3/DRD2/GABRG3
GO_Biological_Process_2018	double-strand break repair via homologous recombination (GO:0000724)	double-strand break repair via homologous recombination (GO:0000724)	70	-0.365082	-1.22384	0.133333	0.425023	0.363261	7793	tags=46%, list=35%, signal=30%	BRCA1/BLM/SLX4/NUCKS1/RAD50/FEN1/SFR1/RAD51D/MCM9/YY1/NABP2/SFPQ/RECQL4/RAD51/MMS22L/RPA2/RPA3/RECQL/NSMCE1/RNF138/NABP1/SPIDR/GINS2/RBBP8/GEN1/RAD51C/NIPBL/MEIOB/RAD51AP1/CDC45/RAD54B/ARTN
GO_Biological_Process_2018	regulation of postsynaptic membrane potential (GO:0060078)	regulation of postsynaptic membrane potential (GO:0060078)	33	0.398123	1.27307	0.133333	0.425023	0.363261	5548	tags=55%, list=25%, signal=41%	GPRIN1/MAPK8IP2/GABRA3/NPAS4/GLRA1/GABRG2/GABRA6/GABRA5/GABRA1/GRIN2B/GRID2/GRIN2D/GRIN2C/GABRG1/GSK3B/CHRNA3/DRD2/GABRG3
GO_Biological_Process_2018	negative regulation of cell morphogenesis involved in differentiation (GO:0010771)	negative regulation of cell morphogenesis involved in differentiation (GO:0010771)	29	0.406311	1.26467	0.133663	0.425413	0.363594	4481	tags=45%, list=20%, signal=36%	NGFR/DMTN/OMG/LINGO1/THY1/ERCC2/ARHGDIA/YWHAH/EFNA5/EFNB3/MCF2/GDI1/RUFY3
GO_Biological_Process_2018	regulation of JNK cascade (GO:0046328)	regulation of JNK cascade (GO:0046328)	83	-0.357281	-1.23171	0.133705	0.425413	0.363594	4605	tags=29%, list=21%, signal=23%	DUSP10/WNT16/TIRAP/RIPK1/FCGR2B/PTK2B/GADD45A/FLT4/FZD7/IL1A/CD27/TRAF4/TAOK2/SERPINF2/PER1/DACT1/CCL19/EDAR/IL1B/EGFR/CCR7/AGER/EDA2R/F2RL1
GO_Biological_Process_2018	positive regulation of translation (GO:0045727)	positive regulation of translation (GO:0045727)	72	-0.363239	-1.22344	0.134286	0.426864	0.364834	3328	tags=18%, list=15%, signal=15%	ELAVL1/RBM3/LIN28A/CD28/SOX4/TGFB1/PASK/YBX3/PPARG/BCL3/PYM1/THBS1/IL6
GO_Biological_Process_2018	antigen processing and presentation of exogenous peptide antigen via MHC class I (GO:0042590)	antigen processing and presentation of exogenous peptide antigen via MHC class I (GO:0042590)	70	-0.363119	-1.21726	0.134783	0.427781	0.365618	7560	tags=44%, list=34%, signal=29%	PSMA1/ITGB5/PSMB11/SEC22B/VAMP3/PSME1/SEC14L3/ITGAV/PSMB10/PSMB9/PSMC4/PSMD6/PSMB8/CALR/TAP1/VAMP8/CYBA/CYBB/PSME2/PSMB4/TAPBP/IKBKB/CD207/FCER1G/HFE/IFI30/SNAP23/PSME4/NCF2/NCF4/CD36
GO_Biological_Process_2018	response to interferon-alpha (GO:0035455)	response to interferon-alpha (GO:0035455)	16	-0.524477	-1.30933	0.135231	0.427781	0.365618	7736	tags=75%, list=35%, signal=49%	AXL/MX2/IFNAR1/PDE12/TPR/IFNAR2/IFITM3/BST2/EIF2AK2/IFITM1/IFITM2/GATA3
GO_Biological_Process_2018	positive regulation of protein kinase B signaling (GO:0051897)	positive regulation of protein kinase B signaling (GO:0051897)	117	-0.33421	-1.20651	0.135279	0.427781	0.365618	4794	tags=34%, list=22%, signal=27%	INSR/KIT/FGF10/HBEGF/ERBB2/IRS1/PIK3CG/ICOS/GCNT2/MET/EGF/HGF/EREG/F10/LIN28A/VAV1/CD80/FGF5/TCF7L2/PDGFRA/CD28/PIK3R5/CSF3/FGF16/IGF2/RAMP3/F7/ADAM8/TRAT1/CCL19/TGFB1/FGFR4/EGFR/CCR7/FGF7/PDGFRB/GATA3/MST1R/CD19/THBS1
GO_Biological_Process_2018	nucleosome assembly (GO:0006334)	nucleosome assembly (GO:0006334)	30	-0.450298	-1.30677	0.135314	0.427781	0.365618	8074	tags=57%, list=37%, signal=36%	H3F3A/H3F3C/ATRX/NASP/HIRA/KAT6B/CABIN1/SMARCA5/GRWD1/ANP32B/SPTY2D1/UBN1/ASF1B/IPO4/PADI4/CENPA/HMGB2
GO_Biological_Process_2018	negative regulation of protein autophosphorylation (GO:0031953)	negative regulation of protein autophosphorylation (GO:0031953)	10	-0.598971	-1.33799	0.135379	0.427781	0.365618	2121	tags=60%, list=10%, signal=54%	TESK1/ENG/ADIPOQ/MVP/ENPP1/CAV1
GO_Biological_Process_2018	regulation of stem cell population maintenance (GO:2000036)	regulation of stem cell population maintenance (GO:2000036)	10	-0.599161	-1.33841	0.135379	0.427781	0.365618	3721	tags=30%, list=17%, signal=25%	CNOT3/ELAVL1/LOXL2
GO_Biological_Process_2018	regulation of cell-cell adhesion (GO:0022407)	regulation of cell-cell adhesion (GO:0022407)	29	-0.452576	-1.29964	0.135452	0.427781	0.365618	4889	tags=38%, list=22%, signal=30%	SPINT2/DPP4/PODXL/RNASE10/FERMT3/ADAM8/EPHA7/FSTL3/TGFB1/CDH1/JAG1
GO_Biological_Process_2018	activation of GTPase activity (GO:0090630)	activation of GTPase activity (GO:0090630)	69	-0.363764	-1.21692	0.136232	0.429848	0.367385	3509	tags=17%, list=16%, signal=15%	TBC1D21/TBC1D8B/TBC1D10C/TAX1BP3/CXCL13/EPHA1/CCR7/GPR65/ECT2/EPHA2/NTF3/ADPRHL1
GO_Biological_Process_2018	axon development (GO:0061564)	axon development (GO:0061564)	90	0.307455	1.22939	0.136986	0.431384	0.368697	4103	tags=37%, list=19%, signal=30%	SLITRK3/AMIGO1/TLR9/POU4F1/NEFH/LRFN5/OMG/ATL1/LINGO2/LINGO1/PAK3/BRSK2/MAP1A/OMD/SLITRK1/MAP1B/LRRC38/LRRN2/SPTBN4/APBB1/CDK5/RAB3A/L1CAM/CDK5R1/NTNG1/CNTN4/DCC/LINGO3/SLITRK4/RTN4RL1/ARHGAP35/ANK3/CCK
GO_Biological_Process_2018	cell chemotaxis (GO:0060326)	cell chemotaxis (GO:0060326)	49	-0.394573	-1.26772	0.137109	0.431384	0.368697	4757	tags=39%, list=22%, signal=30%	KIT/HBEGF/ABCC1/FPR2/ARRB2/HGF/CXCL12/NRP1/PDGFRA/C3AR1/EGR3/CCL20/NR4A1/CCR6/HMGB2/PDGFRB/C5AR1/EPHA2/FPR1
GO_Biological_Process_2018	membrane repolarization (GO:0086009)	membrane repolarization (GO:0086009)	12	0.559598	1.34242	0.137209	0.431384	0.368697	5941	tags=67%, list=27%, signal=49%	KCNIP2/KCNH2/KCND3/ATP1B1/KCNE1/ATP1B2/ATP1A2/KCNE2
GO_Biological_Process_2018	cellular response to peptide (GO:1901653)	cellular response to peptide (GO:1901653)	39	-0.412748	-1.26409	0.137224	0.431384	0.368697	5294	tags=41%, list=24%, signal=31%	DDX11/ARHGEF2/LRP1/FPR2/FCGR2B/XBP1/ZFP36L1/ADRB2/CD36/CASP4/CYP11B2/TLR4/CAV1/CACNB1/AGER/IGF1
GO_Biological_Process_2018	synaptic vesicle transport (GO:0048489)	synaptic vesicle transport (GO:0048489)	17	0.482765	1.30132	0.137529	0.431945	0.369177	3381	tags=35%, list=15%, signal=30%	KIF5A/CDK5/RAB3A/KIF5C/SYT7/SYNJ1
GO_Biological_Process_2018	regulation of protein kinase B signaling (GO:0051896)	regulation of protein kinase B signaling (GO:0051896)	152	-0.320721	-1.19043	0.137845	0.432249	0.369437	4794	tags=30%, list=22%, signal=23%	INSR/KIT/FGF10/HBEGF/ERBB2/IRS1/PIK3CG/ICOS/ARRB2/TRIB3/GCNT2/MET/EGF/HGF/EREG/F10/LIN28A/VAV1/CD80/FGF5/TCF7L2/PDGFRA/CD28/PIK3R5/CSF3/FGF16/IGF2/RAMP3/F7/ADAM8/TRAT1/CCL19/TGFB1/FGFR4/EGFR/CCR7/DRD3/FGF7/PDGFRB/EPHA2/GATA3/MST1R/PKHD1/CD19/THBS1
GO_Biological_Process_2018	negative regulation of toll-like receptor signaling pathway (GO:0034122)	negative regulation of toll-like receptor signaling pathway (GO:0034122)	27	-0.461566	-1.30642	0.138333	0.432249	0.369437	4991	tags=44%, list=23%, signal=34%	NFKBIL1/LY96/TNFAIP3/LYN/ACOD1/SMPDL3B/RAB7B/CD300LF/CD14/IRAK3/TLR4/F2RL1
GO_Biological_Process_2018	regulation of cellular biosynthetic process (GO:0031326)	regulation of cellular biosynthetic process (GO:0031326)	27	-0.460767	-1.30415	0.138333	0.432249	0.369437	4752	tags=37%, list=22%, signal=29%	IGF2BP1/IGF2BP2/STC2/CYP7A1/IL12B/ADIPOQ/PDK4/FGFR4/NR1H4/GATA3
GO_Biological_Process_2018	peptide metabolic process (GO:0006518)	peptide metabolic process (GO:0006518)	93	-0.351386	-1.22331	0.138418	0.432249	0.369437	5413	tags=30%, list=25%, signal=23%	LAMP2/IDE/CPD/DMD/ERAP1/PROS1/ACE/SPPL2A/CPQ/MME/SPCS3/DPEP1/F10/GSTO1/PCSK5/CARNMT1/FURIN/GSTM3/CPXM2/PROC/F7/AEBP1/ANPEP/GSTM2/CPXM1/LVRN/GSTA2/CPZ
GO_Biological_Process_2018	mesenchyme morphogenesis (GO:0072132)	mesenchyme morphogenesis (GO:0072132)	15	0.513645	1.33814	0.138568	0.432249	0.369437	131	tags=13%, list=1%, signal=13%	ISL1/NOG
GO_Biological_Process_2018	nucleic acid-templated transcription (GO:0097659)	nucleic acid-templated transcription (GO:0097659)	71	-0.362749	-1.22104	0.138571	0.432249	0.369437	5100	tags=24%, list=23%, signal=18%	NKX2-6/TERT/NR3C1/XAB2/FUBP3/POLR2B/TOPORS/BAZ1A/THRB/NFE2/ARNT/POLR2A/MLF1/NR4A2/BCL3/SCX/ASCL2
GO_Biological_Process_2018	I-kappaB kinase/NF-kappaB signaling (GO:0007249)	I-kappaB kinase/NF-kappaB signaling (GO:0007249)	54	-0.386558	-1.25311	0.138643	0.432249	0.369437	8326	tags=57%, list=38%, signal=36%	ROCK2/TAB1/RBCK1/TRADD/ERC1/NFKB1/REL/TLR3/ROCK1/PRDX4/SHARPIN/NFKBIA/TAB2/NKIRAS2/TLR8/BIRC2/NFKBIL1/TLR2/RELA/IKBKB/LY96/TNFRSF1A/RIPK1/RELB/BIRC3/NLRC3/TANK/CD14/NFKB2/TLR4/BCL3
GO_Biological_Process_2018	positive regulation of developmental growth (GO:0048639)	positive regulation of developmental growth (GO:0048639)	47	0.348999	1.22258	0.138728	0.432249	0.369437	5771	tags=51%, list=26%, signal=38%	POU4F2/SYT2/CPNE6/AGR2/UNC13A/CPNE9/SYT4/SYT1/LEP/RIMS1/L1CAM/BDNF/LIMK1/ISLR2/MAPT/SYT17/RIMS2/RUFY3/ZP3/ZFYVE27/PLCB1/SYT3/RASAL1/GHRHR
GO_Biological_Process_2018	microtubule bundle formation (GO:0001578)	microtubule bundle formation (GO:0001578)	29	-0.449491	-1.29078	0.138796	0.432249	0.369437	1869	tags=21%, list=8%, signal=19%	PLK1/KIF20A/LRGUK/PSRC1/CAPN6/RP1L1
GO_Biological_Process_2018	regulation of transforming growth factor beta production (GO:0071634)	regulation of transforming growth factor beta production (GO:0071634)	10	-0.594313	-1.32758	0.138989	0.432249	0.369437	6423	tags=70%, list=29%, signal=50%	SMAD4/TGFB2/HIF1A/SMAD3/CD34/SERPINF2/PTGS2
GO_Biological_Process_2018	regulation of programmed cell death (GO:0043067)	regulation of programmed cell death (GO:0043067)	242	-0.301289	-1.16952	0.139019	0.432249	0.369437	3285	tags=27%, list=15%, signal=23%	JAK2/INHBA/CASP2/LTBR/ACTN4/ANP32B/JAK3/CIDEC/AIFM2/BMP2/CD40/STK10/MAP2K7/STK3/TNFRSF1A/RIPK1/MAP2K3/MAP3K3/NME4/BMP5/MAP3K1/BIRC3/TNFRSF4/BIRC5/MAP3K8/TGFB3/FAS/INHBC/CFLAR/TNFRSF18/BMP10/PMAIP1/KANK2/PTGIS/INHBE/CD27/APAF1/ACTN1/MALT1/TNFRSF14/TNFRSF25/TNFRSF1B/DAPK2/TAOK2/BCL2L11/TANK/NRK/GAS1/TGFB1/LGALS1/MAP4K1/BCL3/DUSP1/TNFRSF9/IGFBP3/TNFRSF10B/TNFRSF11B/GDF15/BMP15/ACTN2/LEFTY2/NTF3/GDF1…
GO_Biological_Process_2018	protein processing (GO:0016485)	protein processing (GO:0016485)	90	-0.353622	-1.22826	0.139437	0.432502	0.369653	5181	tags=28%, list=24%, signal=21%	SRGN/CPD/CASP2/MMP16/CTSH/PROS1/SPPL2A/CTSG/RHBDF1/SPCS3/F10/PCSK5/FURIN/CPXM2/PROC/CMA1/F7/ASPRV1/AEBP1/GZMB/CPXM1/MMP14/RHBDF2/PRSS3/CPZ
GO_Biological_Process_2018	cellular protein complex disassembly (GO:0043624)	cellular protein complex disassembly (GO:0043624)	13	0.544166	1.34796	0.139535	0.432502	0.369653	3176	tags=31%, list=14%, signal=26%	NAPB/NSF/GSPT2/PEX14
GO_Biological_Process_2018	negative regulation of MAP kinase activity (GO:0043407)	negative regulation of MAP kinase activity (GO:0043407)	57	-0.381891	-1.24277	0.139706	0.432502	0.369653	2121	tags=42%, list=10%, signal=38%	SPRY2/BMP4/SPRED1/PTPRJ/RGS14/PTPN22/STK38/PAQR3/CD300A/HIPK3/PRKCD/DUSP16/DUSP10/DUSP6/LYN/PTPN1/ADIPOQ/SPRY1/IRAK3/IL1B/CAV1/SPRY4/DUSP1/CAV3
GO_Biological_Process_2018	protein tetramerization (GO:0051262)	protein tetramerization (GO:0051262)	79	0.308151	1.18736	0.139785	0.432502	0.369653	2561	tags=20%, list=12%, signal=18%	MIP/GNMT/GPRIN1/MAT1A/TRPA1/HCN1/TRPV1/KCNC3/CTH/KCNC1/CDA/ACPP/CCL5/ALDH5A1/ACOT13/KCNJ12
GO_Biological_Process_2018	regulation of activin receptor signaling pathway (GO:0032925)	regulation of activin receptor signaling pathway (GO:0032925)	13	-0.556765	-1.32045	0.13986	0.432502	0.369653	1715	tags=31%, list=8%, signal=28%	SKI/ACVR1/FSTL3/FST
GO_Biological_Process_2018	regulation of mitotic sister chromatid separation (GO:0010965)	regulation of mitotic sister chromatid separation (GO:0010965)	13	-0.55559	-1.31766	0.13986	0.432502	0.369653	2495	tags=54%, list=11%, signal=48%	CDC23/NEK6/RIOK2/CENPE/PLK1/UBE2C/CDC6
GO_Biological_Process_2018	membrane lipid metabolic process (GO:0006643)	membrane lipid metabolic process (GO:0006643)	16	-0.520293	-1.29888	0.140569	0.43317	0.370224	4236	tags=31%, list=19%, signal=25%	ACER1/MGST2/SGPL1/SMPDL3B/CYP1B1
GO_Biological_Process_2018	negative regulation of cellular carbohydrate metabolic process (GO:0010677)	negative regulation of cellular carbohydrate metabolic process (GO:0010677)	16	-0.521927	-1.30296	0.140569	0.43317	0.370224	118	tags=25%, list=1%, signal=25%	CBFA2T3/ADIPOQ/C1QTNF3/ACTN3
GO_Biological_Process_2018	prostaglandin biosynthetic process (GO:0001516)	prostaglandin biosynthetic process (GO:0001516)	16	-0.521445	-1.30176	0.140569	0.43317	0.370224	3511	tags=31%, list=16%, signal=26%	EDN1/EDN2/PTGIS/TBXAS1/PTGS2
GO_Biological_Process_2018	protein lipidation (GO:0006497)	protein lipidation (GO:0006497)	118	-0.333193	-1.20275	0.140584	0.43317	0.370224	3136	tags=17%, list=14%, signal=15%	GPIHBP1/PRSS21/LY6D/LYPD3/VNN1/MSLN/PGAP3/BST1/FOLR2/IZUMO1R/MDGA1/NTNG2/TECTA/LYPD2/ZDHHC23/TEX101/PLET1/PRSS41/XPNPEP2/PRND
GO_Biological_Process_2018	response to fatty acid (GO:0070542)	response to fatty acid (GO:0070542)	10	-0.588753	-1.31516	0.140794	0.433428	0.370444	5441	tags=70%, list=25%, signal=53%	PID1/GLDC/UCP1/FFAR2/CD36/PDK4/NR1H4
GO_Biological_Process_2018	positive regulation of epithelial cell migration (GO:0010634)	positive regulation of epithelial cell migration (GO:0010634)	73	-0.361376	-1.21715	0.141227	0.434163	0.371072	6721	tags=45%, list=31%, signal=32%	SASH1/PLCG1/HYAL1/ADAM9/ANGPT1/CALR/VEGFA/SRC/ABL1/TGFB2/INSL3/HIF1A/CTSH/FGF10/VIL1/GLIPR2/ITGB3/PTK2B/WNT5A/ANXA3/EDN1/FLT4/RREB1/NRP1/FOXP1/PRKD2/KDR/ETS1/ZC3H12A/FGF7/FOXC2/GATA3/THBS1
GO_Biological_Process_2018	DNA biosynthetic process (GO:0071897)	DNA biosynthetic process (GO:0071897)	38	-0.412038	-1.25878	0.141287	0.434163	0.371072	5993	tags=39%, list=27%, signal=29%	RAD51/RFC3/POLD1/TERT/DNA2/POLA1/TYMS/POLD3/POLH/RBBP8/POLE/RAD51C/RAD51AP1/BRIP1/ARTN
GO_Biological_Process_2018	protein O-linked glycosylation (GO:0006493)	protein O-linked glycosylation (GO:0006493)	99	-0.345335	-1.21714	0.141484	0.434375	0.371254	3773	tags=22%, list=17%, signal=18%	GALNT4/B3GNT7/B3GNT8/GCNT1/GALNT2/ST3GAL1/ST6GALNAC2/C1GALT1/MUC4/ADAMTS5/POFUT2/B3GNT9/GALNTL5/B3GNT5/GALNT5/TET3/LARGE2/CFP/ADAMTS7/MUC16/GXYLT2/THBS1
GO_Biological_Process_2018	carboxylic acid metabolic process (GO:0019752)	carboxylic acid metabolic process (GO:0019752)	27	-0.45725	-1.2942	0.141667	0.434546	0.3714	5196	tags=52%, list=24%, signal=40%	HYAL1/MTHFD1L/PON3/CYB5R3/FTCD/ST6GAL1/PLA2G4A/GSTO1/ST3GAL1/CARNMT1/PTGIS/TBXAS1/CYP1A2/ACOT4
GO_Biological_Process_2018	endoplasmic reticulum calcium ion homeostasis (GO:0032469)	endoplasmic reticulum calcium ion homeostasis (GO:0032469)	18	-0.507925	-1.30234	0.141844	0.434686	0.371519	3306	tags=22%, list=15%, signal=19%	PML/BAK1/TGM2/ATP2A1
GO_Biological_Process_2018	positive regulation of protein transport (GO:0051222)	positive regulation of protein transport (GO:0051222)	56	-0.383052	-1.24756	0.14202	0.434686	0.371519	3449	tags=23%, list=16%, signal=20%	RAB29/TGFB3/KIF20B/IL1A/SYTL4/ARHGEF5/EZR/ADAM8/TGFB1/IGF1/MYOM1/ANKRD1/TTN
GO_Biological_Process_2018	Golgi to endosome transport (GO:0006895)	Golgi to endosome transport (GO:0006895)	17	0.481592	1.29815	0.142191	0.434686	0.371519	8365	tags=71%, list=38%, signal=44%	EPS15/VPS13C/VPS13A/SORT1/RBSN/AP1AR/AP2A1/SYS1/RAB14/AP4M1/GBF1/MON2
GO_Biological_Process_2018	aorta morphogenesis (GO:0035909)	aorta morphogenesis (GO:0035909)	16	-0.516641	-1.28977	0.142349	0.434686	0.371519	5104	tags=50%, list=23%, signal=38%	ENG/MYLK/LRP1/ACVRL1/ADAMTS9/TBX2/PDGFRB/JAG1
GO_Biological_Process_2018	negative regulation of B cell activation (GO:0050869)	negative regulation of B cell activation (GO:0050869)	16	-0.516679	-1.28986	0.142349	0.434686	0.371519	5868	tags=56%, list=27%, signal=41%	CD300A/TNFRSF13B/INHBA/TNFAIP3/FCGR2B/LYN/SLA2/IL10/CTLA4
GO_Biological_Process_2018	regulation of sodium ion transport (GO:0002028)	regulation of sodium ion transport (GO:0002028)	34	0.382816	1.24132	0.142857	0.435459	0.37218	5470	tags=38%, list=25%, signal=29%	SCN4B/FGF12/WNK3/SCN1B/SPTBN4/AHCYL1/YWHAH/SCN3B/ANK3/NANOS1/NKAIN4/BPIFA1/DRD2
GO_Biological_Process_2018	response to ketone (GO:1901654)	response to ketone (GO:1901654)	22	-0.475367	-1.28221	0.142857	0.435459	0.37218	3080	tags=36%, list=14%, signal=31%	TGFB3/TGFBR3/SLIT3/CCL19/TGFB1/CAV1/CCR7/THBS1
GO_Biological_Process_2018	regulation of cytokine biosynthetic process (GO:0042035)	regulation of cytokine biosynthetic process (GO:0042035)	11	-0.586744	-1.34386	0.143113	0.435849	0.372514	5137	tags=55%, list=23%, signal=42%	FOXP3/IGF2BP1/IGF2BP2/EREG/IL12B/GATA3
GO_Biological_Process_2018	divalent metal ion transport (GO:0070838)	divalent metal ion transport (GO:0070838)	85	-0.354879	-1.22243	0.143258	0.435904	0.372561	3024	tags=20%, list=14%, signal=17%	CCR5/PANX1/SLC39A8/CALCRL/RAMP3/SLC30A8/SLC24A1/CAV1/KCNN4/CDH23/CACNA1S/CCR1/CCL8/NIPAL1/RYR1/ATP2A1/SLN
GO_Biological_Process_2018	positive regulation of protein localization to nucleus (GO:1900182)	positive regulation of protein localization to nucleus (GO:1900182)	40	-0.409671	-1.27093	0.143519	0.436189	0.372804	5518	tags=48%, list=25%, signal=36%	EIF2AK3/CCT8/TPR/PARP9/JUP/RBM22/PRKCD/SESN2/TERT/DTX3L/PINX1/GTSE1/CDK1/ZIC1/LIF/PLK1/ZC3H12A/TGFB1/ECT2
GO_Biological_Process_2018	negative regulation of T cell proliferation (GO:0042130)	negative regulation of T cell proliferation (GO:0042130)	20	-0.492051	-1.29796	0.143608	0.436189	0.372804	5347	tags=45%, list=24%, signal=34%	CD274/PDCD1LG2/FOXP3/CD80/GPNMB/SPN/IL10/CEBPB/ARG1
GO_Biological_Process_2018	regulation of vasoconstriction (GO:0019229)	regulation of vasoconstriction (GO:0019229)	27	0.409045	1.24452	0.144279	0.43783	0.374207	3246	tags=33%, list=15%, signal=28%	FGB/FGG/CHRM3/AGT/ADRA1A/ADRA1B/AVPR1B/KCNMB2/OXTR
GO_Biological_Process_2018	regulation of chromatin organization (GO:1902275)	regulation of chromatin organization (GO:1902275)	10	-0.585	-1.30678	0.144404	0.43783	0.374207	2275	tags=50%, list=10%, signal=45%	SETD1A/CDK9/HIRA/IGF2/MKI67
GO_Biological_Process_2018	regulation of granulocyte chemotaxis (GO:0071622)	regulation of granulocyte chemotaxis (GO:0071622)	11	-0.582866	-1.33498	0.144902	0.438349	0.374651	5337	tags=55%, list=24%, signal=41%	CMKLR1/RARRES2/KIF20B/CXCL17/BST1/THBS1
GO_Biological_Process_2018	positive regulation of cyclin-dependent protein kinase activity (GO:1904031)	positive regulation of cyclin-dependent protein kinase activity (GO:1904031)	23	-0.474904	-1.2999	0.145051	0.438349	0.374651	5201	tags=48%, list=24%, signal=37%	CCNL1/CCNK/CCNL2/CCND3/CCND2/CCNYL1/CKS2/CCND1/STOX1/CKS1B/PSRC1
GO_Biological_Process_2018	mitochondrial respiratory chain complex III biogenesis (GO:0097033)	mitochondrial respiratory chain complex III biogenesis (GO:0097033)	10	0.593667	1.3729	0.145089	0.438349	0.374651	6822	tags=70%, list=31%, signal=48%	LYRM7/SLC25A33/UQCR10/BCS1L/UQCC2/UQCC1/TTC19
GO_Biological_Process_2018	oxidative phosphorylation (GO:0006119)	oxidative phosphorylation (GO:0006119)	10	0.593461	1.37242	0.145089	0.438349	0.374651	7239	tags=70%, list=33%, signal=47%	UQCRH/UQCRC1/CHCHD10/SURF1/ATP5D/ATP5C1/UQCRC2
GO_Biological_Process_2018	transmembrane receptor protein serine/threonine kinase signaling pathway (GO:0007178)	transmembrane receptor protein serine/threonine kinase signaling pathway (GO:0007178)	134	-0.326996	-1.19461	0.145995	0.440273	0.376295	4731	tags=28%, list=21%, signal=22%	ACVRL1/ACVR1/BMP2/SMAD3/ID1/SLC33A1/HFE/HPGD/ARRB2/GCNT2/BMP5/IRAK1/KLF10/TGFBR2/JUN/TGFB3/FURIN/TGFBR3/BMP10/RUNX2/FOS/PXN/CHRDL1/TGFB1I1/FSTL1/TGFB1/CDH5/SCX/FAM83G/GDF15/BMP15/COL1A2/LEFTY2/COL3A1/GDF10/GDF5/LTBP2
GO_Biological_Process_2018	epithelial cell-cell adhesion (GO:0090136)	epithelial cell-cell adhesion (GO:0090136)	10	-0.583506	-1.30344	0.146209	0.440273	0.376295	5701	tags=60%, list=26%, signal=44%	PLEKHA7/VCL/KIT/BVES/SERPINB8/THBS4
GO_Biological_Process_2018	positive regulation of chondrocyte differentiation (GO:0032332)	positive regulation of chondrocyte differentiation (GO:0032332)	10	-0.578499	-1.29226	0.146209	0.440273	0.376295	1075	tags=30%, list=5%, signal=29%	PKDCC/LOXL2/GDF5
GO_Biological_Process_2018	anterograde axonal transport (GO:0008089)	anterograde axonal transport (GO:0008089)	30	0.399831	1.24696	0.146465	0.440273	0.376295	7465	tags=53%, list=34%, signal=35%	AP3B2/NEFL/KIF1B/AP3S2/HAP1/AP3M2/KIF3A/AP3B1/FXR2/BLOC1S5/KIF3B/SNAPIN/BLOC1S2/TRAK1/TRAK2/DTNBP1
GO_Biological_Process_2018	selective autophagy (GO:0061912)	selective autophagy (GO:0061912)	13	0.534847	1.32487	0.146512	0.440273	0.376295	6737	tags=46%, list=31%, signal=32%	CALCOCO2/SQSTM1/RB1CC1/UBQLN1/ATG14/AMBRA1
GO_Biological_Process_2018	cytoskeleton-dependent intracellular transport (GO:0030705)	cytoskeleton-dependent intracellular transport (GO:0030705)	25	0.417588	1.25339	0.146635	0.440273	0.376295	3121	tags=36%, list=14%, signal=31%	KIF14/KIF1A/KIF3C/KIF5A/DYNC1I1/HOOK1/KIF5C/DYNLL2/KIF1B
GO_Biological_Process_2018	intrinsic apoptotic signaling pathway in response to DNA damage (GO:0008630)	intrinsic apoptotic signaling pathway in response to DNA damage (GO:0008630)	43	-0.399338	-1.25688	0.146707	0.440273	0.376295	5315	tags=44%, list=24%, signal=34%	ABL1/AEN/EP300/CASP2/FNIP2/DYRK2/RPS27L/USP28/TOPORS/PML/MCL1/BOK/BAK1/HIC1/IKBKE/BCL2L11/BCL3/CRIP1/EPHA2
GO_Biological_Process_2018	regulation of potassium ion transmembrane transporter activity (GO:1901016)	regulation of potassium ion transmembrane transporter activity (GO:1901016)	25	-0.460185	-1.27628	0.146758	0.440273	0.376295	498	tags=12%, list=2%, signal=12%	ACTN2/CASQ2/CAV3
GO_Biological_Process_2018	negative regulation of interleukin-8 production (GO:0032717)	negative regulation of interleukin-8 production (GO:0032717)	16	-0.515083	-1.28588	0.147687	0.441896	0.377682	2669	tags=38%, list=12%, signal=33%	ANXA4/IL10/BCL3/KLF4/ANXA1/SSC5D
GO_Biological_Process_2018	positive chemotaxis (GO:0050918)	positive chemotaxis (GO:0050918)	16	-0.513397	-1.28167	0.147687	0.441896	0.377682	7111	tags=75%, list=32%, signal=51%	SCRIB/PTPRJ/ANGPT1/VEGFA/CORO1A/FGF10/LGALS3/FPR2/MET/GPNMB/NRP1/FGF7
GO_Biological_Process_2018	positive regulation of lymphocyte migration (GO:2000403)	positive regulation of lymphocyte migration (GO:2000403)	16	-0.514748	-1.28504	0.147687	0.441896	0.377682	6727	tags=69%, list=31%, signal=48%	PYCARD/RHOA/CCL3/AIF1/CCL4/PTK2B/CXCL10/CXCL12/SPN/CCL20/CCL7
GO_Biological_Process_2018	negative regulation of phosphorylation (GO:0042326)	negative regulation of phosphorylation (GO:0042326)	73	-0.35875	-1.20831	0.148359	0.442752	0.378414	5441	tags=27%, list=25%, signal=21%	PID1/TARDBP/IBTK/PPP1R15B/INHBA/XDH/LRP6/LYN/CDKN2C/CDKN1A/CBFA2T3/CDKN1C/CDKN2A/WWTR1/ZC3H12A/TGFB1/MYADM/IGFBP3/FBLN1/ACTN3
GO_Biological_Process_2018	regulation of keratinocyte differentiation (GO:0045616)	regulation of keratinocyte differentiation (GO:0045616)	25	-0.459098	-1.27326	0.148464	0.442752	0.378414	3158	tags=36%, list=14%, signal=31%	REG3G/ZFP36L1/GRHL2/FOXC1/AQP3/VDR/ZFP36/CTSK/RUNX1
GO_Biological_Process_2018	somite development (GO:0061053)	somite development (GO:0061053)	11	-0.582233	-1.33353	0.148479	0.442752	0.378414	2841	tags=55%, list=13%, signal=48%	PPP2R3A/SMO/SFRP2/LOXL3/MEOX1/MEOX2
GO_Biological_Process_2018	autophagy of nucleus (GO:0044804)	autophagy of nucleus (GO:0044804)	20	0.451352	1.28566	0.148492	0.442752	0.378414	6659	tags=35%, list=30%, signal=24%	BECN2/ATG4D/ATG9B/ATG4B/ATG9A/ATG13/ATG12
GO_Biological_Process_2018	positive regulation of lamellipodium assembly (GO:0010592)	positive regulation of lamellipodium assembly (GO:0010592)	13	0.533897	1.32252	0.148837	0.443395	0.378963	1511	tags=23%, list=7%, signal=22%	CLRN1/WNT1/CARMIL2
GO_Biological_Process_2018	establishment of synaptic vesicle localization (GO:0097480)	establishment of synaptic vesicle localization (GO:0097480)	11	0.57153	1.35136	0.148984	0.443446	0.379006	3381	tags=36%, list=15%, signal=31%	KIF5A/CDK5/KIF5C/SYNJ1
GO_Biological_Process_2018	protein heterooligomerization (GO:0051291)	protein heterooligomerization (GO:0051291)	38	-0.408188	-1.24702	0.149137	0.443512	0.379063	4824	tags=29%, list=22%, signal=23%	IKZF1/INSR/RIPK1/ITPR3/TRPS1/S100A10/ANXA2/RIPK3/SCUBE3/COL6A1/COL6A2
GO_Biological_Process_2018	regulation of phosphorylation (GO:0042325)	regulation of phosphorylation (GO:0042325)	114	-0.333085	-1.19551	0.150336	0.446689	0.381778	7586	tags=46%, list=34%, signal=31%	PTK2/SOCS1/EIF6/PHIP/FNIP1/FLCN/NUP155/BMP4/ANKLE2/NUP93/NUP98/TPR/ROPN1L/NUP62/NUP43/FER/NUP133/STAP1/BCL10/HSPB1/NUP210/PLXNB2/SEH1L/NLRC5/KCTD20/NCKAP1L/SESN2/ITGA6/INHBA/FNIP2/NUP37/NUP188/IKBKB/ILK/NUP160/EGF/LYN/CDKN2C/CDKN1A/EREG/FZD7/ATP7A/PML/NUP54/NRP1/CDKN1C/CDKN2A/MCM7/SRPX2/EGFR/FN1/IFNA2/THBS1
GO_Biological_Process_2018	positive regulation of interleukin-10 production (GO:0032733)	positive regulation of interleukin-10 production (GO:0032733)	20	-0.488083	-1.2875	0.150613	0.446846	0.381913	2935	tags=35%, list=13%, signal=30%	IRF4/CD34/CD28/IL23A/IL12B/TLR4/TSLP
GO_Biological_Process_2018	regulation of type I interferon-mediated signaling pathway (GO:0060338)	regulation of type I interferon-mediated signaling pathway (GO:0060338)	34	-0.420822	-1.25143	0.15082	0.446846	0.381913	6421	tags=50%, list=29%, signal=35%	TYK2/IFNAR2/MAVS/FADD/NLRC5/ZBP1/TRIM6/PTPN2/WNT5A/PTPN1/RNASEL/IFNA7/IFNA1/IFNA5/IFNA6/IFNA16/IFNA2
GO_Biological_Process_2018	CENP-A containing chromatin organization (GO:0061641)	CENP-A containing chromatin organization (GO:0061641)	28	-0.447528	-1.28062	0.150912	0.446846	0.381913	4071	tags=57%, list=18%, signal=47%	CENPH/CENPX/SMARCA5/CENPT/CENPM/CENPU/RBBP7/CENPN/CENPL/CENPW/MIS18BP1/CENPP/CENPK/MIS18A/CENPA/CENPI
GO_Biological_Process_2018	CENP-A containing nucleosome assembly (GO:0034080)	CENP-A containing nucleosome assembly (GO:0034080)	28	-0.447528	-1.28062	0.150912	0.446846	0.381913	4071	tags=57%, list=18%, signal=47%	CENPH/CENPX/SMARCA5/CENPT/CENPM/CENPU/RBBP7/CENPN/CENPL/CENPW/MIS18BP1/CENPP/CENPK/MIS18A/CENPA/CENPI
GO_Biological_Process_2018	cytoplasmic sequestering of protein (GO:0051220)	cytoplasmic sequestering of protein (GO:0051220)	15	-0.518396	-1.27505	0.151142	0.447046	0.382084	7406	tags=60%, list=34%, signal=40%	PKD1/MDFI/NFKBIA/KEAP1/NFKBIL1/PKD2/SUFU/NFKBIE/FLNA
GO_Biological_Process_2018	negative regulation of amyloid precursor protein catabolic process (GO:1902992)	negative regulation of amyloid precursor protein catabolic process (GO:1902992)	11	0.56991	1.34753	0.151242	0.447046	0.382084	6188	tags=55%, list=28%, signal=39%	CHRNA7/SORL1/HAP1/BIN1/APOE/PRNP
GO_Biological_Process_2018	positive regulation of interleukin-4 production (GO:0032753)	positive regulation of interleukin-4 production (GO:0032753)	14	-0.53536	-1.29478	0.151568	0.447624	0.382577	2935	tags=36%, list=13%, signal=31%	IRF4/NLRP3/CD28/CEBPB/GATA3
GO_Biological_Process_2018	positive regulation of immune response (GO:0050778)	positive regulation of immune response (GO:0050778)	42	-0.400462	-1.25101	0.15184	0.448041	0.382934	5688	tags=43%, list=26%, signal=32%	FADD/TLR8/TGFB2/PTPRC/IL6ST/ITGAM/FCGR2B/XBP1/EREG/NLRP3/IL23A/FFAR2/IL12B/ADAM8/CD177/PLSCR1/CCR7/F2RL1
GO_Biological_Process_2018	regulation of protein localization to plasma membrane (GO:1903076)	regulation of protein localization to plasma membrane (GO:1903076)	63	-0.368439	-1.22412	0.152738	0.450299	0.384864	2424	tags=14%, list=11%, signal=13%	STAC3/RAMP3/TGFB1/EGFR/MRAP/DAB2/EPHA3/EPHA2/LRRC15
GO_Biological_Process_2018	negative regulation of G-protein coupled receptor protein signaling pathway (GO:0045744)	negative regulation of G-protein coupled receptor protein signaling pathway (GO:0045744)	18	0.458223	1.26494	0.152968	0.450589	0.385112	6022	tags=56%, list=27%, signal=40%	BECN2/GPRASP1/CCL5/BICD1/DRD2/YWHAB/SNCA/STMN1/LY6G6E/ADRA2A
GO_Biological_Process_2018	positive regulation of transcription elongation from RNA polymerase II promoter (GO:0032968)	positive regulation of transcription elongation from RNA polymerase II promoter (GO:0032968)	13	0.532729	1.31962	0.153488	0.451343	0.385756	185	tags=8%, list=1%, signal=8%	BTBD18
GO_Biological_Process_2018	secretion (GO:0046903)	secretion (GO:0046903)	13	0.532945	1.32016	0.153488	0.451343	0.385756	3564	tags=38%, list=16%, signal=32%	NPR1/VIP/NPPB/RIMS1/SLC22A16
GO_Biological_Process_2018	negative regulation of protein processing (GO:0010955)	negative regulation of protein processing (GO:0010955)	13	-0.547331	-1.29807	0.153846	0.451617	0.38599	2185	tags=38%, list=10%, signal=35%	MAGEA3/SERPINF2/GAS1/SERPINE1/THBS1
GO_Biological_Process_2018	positive regulation of stress-activated protein kinase signaling cascade (GO:0070304)	positive regulation of stress-activated protein kinase signaling cascade (GO:0070304)	12	-0.564604	-1.31906	0.153846	0.451617	0.38599	5439	tags=50%, list=25%, signal=38%	TGFB2/SEMA4C/EIF2AK2/LYN/MID1/TAOK2
GO_Biological_Process_2018	cyclic-nucleotide-mediated signaling (GO:0019935)	cyclic-nucleotide-mediated signaling (GO:0019935)	30	0.395074	1.23212	0.15404	0.451799	0.386146	5776	tags=50%, list=26%, signal=37%	ADCYAP1/ADCY1/GAL/ADCY8/DEFB1/ADCY5/EPHA5/ADCY2/PDE4D/RIMS2/ADCY3/AKAP6/PDE2A/GHRHR/APOE
GO_Biological_Process_2018	activation of protein kinase A activity (GO:0034199)	activation of protein kinase A activity (GO:0034199)	15	0.502186	1.30829	0.154734	0.452635	0.38686	4507	tags=60%, list=20%, signal=48%	ADCY1/PRKAR1B/ADCY8/ADCY5/ADCY2/PRKACB/PRKAR2B/ADCY3/PRKAR1A
GO_Biological_Process_2018	translation (GO:0006412)	translation (GO:0006412)	218	0.248034	1.10888	0.154762	0.452635	0.38686	9755	tags=57%, list=44%, signal=32%	IGHMBP2/GSPT2/EEF1A2/TARSL2/FARS2/SARS/GATB/MRPL11/SARS2/DARS2/NARS/HARS2/YARS/RPL9/PPA2/MRPS21/MRPL34/MTERF4/RPL22L1/MRPL47/MRPS12/MRPS11/TSFM/MRPL41/MRPS34/RPL37/RPL41/IGF2BP3/EEF1A1/GARS/MRPL27/FARSB/MRPL28/RPS23/FTSJ1/MRPS18B/RPS25/RPL38/SNU13/MRPS33/MRPS9/RPS15/RPS14/RPS6KB2/NDUFA7/RPL39/RPS27A/MRPL3/GFM2/RPL23/PPA1/MRPL10/RPL26/MRRF/RPL31/RPL10/RPS10/RPS3/RPL13A/MRPL55/MRTO4/MRPL42/RPL19/RP…
GO_Biological_Process_2018	positive regulation of cardiac muscle tissue growth (GO:0055023)	positive regulation of cardiac muscle tissue growth (GO:0055023)	16	-0.509943	-1.27304	0.154804	0.452635	0.38686	4356	tags=56%, list=20%, signal=45%	NOTCH1/EDN1/GLI1/TGFBR3/BMP10/PIM1/MEF2C/TBX2/IGF1
GO_Biological_Process_2018	axonal transport (GO:0098930)	axonal transport (GO:0098930)	35	0.378666	1.23268	0.154856	0.452635	0.38686	7728	tags=57%, list=35%, signal=37%	AP3B2/NEFL/KIF1B/AP3S2/HAP1/AP3M2/MAPT/KIF3A/PAFAH1B1/AP3B1/FXR2/BLOC1S5/KIF3B/SNAPIN/BLOC1S2/DST/TRAK1/TRAK2/DTNBP1/OPA1
GO_Biological_Process_2018	regulation of cell size (GO:0008361)	regulation of cell size (GO:0008361)	23	-0.466627	-1.27724	0.15529	0.453224	0.387364	6783	tags=43%, list=31%, signal=30%	SLC9A3R1/RHOA/PLEK/MTPN/LAMTOR5/RDX/EDN1/MSN/VAV1/CAV3
GO_Biological_Process_2018	cellular response to inorganic substance (GO:0071241)	cellular response to inorganic substance (GO:0071241)	17	-0.499861	-1.27936	0.155323	0.453224	0.387364	4288	tags=35%, list=19%, signal=28%	DDX11/SPIDR/DPEP1/CDK2/AQP1/MMP3
GO_Biological_Process_2018	positive regulation of DNA-dependent DNA replication (GO:2000105)	positive regulation of DNA-dependent DNA replication (GO:2000105)	11	-0.57889	-1.32587	0.155635	0.453659	0.387736	3817	tags=36%, list=17%, signal=30%	BMP5/CDT1/E2F7/E2F8
GO_Biological_Process_2018	regulation of wound healing (GO:0061041)	regulation of wound healing (GO:0061041)	34	-0.417367	-1.24115	0.155738	0.453659	0.387736	5187	tags=41%, list=24%, signal=32%	INSL3/MYLK/HBEGF/VIL1/FOXA2/F2R/REG3G/TNFAIP3/EPPK1/SPAAR/CAV1/SERPINE1/ANXA1/F2RL1
GO_Biological_Process_2018	pharyngeal system development (GO:0060037)	pharyngeal system development (GO:0060037)	17	0.470411	1.26802	0.156177	0.454376	0.388348	131	tags=12%, list=1%, signal=12%	ISL1/NOG
GO_Biological_Process_2018	regulation of lamellipodium assembly (GO:0010591)	regulation of lamellipodium assembly (GO:0010591)	25	0.4116	1.23542	0.15625	0.454376	0.388348	1511	tags=20%, list=7%, signal=19%	CLRN1/WNT1/HRG/DMTN/CARMIL2
GO_Biological_Process_2018	neuromuscular process (GO:0050905)	neuromuscular process (GO:0050905)	15	-0.515235	-1.26728	0.156415	0.454468	0.388427	2602	tags=27%, list=12%, signal=24%	CHRND/STRA6/NEUROG1/CHRNA1
GO_Biological_Process_2018	cell-substrate junction assembly (GO:0007044)	cell-substrate junction assembly (GO:0007044)	11	-0.575193	-1.31741	0.157424	0.456399	0.390077	5776	tags=55%, list=26%, signal=40%	KRT14/CD151/ITGA6/PLEC/LAMC1/LAMC2
GO_Biological_Process_2018	hemidesmosome assembly (GO:0031581)	hemidesmosome assembly (GO:0031581)	11	-0.575193	-1.31741	0.157424	0.456399	0.390077	5776	tags=55%, list=26%, signal=40%	KRT14/CD151/ITGA6/PLEC/LAMC1/LAMC2
GO_Biological_Process_2018	positive regulation of axonogenesis (GO:0050772)	positive regulation of axonogenesis (GO:0050772)	35	0.375534	1.22248	0.15748	0.456399	0.390077	5173	tags=40%, list=23%, signal=31%	POU4F2/AMIGO1/NGFR/SLITRK1/L1CAM/NTRK2/BDNF/LIMK1/ARHGDIA/ISLR2/MAPT/RUFY3/SLIT2/ZFYVE27
GO_Biological_Process_2018	regulation of necroptotic process (GO:0060544)	regulation of necroptotic process (GO:0060544)	16	-0.508478	-1.26939	0.158363	0.458372	0.391764	5996	tags=56%, list=27%, signal=41%	CASP8/BIRC2/ARHGEF2/RIPK1/BIRC3/CFLAR/TANK/YBX3/RIPK3
GO_Biological_Process_2018	regulation of platelet aggregation (GO:0090330)	regulation of platelet aggregation (GO:0090330)	14	-0.531666	-1.28584	0.158537	0.458372	0.391764	3781	tags=29%, list=17%, signal=24%	LYN/PDPN/SYK/C1QTNF1
GO_Biological_Process_2018	regulation of fibroblast growth factor receptor signaling pathway (GO:0040036)	regulation of fibroblast growth factor receptor signaling pathway (GO:0040036)	19	-0.486147	-1.26534	0.15873	0.458372	0.391764	2387	tags=32%, list=11%, signal=28%	PRKD2/SHISA2/SULF1/SPRY1/SPRY4/THBS1
GO_Biological_Process_2018	organelle transport along microtubule (GO:0072384)	organelle transport along microtubule (GO:0072384)	30	0.392629	1.2245	0.159091	0.458372	0.391764	8531	tags=83%, list=39%, signal=51%	BORCS5/DYNC1I1/TMEM201/COPG2/PEX14/RHOT2/UBB/HAP1/MAPT/PAFAH1B1/BICD1/BICDL1/RAB6A/NDEL1/NDE1/RHOT1/BICD2/TRAK1/TRAK2/LRPPRC/KIF5B/HTT/MAP1S/ARHGAP21/COPG1
GO_Biological_Process_2018	regulation of rRNA processing (GO:2000232)	regulation of rRNA processing (GO:2000232)	12	-0.563687	-1.31691	0.159091	0.458372	0.391764	7341	tags=67%, list=33%, signal=44%	BUD23/HEATR1/USP36/RIOK1/WDR43/RIOK2/WDR75/SHQ1
GO_Biological_Process_2018	DNA replication-independent nucleosome organization (GO:0034724)	DNA replication-independent nucleosome organization (GO:0034724)	11	-0.570699	-1.30711	0.159213	0.458372	0.391764	8686	tags=73%, list=39%, signal=44%	H3F3A/ATRX/NASP/HIRA/CABIN1/UBN1/ASF1B/IPO4
GO_Biological_Process_2018	anterograde synaptic vesicle transport (GO:0048490)	anterograde synaptic vesicle transport (GO:0048490)	15	0.500555	1.30404	0.159353	0.458372	0.391764	7465	tags=53%, list=34%, signal=35%	AP3B2/AP3S2/AP3M2/AP3B1/BLOC1S5/SNAPIN/BLOC1S2/DTNBP1
GO_Biological_Process_2018	synaptic vesicle transport along microtubule (GO:0099517)	synaptic vesicle transport along microtubule (GO:0099517)	15	0.500555	1.30404	0.159353	0.458372	0.391764	7465	tags=53%, list=34%, signal=35%	AP3B2/AP3S2/AP3M2/AP3B1/BLOC1S5/SNAPIN/BLOC1S2/DTNBP1
GO_Biological_Process_2018	embryonic skeletal system morphogenesis (GO:0048704)	embryonic skeletal system morphogenesis (GO:0048704)	20	-0.479065	-1.26371	0.15937	0.458372	0.391764	3397	tags=35%, list=15%, signal=30%	TGFBR2/PDGFRA/OSR1/COL2A1/OSR2/TWIST1/SIX1
[truncated: 1,614 more rows]

## Sheet: tEAE_induced
gmt_library	ID	Description	setSize	enrichmentScore	NES	pvalue	p.adjust	qvalues	rank	leading_edge	core_enrichment
[truncated: 3,539 more rows]
